# Supplementary material for: Evolution and modulation of antigen-specific T cell responses in melanoma patients
Source: Nat Commun. 2022 Oct 11;13:5988. doi: 10.1038/s41467-022-33720-z (PMC9553985; doi:10.1038/s41467-022-33720-z)
Supplement: Supplementary file 4 — Supplementary Data 1 [file 41467_2022_33720_MOESM4_ESM.xlsx]

## Sheet: paired RNA+TCR seq
Supplementary Data 1: The paired RNA+TCRseq datasets used in this project
Cohort	Treatment	Tumor	Data type	Tissue	Patients	Samples	Journal	Year	PMID	Access
Jerby-Arnon et al	Treatment naive, immunotherapy resistant	Stage IV skin cutaneous melanoma	scRNAseq	Tumor and TILs	31	39	Cell	2018	PMID: 30388455	GSE115978
Sade-Feldman	Pre and post anti-PD1 or anti-PD1 + anti-CTLA4	Stage IV skin cutaneous melanoma	scRNA+TCRab-seq	TILs	32	48	Cell	2018	PMID: 30388456	GSE120575
Li	Treatment naive, immunotherapy resistant	Stage IV skin cutaneous melanoma	scRNA+TCRb-seq	TILs	25	27	Cell	2019	PMID: 30595452	GSE123139
Durante	Treatment naive	Primary and metastatic uveal melanoma	scRNA+TCRab-seq	Tumor and TILs	9	9	Nature Communications	2020	PMID: 31980621	GSE139829
Riaz	Pre and post anti-PD1	Stage IV skin cutaneous melanoma, uveal melanoma and other melanomas	bulkRNAseq	Tumor biopsy	65	109	Cell	2017	PMID: 29033130	https://github.com/riazn/bms038_analysis.

## Sheet: repertoire TCRseq
Supplementary Table 1:The TCRseq datasets used in this project
Cohort	Treatment	Tumor	Tissue	Patients	Samples	Journal	Year	PMID	Access
Huuhtanen	Before therapy	Stage IV skin cutaneous melanoma	MNC PB	34	34
Yusko	Anti-PD1, then anti-CTLA4 or anti-CTLA4, then anti-PD1	Stage IV skin cutaneous melanoma	MNC TILs or CD8+ PB	91	200	Cancer Immunol Res	2019	PMID: 30635271	https://clients.adaptivebiotech.com/pub/weber-2018-cir
Tumeh	Anti-PD1	Stage IV skin cutaneous melanoma	MNC TILs	25	36	Nature	2014	PMID: 25428505	https://clients.adaptivebiotech.com/pub/tumeh-2014-nature
Robert	Anti-CTLA4	Stage IV skin cutaneous melanoma	MNC PB	21	41	Clin Cancer Res	2014	PMID: 24583799	https://clients.adaptivebiotech.com/pub/tumeh-2014-nature
Riaz	Anti-PD1	Stage IV skin cutaneous melanoma, uveal melanoma, and other melanomas	MNC TILs	30	60	Cell	2017	PMID: 29033130	https://github.com/riazn/bms038_analysis.
Pruessmann	Total resection	Primary melanoma	FFPE	199	199	Nature Cancer	2020	PMID: 33305293	https://clients.adaptivebiotech.com/pub/pruessmann-2019-nc
Emerson	Healthy	Healthy	MNC PB	783	783	Nature Genetics	2017	PMID: 28369038	https://clients.adaptivebiotech.com/pub/Emerson-2017-NatGen.

## Sheet: epitope-specific TCRseq
Supplementary Table 1:The epitope-specific TCRseq datasets used in this project
Source	Antigen	Epitope	TCRb	TCRa	Patients	HLA	Journal	Year	PMID	Access
	MLANA/MELAN-A/MART1	AAGIGILTV	2325	-	9	HLA-A2
Simon et al.	MLANA/MELAN-A/MART1	ELAGIGILTV	357	415	6	HLA-A2	Fron Immunol	2018	PMID: 30214446	PMID: 30214446
VDJDB	MLANA/MELAN-A/MART1	ELAGIGILTV	1816	95	-	HLA-A2	Nucleic Acids Res	2018	PMID: 28977646	https://vdjdb.cdr3.net/
Simon et al.	MELOE-1	TLNDECWPA	157	155	4	HLA-A2	Fron Immunol	2018	PMID: 30214446	PMID: 30214446
VDJDB	TKT	AMFWSVPTV	85		-	HLA-A2	Nucleic Acids Res	2018	PMID: 28977646	https://vdjdb.cdr3.net/
VDJDB	SEC24A	FLYNLLTRV	62		-	HLA-A2	Nucleic Acids Res	2018	PMID: 28977646	https://vdjdb.cdr3.net/

## Sheet: Helsinki patients
Supplementary Table 1: The clinical details from patients from the unpublished Huuhtanen et al data
Patient	Timepoint	Previous IO treatment	Prior IO	Age range (to avoid identification issues)	CMV seropositive
1862	D0	Pembrolizumab	yes	70-79	CMVpos
2023	D0	Ipilimumab > Pembrolizumab	yes	60-69	CMVpos
2059	D0	IO naive	no	70-79	CMVpos
2083	D0	IO naive	no	70-79	CMVpos
2097	D0	Prior IO	yes	50-59	CMVpos
2106	D0	Prior IO	yes	50-59	CMVpos
2107	D0	Prior IO	yes	60-69	CMVneg
2109	D0	Prior IO	yes	40-49	CMVneg
2121	D0	Pembrolizumab	yes	50-59	CMVpos
2132	D0	IO naive	no	60-69	CMVpos
2145	D0	IO naive	no	60-69	CMVpos
2162	D0	Nivolumab	yes	60-69	CMVpos
2182	D0	IO naive	no	60-69	CMVpos
2188	D0	IO naive	no	40-49	CMVneg
2202	D0	Prior IO	yes	60-69	CMVneg
2203	D0	Prior IO	yes	60-69	CMVpos
2228	D0	Prior IO	yes	60-69	CMVpos
2231	D0	Pembrolizumab	yes	60-69	CMVneg
2233	D0	Ipilimumab > Pembrolizumab	yes	60-69	CMVpos
2241	D0	Prior IO	yes	30-39	CMVpos
2267	D0	Prior IO	yes	60-69	CMVpos
2275	D0	Prior IO	yes	50-59	CMVpos
2276	D0	Prior IO	yes	30-39
2277	D0	IO naive	no	60-69	CMVneg
2283	D0	Nivolumab	yes	60-69	CMVneg
2320	D0	IO naive	no	50-59	CMVneg
2326	D0	Prior IO	yes	60-69	CMVpos
2331	D0	Pembrolizumab	yes	70-79	CMVneg
2342	D0	IO naive	no	40-49	CMVpos
2348	D0	IO naive	no	30-39	CMVneg
2350	D0	IO naive	no	40-49	CMVneg
2351	D0	Pembrolizumab	yes	50-59	CMVpos
2364	D0	Prior IO	yes	60-69	CMVneg
2377	D0	Nivolumab	yes	50-59	CMVpos
2396	D0	Pembrolizumab	yes	50-59	CMVpos
2424	D0	Pembrolizumab	yes	50-59	CMVneg
2431	D0	Prior IO	yes	50-59	CMVpos
2432	D0	Nivolumab	yes	30-39	CMVpos
2466	D0	Pembrolizumab	yes	30-39	CMVpos
2475	D0	Nivolumab	yes	70-79	CMVpos
