# Supplementary material for: Evolution and modulation of antigen-specific T cell responses in melanoma patients
Source: Nat Commun. 2022 Oct 11;13:5988. doi: 10.1038/s41467-022-33720-z (PMC9553985; doi:10.1038/s41467-022-33720-z)
Supplement: Supplementary file 5 — Supplementary Data 2 [file 41467_2022_33720_MOESM5_ESM.xlsx]

## Sheet: Supplementary Data 2
Supplementary Data 2: The correlation analysis of shared TCR motifs across epitope-specific TCR repertoires. P-values and correlation coefficients were calculated with Speaman's rank correlation and P-value adjustment was done with Benjamini-Hochberg
Epitope 1	Epitope 2	Motifs in epitope 1	Motifs in epitope 2	Overlapping motifs	Overlapping motifs max freq	Corr R2	Corr P	Corr Padj
DENV1_GTSGSPIVNR	DENV34_GTSGSPIINR	79	87	45	0.569620253164557	0.536	0	0
EBV_GLCTLVAML	InfluenzaA_CTELKLSDY	219	2	1	0.5	0.045	0.000653384617550365	1
CMV_NLVPMVATV	InfluenzaA_CTELKLSDY	779	2	1	0.5	0.02	0.132928824858384	1
HomoSapiens_AAGIGILTV	InfluenzaA_CTELKLSDY	1582	2	1	0.5	0.009	0.47853004136118	1
CMV_TPRVTGGGAM	HIV-1_FLGKIWPSHK	149	3	1	0.333333333333333	0.044	0.000816164266590458	1
EBV_GLCTLVAML	HIV-1_FLGKIWPSHK	219	3	1	0.333333333333333	0.035	0.00764057072757105	1
CMV_FPTKDVAL	HIV-1_FRDYVDRFYKTLRAEQASQE	3	349	1	0.333333333333333	0.026	0.0483974066189221	1
HIV-1_FLGKIWPSHK	HIV-1_FRDYVDRFYKTLRAEQASQE	3	349	1	0.333333333333333	0.026	0.0483974066189221	1
CMV_NLVPMVATV	HIV-1_FLGKIWPSHK	779	3	1	0.333333333333333	0.013	0.318297698543276	1
HIV-1_FLGKIWPSHK	HomoSapiens_AAGIGILTV	3	1582	1	0.333333333333333	0.003	0.824172199931945	1
EBV_VSFIEFVGW	HIV-1_FRDYVDRFYKTLRAEQASQE	10	349	3	0.3	0.042	0.00154747559903484	1
CMV_QIKVRVKMV	HIV-1_FRDYVDRFYKTLRAEQASQE	4	349	1	0.25	0.021	0.113622806988694	1
HomoSapiens_ELAGIGILTV	HomoSapiens_AAGIGILTV	79	1582	19	0.240506329113924	-0.009	0.477455591895925	1
CMV_QIKVRVDMV	HIV-1_FRDYVDRFYKTLRAEQASQE	18	349	4	0.222222222222222	0.038	0.00413820792685221	1
HIV-1_FRDYVDRFYKTLRAEQASQE	HomoSapiens_TLNDECWPA	349	20	4	0.2	0.034	0.00914702706883411	1
EBV_GLCTLVAML	HomoSapiens_ELAGIGLTV	219	17	3	0.176470588235294	0.039	0.00289374254308781	1
HomoSapiens_ELAGIGLTV	HomoSapiens_AAGIGILTV	17	1582	3	0.176470588235294	-0.012	0.358005724193155	1
CMV_NLVPMVATV	HCV_KLVALGINAV	779	12	2	0.166666666666667	0.004	0.755624209860369	1
HCV_KLVALGINAV	HomoSapiens_AAGIGILTV	12	1582	2	0.166666666666667	-0.011	0.396461838136901	1
HCV_HSKKKCDEL	HIV-1_FRDYVDRFYKTLRAEQASQE	19	349	3	0.157894736842105	0.023	0.0765370170810312	1
HIV-1_KAFSPEVIPMF	HIV-1_QASQEVKNW	115	13	2	0.153846153846154	0.045	0.000570845724167813	1
HIV-1_KRWIILGLNK	HIV-1_QASQEVKNW	196	13	2	0.153846153846154	0.031	0.0174674355399355	1
HIV-1_QASQEVKNW	HomoSapiens_AAGIGILTV	13	1582	2	0.153846153846154	-0.013	0.324046551522344	1
CMV_TPRVTGGGAM	HomoSapiens_TLNDECWPA	149	20	3	0.15	0.046	0.000478602051471807	1
HIV-1_FRDYVDRFYKTLRAEQASQE	HIV-1_IIKDYGKQM	349	48	7	0.145833333333333	0.033	0.0134468693597479	1
HCV_KLSALGINAV	HIV-1_KRWIILGLNK	7	196	1	0.142857142857143	0.021	0.113464196137796	1
CMV_VLEETSVML	EBV_GLCTLVAML	15	219	2	0.133333333333333	0.025	0.0543113387501656	1
CMV_NLVPMVATV	HomoSapiens_ELAGIGILTV	779	79	10	0.126582278481013	-0.003	0.80769626773372	1
HCV_CINGVCWTV	HIV-1_GLNKIVRMY	53	8	1	0.125	0.045	0.00061690537746809	1
HIV-1_GLNKIVRMY	HomoSapiens_LLLGIGILV	8	57	1	0.125	0.043	0.00102760186998765	1
HIV-1_GLNKIVRMY	HIV-1_KRWIIMGLNK	8	64	1	0.125	0.041	0.00216251546398023	1
CMV_QYDPVAALF	CMV_TPRVTGGGAM	8	149	1	0.125	0.023	0.0782439844917975	1
HIV-1_GLNKIVRMY	HIV-1_KRWIILGLNK	8	196	1	0.125	0.019	0.157326833532869	1
HIV-1_SLYNTVATL	InfluenzaA_GILGFVFTL	40	1057	5	0.125	-0.013	0.331054594740894	1
HIV-1_FRDYVDRFYKTLRAEQASQE	HIV-1_GLNKIVRMY	349	8	1	0.125	0.01	0.448004013667613	1
HIV-1_KAFSPEVIPMF	HomoSapiens_ELAGIGLTV	115	17	2	0.117647058823529	0.038	0.00405060494144462	1
CMV_NLVPMVATV	HomoSapiens_ELAGIGLTV	779	17	2	0.117647058823529	-0.003	0.82591964418709	1
HCV_CINGVCWTV	HIV-1_TAFTIPSI	53	9	1	0.111111111111111	0.042	0.00139308512217563	1
HIV-1_HPKVSSEVHI	HIV-1_TAFTIPSI	56	9	1	0.111111111111111	0.041	0.00197445787303274	1
EBV_RAKFKQLL	HIV-1_TAFTIPSI	82	9	1	0.111111111111111	0.032	0.0143775897112692	1
EBV_HPVGEADYFEY	InfluenzaA_GILGFVFTL	18	1057	2	0.111111111111111	-0.011	0.422020649757085	1
HIV-1_FLKEKGGL	HomoSapiens_TLNDECWPA	74	20	2	0.1	0.046	0.000545683056166732	1
CMV_VTEHDTLLY	HIV-1_FPRPWLHGL	30	114	3	0.1	0.042	0.00162293453413542	1
HIV-1_EIYKRWII	HomoSapiens_TLNDECWPA	77	20	2	0.1	0.044	0.000752537557364834	1
EBV_GLCTLVAML	InfluenzaA_PKYVKQNTLKLAT	219	50	5	0.1	0.03	0.0220552367720236	1
HIV-1_IIKDYGKQM	HIV-1_RLRPGGKKR	48	10	1	0.1	0.042	0.0014569548729564	1
EBV_VSFIEFVGW	HomoSapiens_LLLGIGILV	10	57	1	0.1	0.038	0.00406569851138696	1
HIV-1_RLRPGGKKR	HomoSapiens_LLLGIGILV	10	57	1	0.1	0.038	0.00406569851138696	1
HIV-1_KRWIIMGLNK	HIV-1_RLRPGGKKR	64	10	1	0.1	0.035	0.00744826590904782	1
HIV-1_KRWIILGLNK	HomoSapiens_TLNDECWPA	196	20	2	0.1	0.021	0.10478425393309	1
EBV_GLCTLVAML	HomoSapiens_TLNDECWPA	219	20	2	0.1	0.019	0.148753864560217	1
HIV-1_RLRPGGKKR	HomoSapiens_ELAGIGILTV	10	110	1	0.1	0.025	0.062302922461228	1
EBV_VSFIEFVGW	YellowFeverVirus_LLWNGPMAV	10	124	1	0.1	0.023	0.0882383427012608	1
EBV_VSFIEFVGW	HIV-1_KRWIILGLNK	10	196	1	0.1	0.015	0.251827569308928	1
EBV_VSFIEFVGW	HomoSapiens_AAGIGILTV	10	1582	1	0.1	-0.016	0.212792207292193	1
EBV_RPPIFIRRL	HIV-1_FPRPWLHGL	21	114	2	0.0952380952380952	0.033	0.0132181022727035	1
HCV_CINGVCWTV	HomoSapiens_AAGIGILTV	53	1582	5	0.0943396226415094	-0.039	0.00295176487419376	1
HCV_ATDALMTGY	HomoSapiens_FLYNLLTRV	119	22	2	0.0909090909090909	0.031	0.0207722952589651	1
HomoSapiens_FLYNLLTRV	HomoSapiens_AAGIGILTV	22	1582	2	0.0909090909090909	-0.026	0.051691654003221	1
CMV_IPSINVHHY	HIV-1_FRDYVDRFYKTLRAEQASQE	47	349	4	0.0851063829787234	0.009	0.485726213591515	1
HIV-1_GPGHKARVL	InfluenzaA_LPRRSGAAGA	36	12	1	0.0833333333333333	0.045	0.000716493842618886	1
CMV_YSEHPTFTSQY	HomoSapiens_AMFWSVPTV	12	38	1	0.0833333333333333	0.043	0.00104353519099379	1
HIV-1_IIKDYGKQM	InfluenzaA_LPRRSGAAGA	48	12	1	0.0833333333333333	0.038	0.00433198773613586	1
CMV_YSEHPTFTSQY	HCV_CINGVCWTV	12	53	1	0.0833333333333333	0.035	0.007264050924276	1
HCV_CINGVCWTV	HCV_KLVALGINAV	53	12	1	0.0833333333333333	0.035	0.007264050924276	1
HCV_CINGVCWTV	InfluenzaA_LPRRSGAAGA	53	12	1	0.0833333333333333	0.035	0.007264050924276	1
CMV_YSEHPTFTSQY	HomoSapiens_LLLGIGILV	12	57	1	0.0833333333333333	0.034	0.0103165249595875	1
HCV_KLVALGINAV	HIV-1_TPQDLNTML	12	70	1	0.0833333333333333	0.03	0.0247344910343083	1
EBV_GLCTLVAML	HIV-1_GPGHKARVL	219	36	3	0.0833333333333333	0.019	0.156561901944433	1
DENV1_GTSGSPIVNR	HCV_KLVALGINAV	79	12	1	0.0833333333333333	0.027	0.0385780790968719	1
HCV_KLVALGINAV	HomoSapiens_ELAGIGILTV	12	79	1	0.0833333333333333	0.027	0.0385780790968719	1
HCV_KLVALGINAV	HomoSapiens_ELAGIGILTV	12	110	1	0.0833333333333333	0.021	0.104993425078097	1
HIV-1_FRDYVDRFYKTLRAEQASQE	HIV-1_GPGHKARVL	349	36	3	0.0833333333333333	0.007	0.572141569732	1
CMV_TPRVTGGGAM	CMV_YSEHPTFTSQY	149	12	1	0.0833333333333333	0.017	0.211510643655702	1
CMV_YSEHPTFTSQY	HIV-1_FRDYVDRFYKTLRAEQASQE	12	349	1	0.0833333333333333	0.004	0.74483493342983	1
HIV-1_FRDYVDRFYKTLRAEQASQE	InfluenzaA_LPRRSGAAGA	349	12	1	0.0833333333333333	0.004	0.74483493342983	1
CMV_YSEHPTFTSQY	InfluenzaA_GILGFVFTL	12	1057	1	0.0833333333333333	-0.012	0.366218095436883	1
HCV_KLVALGINAV	InfluenzaA_GILGFVFTL	12	1057	1	0.0833333333333333	-0.012	0.366218095436883	1
HIV-1_FLKEKGGL	HIV-1_FRDYVDRFYKTLRAEQASQE	74	349	6	0.0810810810810811	0.01	0.464720600663831	1
HIV-1_KRWIIMGLNK	HIV-1_RLRPGGKKK	64	25	2	0.08	0.043	0.00102527100428338	1
EBV_RAKFKQLL	EBV_YVLDHLIVV	82	25	2	0.08	0.037	0.00556258156473577	1
HIV-1_KRWIILGLNK	InfluenzaA_PKYVKQNTLKLAT	196	50	4	0.08	0.024	0.073451974751062	1
EBV_YVLDHLIVV	HomoSapiens_ELAGIGILTV	25	110	2	0.08	0.029	0.0263491845847529	1
HIV-1_QVPLRPMTYK	HomoSapiens_ELAGIGILTV	25	110	2	0.08	0.029	0.0263491845847529	1
HIV-1_FPRPWLHGL	HIV-1_QVPLRPMTYK	114	25	2	0.08	0.028	0.0309731504319166	1
EBV_YVLDHLIVV	HIV-1_KRWIILGLNK	25	196	2	0.08	0.017	0.206637477822434	1
HIV-1_KRWIILGLNK	HIV-1_RLRPGGKKK	196	25	2	0.08	0.017	0.206637477822434	1
EBV_GLCTLVAML	HIV-1_QVPLRPMTYK	219	25	2	0.08	0.014	0.274697549670403	1
HIV-1_FRDYVDRFYKTLRAEQASQE	HIV-1_QVPLRPMTYK	349	25	2	0.08	0.005	0.688820831140204	1
CMV_NLVPMVATV	HIV-1_QVPLRPMTYK	779	25	2	0.08	-0.011	0.413757630099909	1
CMV_TPRVTGGGAM	HIV-1_LPPIVAKEI	149	51	4	0.0784313725490196	0.031	0.0180771706623726	1
HIV-1_QASQEVKNW	HomoSapiens_LLLGIGILV	13	57	1	0.0769230769230769	0.032	0.0148209831180005	1
DENV2_GTSGSPIIDK	HIV-1_FPRPWLHGL	13	114	1	0.0769230769230769	0.019	0.140375617819271	1
HIV-1_QASQEVKNW	YellowFeverVirus_LLWNGPMAV	13	124	1	0.0769230769230769	0.018	0.170171088658203	1
HCV_CINGVCWTV	HomoSapiens_ELAGIGILTV	53	110	4	0.0754716981132076	0.04	0.00269139236386749	1
CMV_TPRVTGGGAM	HomoSapiens_ELAGIGILTV	149	110	8	0.0727272727272727	0.041	0.00186481173767158	1
CMV_VTEHDTLLY	HIV-1_GPGMKARVL	30	14	1	0.0714285714285714	0.045	0.00058647066210686	1
EBV_EPLPQGQLTAY	HIV-1_GPGMKARVL	34	14	1	0.0714285714285714	0.042	0.00139298345755973	1
CMV_TPRVTGGGAM	HIV-1_HPKVSSEVHI	149	56	4	0.0714285714285714	0.028	0.0317743209796427	1
HIV-1_GPGMKARVL	HIV-1_HPKVSSEVHI	14	56	1	0.0714285714285714	0.031	0.0188490076612486	1
HIV-1_FRDYVDRFYKTLRAEQASQE	HIV-1_GPGMKARVL	349	14	1	0.0714285714285714	0.002	0.868843975423011	1
CMV_VTEHDTLLY	HCV_CINGVCWTV	30	53	2	0.0666666666666667	0.044	0.00098279004403915	1
CMV_VTEHDTLLY	HomoSapiens_LLLGIGILV	30	57	2	0.0666666666666667	0.041	0.0016893245301276	1
CMV_VLEETSVML	CMV_VTEHDTLLY	15	30	1	0.0666666666666667	0.044	0.00095783868080875	1
CMV_VLEETSVML	EBV_EPLPQGQLTAY	15	34	1	0.0666666666666667	0.041	0.00215558750385694	1
CMV_VTEHDTLLY	HomoSapiens_ELAGIGILTV	30	79	2	0.0666666666666667	0.033	0.0127322631422899	1
CMV_VTEHDTLLY	DENV34_GTSGSPIINR	30	87	2	0.0666666666666667	0.031	0.0207350076227019	1
CMV_VLEETSVML	HIV-1_LPPIVAKEI	15	51	1	0.0666666666666667	0.032	0.0170422361743658	1
CMV_VLEETSVML	HCV_CINGVCWTV	15	53	1	0.0666666666666667	0.031	0.0199869237284118	1
EBV_IVTDFSVIK	HomoSapiens_ELAGIGILTV	30	110	2	0.0666666666666667	0.025	0.0573985712870898	1
CMV_VLEETSVML	HIV-1_HPKVSSEVHI	15	56	1	0.0666666666666667	0.03	0.0248748512783255	1
EBV_IVTDFSVIK	HIV-1_KAFSPEVIPMF	30	115	2	0.0666666666666667	0.024	0.0679803656025952	1
CMV_VTEHDTLLY	YellowFeverVirus_LLWNGPMAV	30	124	2	0.0666666666666667	0.022	0.0891747732424421	1
CMV_VTEHDTLLY	HIV-1_KRWIILGLNK	30	196	2	0.0666666666666667	0.013	0.326534042951554	1
CMV_VTEHDTLLY	EBV_GLCTLVAML	30	219	2	0.0666666666666667	0.011	0.414978827567309	1
CMV_IPSINVHHY	HIV-1_KRWIILGLNK	47	196	3	0.0638297872340426	0.015	0.261676074770888	1
DENV1_GTSGSPIVNR	HIV-1_KRWIILGLNK	79	196	5	0.0632911392405063	0.019	0.151899755392872	1
HomoSapiens_ELAGIGILTV	InfluenzaA_GILGFVFTL	79	1057	5	0.0632911392405063	-0.037	0.0051833128282637	1
CMV_MLNIPSINV	EBV_IVTDFSVIK	16	30	1	0.0625	0.042	0.00147397155937103	1
CMV_MLNIPSINV	HomoSapiens_AMFWSVPTV	16	38	1	0.0625	0.036	0.00581440783410249	1
HIV-1_HPKVSSEVHI	HIV-1_ILKEPVHGV	56	16	1	0.0625	0.028	0.0317623251178721	1
CMV_MLNIPSINV	HIV-1_TPQDLNTML	16	70	1	0.0625	0.024	0.0666715444446109	1
CMV_MLNIPSINV	HIV-1_EIYKRWII	16	77	1	0.0625	0.023	0.0878039291298928	1
CMV_MLNIPSINV	HIV-1_FPRPWLHGL	16	114	1	0.0625	0.016	0.221579278178734	1
HIV-1_FPRPWLHGL	HIV-1_ILKEPVHGV	114	16	1	0.0625	0.016	0.221579278178734	1
CMV_MLNIPSINV	HIV-1_KAFSPEVIPMF	16	115	1	0.0625	0.016	0.225459840777639	1
CMV_MLNIPSINV	CMV_TPRVTGGGAM	16	149	1	0.0625	0.012	0.358193802069688	1
HIV-1_FRDYVDRFYKTLRAEQASQE	HIV-1_ILKEPVHGV	349	16	1	0.0625	0	0.978438633538708	1
HIV-1_ILKEPVHGV	HomoSapiens_AAGIGILTV	16	1582	1	0.0625	-0.025	0.0557525445267765	1
CMV_TPRVTGGGAM	EBV_RAKFKQLL	149	82	5	0.0609756097560976	0.026	0.0449547987371281	1
EBV_RAKFKQLL	HIV-1_FRDYVDRFYKTLRAEQASQE	82	349	5	0.0609756097560976	0	0.997281115112096	1
HIV-1_FLKEKGGL	InfluenzaA_PKYVKQNTLKLAT	74	50	3	0.06	0.039	0.00304553985540509	1
HCV_ATDALMTGY	InfluenzaA_PKYVKQNTLKLAT	119	50	3	0.06	0.026	0.0506492767361414	1
InfluenzaA_PKYVKQNTLKLAT	YellowFeverVirus_LLWNGPMAV	50	124	3	0.06	0.025	0.0610854652794199	1
CMV_NLVPMVATV	InfluenzaA_PKYVKQNTLKLAT	779	50	3	0.06	-0.021	0.115737993445007	1
HomoSapiens_AAGIGILTV	InfluenzaA_PKYVKQNTLKLAT	1582	50	3	0.06	-0.045	0.000597575382859853	1
HIV-1_FLKEKGGL	HIV-1_LPPIVAKEI	74	51	3	0.0588235294117647	0.039	0.00352232458871028	1
EBV_YVLDHLIVV	HomoSapiens_ELAGIGLTV	25	17	1	0.0588235294117647	0.045	0.000640938095627767	1
EBV_EPLPQGQLTAY	HIV-1_LPPIVAKEI	34	51	2	0.0588235294117647	0.041	0.00187105898805947	1
EBV_EPLPQGQLTAY	HomoSapiens_ELAGIGILTV	34	79	2	0.0588235294117647	0.03	0.023857276544042	1
HIV-1_HPKVSSEVHI	HomoSapiens_ELAGIGLTV	56	17	1	0.0588235294117647	0.027	0.0394658661771701	1
EBV_EPLPQGQLTAY	HIV-1_FPRPWLHGL	34	114	2	0.0588235294117647	0.022	0.102939342022256	1
HomoSapiens_ELAGIGLTV	HomoSapiens_LLLGIGILV	17	57	1	0.0588235294117647	0.027	0.0419452412840214	1
EBV_EPLPQGQLTAY	HCV_ATDALMTGY	34	119	2	0.0588235294117647	0.021	0.118509517135652	1
HIV-1_TPQDLNTML	HomoSapiens_ELAGIGLTV	70	17	1	0.0588235294117647	0.023	0.0797300837388258	1
HIV-1_FLKEKGGL	HomoSapiens_ELAGIGLTV	74	17	1	0.0588235294117647	0.022	0.0930939049413901	1
HomoSapiens_ELAGIGILTV	HomoSapiens_ELAGIGLTV	79	17	1	0.0588235294117647	0.021	0.110691003952188	1
DENV34_GTSGSPIINR	HomoSapiens_ELAGIGLTV	87	17	1	0.0588235294117647	0.019	0.140506036217046	1
HomoSapiens_ELAGIGLTV	HomoSapiens_ELAGIGILTV	17	110	1	0.0588235294117647	0.016	0.232995463740367	1
HIV-1_FPRPWLHGL	HomoSapiens_ELAGIGLTV	114	17	1	0.0588235294117647	0.015	0.24959092133875	1
HIV-1_FLKEKGGL	HIV-1_TPQDLNTML	74	70	4	0.0571428571428571	0.044	0.000968975461446019	1
DENV1_GTSGSPIVNR	HIV-1_TPQDLNTML	79	70	4	0.0571428571428571	0.041	0.00173898317403495	1
DENV34_GTSGSPIINR	HIV-1_TPQDLNTML	87	70	4	0.0571428571428571	0.038	0.00385374638272513	1
HCV_CINGVCWTV	HIV-1_TPQDLNTML	53	70	3	0.0566037735849057	0.039	0.00311004926283567	1
HCV_CINGVCWTV	HIV-1_FLKEKGGL	53	74	3	0.0566037735849057	0.037	0.00463545084089966	1
CMV_NLVPMVATV	HCV_CINGVCWTV	779	53	3	0.0566037735849057	-0.022	0.0905788774409264	1
HIV-1_GPGHKARVL	HIV-1_SLYNTVATL	36	40	2	0.0555555555555556	0.046	0.000442316236558747	1
HIV-1_GPGHKARVL	InfluenzaA_PKYVKQNTLKLAT	36	50	2	0.0555555555555556	0.04	0.00243004352473353	1
HCV_CINGVCWTV	HIV-1_GPGHKARVL	53	36	2	0.0555555555555556	0.038	0.0035840038523554	1
CMV_QIKVRVDMV	HomoSapiens_AMFWSVPTV	18	38	1	0.0555555555555556	0.034	0.0104042919829993	1
EBV_RAKFKQLL	HIV-1_GPGHKARVL	82	36	2	0.0555555555555556	0.028	0.0365490497885635	1
EBV_HPVGEADYFEY	HIV-1_LPPIVAKEI	18	51	1	0.0555555555555556	0.028	0.0347485750760907	1
EBV_HPVGEADYFEY	HIV-1_KRWIILGLNK	18	196	1	0.0555555555555556	0.007	0.617502726648015	1
EBV_HPVGEADYFEY	HIV-1_FRDYVDRFYKTLRAEQASQE	18	349	1	0.0555555555555556	-0.001	0.924546194828898	1
DENV34_GTSGSPIINR	HIV-1_FLKEKGGL	87	74	4	0.0540540540540541	0.036	0.0058963293829803	1
HIV-1_FLKEKGGL	HomoSapiens_ELAGIGILTV	74	110	4	0.0540540540540541	0.029	0.0277897327363305	1
HIV-1_FLKEKGGL	HIV-1_FPRPWLHGL	74	114	4	0.0540540540540541	0.028	0.0341110177057418	1
HCV_ATDALMTGY	HIV-1_FLKEKGGL	119	74	4	0.0540540540540541	0.027	0.0432088098021675	1
HIV-1_HPKVSSEVHI	HIV-1_KRWIILGLNK	56	196	3	0.0535714285714286	0.011	0.422718226936268	1
HIV-1_FRDYVDRFYKTLRAEQASQE	HIV-1_HPKVSSEVHI	349	56	3	0.0535714285714286	-0.003	0.818096085990726	1
EBV_AVFDRKSDAK	HCV_HSKKKCDEL	23	19	1	0.0526315789473684	0.044	0.000782793255895626	1
HIV-1_TPQDLNTML	HomoSapiens_LLLGIGILV	70	57	3	0.0526315789473684	0.037	0.00522713535061558	1
HomoSapiens_ELAGIGILTV	HomoSapiens_LLLGIGILV	79	57	3	0.0526315789473684	0.033	0.0114536965014194	1
DENV34_GTSGSPIINR	HomoSapiens_AMFWSVPTV	87	38	2	0.0526315789473684	0.025	0.0581451718341771	1
CMV_TPRVTGGGAM	HomoSapiens_LLLGIGILV	149	57	3	0.0526315789473684	0.017	0.204077462148131	1
HIV-1_FPRPWLHGL	HomoSapiens_AMFWSVPTV	114	38	2	0.0526315789473684	0.019	0.146967537702914	1
HIV-1_KRWIILGLNK	HomoSapiens_LLLGIGILV	196	57	3	0.0526315789473684	0.01	0.441491931146929	1
EBV_RAKFKQLL	HCV_HSKKKCDEL	82	19	1	0.0526315789473684	0.019	0.158837689589351	1
HCV_HSKKKCDEL	HIV-1_FPRPWLHGL	19	114	1	0.0526315789473684	0.014	0.305938400787153	1
CMV_TPRVTGGGAM	HCV_HSKKKCDEL	149	19	1	0.0526315789473684	0.01	0.464920020219567	1
CMV_NLVPMVATV	HomoSapiens_AMFWSVPTV	779	38	2	0.0526315789473684	-0.02	0.132903171979303	1
HCV_ARMILMTHF	HomoSapiens_TLNDECWPA	23	20	1	0.05	0.043	0.00111517053270217	1
HIV-1_QVPLRPMTYK	HomoSapiens_TLNDECWPA	25	20	1	0.05	0.041	0.00191367338664612	1
HIV-1_SLYNTVATL	HomoSapiens_TLNDECWPA	40	20	1	0.05	0.031	0.0205952955347892	1
HomoSapiens_TLNDECWPA	InfluenzaA_PKYVKQNTLKLAT	20	50	1	0.05	0.026	0.0467525140586256	1
HCV_CINGVCWTV	HomoSapiens_TLNDECWPA	53	20	1	0.05	0.025	0.0564657438156748	1
HIV-1_TPGPGVRYPL	HomoSapiens_TLNDECWPA	53	20	1	0.05	0.025	0.0564657438156748	1
CMV_TPRVTGGGAM	HIV-1_SLYNTVATL	149	40	2	0.05	0.013	0.33839727281108	1
HomoSapiens_ELAGIGILTV	HomoSapiens_TLNDECWPA	79	20	1	0.05	0.018	0.164067010642823	1
EBV_RAKFKQLL	HomoSapiens_TLNDECWPA	82	20	1	0.05	0.018	0.1781595696456	1
HomoSapiens_ELAGIGILTV	HomoSapiens_TLNDECWPA	110	20	1	0.05	0.013	0.314471963626085	1
HomoSapiens_TLNDECWPA	YellowFeverVirus_LLWNGPMAV	20	124	1	0.05	0.012	0.382460185942119	1
CMV_NLVPMVATV	HomoSapiens_TLNDECWPA	779	20	1	0.05	-0.015	0.261504983052674	1
HIV-1_SLYNTVATL	HomoSapiens_AAGIGILTV	40	1582	2	0.05	-0.042	0.00132999193748899	1
HomoSapiens_AAGIGILTV	HomoSapiens_TLNDECWPA	1582	20	1	0.05	-0.03	0.0235175239315265	1
EBV_RPPIFIRRL	HomoSapiens_FLYNLLTRV	21	22	1	0.0476190476190476	0.043	0.00114826790955977	1
EBV_AVFDRKSDAK	EBV_RPPIFIRRL	23	21	1	0.0476190476190476	0.042	0.00153760551963518	1
CMV_IPSINVHHY	EBV_RPPIFIRRL	47	21	1	0.0476190476190476	0.027	0.044777409089085	1
EBV_RPPIFIRRL	HIV-1_TPQDLNTML	21	70	1	0.0476190476190476	0.02	0.138916984261862	1
DENV1_GTSGSPIVNR	EBV_RPPIFIRRL	79	21	1	0.0476190476190476	0.018	0.18277612458913	1
EBV_RPPIFIRRL	HomoSapiens_ELAGIGILTV	21	79	1	0.0476190476190476	0.018	0.18277612458913	1
DENV34_GTSGSPIINR	EBV_RPPIFIRRL	87	21	1	0.0476190476190476	0.016	0.223220883547768	1
EBV_RAKFKQLL	HIV-1_KRWIIMGLNK	82	64	3	0.046875	0.029	0.0273469334194798	1
DENV34_GTSGSPIINR	HIV-1_KAFSPEVIPMF	87	115	4	0.0459770114942529	0.023	0.0823968239662722	1
EBV_YVLDHLIVV	HomoSapiens_FLYNLLTRV	25	22	1	0.0454545454545455	0.039	0.00337877232204235	1
HIV-1_RLRPGGKKK	HomoSapiens_FLYNLLTRV	25	22	1	0.0454545454545455	0.039	0.00337877232204235	1
HIV-1_ISPRTLNAW	HomoSapiens_FLYNLLTRV	29	22	1	0.0454545454545455	0.035	0.00745247356007757	1
HIV-1_GPGHKARVL	HomoSapiens_FLYNLLTRV	36	22	1	0.0454545454545455	0.031	0.019787256285574	1
CMV_IPSINVHHY	HomoSapiens_FLYNLLTRV	47	22	1	0.0454545454545455	0.026	0.0522183354763627	1
HomoSapiens_FLYNLLTRV	HomoSapiens_LLLGIGILV	22	57	1	0.0454545454545455	0.022	0.0926287085600197	1
HIV-1_KRWIIMGLNK	HomoSapiens_FLYNLLTRV	64	22	1	0.0454545454545455	0.02	0.12517833475379	1
HIV-1_TPQDLNTML	HomoSapiens_FLYNLLTRV	70	22	1	0.0454545454545455	0.019	0.154973955534163	1
HIV-1_EIYKRWII	HomoSapiens_FLYNLLTRV	77	22	1	0.0454545454545455	0.017	0.19122252627991	1
EBV_RAKFKQLL	HomoSapiens_FLYNLLTRV	82	22	1	0.0454545454545455	0.016	0.217750546856876	1
HomoSapiens_FLYNLLTRV	HomoSapiens_ELAGIGILTV	22	110	1	0.0454545454545455	0.012	0.368395551367282	1
EBV_YVLDHLIVV	HCV_ARMILMTHF	25	23	1	0.0434782608695652	0.038	0.00433175176469809	1
HCV_ARMILMTHF	HIV-1_QVPLRPMTYK	23	25	1	0.0434782608695652	0.038	0.00433175176469809	1
HCV_ARMILMTHF	HIV-1_RLRPGGKKK	23	25	1	0.0434782608695652	0.038	0.00433175176469809	1
CMV_VTEHDTLLY	EBV_AVFDRKSDAK	30	23	1	0.0434782608695652	0.034	0.0108585833324043	1
EBV_IVTDFSVIK	HCV_ARMILMTHF	30	23	1	0.0434782608695652	0.034	0.0108585833324043	1
HCV_ARMILMTHF	HIV-1_GPGHKARVL	23	36	1	0.0434782608695652	0.03	0.023654612804413	1
HCV_ARMILMTHF	InfluenzaA_PKYVKQNTLKLAT	23	50	1	0.0434782608695652	0.024	0.0725019631535084	1
EBV_AVFDRKSDAK	HCV_CINGVCWTV	23	53	1	0.0434782608695652	0.023	0.0856965728932785	1
HCV_ARMILMTHF	HCV_CINGVCWTV	23	53	1	0.0434782608695652	0.023	0.0856965728932785	1
EBV_AVFDRKSDAK	HIV-1_HPKVSSEVHI	23	56	1	0.0434782608695652	0.022	0.0996117966089228	1
HCV_ARMILMTHF	HIV-1_FLKEKGGL	23	74	1	0.0434782608695652	0.017	0.193230852135939	1
DENV1_GTSGSPIVNR	HCV_ARMILMTHF	79	23	1	0.0434782608695652	0.016	0.221015898325663	1
HCV_ARMILMTHF	HomoSapiens_ELAGIGILTV	23	79	1	0.0434782608695652	0.016	0.221015898325663	1
EBV_RAKFKQLL	HCV_ARMILMTHF	82	23	1	0.0434782608695652	0.016	0.237852232206895	1
DENV34_GTSGSPIINR	HCV_ARMILMTHF	87	23	1	0.0434782608695652	0.015	0.266064693926892	1
HCV_ARMILMTHF	HomoSapiens_ELAGIGILTV	23	110	1	0.0434782608695652	0.011	0.395010832786173	1
HCV_ARMILMTHF	HIV-1_KAFSPEVIPMF	23	115	1	0.0434782608695652	0.011	0.422352383077401	1
CMV_TPRVTGGGAM	HCV_ARMILMTHF	149	23	1	0.0434782608695652	0.007	0.597558599784125	1
EBV_GLCTLVAML	HCV_ARMILMTHF	219	23	1	0.0434782608695652	0.002	0.894885781949276	1
EBV_AVFDRKSDAK	HIV-1_FRDYVDRFYKTLRAEQASQE	23	349	1	0.0434782608695652	-0.005	0.72651616842951	1
CMV_NLVPMVATV	HCV_ARMILMTHF	779	23	1	0.0434782608695652	-0.017	0.19501261553069	1
HCV_ARMILMTHF	HomoSapiens_AAGIGILTV	23	1582	1	0.0434782608695652	-0.033	0.0124288822779231	1
CMV_TPRVTGGGAM	HIV-1_TPQDLNTML	149	70	3	0.0428571428571429	0.012	0.372415305102065	1
CMV_IPSINVHHY	HCV_CINGVCWTV	47	53	2	0.0425531914893617	0.032	0.0165925783533206	1
CMV_IPSINVHHY	DENV1_GTSGSPIVNR	47	79	2	0.0425531914893617	0.022	0.0893853921228398	1
HIV-1_IIKDYGKQM	HIV-1_TPGPGVRYPL	48	53	2	0.0416666666666667	0.031	0.0184374257461872	1
HIV-1_EIYKRWII	HIV-1_FLKEKGGL	77	74	3	0.0405405405405405	0.027	0.0414813361830261	1
DENV1_GTSGSPIVNR	HIV-1_FLKEKGGL	79	74	3	0.0405405405405405	0.026	0.0469067762462216	1
HIV-1_FLKEKGGL	HIV-1_KRWIILGLNK	74	196	3	0.0405405405405405	0.004	0.762410858915059	1
HIV-1_KRWIILGLNK	YellowFeverVirus_LLWNGPMAV	196	124	5	0.0403225806451613	0.005	0.704254145664816	1
HIV-1_ISPRTLNAW	HIV-1_RLRPGGKKK	29	25	1	0.04	0.033	0.0135910057033956	1
EBV_IVTDFSVIK	EBV_YVLDHLIVV	30	25	1	0.04	0.032	0.0157575042239468	1
HIV-1_TPQDLNTML	InfluenzaA_PKYVKQNTLKLAT	70	50	2	0.04	0.024	0.0723795466726439	1
HIV-1_GPGHKARVL	HIV-1_QVPLRPMTYK	36	25	1	0.04	0.028	0.0324552175501269	1
HIV-1_GPGHKARVL	HIV-1_RLRPGGKKK	36	25	1	0.04	0.028	0.0324552175501269	1
DENV1_GTSGSPIVNR	InfluenzaA_PKYVKQNTLKLAT	79	50	2	0.04	0.021	0.110278570434003	1
HIV-1_QVPLRPMTYK	HIV-1_SLYNTVATL	25	40	1	0.04	0.026	0.0468495677307396	1
HIV-1_RLRPGGKKK	HIV-1_SLYNTVATL	25	40	1	0.04	0.026	0.0468495677307396	1
CMV_IPSINVHHY	HIV-1_RLRPGGKKK	47	25	1	0.04	0.023	0.0772473798376806	1
EBV_YVLDHLIVV	HIV-1_IIKDYGKQM	25	48	1	0.04	0.023	0.0820457585788382	1
HIV-1_IIKDYGKQM	HIV-1_QVPLRPMTYK	48	25	1	0.04	0.023	0.0820457585788383	1
HIV-1_QVPLRPMTYK	InfluenzaA_PKYVKQNTLKLAT	25	50	1	0.04	0.022	0.09193275852278	1
HCV_CINGVCWTV	HIV-1_QVPLRPMTYK	53	25	1	0.04	0.021	0.107416599737143	1
HIV-1_QVPLRPMTYK	HIV-1_TPGPGVRYPL	25	53	1	0.04	0.021	0.107416599737143	1
EBV_YVLDHLIVV	HomoSapiens_LLLGIGILV	25	57	1	0.04	0.02	0.129092999368896	1
EBV_YVLDHLIVV	HIV-1_TPQDLNTML	25	70	1	0.04	0.017	0.204940890966358	1
HIV-1_QVPLRPMTYK	HIV-1_TPQDLNTML	25	70	1	0.04	0.017	0.204940890966358	1
EBV_YVLDHLIVV	HIV-1_EIYKRWII	25	77	1	0.04	0.015	0.247601538825492	1
DENV1_GTSGSPIVNR	EBV_YVLDHLIVV	79	25	1	0.04	0.015	0.259882137398622	1
DENV1_GTSGSPIVNR	HIV-1_RLRPGGKKK	79	25	1	0.04	0.015	0.259882137398622	1
EBV_YVLDHLIVV	HomoSapiens_ELAGIGILTV	25	79	1	0.04	0.015	0.259882137398622	1
HIV-1_QVPLRPMTYK	HomoSapiens_ELAGIGILTV	25	79	1	0.04	0.015	0.259882137398622	1
EBV_RAKFKQLL	HIV-1_QVPLRPMTYK	82	25	1	0.04	0.014	0.278331549496316	1
DENV34_GTSGSPIINR	EBV_YVLDHLIVV	87	25	1	0.04	0.013	0.309069499613323	1
EBV_YVLDHLIVV	HCV_ATDALMTGY	25	119	1	0.04	0.009	0.499028636939192	1
CMV_TPRVTGGGAM	EBV_YVLDHLIVV	149	25	1	0.04	0.006	0.659235092931712	1
CMV_TPRVTGGGAM	HIV-1_QVPLRPMTYK	149	25	1	0.04	0.006	0.659235092931712	1
EBV_YVLDHLIVV	InfluenzaA_GILGFVFTL	25	1057	1	0.04	-0.025	0.0620811081410743	1
EBV_YVLDHLIVV	HomoSapiens_AAGIGILTV	25	1582	1	0.04	-0.035	0.00815263550859647	1
HIV-1_QVPLRPMTYK	HomoSapiens_AAGIGILTV	25	1582	1	0.04	-0.035	0.00815263550859647	1
HIV-1_RLRPGGKKK	HomoSapiens_AAGIGILTV	25	1582	1	0.04	-0.035	0.00815263550859647	1
HIV-1_LPPIVAKEI	HIV-1_TPGPGVRYPL	51	53	2	0.0392156862745098	0.03	0.0246952179528805	1
HIV-1_HPKVSSEVHI	HIV-1_LPPIVAKEI	56	51	2	0.0392156862745098	0.028	0.0317526526455596	1
HCV_ATDALMTGY	HIV-1_LPPIVAKEI	119	51	2	0.0392156862745098	0.012	0.35324165715682	1
HIV-1_EIYKRWII	HIV-1_FRDYVDRFYKTLRAEQASQE	77	349	3	0.038961038961039	-0.011	0.418004550695021	1
DENV1_GTSGSPIVNR	HomoSapiens_ELAGIGILTV	79	110	3	0.0379746835443038	0.016	0.220488824308696	1
DENV1_GTSGSPIVNR	YellowFeverVirus_LLWNGPMAV	79	124	3	0.0379746835443038	0.013	0.314812962076567	1
CMV_TPRVTGGGAM	DENV1_GTSGSPIVNR	149	79	3	0.0379746835443038	0.009	0.50048216234301	1
HIV-1_KRWIILGLNK	HomoSapiens_ELAGIGILTV	196	79	3	0.0379746835443038	0.002	0.852320200310668	1
HCV_CINGVCWTV	HomoSapiens_LLLGIGILV	53	57	2	0.0377358490566038	0.027	0.040508967242974	1
EBV_RAKFKQLL	HCV_CINGVCWTV	82	53	2	0.0377358490566038	0.019	0.149035025035549	1
DENV34_GTSGSPIINR	HIV-1_TPGPGVRYPL	87	53	2	0.0377358490566038	0.018	0.177241019117468	1
HIV-1_KAFSPEVIPMF	HIV-1_TPGPGVRYPL	115	53	2	0.0377358490566038	0.012	0.356681452171097	1
HCV_CINGVCWTV	YellowFeverVirus_LLWNGPMAV	53	124	2	0.0377358490566038	0.011	0.418279409702042	1
HCV_CINGVCWTV	HIV-1_KRWIILGLNK	53	196	2	0.0377358490566038	0.002	0.886670511536594	1
EBV_GLCTLVAML	HCV_CINGVCWTV	219	53	2	0.0377358490566038	0	0.985674123310655	1
EBV_RAKFKQLL	HIV-1_FPRPWLHGL	82	114	3	0.0365853658536585	0.014	0.275448974156888	1
EBV_RAKFKQLL	HCV_ATDALMTGY	82	119	3	0.0365853658536585	0.013	0.311480914708312	1
HIV-1_KRWIILGLNK	HomoSapiens_ELAGIGILTV	196	110	4	0.0363636363636364	0.002	0.899408425409195	1
EBV_GLCTLVAML	HomoSapiens_ELAGIGILTV	219	110	4	0.0363636363636364	-0.001	0.918923036598271	1
CMV_NLVPMVATV	HomoSapiens_ELAGIGILTV	779	110	4	0.0363636363636364	-0.041	0.0020928249493248	1
HIV-1_HPKVSSEVHI	InfluenzaA_GILGFVFTL	56	1057	2	0.0357142857142857	-0.038	0.00393069645770408	1
HIV-1_FLKEKGGL	HomoSapiens_LLLGIGILV	74	57	2	0.0350877192982456	0.02	0.136093611882178	1
HIV-1_FRDYVDRFYKTLRAEQASQE	HIV-1_KAFSPEVIPMF	349	115	4	0.0347826086956522	-0.016	0.237047500495888	1
DENV34_GTSGSPIINR	HIV-1_FPRPWLHGL	87	114	3	0.0344827586206897	0.013	0.32594131003808	1
DENV34_GTSGSPIINR	YellowFeverVirus_LLWNGPMAV	87	124	3	0.0344827586206897	0.011	0.406528643680172	1
CMV_TPRVTGGGAM	DENV34_GTSGSPIINR	149	87	3	0.0344827586206897	0.007	0.616163951869963	1
HIV-1_ISPRTLNAW	HIV-1_TPQDLNTML	29	70	1	0.0344827586206897	0.014	0.273716883186297	1
HIV-1_FLKEKGGL	HIV-1_ISPRTLNAW	74	29	1	0.0344827586206897	0.014	0.302282402704108	1
HIV-1_ISPRTLNAW	HomoSapiens_ELAGIGILTV	29	79	1	0.0344827586206897	0.013	0.337850067192314	1
DENV34_GTSGSPIINR	HIV-1_ISPRTLNAW	87	29	1	0.0344827586206897	0.011	0.394039903639176	1
HIV-1_FPRPWLHGL	HIV-1_ISPRTLNAW	114	29	1	0.0344827586206897	0.007	0.572593157273391	1
HIV-1_ISPRTLNAW	HomoSapiens_AAGIGILTV	29	1582	1	0.0344827586206897	-0.039	0.0035305441206574	1
CMV_NLVPMVATV	HCV_ATDALMTGY	779	119	4	0.0336134453781513	-0.043	0.000996995679704259	1
CMV_VTEHDTLLY	EBV_EPLPQGQLTAY	30	34	1	0.0333333333333333	0.026	0.0500456954108814	1
CMV_VTEHDTLLY	HIV-1_HPKVSSEVHI	30	56	1	0.0333333333333333	0.017	0.18836196273961	1
EBV_IVTDFSVIK	HIV-1_KRWIIMGLNK	30	64	1	0.0333333333333333	0.015	0.246701935123162	1
CMV_VTEHDTLLY	HIV-1_TPQDLNTML	30	70	1	0.0333333333333333	0.014	0.291020176883396	1
CMV_VTEHDTLLY	HIV-1_EIYKRWII	30	77	1	0.0333333333333333	0.013	0.342561347914531	1
CMV_VTEHDTLLY	DENV1_GTSGSPIVNR	30	79	1	0.0333333333333333	0.012	0.357177491095906	1
CMV_VTEHDTLLY	HomoSapiens_ELAGIGILTV	30	110	1	0.0333333333333333	0.007	0.571397700182045	1
CMV_VTEHDTLLY	HCV_ATDALMTGY	30	119	1	0.0333333333333333	0.006	0.628284701437698	1
CMV_TPRVTGGGAM	CMV_VTEHDTLLY	149	30	1	0.0333333333333333	0.003	0.800089315613075	1
CMV_VTEHDTLLY	HIV-1_FRDYVDRFYKTLRAEQASQE	30	349	1	0.0333333333333333	-0.008	0.526963794007616	1
CMV_VTEHDTLLY	HomoSapiens_AAGIGILTV	30	1582	1	0.0333333333333333	-0.039	0.00286724020329058	1
HIV-1_FRDYVDRFYKTLRAEQASQE	YellowFeverVirus_LLWNGPMAV	349	124	4	0.032258064516129	-0.018	0.17777333441456	1
CMV_NLVPMVATV	YellowFeverVirus_LLWNGPMAV	779	124	4	0.032258064516129	-0.045	0.000659322991408816	1
HIV-1_FLKEKGGL	HIV-1_KRWIIMGLNK	74	64	2	0.03125	0.017	0.191264960979866	1
HIV-1_EIYKRWII	HIV-1_KRWIIMGLNK	77	64	2	0.03125	0.016	0.213169847097116	1
DENV1_GTSGSPIVNR	HIV-1_KRWIIMGLNK	79	64	2	0.03125	0.016	0.228135398820571	1
HIV-1_KRWIIMGLNK	HomoSapiens_ELAGIGILTV	64	110	2	0.03125	0.009	0.479549411815381	1
EBV_EPLPQGQLTAY	HIV-1_GPGHKARVL	34	36	1	0.0294117647058824	0.023	0.0868551619990083	1
EBV_EPLPQGQLTAY	HIV-1_FRDYVDRFYKTLRAEQASQE	34	349	1	0.0294117647058824	-0.01	0.44151331902674	1
HIV-1_FRDYVDRFYKTLRAEQASQE	HIV-1_TPQDLNTML	349	70	2	0.0285714285714286	-0.015	0.255352703907195	1
CMV_NLVPMVATV	HIV-1_TPQDLNTML	779	70	2	0.0285714285714286	-0.035	0.00836762656019778	1
CMV_IPSINVHHY	HIV-1_GPGHKARVL	47	36	1	0.0277777777777778	0.017	0.191370047467081	1
HIV-1_GPGHKARVL	HIV-1_LPPIVAKEI	36	51	1	0.0277777777777778	0.016	0.226293903268062	1
HIV-1_FLKEKGGL	HIV-1_GPGHKARVL	74	36	1	0.0277777777777778	0.01	0.428023691606304	1
DENV1_GTSGSPIVNR	HIV-1_GPGHKARVL	79	36	1	0.0277777777777778	0.01	0.470050197703525	1
HIV-1_GPGHKARVL	HomoSapiens_ELAGIGILTV	36	79	1	0.0277777777777778	0.01	0.470050197703525	1
DENV34_GTSGSPIINR	HIV-1_GPGHKARVL	87	36	1	0.0277777777777778	0.008	0.535145489526747	1
HIV-1_GPGHKARVL	HomoSapiens_ELAGIGILTV	36	110	1	0.0277777777777778	0.005	0.706428056939774	1
HIV-1_GPGHKARVL	YellowFeverVirus_LLWNGPMAV	36	124	1	0.0277777777777778	0.003	0.79936265926479	1
CMV_TPRVTGGGAM	HIV-1_GPGHKARVL	149	36	1	0.0277777777777778	0.001	0.946228271762479	1
CMV_NLVPMVATV	HIV-1_GPGHKARVL	779	36	1	0.0277777777777778	-0.025	0.0575638431736042	1
HIV-1_GPGHKARVL	HomoSapiens_AAGIGILTV	36	1582	1	0.0277777777777778	-0.044	0.000828554012496231	1
EBV_RAKFKQLL	HIV-1_FLKEKGGL	82	74	2	0.027027027027027	0.012	0.353717750194565	1
CMV_NLVPMVATV	HIV-1_FLKEKGGL	779	74	2	0.027027027027027	-0.036	0.00593749281983025	1
HomoSapiens_AMFWSVPTV	InfluenzaA_PKYVKQNTLKLAT	38	50	1	0.0263157894736842	0.015	0.242014202293438	1
HIV-1_KRWIIMGLNK	HomoSapiens_AMFWSVPTV	64	38	1	0.0263157894736842	0.012	0.372594303298361	1
HIV-1_TPQDLNTML	HomoSapiens_AMFWSVPTV	70	38	1	0.0263157894736842	0.01	0.427156541820162	1
DENV1_GTSGSPIVNR	HomoSapiens_AMFWSVPTV	79	38	1	0.0263157894736842	0.009	0.506193301189046	1
HCV_ATDALMTGY	HomoSapiens_AMFWSVPTV	119	38	1	0.0263157894736842	0.003	0.809616928708369	1
HomoSapiens_AMFWSVPTV	HomoSapiens_AAGIGILTV	38	1582	1	0.0263157894736842	-0.046	0.000548996876668225	1
HIV-1_EIYKRWII	HIV-1_KRWIILGLNK	77	196	2	0.025974025974026	-0.005	0.689508465431215	1
DENV34_GTSGSPIINR	HomoSapiens_ELAGIGILTV	87	79	2	0.0253164556962025	0.01	0.458058819799426	1
HomoSapiens_ELAGIGILTV	YellowFeverVirus_LLWNGPMAV	79	124	2	0.0253164556962025	0.003	0.820764169686473	1
CMV_TPRVTGGGAM	HomoSapiens_ELAGIGILTV	149	79	2	0.0253164556962025	-0.001	0.969587533848443	1
EBV_GLCTLVAML	HomoSapiens_ELAGIGILTV	219	79	2	0.0253164556962025	-0.008	0.547368487685438	1
DENV1_GTSGSPIVNR	HIV-1_FRDYVDRFYKTLRAEQASQE	79	349	2	0.0253164556962025	-0.018	0.183137984270078	1
CMV_NLVPMVATV	DENV1_GTSGSPIVNR	779	79	2	0.0253164556962025	-0.038	0.00386867369173915	1
CMV_TPRVTGGGAM	HCV_ATDALMTGY	149	119	3	0.0252100840336134	-0.001	0.956674785198926	1
EBV_GLCTLVAML	HCV_ATDALMTGY	219	119	3	0.0252100840336134	-0.01	0.454918166542691	1
HCV_ATDALMTGY	HIV-1_FRDYVDRFYKTLRAEQASQE	119	349	3	0.0252100840336134	-0.022	0.100064227506412	1
HIV-1_SLYNTVATL	InfluenzaA_PKYVKQNTLKLAT	40	50	1	0.025	0.015	0.266666064927912	1
HCV_CINGVCWTV	HIV-1_SLYNTVATL	53	40	1	0.025	0.014	0.296274113600831	1
HIV-1_HPKVSSEVHI	HIV-1_SLYNTVATL	56	40	1	0.025	0.013	0.325808259385023	1
HIV-1_SLYNTVATL	HomoSapiens_ELAGIGILTV	40	79	1	0.025	0.008	0.541497834475003	1
EBV_RAKFKQLL	HIV-1_SLYNTVATL	82	40	1	0.025	0.008	0.567682883653325	1
HIV-1_SLYNTVATL	HomoSapiens_ELAGIGILTV	40	110	1	0.025	0.004	0.78816432064975	1
HIV-1_FPRPWLHGL	HIV-1_SLYNTVATL	114	40	1	0.025	0.003	0.816291696576908	1
HIV-1_KAFSPEVIPMF	HIV-1_SLYNTVATL	115	40	1	0.025	0.003	0.823200586908778	1
HCV_ATDALMTGY	HIV-1_SLYNTVATL	119	40	1	0.025	0.002	0.850355208109997	1
EBV_GLCTLVAML	HIV-1_SLYNTVATL	219	40	1	0.025	-0.006	0.661996088141554	1
HIV-1_FRDYVDRFYKTLRAEQASQE	HIV-1_SLYNTVATL	349	40	1	0.025	-0.013	0.340935182798972	1
CMV_NLVPMVATV	HIV-1_SLYNTVATL	779	40	1	0.025	-0.027	0.0399826816104947	1
EBV_RAKFKQLL	HomoSapiens_ELAGIGILTV	82	110	2	0.024390243902439	0.005	0.729634265833512	1
EBV_RAKFKQLL	HIV-1_KAFSPEVIPMF	82	115	2	0.024390243902439	0.004	0.778376565851846	1
EBV_RAKFKQLL	HIV-1_KRWIILGLNK	82	196	2	0.024390243902439	-0.006	0.622756910402853	1
EBV_GLCTLVAML	EBV_RAKFKQLL	219	82	2	0.024390243902439	-0.009	0.511019174006514	1
CMV_NLVPMVATV	EBV_RAKFKQLL	779	82	2	0.024390243902439	-0.039	0.00299246854472964	1
CMV_IPSINVHHY	InfluenzaA_PKYVKQNTLKLAT	47	50	1	0.0212765957446809	0.012	0.352797259248343	1
CMV_IPSINVHHY	HIV-1_HPKVSSEVHI	47	56	1	0.0212765957446809	0.011	0.420705125737494	1
CMV_IPSINVHHY	HomoSapiens_LLLGIGILV	47	57	1	0.0212765957446809	0.01	0.431825280276422	1
CMV_IPSINVHHY	HCV_ATDALMTGY	47	119	1	0.0212765957446809	0	0.98013067211312	1
CMV_IPSINVHHY	YellowFeverVirus_LLWNGPMAV	47	124	1	0.0212765957446809	0	0.98655006812926	1
CMV_IPSINVHHY	EBV_GLCTLVAML	47	219	1	0.0212765957446809	-0.008	0.543288079413113	1
CMV_IPSINVHHY	InfluenzaA_GILGFVFTL	47	1057	1	0.0212765957446809	-0.038	0.00377908305379221	1
DENV1_GTSGSPIVNR	HIV-1_IIKDYGKQM	79	48	1	0.0208333333333333	0.006	0.673981063869777	1
DENV34_GTSGSPIINR	HIV-1_IIKDYGKQM	87	48	1	0.0208333333333333	0.004	0.747635298955311	1
HIV-1_IIKDYGKQM	HIV-1_KAFSPEVIPMF	48	115	1	0.0208333333333333	0.001	0.969508430670332	1
HCV_CINGVCWTV	InfluenzaA_PKYVKQNTLKLAT	53	50	1	0.02	0.011	0.424987051238895	1
HomoSapiens_LLLGIGILV	InfluenzaA_PKYVKQNTLKLAT	57	50	1	0.02	0.01	0.471755983981732	1
HomoSapiens_ELAGIGILTV	InfluenzaA_PKYVKQNTLKLAT	79	50	1	0.02	0.005	0.704920484109513	1
EBV_RAKFKQLL	InfluenzaA_PKYVKQNTLKLAT	82	50	1	0.02	0.004	0.733481893561486	1
DENV34_GTSGSPIINR	InfluenzaA_PKYVKQNTLKLAT	87	50	1	0.02	0.004	0.779436622076866	1
HomoSapiens_ELAGIGILTV	InfluenzaA_PKYVKQNTLKLAT	110	50	1	0.02	0.001	0.966581878921979	1
HIV-1_KAFSPEVIPMF	InfluenzaA_PKYVKQNTLKLAT	115	50	1	0.02	0	0.997462339917128	1
CMV_TPRVTGGGAM	InfluenzaA_PKYVKQNTLKLAT	149	50	1	0.02	-0.004	0.789085861061888	1
HIV-1_FRDYVDRFYKTLRAEQASQE	InfluenzaA_PKYVKQNTLKLAT	349	50	1	0.02	-0.016	0.224683055063444	1
InfluenzaA_GILGFVFTL	InfluenzaA_PKYVKQNTLKLAT	1057	50	1	0.02	-0.04	0.00260137147101631	1
HIV-1_LPPIVAKEI	HIV-1_TPQDLNTML	51	70	1	0.0196078431372549	0.006	0.629143188042902	1
HIV-1_KAFSPEVIPMF	HIV-1_LPPIVAKEI	115	51	1	0.0196078431372549	0	0.981434259974905	1
EBV_GLCTLVAML	HIV-1_LPPIVAKEI	219	51	1	0.0196078431372549	-0.009	0.48652507737495	1
CMV_NLVPMVATV	HIV-1_LPPIVAKEI	779	51	1	0.0196078431372549	-0.032	0.0149121238493893	1
HCV_CINGVCWTV	HIV-1_KRWIIMGLNK	53	64	1	0.0188679245283019	0.007	0.591927758336433	1
DENV1_GTSGSPIVNR	HCV_CINGVCWTV	79	53	1	0.0188679245283019	0.004	0.749742562583112	1
HCV_CINGVCWTV	HomoSapiens_ELAGIGILTV	53	79	1	0.0188679245283019	0.004	0.749742562583112	1
DENV34_GTSGSPIINR	HCV_CINGVCWTV	87	53	1	0.0188679245283019	0.003	0.825327180380045	1
HIV-1_FPRPWLHGL	HIV-1_TPGPGVRYPL	114	53	1	0.0188679245283019	-0.001	0.957377756840216	1
HCV_CINGVCWTV	HIV-1_KAFSPEVIPMF	53	115	1	0.0188679245283019	-0.001	0.950312273564463	1
CMV_TPRVTGGGAM	HCV_CINGVCWTV	149	53	1	0.0188679245283019	-0.004	0.743286221906779	1
HIV-1_KRWIILGLNK	HIV-1_TPGPGVRYPL	196	53	1	0.0188679245283019	-0.008	0.537428267355123	1
HCV_CINGVCWTV	HIV-1_FRDYVDRFYKTLRAEQASQE	53	349	1	0.0188679245283019	-0.017	0.198783419832239	1
HIV-1_FRDYVDRFYKTLRAEQASQE	HIV-1_TPGPGVRYPL	349	53	1	0.0188679245283019	-0.017	0.198783419832239	1
HCV_CINGVCWTV	InfluenzaA_GILGFVFTL	53	1057	1	0.0188679245283019	-0.041	0.0017927177151721	1
HIV-1_TPGPGVRYPL	InfluenzaA_GILGFVFTL	53	1057	1	0.0188679245283019	-0.041	0.0017927177151721	1
EBV_GLCTLVAML	HIV-1_FRDYVDRFYKTLRAEQASQE	219	349	4	0.0182648401826484	-0.036	0.00714780710003235	1
HCV_ATDALMTGY	HomoSapiens_ELAGIGILTV	119	110	2	0.0181818181818182	-0.003	0.848134552199921	1
HIV-1_EIYKRWII	HomoSapiens_LLLGIGILV	77	57	1	0.0175438596491228	0.004	0.786494458807573	1
DENV1_GTSGSPIVNR	HomoSapiens_LLLGIGILV	79	57	1	0.0175438596491228	0.003	0.806643342122464	1
DENV34_GTSGSPIINR	HomoSapiens_LLLGIGILV	87	57	1	0.0175438596491228	0.002	0.883289818189955	1
HCV_ATDALMTGY	HomoSapiens_LLLGIGILV	119	57	1	0.0175438596491228	-0.002	0.864107876594417	1
HomoSapiens_LLLGIGILV	YellowFeverVirus_LLWNGPMAV	57	124	1	0.0175438596491228	-0.003	0.831154397505114	1
HIV-1_FPRPWLHGL	HIV-1_FRDYVDRFYKTLRAEQASQE	114	349	2	0.0175438596491228	-0.026	0.05061510111591	1
HIV-1_KAFSPEVIPMF	HIV-1_KRWIILGLNK	115	196	2	0.0173913043478261	-0.013	0.316605027402893	1
HCV_ATDALMTGY	HIV-1_KRWIILGLNK	119	196	2	0.0168067226890756	-0.014	0.291631324697673	1
DENV34_GTSGSPIINR	HIV-1_KRWIIMGLNK	87	64	1	0.015625	0	0.976537019757098	1
CMV_TPRVTGGGAM	HIV-1_KRWIIMGLNK	149	64	1	0.015625	-0.007	0.600160254041795	1
HIV-1_KRWIIMGLNK	InfluenzaA_GILGFVFTL	64	1057	1	0.015625	-0.046	0.000461160638345897	1
HIV-1_TPQDLNTML	HomoSapiens_ELAGIGILTV	70	79	1	0.0142857142857143	0	0.971008730598686	1
HIV-1_TPQDLNTML	HomoSapiens_ELAGIGILTV	70	110	1	0.0142857142857143	-0.004	0.763497476585796	1
HIV-1_KAFSPEVIPMF	HIV-1_TPQDLNTML	115	70	1	0.0142857142857143	-0.005	0.728765634569094	1
HCV_ATDALMTGY	HIV-1_TPQDLNTML	119	70	1	0.0142857142857143	-0.005	0.702309992788962	1
EBV_GLCTLVAML	HIV-1_TPQDLNTML	219	70	1	0.0142857142857143	-0.014	0.2935839394084	1
HIV-1_FLKEKGGL	HomoSapiens_ELAGIGILTV	74	79	1	0.0135135135135135	0	0.984078862622087	1
HIV-1_FLKEKGGL	HIV-1_KAFSPEVIPMF	74	115	1	0.0135135135135135	-0.005	0.68596371994273	1
CMV_TPRVTGGGAM	HIV-1_FLKEKGGL	149	74	1	0.0135135135135135	-0.009	0.497130944465039	1
EBV_GLCTLVAML	HIV-1_FLKEKGGL	219	74	1	0.0135135135135135	-0.015	0.26478854267428	1
CMV_TPRVTGGGAM	HIV-1_KRWIILGLNK	149	196	2	0.0134228187919463	-0.019	0.157507803075357	1
CMV_TPRVTGGGAM	EBV_GLCTLVAML	149	219	2	0.0134228187919463	-0.021	0.109841341003454	1
CMV_TPRVTGGGAM	HIV-1_FRDYVDRFYKTLRAEQASQE	149	349	2	0.0134228187919463	-0.032	0.0140838437992685	1
EBV_RAKFKQLL	HIV-1_EIYKRWII	82	77	1	0.012987012987013	-0.001	0.92186728823972	1
EBV_GLCTLVAML	HIV-1_EIYKRWII	219	77	1	0.012987012987013	-0.015	0.245198200929515	1
CMV_NLVPMVATV	HIV-1_EIYKRWII	779	77	1	0.012987012987013	-0.042	0.00152697100921347	1
EBV_RAKFKQLL	HomoSapiens_ELAGIGILTV	82	79	1	0.0126582278481013	-0.002	0.901204076269264	1
DENV1_GTSGSPIVNR	HIV-1_FPRPWLHGL	79	114	1	0.0126582278481013	-0.006	0.643086284326904	1
HIV-1_FPRPWLHGL	HomoSapiens_ELAGIGILTV	114	79	1	0.0126582278481013	-0.006	0.643086284326904	1
HCV_ATDALMTGY	HomoSapiens_ELAGIGILTV	119	79	1	0.0126582278481013	-0.007	0.611106041703172	1
EBV_RAKFKQLL	YellowFeverVirus_LLWNGPMAV	82	124	1	0.0121951219512195	-0.008	0.554134557855305	1
DENV34_GTSGSPIINR	HomoSapiens_ELAGIGILTV	87	110	1	0.0114942528735632	-0.007	0.598088562814236	1
DENV34_GTSGSPIINR	HIV-1_FRDYVDRFYKTLRAEQASQE	87	349	1	0.0114942528735632	-0.026	0.0522204564761362	1
CMV_NLVPMVATV	DENV34_GTSGSPIINR	779	87	1	0.0114942528735632	-0.045	0.00064201738802522	1
EBV_GLCTLVAML	HIV-1_KRWIILGLNK	219	196	2	0.0102040816326531	-0.027	0.0374405182351099	1
HIV-1_FRDYVDRFYKTLRAEQASQE	HIV-1_KRWIILGLNK	349	196	2	0.0102040816326531	-0.04	0.00252828628921142	1
HomoSapiens_ELAGIGILTV	YellowFeverVirus_LLWNGPMAV	110	124	1	0.00909090909090909	-0.012	0.361338259359242	1
HIV-1_FRDYVDRFYKTLRAEQASQE	HomoSapiens_ELAGIGILTV	349	110	1	0.00909090909090909	-0.03	0.0217942678492708	1
HIV-1_FPRPWLHGL	YellowFeverVirus_LLWNGPMAV	114	124	1	0.0087719298245614	-0.013	0.340467116766967	1
CMV_TPRVTGGGAM	HIV-1_FPRPWLHGL	149	114	1	0.0087719298245614	-0.015	0.243156123492211	1
EBV_GLCTLVAML	HIV-1_FPRPWLHGL	219	114	1	0.0087719298245614	-0.022	0.0977525147840532	1
HCV_ATDALMTGY	HIV-1_KAFSPEVIPMF	119	115	1	0.00869565217391304	-0.012	0.359403977884017	1
HIV-1_KAFSPEVIPMF	YellowFeverVirus_LLWNGPMAV	115	124	1	0.00869565217391304	-0.013	0.335457532483555	1
EBV_GLCTLVAML	HIV-1_KAFSPEVIPMF	219	115	1	0.00869565217391304	-0.022	0.0954038761517111	1
HCV_ATDALMTGY	YellowFeverVirus_LLWNGPMAV	119	124	1	0.00840336134453782	-0.013	0.316206624465207	1
CMV_TPRVTGGGAM	YellowFeverVirus_LLWNGPMAV	149	124	1	0.00806451612903226	-0.017	0.204658701019021	1
CMV_FPTKDVAL	CMV_IPSINVHHY	3	47	0	0	-0.002	0.874855613299995	1
CMV_FPTKDVAL	CMV_MLNIPSINV	3	16	0	0	-0.001	0.926982638144756	1
CMV_FPTKDVAL	CMV_NLVPMVATV	3	779	0	0	-0.009	0.492116272232259	1
CMV_FPTKDVAL	CMV_QIKVRVDMV	3	18	0	0	-0.001	0.922553414222932	1
CMV_FPTKDVAL	CMV_QIKVRVKMV	3	4	0	0	-0.001	0.963491285621562	1
CMV_FPTKDVAL	CMV_QYDPVAALF	3	8	0	0	-0.001	0.948368889170624	1
CMV_FPTKDVAL	CMV_RPHERNGFTVL	3	9	0	0	-0.001	0.945236940544745	1
CMV_FPTKDVAL	CMV_TPRVTGGGAM	3	149	0	0	-0.004	0.777199823158658	1
CMV_FPTKDVAL	CMV_YSEHPTFTSQY	3	12	0	0	-0.001	0.936765081114136	1
CMV_FPTKDVAL	DENV1_GTSGSPIVNR	3	79	0	0	-0.003	0.83775621216702	1
CMV_FPTKDVAL	DENV2_GTSGSPIIDK	3	13	0	0	-0.001	0.934183016222835	1
CMV_FPTKDVAL	DENV34_GTSGSPIINR	3	87	0	0	-0.003	0.829740434100034	1
CMV_FPTKDVAL	EBV_EPLPQGQLTAY	3	34	0	0	-0.002	0.893560229992659	1
CMV_FPTKDVAL	EBV_FLRGRAYGL	3	12	0	0	-0.001	0.936765081114136	1
CMV_FPTKDVAL	EBV_GLCTLVAML	3	219	0	0	-0.005	0.729920647942695	1
CMV_FPTKDVAL	EBV_HPVGEADYFEY	3	18	0	0	-0.001	0.922553414222932	1
CMV_FPTKDVAL	EBV_IVTDFSVIK	3	30	0	0	-0.002	0.900017134001732	1
CMV_FPTKDVAL	EBV_RAKFKQLL	3	82	0	0	-0.003	0.834704701872766	1
CMV_FPTKDVAL	EBV_YPLHEQHGM	3	1	0	0	0	0.981745642393433	1
CMV_FPTKDVAL	EBV_YVLDHLIVV	3	25	0	0	-0.002	0.908728439761258	1
CMV_FPTKDVAL	HCV_ARMILMTHF	3	23	0	0	-0.001	0.912455358904582	1
CMV_FPTKDVAL	HCV_ATDALMTGY	3	119	0	0	-0.003	0.800881243808305	1
CMV_FPTKDVAL	HCV_HSKKKCDEL	3	19	0	0	-0.001	0.920431209319419	1
CMV_FPTKDVAL	HCV_KLSALGINAV	3	7	0	0	-0.001	0.951703515615669	1
CMV_FPTKDVAL	HCV_KLVALGINAV	3	12	0	0	-0.001	0.936765081114136	1
CMV_FPTKDVAL	HIV-1_EIYKRWII	3	77	0	0	-0.003	0.839822868588466	1
CMV_FPTKDVAL	HIV-1_FLGKIWPSHK	3	3	0	0	-0.001	0.968382525358679	1
CMV_FPTKDVAL	HIV-1_FLKEKGGL	3	74	0	0	-0.003	0.842973878240588	1
CMV_FPTKDVAL	HIV-1_FPQGEAREL	3	11	0	0	-0.001	0.939457169047084	1
CMV_FPTKDVAL	HIV-1_FPRPWLHGL	3	114	0	0	-0.003	0.805108247251384	1
CMV_FPTKDVAL	HIV-1_GLNKIVRMY	3	8	0	0	-0.001	0.948368889170624	1
CMV_FPTKDVAL	HIV-1_GPGHKARVL	3	36	0	0	-0.002	0.890474447540841	1
CMV_FPTKDVAL	HIV-1_HPKVSSEVHI	3	56	0	0	-0.002	0.863398755450643	1
CMV_FPTKDVAL	HIV-1_IIKDYGKQM	3	48	0	0	-0.002	0.873531350786044	1
CMV_FPTKDVAL	HIV-1_ILKEPVHGV	3	16	0	0	-0.001	0.926982638144756	1
CMV_FPTKDVAL	HIV-1_ISPRTLNAW	3	29	0	0	-0.002	0.901697612807521	1
CMV_FPTKDVAL	HIV-1_KAFSPEVIPMF	3	115	0	0	-0.003	0.804255532882687	1
CMV_FPTKDVAL	HIV-1_KRWIILGLNK	3	196	0	0	-0.004	0.744484556779808	1
CMV_FPTKDVAL	HIV-1_KRWIIMGLNK	3	64	0	0	-0.002	0.85396775898328	1
CMV_FPTKDVAL	HIV-1_LPPIVAKEI	3	51	0	0	-0.002	0.869639273277281	1
CMV_FPTKDVAL	HIV-1_QVPLRPMTYK	3	25	0	0	-0.002	0.908728439761258	1
CMV_FPTKDVAL	HIV-1_RLRPGGKKK	3	25	0	0	-0.002	0.908728439761258	1
CMV_FPTKDVAL	HIV-1_RLRPGGKKR	3	10	0	0	-0.001	0.94227467096848	1
CMV_FPTKDVAL	HIV-1_SLYNTVATL	3	40	0	0	-0.002	0.884550085504264	1
CMV_FPTKDVAL	HIV-1_TAFTIPSI	3	9	0	0	-0.001	0.945236940544745	1
CMV_FPTKDVAL	HIV-1_TLNAWVKVV	3	2	0	0	0	0.974184439861092	1
CMV_FPTKDVAL	HIV-1_TPGPGVRYPL	3	53	0	0	-0.002	0.867107884504855	1
CMV_FPTKDVAL	HIV-1_TPQDLNTML	3	70	0	0	-0.003	0.847276382907749	1
CMV_FPTKDVAL	HomoSapiens_AMFWSVPTV	3	38	0	0	-0.002	0.887473265114454	1
CMV_FPTKDVAL	HomoSapiens_ELAGIGILTV	3	79	0	0	-0.003	0.83775621216702	1
CMV_FPTKDVAL	HomoSapiens_ELAGIGLTV	3	17	0	0	-0.001	0.924735436383754	1
CMV_FPTKDVAL	HomoSapiens_FLYNLLTRV	3	22	0	0	-0.001	0.914379635547445	1
CMV_FPTKDVAL	HomoSapiens_LLLGIGILV	3	57	0	0	-0.002	0.862184568309341	1
CMV_FPTKDVAL	HomoSapiens_AAGIGILTV	3	1582	0	0	-0.014	0.284844809612928	1
CMV_FPTKDVAL	HomoSapiens_ELAGIGILTV	3	110	0	0	-0.003	0.808557137507048	1
CMV_FPTKDVAL	HomoSapiens_TLNDECWPA	3	20	0	0	-0.001	0.91836415662593	1
CMV_FPTKDVAL	InfluenzaA_CTELKLSDY	3	2	0	0	0	0.974184439861092	1
CMV_FPTKDVAL	InfluenzaA_CVNGSCFTV	3	1	0	0	0	0.981745642393433	1
CMV_FPTKDVAL	InfluenzaA_GILGFVFTL	3	1057	0	0	-0.011	0.410142318553603	1
CMV_FPTKDVAL	InfluenzaA_LPRRSGAAGA	3	12	0	0	-0.001	0.936765081114136	1
CMV_FPTKDVAL	InfluenzaA_PKYVKQNTLKLAT	3	50	0	0	-0.002	0.870923588415849	1
CMV_FPTKDVAL	YellowFeverVirus_LLWNGPMAV	3	124	0	0	-0.003	0.796742264994103	1
CMV_IPSINVHHY	CMV_MLNIPSINV	47	16	0	0	-0.005	0.715759689750887	1
CMV_IPSINVHHY	CMV_NLVPMVATV	47	779	0	0	-0.036	0.0063267654834952	1
CMV_IPSINVHHY	CMV_QIKVRVDMV	47	18	0	0	-0.005	0.699283516916726	1
CMV_IPSINVHHY	CMV_QIKVRVKMV	47	4	0	0	-0.002	0.855681426246339	1
CMV_IPSINVHHY	CMV_QYDPVAALF	47	8	0	0	-0.003	0.796947784012503	1
CMV_IPSINVHHY	CMV_RPHERNGFTVL	47	9	0	0	-0.004	0.784906263971391	1
CMV_IPSINVHHY	CMV_TPRVTGGGAM	47	149	0	0	-0.015	0.260838433018957	1
CMV_IPSINVHHY	CMV_VLEETSVML	47	15	0	0	-0.005	0.724434819698223	1
CMV_IPSINVHHY	CMV_VTEHDTLLY	47	30	0	0	-0.007	0.617622928776514	1
CMV_IPSINVHHY	CMV_YSEHPTFTSQY	47	12	0	0	-0.004	0.752582065646366	1
CMV_IPSINVHHY	DENV2_GTSGSPIIDK	47	13	0	0	-0.004	0.742807781085889	1
CMV_IPSINVHHY	DENV34_GTSGSPIINR	47	87	0	0	-0.011	0.392859089801251	1
CMV_IPSINVHHY	EBV_AVFDRKSDAK	47	23	0	0	-0.006	0.662222155907342	1
CMV_IPSINVHHY	EBV_EPLPQGQLTAY	47	34	0	0	-0.007	0.594968570956434	1
CMV_IPSINVHHY	EBV_FLRGRAYGL	47	12	0	0	-0.004	0.752582065646366	1
CMV_IPSINVHHY	EBV_HPVGEADYFEY	47	18	0	0	-0.005	0.699283516916726	1
CMV_IPSINVHHY	EBV_IVTDFSVIK	47	30	0	0	-0.007	0.617622928776514	1
CMV_IPSINVHHY	EBV_RAKFKQLL	47	82	0	0	-0.011	0.407014475656077	1
CMV_IPSINVHHY	EBV_VSFIEFVGW	47	10	0	0	-0.004	0.773561258065972	1
CMV_IPSINVHHY	EBV_YPLHEQHGM	47	1	0	0	-0.001	0.927561550725695	1
CMV_IPSINVHHY	EBV_YVLDHLIVV	47	25	0	0	-0.006	0.648731706382262	1
CMV_IPSINVHHY	HCV_HSKKKCDEL	47	19	0	0	-0.005	0.691435386569592	1
CMV_IPSINVHHY	HCV_KLSALGINAV	47	7	0	0	-0.003	0.809818421235202	1
CMV_IPSINVHHY	HCV_KLVALGINAV	47	12	0	0	-0.004	0.752582065646366	1
CMV_IPSINVHHY	HIV-1_EIYKRWII	47	77	0	0	-0.011	0.421902282888321	1
CMV_IPSINVHHY	HIV-1_FLGKIWPSHK	47	3	0	0	-0.002	0.874855613299995	1
CMV_IPSINVHHY	HIV-1_FLKEKGGL	47	74	0	0	-0.01	0.431214552286554	1
CMV_IPSINVHHY	HIV-1_FPQGEAREL	47	11	0	0	-0.004	0.762812521780175	1
CMV_IPSINVHHY	HIV-1_FPRPWLHGL	47	114	0	0	-0.013	0.32686807083275	1
CMV_IPSINVHHY	HIV-1_GLNKIVRMY	47	8	0	0	-0.003	0.796947784012503	1
CMV_IPSINVHHY	HIV-1_GPGMKARVL	47	14	0	0	-0.004	0.733439239134616	1
CMV_IPSINVHHY	HIV-1_IIKDYGKQM	47	48	0	0	-0.008	0.52707667452911	1
CMV_IPSINVHHY	HIV-1_ILKEPVHGV	47	16	0	0	-0.005	0.715759689750887	1
CMV_IPSINVHHY	HIV-1_ISPRTLNAW	47	29	0	0	-0.006	0.623576398700773	1
CMV_IPSINVHHY	HIV-1_KAFSPEVIPMF	47	115	0	0	-0.013	0.324712177718139	1
CMV_IPSINVHHY	HIV-1_KRWIIMGLNK	47	64	0	0	-0.01	0.464563347229998	1
CMV_IPSINVHHY	HIV-1_LPPIVAKEI	47	51	0	0	-0.009	0.514328325682535	1
CMV_IPSINVHHY	HIV-1_QASQEVKNW	47	13	0	0	-0.004	0.742807781085889	1
CMV_IPSINVHHY	HIV-1_QVPLRPMTYK	47	25	0	0	-0.006	0.648731706382262	1
CMV_IPSINVHHY	HIV-1_RLRPGGKKR	47	10	0	0	-0.004	0.773561258065972	1
CMV_IPSINVHHY	HIV-1_SLYNTVATL	47	40	0	0	-0.008	0.563966288389545	1
CMV_IPSINVHHY	HIV-1_TAFTIPSI	47	9	0	0	-0.004	0.784906263971391	1
CMV_IPSINVHHY	HIV-1_TLNAWVKVV	47	2	0	0	-0.002	0.897688437926941	1
CMV_IPSINVHHY	HIV-1_TPGPGVRYPL	47	53	0	0	-0.009	0.506118272822707	1
CMV_IPSINVHHY	HIV-1_TPQDLNTML	47	70	0	0	-0.01	0.444108104810829	1
CMV_IPSINVHHY	HomoSapiens_AMFWSVPTV	47	38	0	0	-0.007	0.573944243657543	1
CMV_IPSINVHHY	HomoSapiens_ELAGIGILTV	47	79	0	0	-0.011	0.415855119550235	1
CMV_IPSINVHHY	HomoSapiens_ELAGIGLTV	47	17	0	0	-0.005	0.707384342302721	1
CMV_IPSINVHHY	HomoSapiens_ELAGIGILTV	47	110	0	0	-0.013	0.335676318531058	1
CMV_IPSINVHHY	HomoSapiens_TLNDECWPA	47	20	0	0	-0.005	0.683820934644542	1
CMV_IPSINVHHY	InfluenzaA_CTELKLSDY	47	2	0	0	-0.002	0.897688437926941	1
CMV_IPSINVHHY	InfluenzaA_CVNGSCFTV	47	1	0	0	-0.001	0.927561550725695	1
CMV_IPSINVHHY	InfluenzaA_LPRRSGAAGA	47	12	0	0	-0.004	0.752582065646366	1
CMV_MLNIPSINV	CMV_NLVPMVATV	16	779	0	0	-0.021	0.112200265682112	1
CMV_MLNIPSINV	CMV_QIKVRVDMV	16	18	0	0	-0.003	0.822157806703784	1
CMV_MLNIPSINV	CMV_QIKVRVKMV	16	4	0	0	-0.001	0.915718751416837	1
CMV_MLNIPSINV	CMV_QYDPVAALF	16	8	0	0	-0.002	0.880988783769773	1
CMV_MLNIPSINV	CMV_RPHERNGFTVL	16	9	0	0	-0.002	0.87381734318655	1
CMV_MLNIPSINV	CMV_VTEHDTLLY	16	30	0	0	-0.004	0.771446681401985	1
CMV_MLNIPSINV	CMV_YSEHPTFTSQY	16	12	0	0	-0.002	0.854462254318058	1
CMV_MLNIPSINV	DENV1_GTSGSPIVNR	16	79	0	0	-0.006	0.635910497811987	1
CMV_MLNIPSINV	DENV2_GTSGSPIIDK	16	13	0	0	-0.003	0.848576857084072	1
CMV_MLNIPSINV	DENV34_GTSGSPIINR	16	87	0	0	-0.007	0.619069444285097	1
CMV_MLNIPSINV	EBV_AVFDRKSDAK	16	23	0	0	-0.003	0.799349271454176	1
CMV_MLNIPSINV	EBV_EPLPQGQLTAY	16	34	0	0	-0.004	0.75705412298491	1
CMV_MLNIPSINV	EBV_FLRGRAYGL	16	12	0	0	-0.002	0.854462254318058	1
CMV_MLNIPSINV	EBV_GLCTLVAML	16	219	0	0	-0.011	0.424753738679443	1
CMV_MLNIPSINV	EBV_HPVGEADYFEY	16	18	0	0	-0.003	0.822157806703784	1
CMV_MLNIPSINV	EBV_RAKFKQLL	16	82	0	0	-0.006	0.629480749800899	1
CMV_MLNIPSINV	EBV_RPPIFIRRL	16	21	0	0	-0.003	0.808126443005859	1
CMV_MLNIPSINV	EBV_VSFIEFVGW	16	10	0	0	-0.002	0.867042164317647	1
CMV_MLNIPSINV	EBV_YPLHEQHGM	16	1	0	0	-0.001	0.957811446511974	1
CMV_MLNIPSINV	EBV_YVLDHLIVV	16	25	0	0	-0.004	0.790965380206398	1
CMV_MLNIPSINV	HCV_ARMILMTHF	16	23	0	0	-0.003	0.799349271454176	1
CMV_MLNIPSINV	HCV_ATDALMTGY	16	119	0	0	-0.008	0.559815494592275	1
CMV_MLNIPSINV	HCV_CINGVCWTV	16	53	0	0	-0.005	0.698844519431172	1
CMV_MLNIPSINV	HCV_HSKKKCDEL	16	19	0	0	-0.003	0.81735365582383	1
CMV_MLNIPSINV	HCV_KLSALGINAV	16	7	0	0	-0.002	0.888633026127105	1
CMV_MLNIPSINV	HIV-1_DRFYKTLRAEQASQEV	16	3	0	0	-0.001	0.926982638144756	1
CMV_MLNIPSINV	HIV-1_FLGKIWPSHK	16	3	0	0	-0.001	0.926982638144756	1
CMV_MLNIPSINV	HIV-1_FLKEKGGL	16	74	0	0	-0.006	0.646956131602276	1
CMV_MLNIPSINV	HIV-1_FPQGEAREL	16	11	0	0	-0.002	0.860605443162287	1
CMV_MLNIPSINV	HIV-1_FRDYVDRFYKTLRAEQASQE	16	349	0	0	-0.013	0.30784842385968	1
CMV_MLNIPSINV	HIV-1_GLNKIVRMY	16	8	0	0	-0.002	0.880988783769773	1
CMV_MLNIPSINV	HIV-1_GPGHKARVL	16	36	0	0	-0.004	0.750199683927211	1
CMV_MLNIPSINV	HIV-1_GPGMKARVL	16	14	0	0	-0.003	0.842920261763276	1
CMV_MLNIPSINV	HIV-1_IIKDYGKQM	16	48	0	0	-0.005	0.712860233552433	1
CMV_MLNIPSINV	HIV-1_ILKEPVHGV	16	16	0	0	-0.003	0.83220179146499	1
CMV_MLNIPSINV	HIV-1_ISPRTLNAW	16	29	0	0	-0.004	0.775203191539454	1
CMV_MLNIPSINV	HIV-1_KRWIILGLNK	16	196	0	0	-0.01	0.451118512825933	1
CMV_MLNIPSINV	HIV-1_KRWIIMGLNK	16	64	0	0	-0.006	0.670435675533166	1
CMV_MLNIPSINV	HIV-1_LPPIVAKEI	16	51	0	0	-0.005	0.704358197480131	1
CMV_MLNIPSINV	HIV-1_QASQEVKNW	16	13	0	0	-0.003	0.848576857084072	1
CMV_MLNIPSINV	HIV-1_QVPLRPMTYK	16	25	0	0	-0.004	0.790965380206398	1
CMV_MLNIPSINV	HIV-1_RLRPGGKKK	16	25	0	0	-0.004	0.790965380206398	1
CMV_MLNIPSINV	HIV-1_RLRPGGKKR	16	10	0	0	-0.002	0.867042164317647	1
CMV_MLNIPSINV	HIV-1_SLYNTVATL	16	40	0	0	-0.004	0.737085103397771	1
CMV_MLNIPSINV	HIV-1_TAFTIPSI	16	9	0	0	-0.002	0.87381734318655	1
CMV_MLNIPSINV	HIV-1_TLNAWVKVV	16	2	0	0	-0.001	0.940358979657515	1
CMV_MLNIPSINV	HIV-1_TPGPGVRYPL	16	53	0	0	-0.005	0.698844519431172	1
CMV_MLNIPSINV	HomoSapiens_ELAGIGILTV	16	79	0	0	-0.006	0.635910497811987	1
CMV_MLNIPSINV	HomoSapiens_ELAGIGLTV	16	17	0	0	-0.003	0.827103024711552	1
CMV_MLNIPSINV	HomoSapiens_FLYNLLTRV	16	22	0	0	-0.003	0.803685451487272	1
CMV_MLNIPSINV	HomoSapiens_LLLGIGILV	16	57	0	0	-0.005	0.688158017690976	1
CMV_MLNIPSINV	HomoSapiens_AAGIGILTV	16	1582	0	0	-0.033	0.0133891885878273	1
CMV_MLNIPSINV	HomoSapiens_ELAGIGILTV	16	110	0	0	-0.007	0.575355336120289	1
CMV_MLNIPSINV	HomoSapiens_TLNDECWPA	16	20	0	0	-0.003	0.812679709240772	1
CMV_MLNIPSINV	InfluenzaA_CTELKLSDY	16	2	0	0	-0.001	0.940358979657515	1
CMV_MLNIPSINV	InfluenzaA_CVNGSCFTV	16	1	0	0	-0.001	0.957811446511974	1
CMV_MLNIPSINV	InfluenzaA_GILGFVFTL	16	1057	0	0	-0.025	0.0568412817295002	1
CMV_MLNIPSINV	InfluenzaA_LPRRSGAAGA	16	12	0	0	-0.002	0.854462254318058	1
CMV_MLNIPSINV	InfluenzaA_PKYVKQNTLKLAT	16	50	0	0	-0.005	0.707160448384028	1
CMV_MLNIPSINV	YellowFeverVirus_LLWNGPMAV	16	124	0	0	-0.008	0.551505598684755	1
CMV_NLVPMVATV	CMV_QIKVRVDMV	779	18	0	0	-0.022	0.0919788691316502	1
CMV_NLVPMVATV	CMV_QIKVRVKMV	779	4	0	0	-0.01	0.427607430047991	1
CMV_NLVPMVATV	CMV_QYDPVAALF	779	8	0	0	-0.015	0.261731595262095	1
CMV_NLVPMVATV	CMV_RPHERNGFTVL	779	9	0	0	-0.016	0.233850180966272	1
CMV_NLVPMVATV	CMV_VLEETSVML	779	15	0	0	-0.02	0.124098028739102	1
CMV_NLVPMVATV	CMV_VTEHDTLLY	779	30	0	0	-0.029	0.029416511340212	1
CMV_NLVPMVATV	CMV_YSEHPTFTSQY	779	12	0	0	-0.018	0.169113121549904	1
CMV_NLVPMVATV	DENV2_GTSGSPIIDK	779	13	0	0	-0.019	0.152332256963902	1
CMV_NLVPMVATV	EBV_AVFDRKSDAK	779	23	0	0	-0.025	0.0566942063966689	1
CMV_NLVPMVATV	EBV_EPLPQGQLTAY	779	34	0	0	-0.031	0.0203740964306858	1
CMV_NLVPMVATV	EBV_FLRGRAYGL	779	12	0	0	-0.018	0.169113121549904	1
CMV_NLVPMVATV	EBV_HPVGEADYFEY	779	18	0	0	-0.022	0.0919788691316502	1
CMV_NLVPMVATV	EBV_IVTDFSVIK	779	30	0	0	-0.029	0.029416511340212	1
CMV_NLVPMVATV	EBV_RPPIFIRRL	779	21	0	0	-0.024	0.068671021921632	1
CMV_NLVPMVATV	EBV_VSFIEFVGW	779	10	0	0	-0.017	0.209473386790435	1
CMV_NLVPMVATV	EBV_YPLHEQHGM	779	1	0	0	-0.005	0.691710947494178	1
CMV_NLVPMVATV	EBV_YVLDHLIVV	779	25	0	0	-0.026	0.046904169291129	1
CMV_NLVPMVATV	HCV_HSKKKCDEL	779	19	0	0	-0.023	0.0833825730233901	1
CMV_NLVPMVATV	HCV_KLSALGINAV	779	7	0	0	-0.014	0.293845074238811	1
CMV_NLVPMVATV	HIV-1_DRFYKTLRAEQASQEV	779	3	0	0	-0.009	0.492116272232259	1
CMV_NLVPMVATV	HIV-1_FPQGEAREL	779	11	0	0	-0.017	0.188041591193795	1
CMV_NLVPMVATV	HIV-1_GLNKIVRMY	779	8	0	0	-0.015	0.261731595262095	1
CMV_NLVPMVATV	HIV-1_GPGMKARVL	779	14	0	0	-0.02	0.137407773888774	1
CMV_NLVPMVATV	HIV-1_HPKVSSEVHI	779	56	0	0	-0.039	0.00285559197974265	1
CMV_NLVPMVATV	HIV-1_IIKDYGKQM	779	48	0	0	-0.036	0.00578894365194409	1
CMV_NLVPMVATV	HIV-1_ILKEPVHGV	779	16	0	0	-0.021	0.112200265682112	1
CMV_NLVPMVATV	HIV-1_ISPRTLNAW	779	29	0	0	-0.028	0.0322698888634453	1
CMV_NLVPMVATV	HIV-1_KRWIIMGLNK	779	64	0	0	-0.042	0.00141658186226852	1
CMV_NLVPMVATV	HIV-1_QASQEVKNW	779	13	0	0	-0.019	0.152332256963902	1
CMV_NLVPMVATV	HIV-1_RLRPGGKKK	779	25	0	0	-0.026	0.046904169291129	1
CMV_NLVPMVATV	HIV-1_RLRPGGKKR	779	10	0	0	-0.017	0.209473386790435	1
CMV_NLVPMVATV	HIV-1_TAFTIPSI	779	9	0	0	-0.016	0.233850180966272	1
CMV_NLVPMVATV	HIV-1_TLNAWVKVV	779	2	0	0	-0.007	0.574908733617487	1
CMV_NLVPMVATV	HIV-1_TPGPGVRYPL	779	53	0	0	-0.038	0.00371921026676171	1
CMV_NLVPMVATV	HomoSapiens_FLYNLLTRV	779	22	0	0	-0.025	0.062378306116857	1
CMV_NLVPMVATV	HomoSapiens_LLLGIGILV	779	57	0	0	-0.04	0.00261530636933272	1
CMV_NLVPMVATV	InfluenzaA_CVNGSCFTV	779	1	0	0	-0.005	0.691710947494178	1
CMV_NLVPMVATV	InfluenzaA_LPRRSGAAGA	779	12	0	0	-0.018	0.169113121549904	1
CMV_QIKVRVDMV	CMV_QYDPVAALF	18	8	0	0	-0.002	0.873806379332516	1
CMV_QIKVRVDMV	CMV_TPRVTGGGAM	18	149	0	0	-0.009	0.487648661037157	1
CMV_QIKVRVDMV	CMV_VLEETSVML	18	15	0	0	-0.003	0.827729837916877	1
CMV_QIKVRVDMV	CMV_VTEHDTLLY	18	30	0	0	-0.004	0.757962179193887	1
CMV_QIKVRVDMV	CMV_YSEHPTFTSQY	18	12	0	0	-0.003	0.845714877527066	1
CMV_QIKVRVDMV	DENV1_GTSGSPIVNR	18	79	0	0	-0.007	0.615505190240197	1
CMV_QIKVRVDMV	DENV2_GTSGSPIIDK	18	13	0	0	-0.003	0.839485076905452	1
CMV_QIKVRVDMV	DENV34_GTSGSPIINR	18	87	0	0	-0.007	0.59790126016542	1
CMV_QIKVRVDMV	EBV_AVFDRKSDAK	18	23	0	0	-0.004	0.787425064923945	1
CMV_QIKVRVDMV	EBV_EPLPQGQLTAY	18	34	0	0	-0.004	0.742779760325534	1
CMV_QIKVRVDMV	EBV_FLRGRAYGL	18	12	0	0	-0.003	0.845714877527066	1
CMV_QIKVRVDMV	EBV_GLCTLVAML	18	219	0	0	-0.011	0.397122590628527	1
CMV_QIKVRVDMV	EBV_HPVGEADYFEY	18	18	0	0	-0.003	0.811534483102376	1
CMV_QIKVRVDMV	EBV_IVTDFSVIK	18	30	0	0	-0.004	0.757962179193887	1
CMV_QIKVRVDMV	EBV_RAKFKQLL	18	82	0	0	-0.007	0.608781189335175	1
CMV_QIKVRVDMV	EBV_RPPIFIRRL	18	21	0	0	-0.003	0.796700308981053	1
CMV_QIKVRVDMV	EBV_VSFIEFVGW	18	10	0	0	-0.002	0.859034488651431	1
CMV_QIKVRVDMV	EBV_YPLHEQHGM	18	1	0	0	-0.001	0.955247066748909	1
CMV_QIKVRVDMV	EBV_YVLDHLIVV	18	25	0	0	-0.004	0.778568551528373	1
CMV_QIKVRVDMV	HCV_ARMILMTHF	18	23	0	0	-0.004	0.787425064923945	1
CMV_QIKVRVDMV	HCV_ATDALMTGY	18	119	0	0	-0.008	0.536181973645496	1
CMV_QIKVRVDMV	HCV_CINGVCWTV	18	53	0	0	-0.005	0.681497063950911	1
CMV_QIKVRVDMV	HCV_HSKKKCDEL	18	19	0	0	-0.003	0.806454579810574	1
CMV_QIKVRVDMV	HCV_KLSALGINAV	18	7	0	0	-0.002	0.881905076224372	1
CMV_QIKVRVDMV	HCV_KLVALGINAV	18	12	0	0	-0.003	0.845714877527066	1
CMV_QIKVRVDMV	HIV-1_DRFYKTLRAEQASQEV	18	3	0	0	-0.001	0.922553414222932	1
CMV_QIKVRVDMV	HIV-1_EIYKRWII	18	77	0	0	-0.007	0.620074438573055	1
CMV_QIKVRVDMV	HIV-1_FLGKIWPSHK	18	3	0	0	-0.001	0.922553414222932	1
CMV_QIKVRVDMV	HIV-1_FLKEKGGL	18	74	0	0	-0.006	0.627064674799812	1
CMV_QIKVRVDMV	HIV-1_FPQGEAREL	18	11	0	0	-0.002	0.852218700934114	1
CMV_QIKVRVDMV	HIV-1_FPRPWLHGL	18	114	0	0	-0.008	0.54505159961495	1
CMV_QIKVRVDMV	HIV-1_GLNKIVRMY	18	8	0	0	-0.002	0.873806379332516	1
CMV_QIKVRVDMV	HIV-1_GPGHKARVL	18	36	0	0	-0.004	0.735553021334216	1
CMV_QIKVRVDMV	HIV-1_GPGMKARVL	18	14	0	0	-0.003	0.833498522338097	1
CMV_QIKVRVDMV	HIV-1_HPKVSSEVHI	18	56	0	0	-0.006	0.673033357451782	1
CMV_QIKVRVDMV	HIV-1_IIKDYGKQM	18	48	0	0	-0.005	0.696233370226585	1
CMV_QIKVRVDMV	HIV-1_ILKEPVHGV	18	16	0	0	-0.003	0.822157806703784	1
CMV_QIKVRVDMV	HIV-1_ISPRTLNAW	18	29	0	0	-0.004	0.76192658780963	1
CMV_QIKVRVDMV	HIV-1_KAFSPEVIPMF	18	115	0	0	-0.008	0.543257453045906	1
CMV_QIKVRVDMV	HIV-1_KRWIILGLNK	18	196	0	0	-0.011	0.424055887575538	1
CMV_QIKVRVDMV	HIV-1_KRWIIMGLNK	18	64	0	0	-0.006	0.651669921707722	1
CMV_QIKVRVDMV	HIV-1_LPPIVAKEI	18	51	0	0	-0.005	0.687292645095309	1
CMV_QIKVRVDMV	HIV-1_QASQEVKNW	18	13	0	0	-0.003	0.839485076905452	1
CMV_QIKVRVDMV	HIV-1_QVPLRPMTYK	18	25	0	0	-0.004	0.778568551528373	1
CMV_QIKVRVDMV	HIV-1_RLRPGGKKK	18	25	0	0	-0.004	0.778568551528373	1
CMV_QIKVRVDMV	HIV-1_RLRPGGKKR	18	10	0	0	-0.002	0.859034488651431	1
CMV_QIKVRVDMV	HIV-1_SLYNTVATL	18	40	0	0	-0.005	0.721733452832514	1
CMV_QIKVRVDMV	HIV-1_TAFTIPSI	18	9	0	0	-0.002	0.866209929512544	1
CMV_QIKVRVDMV	HIV-1_TLNAWVKVV	18	2	0	0	-0.001	0.936737468879725	1
CMV_QIKVRVDMV	HIV-1_TPGPGVRYPL	18	53	0	0	-0.005	0.681497063950911	1
CMV_QIKVRVDMV	HIV-1_TPQDLNTML	18	70	0	0	-0.006	0.63665455925058	1
CMV_QIKVRVDMV	HomoSapiens_ELAGIGILTV	18	79	0	0	-0.007	0.615505190240197	1
CMV_QIKVRVDMV	HomoSapiens_ELAGIGLTV	18	17	0	0	-0.003	0.816764473660782	1
CMV_QIKVRVDMV	HomoSapiens_FLYNLLTRV	18	22	0	0	-0.003	0.792006897585395	1
CMV_QIKVRVDMV	HomoSapiens_LLLGIGILV	18	57	0	0	-0.006	0.670270183684309	1
CMV_QIKVRVDMV	HomoSapiens_AAGIGILTV	18	1582	0	0	-0.035	0.00869495712083487	1
CMV_QIKVRVDMV	HomoSapiens_ELAGIGILTV	18	110	0	0	-0.008	0.552333091707119	1
CMV_QIKVRVDMV	HomoSapiens_TLNDECWPA	18	20	0	0	-0.003	0.801513226947403	1
CMV_QIKVRVDMV	InfluenzaA_CTELKLSDY	18	2	0	0	-0.001	0.936737468879725	1
CMV_QIKVRVDMV	InfluenzaA_CVNGSCFTV	18	1	0	0	-0.001	0.955247066748909	1
CMV_QIKVRVDMV	InfluenzaA_GILGFVFTL	18	1057	0	0	-0.027	0.0433365240795459	1
CMV_QIKVRVDMV	InfluenzaA_PKYVKQNTLKLAT	18	50	0	0	-0.005	0.6902389570238	1
CMV_QIKVRVDMV	YellowFeverVirus_LLWNGPMAV	18	124	0	0	-0.008	0.527556287460003	1
CMV_QIKVRVKMV	CMV_QYDPVAALF	4	8	0	0	-0.001	0.940390209811729	1
CMV_QIKVRVKMV	CMV_RPHERNGFTVL	4	9	0	0	-0.001	0.936776115888716	1
CMV_QIKVRVKMV	CMV_TPRVTGGGAM	4	149	0	0	-0.004	0.743838425567753	1
CMV_QIKVRVKMV	CMV_VLEETSVML	4	15	0	0	-0.001	0.918392640679199	1
CMV_QIKVRVKMV	CMV_VTEHDTLLY	4	30	0	0	-0.002	0.884640659539496	1
CMV_QIKVRVKMV	CMV_YSEHPTFTSQY	4	12	0	0	-0.001	0.92700174838845	1
CMV_QIKVRVKMV	DENV1_GTSGSPIVNR	4	79	0	0	-0.003	0.813073934130381	1
CMV_QIKVRVKMV	DENV2_GTSGSPIIDK	4	13	0	0	-0.001	0.924023233823173	1
CMV_QIKVRVKMV	DENV34_GTSGSPIINR	4	87	0	0	-0.003	0.803885066987914	1
CMV_QIKVRVKMV	EBV_EPLPQGQLTAY	4	34	0	0	-0.002	0.87720511665546	1
CMV_QIKVRVKMV	EBV_FLRGRAYGL	4	12	0	0	-0.001	0.92700174838845	1
CMV_QIKVRVKMV	EBV_GLCTLVAML	4	219	0	0	-0.005	0.690133418957999	1
CMV_QIKVRVKMV	EBV_IVTDFSVIK	4	30	0	0	-0.002	0.884640659539496	1
CMV_QIKVRVKMV	EBV_RAKFKQLL	4	82	0	0	-0.003	0.809575065804449	1
CMV_QIKVRVKMV	EBV_RPPIFIRRL	4	21	0	0	-0.002	0.903457866644403	1
CMV_QIKVRVKMV	EBV_VSFIEFVGW	4	10	0	0	-0.001	0.933358121532635	1
CMV_QIKVRVKMV	EBV_YPLHEQHGM	4	1	0	0	0	0.978920456894316	1
CMV_QIKVRVKMV	EBV_YVLDHLIVV	4	25	0	0	-0.002	0.894676288806555	1
CMV_QIKVRVKMV	HCV_ARMILMTHF	4	23	0	0	-0.002	0.898971099306315	1
CMV_QIKVRVKMV	HCV_ATDALMTGY	4	119	0	0	-0.004	0.770860900824172	1
CMV_QIKVRVKMV	HCV_CINGVCWTV	4	53	0	0	-0.003	0.84677361547658	1
CMV_QIKVRVKMV	HCV_KLSALGINAV	4	7	0	0	-0.001	0.94423851963452	1
CMV_QIKVRVKMV	HCV_KLVALGINAV	4	12	0	0	-0.001	0.92700174838845	1
CMV_QIKVRVKMV	HIV-1_DRFYKTLRAEQASQEV	4	3	0	0	-0.001	0.963491285621562	1
CMV_QIKVRVKMV	HIV-1_EIYKRWII	4	77	0	0	-0.003	0.815444098036038	1
CMV_QIKVRVKMV	HIV-1_FLGKIWPSHK	4	3	0	0	-0.001	0.963491285621562	1
CMV_QIKVRVKMV	HIV-1_FLKEKGGL	4	74	0	0	-0.003	0.819058673438233	1
CMV_QIKVRVKMV	HIV-1_FPQGEAREL	4	11	0	0	-0.001	0.930107451165863	1
CMV_QIKVRVKMV	HIV-1_FPRPWLHGL	4	114	0	0	-0.004	0.775691854064138	1
CMV_QIKVRVKMV	HIV-1_GLNKIVRMY	4	8	0	0	-0.001	0.940390209811729	1
CMV_QIKVRVKMV	HIV-1_GPGHKARVL	4	36	0	0	-0.002	0.873652584685999	1
CMV_QIKVRVKMV	HIV-1_GPGMKARVL	4	14	0	0	-0.001	0.921157491610469	1
CMV_QIKVRVKMV	HIV-1_HPKVSSEVHI	4	56	0	0	-0.003	0.842510825686454	1
CMV_QIKVRVKMV	HIV-1_IIKDYGKQM	4	48	0	0	-0.002	0.854158545346101	1
CMV_QIKVRVKMV	HIV-1_ILKEPVHGV	4	16	0	0	-0.001	0.915718751416837	1
CMV_QIKVRVKMV	HIV-1_ISPRTLNAW	4	29	0	0	-0.002	0.886576263208527	1
CMV_QIKVRVKMV	HIV-1_KAFSPEVIPMF	4	115	0	0	-0.004	0.774717128306062	1
CMV_QIKVRVKMV	HIV-1_KRWIILGLNK	4	196	0	0	-0.005	0.706638924907019	1
CMV_QIKVRVKMV	HIV-1_KRWIIMGLNK	4	64	0	0	-0.003	0.831677338081214	1
CMV_QIKVRVKMV	HIV-1_LPPIVAKEI	4	51	0	0	-0.003	0.849683509861904	1
CMV_QIKVRVKMV	HIV-1_QASQEVKNW	4	13	0	0	-0.001	0.924023233823173	1
CMV_QIKVRVKMV	HIV-1_QVPLRPMTYK	4	25	0	0	-0.002	0.894676288806555	1
CMV_QIKVRVKMV	HIV-1_RLRPGGKKK	4	25	0	0	-0.002	0.894676288806555	1
CMV_QIKVRVKMV	HIV-1_RLRPGGKKR	4	10	0	0	-0.001	0.933358121532635	1
CMV_QIKVRVKMV	HIV-1_SLYNTVATL	4	40	0	0	-0.002	0.866833915915584	1
CMV_QIKVRVKMV	HIV-1_TAFTIPSI	4	9	0	0	-0.001	0.936776115888716	1
CMV_QIKVRVKMV	HIV-1_TLNAWVKVV	4	2	0	0	0	0.970189891689223	1
CMV_QIKVRVKMV	HIV-1_TPGPGVRYPL	4	53	0	0	-0.003	0.84677361547658	1
CMV_QIKVRVKMV	HomoSapiens_ELAGIGILTV	4	79	0	0	-0.003	0.813073934130381	1
CMV_QIKVRVKMV	HomoSapiens_ELAGIGLTV	4	17	0	0	-0.001	0.913127424367778	1
CMV_QIKVRVKMV	HomoSapiens_FLYNLLTRV	4	22	0	0	-0.002	0.901188880361848	1
CMV_QIKVRVKMV	HomoSapiens_LLLGIGILV	4	57	0	0	-0.003	0.841115646235896	1
CMV_QIKVRVKMV	HomoSapiens_AAGIGILTV	4	1582	0	0	-0.016	0.216800877784277	1
CMV_QIKVRVKMV	HomoSapiens_ELAGIGILTV	4	110	0	0	-0.004	0.779635129103677	1
CMV_QIKVRVKMV	HomoSapiens_TLNDECWPA	4	20	0	0	-0.002	0.905781757307862	1
CMV_QIKVRVKMV	InfluenzaA_CTELKLSDY	4	2	0	0	0	0.970189891689223	1
CMV_QIKVRVKMV	InfluenzaA_CVNGSCFTV	4	1	0	0	0	0.978920456894316	1
CMV_QIKVRVKMV	InfluenzaA_GILGFVFTL	4	1057	0	0	-0.013	0.341526378009025	1
CMV_QIKVRVKMV	InfluenzaA_LPRRSGAAGA	4	12	0	0	-0.001	0.92700174838845	1
CMV_QIKVRVKMV	InfluenzaA_PKYVKQNTLKLAT	4	50	0	0	-0.002	0.851160058556435	1
CMV_QIKVRVKMV	YellowFeverVirus_LLWNGPMAV	4	124	0	0	-0.004	0.766132701464688	1
CMV_QYDPVAALF	CMV_RPHERNGFTVL	8	9	0	0	-0.001	0.910650426297332	1
CMV_QYDPVAALF	CMV_VLEETSVML	8	15	0	0	-0.002	0.884751072185016	1
CMV_QYDPVAALF	CMV_VTEHDTLLY	8	30	0	0	-0.003	0.837370087579791	1
CMV_QYDPVAALF	CMV_YSEHPTFTSQY	8	12	0	0	-0.002	0.896873111537211	1
CMV_QYDPVAALF	DENV1_GTSGSPIVNR	8	79	0	0	-0.004	0.737982767895615	1
CMV_QYDPVAALF	DENV2_GTSGSPIIDK	8	13	0	0	-0.002	0.892677783119218	1
CMV_QYDPVAALF	DENV34_GTSGSPIINR	8	87	0	0	-0.005	0.725360026911556	1
CMV_QYDPVAALF	EBV_AVFDRKSDAK	8	23	0	0	-0.002	0.857456305680461	1
CMV_QYDPVAALF	EBV_FLRGRAYGL	8	12	0	0	-0.002	0.896873111537211	1
CMV_QYDPVAALF	EBV_GLCTLVAML	8	219	0	0	-0.007	0.572746593992326	1
CMV_QYDPVAALF	EBV_HPVGEADYFEY	8	18	0	0	-0.002	0.873806379332516	1
CMV_QYDPVAALF	EBV_IVTDFSVIK	8	30	0	0	-0.003	0.837370087579791	1
CMV_QYDPVAALF	EBV_RAKFKQLL	8	82	0	0	-0.005	0.733172100134867	1
CMV_QYDPVAALF	EBV_RPPIFIRRL	8	21	0	0	-0.002	0.86375499423994	1
CMV_QYDPVAALF	EBV_VSFIEFVGW	8	10	0	0	-0.002	0.905831006843441	1
CMV_QYDPVAALF	EBV_YPLHEQHGM	8	1	0	0	0	0.970182083112996	1
CMV_QYDPVAALF	EBV_YVLDHLIVV	8	25	0	0	-0.002	0.851431340345289	1
CMV_QYDPVAALF	HCV_ARMILMTHF	8	23	0	0	-0.002	0.857456305680461	1
CMV_QYDPVAALF	HCV_ATDALMTGY	8	119	0	0	-0.005	0.680314734961826	1
CMV_QYDPVAALF	HCV_CINGVCWTV	8	53	0	0	-0.004	0.784565856385119	1
CMV_QYDPVAALF	HCV_HSKKKCDEL	8	19	0	0	-0.002	0.870367302766423	1
CMV_QYDPVAALF	HCV_KLSALGINAV	8	7	0	0	-0.001	0.921178113196435	1
CMV_QYDPVAALF	HCV_KLVALGINAV	8	12	0	0	-0.002	0.896873111537211	1
CMV_QYDPVAALF	HIV-1_DRFYKTLRAEQASQEV	8	3	0	0	-0.001	0.948368889170624	1
CMV_QYDPVAALF	HIV-1_EIYKRWII	8	77	0	0	-0.004	0.74124448154635	1
CMV_QYDPVAALF	HIV-1_FLGKIWPSHK	8	3	0	0	-0.001	0.948368889170624	1
CMV_QYDPVAALF	HIV-1_FLKEKGGL	8	74	0	0	-0.004	0.746223169735077	1
CMV_QYDPVAALF	HIV-1_FPQGEAREL	8	11	0	0	-0.002	0.901249124031258	1
CMV_QYDPVAALF	HIV-1_FPRPWLHGL	8	114	0	0	-0.005	0.686870985138752	1
CMV_QYDPVAALF	HIV-1_FRDYVDRFYKTLRAEQASQE	8	349	0	0	-0.01	0.471186647370666	1
CMV_QYDPVAALF	HIV-1_GLNKIVRMY	8	8	0	0	-0.001	0.915748136251463	1
CMV_QYDPVAALF	HIV-1_GPGMKARVL	8	14	0	0	-0.002	0.888642714890095	1
CMV_QYDPVAALF	HIV-1_HPKVSSEVHI	8	56	0	0	-0.004	0.77865007518508	1
CMV_QYDPVAALF	HIV-1_IIKDYGKQM	8	48	0	0	-0.003	0.79482910784772	1
CMV_QYDPVAALF	HIV-1_ILKEPVHGV	8	16	0	0	-0.002	0.880988783769773	1
CMV_QYDPVAALF	HIV-1_ISPRTLNAW	8	29	0	0	-0.003	0.840080177380933	1
CMV_QYDPVAALF	HIV-1_KAFSPEVIPMF	8	115	0	0	-0.005	0.685547192832925	1
CMV_QYDPVAALF	HIV-1_KRWIILGLNK	8	196	0	0	-0.007	0.594405805813716	1
CMV_QYDPVAALF	HIV-1_KRWIIMGLNK	8	64	0	0	-0.004	0.763644908178734	1
CMV_QYDPVAALF	HIV-1_LPPIVAKEI	8	51	0	0	-0.004	0.78860771721488	1
CMV_QYDPVAALF	HIV-1_QASQEVKNW	8	13	0	0	-0.002	0.892677783119218	1
CMV_QYDPVAALF	HIV-1_QVPLRPMTYK	8	25	0	0	-0.002	0.851431340345289	1
CMV_QYDPVAALF	HIV-1_RLRPGGKKK	8	25	0	0	-0.002	0.851431340345289	1
CMV_QYDPVAALF	HIV-1_SLYNTVATL	8	40	0	0	-0.003	0.81248575757803	1
CMV_QYDPVAALF	HIV-1_TAFTIPSI	8	9	0	0	-0.001	0.910650426297332	1
CMV_QYDPVAALF	HIV-1_TLNAWVKVV	8	2	0	0	-0.001	0.957837236006157	1
CMV_QYDPVAALF	HIV-1_TPGPGVRYPL	8	53	0	0	-0.004	0.784565856385119	1
CMV_QYDPVAALF	HIV-1_TPQDLNTML	8	70	0	0	-0.004	0.753031938510661	1
CMV_QYDPVAALF	HomoSapiens_AMFWSVPTV	8	38	0	0	-0.003	0.817180192148405	1
CMV_QYDPVAALF	HomoSapiens_ELAGIGILTV	8	79	0	0	-0.004	0.737982767895615	1
CMV_QYDPVAALF	HomoSapiens_ELAGIGLTV	8	17	0	0	-0.002	0.877343945394325	1
CMV_QYDPVAALF	HomoSapiens_FLYNLLTRV	8	22	0	0	-0.002	0.860569153645938	1
CMV_QYDPVAALF	HomoSapiens_LLLGIGILV	8	57	0	0	-0.004	0.776715267352356	1
CMV_QYDPVAALF	HomoSapiens_AAGIGILTV	8	1582	0	0	-0.023	0.0805691888418532	1
CMV_QYDPVAALF	HomoSapiens_ELAGIGILTV	8	110	0	0	-0.005	0.69223129885131	1
CMV_QYDPVAALF	HomoSapiens_TLNDECWPA	8	20	0	0	-0.002	0.867019073839933	1
CMV_QYDPVAALF	InfluenzaA_CTELKLSDY	8	2	0	0	-0.001	0.957837236006157	1
CMV_QYDPVAALF	InfluenzaA_CVNGSCFTV	8	1	0	0	0	0.970182083112996	1
CMV_QYDPVAALF	InfluenzaA_GILGFVFTL	8	1057	0	0	-0.018	0.178412991149629	1
CMV_QYDPVAALF	InfluenzaA_LPRRSGAAGA	8	12	0	0	-0.002	0.896873111537211	1
CMV_QYDPVAALF	InfluenzaA_PKYVKQNTLKLAT	8	50	0	0	-0.004	0.790659745199467	1
CMV_QYDPVAALF	YellowFeverVirus_LLWNGPMAV	8	124	0	0	-0.006	0.673909616967342	1
CMV_RPHERNGFTVL	CMV_VLEETSVML	9	15	0	0	-0.002	0.877802783097654	1
CMV_RPHERNGFTVL	CMV_VTEHDTLLY	9	30	0	0	-0.003	0.827640506902571	1
CMV_RPHERNGFTVL	CMV_YSEHPTFTSQY	9	12	0	0	-0.002	0.890646098947774	1
CMV_RPHERNGFTVL	DENV1_GTSGSPIVNR	9	79	0	0	-0.005	0.722702351303742	1
CMV_RPHERNGFTVL	DENV2_GTSGSPIIDK	9	13	0	0	-0.002	0.886200762501117	1
CMV_RPHERNGFTVL	DENV34_GTSGSPIINR	9	87	0	0	-0.005	0.709410931975864	1
CMV_RPHERNGFTVL	EBV_AVFDRKSDAK	9	23	0	0	-0.003	0.84889763154401	1
CMV_RPHERNGFTVL	EBV_EPLPQGQLTAY	9	34	0	0	-0.003	0.81663797533708	1
CMV_RPHERNGFTVL	EBV_FLRGRAYGL	9	12	0	0	-0.002	0.890646098947774	1
CMV_RPHERNGFTVL	EBV_GLCTLVAML	9	219	0	0	-0.008	0.549654862132342	1
CMV_RPHERNGFTVL	EBV_HPVGEADYFEY	9	18	0	0	-0.002	0.866209929512544	1
CMV_RPHERNGFTVL	EBV_IVTDFSVIK	9	30	0	0	-0.003	0.827640506902571	1
CMV_RPHERNGFTVL	EBV_RAKFKQLL	9	82	0	0	-0.005	0.717635716345957	1
CMV_RPHERNGFTVL	EBV_RPPIFIRRL	9	21	0	0	-0.002	0.855566099665906	1
CMV_RPHERNGFTVL	EBV_VSFIEFVGW	9	10	0	0	-0.002	0.900139073091317	1
CMV_RPHERNGFTVL	EBV_YPLHEQHGM	9	1	0	0	-0.001	0.968371481882155	1
CMV_RPHERNGFTVL	EBV_YVLDHLIVV	9	25	0	0	-0.003	0.842520080841437	1
CMV_RPHERNGFTVL	HCV_ARMILMTHF	9	23	0	0	-0.003	0.84889763154401	1
CMV_RPHERNGFTVL	HCV_ATDALMTGY	9	119	0	0	-0.006	0.662063264579372	1
CMV_RPHERNGFTVL	HCV_CINGVCWTV	9	53	0	0	-0.004	0.771829856146237	1
CMV_RPHERNGFTVL	HCV_HSKKKCDEL	9	19	0	0	-0.002	0.86256783324644	1
CMV_RPHERNGFTVL	HCV_KLVALGINAV	9	12	0	0	-0.002	0.890646098947774	1
CMV_RPHERNGFTVL	HIV-1_DRFYKTLRAEQASQEV	9	3	0	0	-0.001	0.945236940544745	1
CMV_RPHERNGFTVL	HIV-1_EIYKRWII	9	77	0	0	-0.005	0.726138386361579	1
CMV_RPHERNGFTVL	HIV-1_FLGKIWPSHK	9	3	0	0	-0.001	0.945236940544745	1
CMV_RPHERNGFTVL	HIV-1_FLKEKGGL	9	74	0	0	-0.005	0.731384338447538	1
CMV_RPHERNGFTVL	HIV-1_FPRPWLHGL	9	114	0	0	-0.006	0.668945899808765	1
CMV_RPHERNGFTVL	HIV-1_FRDYVDRFYKTLRAEQASQE	9	349	0	0	-0.01	0.444672255399743	1
CMV_RPHERNGFTVL	HIV-1_GLNKIVRMY	9	8	0	0	-0.001	0.910650426297332	1
CMV_RPHERNGFTVL	HIV-1_GPGHKARVL	9	36	0	0	-0.003	0.811388221245423	1
CMV_RPHERNGFTVL	HIV-1_GPGMKARVL	9	14	0	0	-0.002	0.881925612048841	1
CMV_RPHERNGFTVL	HIV-1_HPKVSSEVHI	9	56	0	0	-0.004	0.765584785552711	1
CMV_RPHERNGFTVL	HIV-1_IIKDYGKQM	9	48	0	0	-0.004	0.782668263488243	1
CMV_RPHERNGFTVL	HIV-1_ILKEPVHGV	9	16	0	0	-0.002	0.87381734318655	1
CMV_RPHERNGFTVL	HIV-1_ISPRTLNAW	9	29	0	0	-0.003	0.830507799654351	1
CMV_RPHERNGFTVL	HIV-1_KAFSPEVIPMF	9	115	0	0	-0.006	0.667555954147748	1
CMV_RPHERNGFTVL	HIV-1_KRWIILGLNK	9	196	0	0	-0.007	0.572201759414607	1
CMV_RPHERNGFTVL	HIV-1_KRWIIMGLNK	9	64	0	0	-0.004	0.74975210224951	1
CMV_RPHERNGFTVL	HIV-1_LPPIVAKEI	9	51	0	0	-0.004	0.776097647429609	1
CMV_RPHERNGFTVL	HIV-1_QASQEVKNW	9	13	0	0	-0.002	0.886200762501117	1
CMV_RPHERNGFTVL	HIV-1_QVPLRPMTYK	9	25	0	0	-0.003	0.842520080841437	1
CMV_RPHERNGFTVL	HIV-1_RLRPGGKKK	9	25	0	0	-0.003	0.842520080841437	1
CMV_RPHERNGFTVL	HIV-1_RLRPGGKKR	9	10	0	0	-0.002	0.900139073091317	1
CMV_RPHERNGFTVL	HIV-1_SLYNTVATL	9	40	0	0	-0.003	0.801325242007562	1
CMV_RPHERNGFTVL	HIV-1_TAFTIPSI	9	9	0	0	-0.002	0.905247036602118	1
CMV_RPHERNGFTVL	HIV-1_TLNAWVKVV	9	2	0	0	-0.001	0.955278335162796	1
CMV_RPHERNGFTVL	HIV-1_TPGPGVRYPL	9	53	0	0	-0.004	0.771829856146237	1
CMV_RPHERNGFTVL	HIV-1_TPQDLNTML	9	70	0	0	-0.004	0.73856086898495	1
CMV_RPHERNGFTVL	HomoSapiens_AMFWSVPTV	9	38	0	0	-0.003	0.806287812545887	1
CMV_RPHERNGFTVL	HomoSapiens_ELAGIGILTV	9	79	0	0	-0.005	0.722702351303742	1
CMV_RPHERNGFTVL	HomoSapiens_ELAGIGLTV	9	17	0	0	-0.002	0.869956659090798	1
CMV_RPHERNGFTVL	HomoSapiens_FLYNLLTRV	9	22	0	0	-0.002	0.85219307981522	1
CMV_RPHERNGFTVL	HomoSapiens_LLLGIGILV	9	57	0	0	-0.004	0.763542646048013	1
CMV_RPHERNGFTVL	HomoSapiens_AAGIGILTV	9	1582	0	0	-0.024	0.0637988395631961	1
CMV_RPHERNGFTVL	HomoSapiens_ELAGIGILTV	9	110	0	0	-0.006	0.674575365913288	1
CMV_RPHERNGFTVL	InfluenzaA_CTELKLSDY	9	2	0	0	-0.001	0.955278335162796	1
CMV_RPHERNGFTVL	InfluenzaA_CVNGSCFTV	9	1	0	0	-0.001	0.968371481882155	1
CMV_RPHERNGFTVL	InfluenzaA_GILGFVFTL	9	1057	0	0	-0.019	0.153457672912889	1
CMV_RPHERNGFTVL	InfluenzaA_LPRRSGAAGA	9	12	0	0	-0.002	0.890646098947774	1
CMV_RPHERNGFTVL	InfluenzaA_PKYVKQNTLKLAT	9	50	0	0	-0.004	0.778264667773086	1
CMV_RPHERNGFTVL	YellowFeverVirus_LLWNGPMAV	9	124	0	0	-0.006	0.65534235021223	1
CMV_TPRVTGGGAM	CMV_VLEETSVML	149	15	0	0	-0.008	0.526464123579221	1
CMV_TPRVTGGGAM	DENV2_GTSGSPIIDK	149	13	0	0	-0.008	0.555478494879744	1
CMV_TPRVTGGGAM	EBV_AVFDRKSDAK	149	23	0	0	-0.01	0.432513341405395	1
CMV_TPRVTGGGAM	EBV_EPLPQGQLTAY	149	34	0	0	-0.013	0.339455551592974	1
CMV_TPRVTGGGAM	EBV_FLRGRAYGL	149	12	0	0	-0.007	0.571127987553282	1
CMV_TPRVTGGGAM	EBV_HPVGEADYFEY	149	18	0	0	-0.009	0.487648661037157	1
CMV_TPRVTGGGAM	EBV_RPPIFIRRL	149	21	0	0	-0.01	0.453337240656908	1
CMV_TPRVTGGGAM	EBV_VSFIEFVGW	149	10	0	0	-0.007	0.605190829461935	1
CMV_TPRVTGGGAM	EBV_YPLHEQHGM	149	1	0	0	-0.002	0.870247651940158	1
CMV_TPRVTGGGAM	HCV_KLSALGINAV	149	7	0	0	-0.006	0.665453022286155	1
CMV_TPRVTGGGAM	HCV_KLVALGINAV	149	12	0	0	-0.007	0.571127987553282	1
CMV_TPRVTGGGAM	HIV-1_DRFYKTLRAEQASQEV	149	3	0	0	-0.004	0.777199823158658	1
CMV_TPRVTGGGAM	HIV-1_EIYKRWII	149	77	0	0	-0.019	0.149001872502321	1
CMV_TPRVTGGGAM	HIV-1_FPQGEAREL	149	11	0	0	-0.007	0.587660001242949	1
CMV_TPRVTGGGAM	HIV-1_GLNKIVRMY	149	8	0	0	-0.006	0.643871526808131	1
CMV_TPRVTGGGAM	HIV-1_GPGMKARVL	149	14	0	0	-0.008	0.540616724063526	1
CMV_TPRVTGGGAM	HIV-1_IIKDYGKQM	149	48	0	0	-0.015	0.255784254233503	1
CMV_TPRVTGGGAM	HIV-1_ILKEPVHGV	149	16	0	0	-0.009	0.5129546889048	1
CMV_TPRVTGGGAM	HIV-1_ISPRTLNAW	149	29	0	0	-0.012	0.377874388050911	1
CMV_TPRVTGGGAM	HIV-1_KAFSPEVIPMF	149	115	0	0	-0.023	0.0767947357161501	1
CMV_TPRVTGGGAM	HIV-1_QASQEVKNW	149	13	0	0	-0.008	0.555478494879744	1
CMV_TPRVTGGGAM	HIV-1_RLRPGGKKK	149	25	0	0	-0.011	0.413095664264579	1
CMV_TPRVTGGGAM	HIV-1_RLRPGGKKR	149	10	0	0	-0.007	0.605190829461935	1
CMV_TPRVTGGGAM	HIV-1_TAFTIPSI	149	9	0	0	-0.006	0.623865927252825	1
CMV_TPRVTGGGAM	HIV-1_TLNAWVKVV	149	2	0	0	-0.003	0.817296453648309	1
CMV_TPRVTGGGAM	HIV-1_TPGPGVRYPL	149	53	0	0	-0.016	0.232217309278411	1
CMV_TPRVTGGGAM	HomoSapiens_AMFWSVPTV	149	38	0	0	-0.013	0.312385300720717	1
CMV_TPRVTGGGAM	HomoSapiens_ELAGIGLTV	149	17	0	0	-0.009	0.500032284302979	1
CMV_TPRVTGGGAM	HomoSapiens_FLYNLLTRV	149	22	0	0	-0.01	0.442738340662608	1
CMV_TPRVTGGGAM	InfluenzaA_CVNGSCFTV	149	1	0	0	-0.002	0.870247651940158	1
CMV_TPRVTGGGAM	InfluenzaA_LPRRSGAAGA	149	12	0	0	-0.007	0.571127987553282	1
CMV_VLEETSVML	CMV_YSEHPTFTSQY	15	12	0	0	-0.002	0.859046714374605	1
CMV_VLEETSVML	DENV1_GTSGSPIVNR	15	79	0	0	-0.006	0.646700480978733	1
CMV_VLEETSVML	DENV2_GTSGSPIIDK	15	13	0	0	-0.002	0.853342443688665	1
CMV_VLEETSVML	DENV34_GTSGSPIINR	15	87	0	0	-0.006	0.630274883373364	1
CMV_VLEETSVML	EBV_FLRGRAYGL	15	12	0	0	-0.002	0.859046714374605	1
CMV_VLEETSVML	EBV_HPVGEADYFEY	15	18	0	0	-0.003	0.827729837916877	1
CMV_VLEETSVML	EBV_IVTDFSVIK	15	30	0	0	-0.004	0.778530634354341	1
CMV_VLEETSVML	EBV_RAKFKQLL	15	82	0	0	-0.006	0.640430745949856	1
CMV_VLEETSVML	EBV_YPLHEQHGM	15	1	0	0	-0.001	0.959153488421519	1
CMV_VLEETSVML	EBV_YVLDHLIVV	15	25	0	0	-0.003	0.797473634342116	1
CMV_VLEETSVML	HCV_ARMILMTHF	15	23	0	0	-0.003	0.805607750319578	1
CMV_VLEETSVML	HCV_ATDALMTGY	15	119	0	0	-0.007	0.572380338867643	1
CMV_VLEETSVML	HCV_HSKKKCDEL	15	19	0	0	-0.003	0.823071074642735	1
CMV_VLEETSVML	HCV_KLSALGINAV	15	7	0	0	-0.002	0.892156799692295	1
CMV_VLEETSVML	HIV-1_DRFYKTLRAEQASQEV	15	3	0	0	-0.001	0.929301234417765	1
CMV_VLEETSVML	HIV-1_EIYKRWII	15	77	0	0	-0.006	0.650958159611805	1
CMV_VLEETSVML	HIV-1_FLGKIWPSHK	15	3	0	0	-0.001	0.929301234417765	1
CMV_VLEETSVML	HIV-1_FLKEKGGL	15	74	0	0	-0.006	0.657467338254318	1
CMV_VLEETSVML	HIV-1_FPQGEAREL	15	11	0	0	-0.002	0.865000318824707	1
CMV_VLEETSVML	HIV-1_FPRPWLHGL	15	114	0	0	-0.007	0.580732209505571	1
CMV_VLEETSVML	HIV-1_FRDYVDRFYKTLRAEQASQE	15	349	0	0	-0.013	0.323507006685312	1
CMV_VLEETSVML	HIV-1_GLNKIVRMY	15	8	0	0	-0.002	0.884751072185016	1
CMV_VLEETSVML	HIV-1_GPGHKARVL	15	36	0	0	-0.004	0.757900278873497	1
CMV_VLEETSVML	HIV-1_IIKDYGKQM	15	48	0	0	-0.005	0.721615870278717	1
CMV_VLEETSVML	HIV-1_ILKEPVHGV	15	16	0	0	-0.003	0.837468567383237	1
CMV_VLEETSVML	HIV-1_ISPRTLNAW	15	29	0	0	-0.004	0.782177005130864	1
CMV_VLEETSVML	HIV-1_KAFSPEVIPMF	15	115	0	0	-0.007	0.579043714933226	1
CMV_VLEETSVML	HIV-1_KRWIILGLNK	15	196	0	0	-0.01	0.465660245398563	1
CMV_VLEETSVML	HIV-1_KRWIIMGLNK	15	64	0	0	-0.005	0.68033875362975	1
CMV_VLEETSVML	HIV-1_QVPLRPMTYK	15	25	0	0	-0.003	0.797473634342116	1
CMV_VLEETSVML	HIV-1_RLRPGGKKK	15	25	0	0	-0.003	0.797473634342116	1
CMV_VLEETSVML	HIV-1_RLRPGGKKR	15	10	0	0	-0.002	0.871237847918948	1
CMV_VLEETSVML	HIV-1_SLYNTVATL	15	40	0	0	-0.004	0.74516063218322	1
CMV_VLEETSVML	HIV-1_TLNAWVKVV	15	2	0	0	-0.001	0.942254508466702	1
CMV_VLEETSVML	HIV-1_TPGPGVRYPL	15	53	0	0	-0.005	0.707985699616445	1
CMV_VLEETSVML	HomoSapiens_AMFWSVPTV	15	38	0	0	-0.004	0.751439814442461	1
CMV_VLEETSVML	HomoSapiens_ELAGIGILTV	15	79	0	0	-0.006	0.646700480978733	1
CMV_VLEETSVML	HomoSapiens_ELAGIGLTV	15	17	0	0	-0.003	0.832524976228737	1
CMV_VLEETSVML	HomoSapiens_FLYNLLTRV	15	22	0	0	-0.003	0.809814190071866	1
CMV_VLEETSVML	HomoSapiens_LLLGIGILV	15	57	0	0	-0.005	0.697588976775874	1
CMV_VLEETSVML	HomoSapiens_AAGIGILTV	15	1582	0	0	-0.032	0.0166448234035345	1
CMV_VLEETSVML	HomoSapiens_ELAGIGILTV	15	110	0	0	-0.007	0.587580214692356	1
CMV_VLEETSVML	InfluenzaA_CTELKLSDY	15	2	0	0	-0.001	0.942254508466702	1
CMV_VLEETSVML	InfluenzaA_CVNGSCFTV	15	1	0	0	-0.001	0.959153488421519	1
CMV_VLEETSVML	InfluenzaA_GILGFVFTL	15	1057	0	0	-0.024	0.0652016494227359	1
CMV_VLEETSVML	InfluenzaA_LPRRSGAAGA	15	12	0	0	-0.002	0.859046714374605	1
CMV_VLEETSVML	InfluenzaA_PKYVKQNTLKLAT	15	50	0	0	-0.005	0.716073606638103	1
CMV_VLEETSVML	YellowFeverVirus_LLWNGPMAV	15	124	0	0	-0.008	0.564247019398869	1
CMV_VTEHDTLLY	CMV_YSEHPTFTSQY	30	12	0	0	-0.003	0.801444930532312	1
CMV_VTEHDTLLY	DENV2_GTSGSPIIDK	30	13	0	0	-0.003	0.793499495663399	1
CMV_VTEHDTLLY	EBV_FLRGRAYGL	30	12	0	0	-0.003	0.801444930532312	1
CMV_VTEHDTLLY	EBV_HPVGEADYFEY	30	18	0	0	-0.004	0.757962179193887	1
CMV_VTEHDTLLY	EBV_IVTDFSVIK	30	30	0	0	-0.005	0.690446165946447	1
CMV_VTEHDTLLY	EBV_RAKFKQLL	30	82	0	0	-0.009	0.508324398557981	1
CMV_VTEHDTLLY	EBV_YPLHEQHGM	30	1	0	0	-0.001	0.942183772974143	1
CMV_VTEHDTLLY	EBV_YVLDHLIVV	30	25	0	0	-0.005	0.716312957015778	1
CMV_VTEHDTLLY	HCV_ARMILMTHF	30	23	0	0	-0.005	0.727471462743959	1
CMV_VTEHDTLLY	HCV_HSKKKCDEL	30	19	0	0	-0.004	0.751524418705612	1
CMV_VTEHDTLLY	HCV_KLSALGINAV	30	7	0	0	-0.003	0.847753934898536	1
CMV_VTEHDTLLY	HCV_KLVALGINAV	30	12	0	0	-0.003	0.801444930532312	1
CMV_VTEHDTLLY	HIV-1_DRFYKTLRAEQASQEV	30	3	0	0	-0.002	0.900017134001732	1
CMV_VTEHDTLLY	HIV-1_FLGKIWPSHK	30	3	0	0	-0.002	0.900017134001732	1
CMV_VTEHDTLLY	HIV-1_FLKEKGGL	30	74	0	0	-0.008	0.530063047728493	1
CMV_VTEHDTLLY	HIV-1_FPQGEAREL	30	11	0	0	-0.003	0.809748645659415	1
CMV_VTEHDTLLY	HIV-1_GPGHKARVL	30	36	0	0	-0.006	0.662480556330369	1
CMV_VTEHDTLLY	HIV-1_IIKDYGKQM	30	48	0	0	-0.007	0.613875277321874	1
CMV_VTEHDTLLY	HIV-1_ILKEPVHGV	30	16	0	0	-0.004	0.771446681401985	1
CMV_VTEHDTLLY	HIV-1_KAFSPEVIPMF	30	115	0	0	-0.01	0.432088811518158	1
CMV_VTEHDTLLY	HIV-1_KRWIIMGLNK	30	64	0	0	-0.008	0.559605545813538	1
CMV_VTEHDTLLY	HIV-1_LPPIVAKEI	30	51	0	0	-0.007	0.602913452235352	1
CMV_VTEHDTLLY	HIV-1_QVPLRPMTYK	30	25	0	0	-0.005	0.716312957015778	1
CMV_VTEHDTLLY	HIV-1_RLRPGGKKK	30	25	0	0	-0.005	0.716312957015778	1
CMV_VTEHDTLLY	HIV-1_RLRPGGKKR	30	10	0	0	-0.003	0.818459882007054	1
CMV_VTEHDTLLY	HIV-1_SLYNTVATL	30	40	0	0	-0.006	0.645326783161355	1
CMV_VTEHDTLLY	HIV-1_TAFTIPSI	30	9	0	0	-0.003	0.827640506902571	1
CMV_VTEHDTLLY	HIV-1_TLNAWVKVV	30	2	0	0	-0.001	0.91829995829952	1
CMV_VTEHDTLLY	HIV-1_TPGPGVRYPL	30	53	0	0	-0.007	0.59582683737743	1
CMV_VTEHDTLLY	HomoSapiens_AMFWSVPTV	30	38	0	0	-0.006	0.653770168813826	1
CMV_VTEHDTLLY	HomoSapiens_FLYNLLTRV	30	22	0	0	-0.005	0.733253391439691	1
CMV_VTEHDTLLY	HomoSapiens_TLNDECWPA	30	20	0	0	-0.004	0.745268890174759	1
CMV_VTEHDTLLY	InfluenzaA_CTELKLSDY	30	2	0	0	-0.001	0.91829995829952	1
CMV_VTEHDTLLY	InfluenzaA_CVNGSCFTV	30	1	0	0	-0.001	0.942183772974143	1
CMV_VTEHDTLLY	InfluenzaA_GILGFVFTL	30	1057	0	0	-0.034	0.00901598435038064	1
CMV_VTEHDTLLY	InfluenzaA_LPRRSGAAGA	30	12	0	0	-0.003	0.801444930532312	1
CMV_VTEHDTLLY	InfluenzaA_PKYVKQNTLKLAT	30	50	0	0	-0.007	0.606521887592742	1
CMV_YSEHPTFTSQY	DENV1_GTSGSPIVNR	12	79	0	0	-0.005	0.681913722881502	1
CMV_YSEHPTFTSQY	DENV2_GTSGSPIIDK	12	13	0	0	-0.002	0.868710775555269	1
CMV_YSEHPTFTSQY	DENV34_GTSGSPIINR	12	87	0	0	-0.006	0.666897579430711	1
CMV_YSEHPTFTSQY	EBV_AVFDRKSDAK	12	23	0	0	-0.003	0.825826527166704	1
CMV_YSEHPTFTSQY	EBV_EPLPQGQLTAY	12	34	0	0	-0.004	0.788843779985428	1
CMV_YSEHPTFTSQY	EBV_FLRGRAYGL	12	12	0	0	-0.002	0.873828304183504	1
CMV_YSEHPTFTSQY	EBV_GLCTLVAML	12	219	0	0	-0.009	0.4895555082796	1
CMV_YSEHPTFTSQY	EBV_HPVGEADYFEY	12	18	0	0	-0.003	0.845714877527066	1
CMV_YSEHPTFTSQY	EBV_IVTDFSVIK	12	30	0	0	-0.003	0.801444930532312	1
CMV_YSEHPTFTSQY	EBV_RAKFKQLL	12	82	0	0	-0.006	0.676185809277752	1
CMV_YSEHPTFTSQY	EBV_RPPIFIRRL	12	21	0	0	-0.003	0.833484129012525	1
CMV_YSEHPTFTSQY	EBV_VSFIEFVGW	12	10	0	0	-0.002	0.884761093985144	1
CMV_YSEHPTFTSQY	EBV_YPLHEQHGM	12	1	0	0	-0.001	0.963472152748485	1
CMV_YSEHPTFTSQY	EBV_YVLDHLIVV	12	25	0	0	-0.003	0.818506870168177	1
CMV_YSEHPTFTSQY	HCV_ARMILMTHF	12	23	0	0	-0.003	0.825826527166704	1
CMV_YSEHPTFTSQY	HCV_ATDALMTGY	12	119	0	0	-0.007	0.613689180123839	1
CMV_YSEHPTFTSQY	HCV_KLSALGINAV	12	7	0	0	-0.002	0.903508327922241	1
CMV_YSEHPTFTSQY	HCV_KLVALGINAV	12	12	0	0	-0.002	0.873828304183504	1
CMV_YSEHPTFTSQY	HIV-1_DRFYKTLRAEQASQEV	12	3	0	0	-0.001	0.936765081114136	1
CMV_YSEHPTFTSQY	HIV-1_EIYKRWII	12	77	0	0	-0.005	0.685800835654517	1
CMV_YSEHPTFTSQY	HIV-1_FLGKIWPSHK	12	3	0	0	-0.001	0.936765081114136	1
CMV_YSEHPTFTSQY	HIV-1_FLKEKGGL	12	74	0	0	-0.005	0.69173947568134	1
CMV_YSEHPTFTSQY	HIV-1_FPQGEAREL	12	11	0	0	-0.002	0.879168110577928	1
CMV_YSEHPTFTSQY	HIV-1_FPRPWLHGL	12	114	0	0	-0.007	0.621394373805606	1
CMV_YSEHPTFTSQY	HIV-1_GLNKIVRMY	12	8	0	0	-0.002	0.896873111537211	1
CMV_YSEHPTFTSQY	HIV-1_GPGHKARVL	12	36	0	0	-0.004	0.782836074648328	1
CMV_YSEHPTFTSQY	HIV-1_GPGMKARVL	12	14	0	0	-0.002	0.863790465035287	1
CMV_YSEHPTFTSQY	HIV-1_HPKVSSEVHI	12	56	0	0	-0.005	0.730567613052646	1
CMV_YSEHPTFTSQY	HIV-1_IIKDYGKQM	12	48	0	0	-0.004	0.750029459818953	1
CMV_YSEHPTFTSQY	HIV-1_ILKEPVHGV	12	16	0	0	-0.002	0.854462254318058	1
CMV_YSEHPTFTSQY	HIV-1_ISPRTLNAW	12	29	0	0	-0.003	0.804730989556872	1
CMV_YSEHPTFTSQY	HIV-1_KAFSPEVIPMF	12	115	0	0	-0.007	0.619837465787359	1
CMV_YSEHPTFTSQY	HIV-1_KRWIILGLNK	12	196	0	0	-0.009	0.514167308440155	1
CMV_YSEHPTFTSQY	HIV-1_KRWIIMGLNK	12	64	0	0	-0.005	0.712569313225714	1
CMV_YSEHPTFTSQY	HIV-1_LPPIVAKEI	12	51	0	0	-0.004	0.74253917044954	1
CMV_YSEHPTFTSQY	HIV-1_QASQEVKNW	12	13	0	0	-0.002	0.868710775555269	1
CMV_YSEHPTFTSQY	HIV-1_QVPLRPMTYK	12	25	0	0	-0.003	0.818506870168177	1
CMV_YSEHPTFTSQY	HIV-1_RLRPGGKKK	12	25	0	0	-0.003	0.818506870168177	1
CMV_YSEHPTFTSQY	HIV-1_RLRPGGKKR	12	10	0	0	-0.002	0.884761093985144	1
CMV_YSEHPTFTSQY	HIV-1_SLYNTVATL	12	40	0	0	-0.004	0.771329358351919	1
CMV_YSEHPTFTSQY	HIV-1_TAFTIPSI	12	9	0	0	-0.002	0.890646098947774	1
CMV_YSEHPTFTSQY	HIV-1_TLNAWVKVV	12	2	0	0	-0.001	0.948355365514855	1
CMV_YSEHPTFTSQY	HIV-1_TPGPGVRYPL	12	53	0	0	-0.004	0.737677281292251	1
CMV_YSEHPTFTSQY	HIV-1_TPQDLNTML	12	70	0	0	-0.005	0.699871285236019	1
CMV_YSEHPTFTSQY	HomoSapiens_ELAGIGILTV	12	79	0	0	-0.005	0.681913722881502	1
CMV_YSEHPTFTSQY	HomoSapiens_ELAGIGLTV	12	17	0	0	-0.002	0.85002247332778	1
CMV_YSEHPTFTSQY	HomoSapiens_FLYNLLTRV	12	22	0	0	-0.003	0.829610282877382	1
CMV_YSEHPTFTSQY	HomoSapiens_AAGIGILTV	12	1582	0	0	-0.028	0.0322738968894099	1
CMV_YSEHPTFTSQY	HomoSapiens_ELAGIGILTV	12	110	0	0	-0.006	0.627704378392127	1
CMV_YSEHPTFTSQY	InfluenzaA_CTELKLSDY	12	2	0	0	-0.001	0.948355365514855	1
CMV_YSEHPTFTSQY	InfluenzaA_CVNGSCFTV	12	1	0	0	-0.001	0.963472152748485	1
CMV_YSEHPTFTSQY	InfluenzaA_LPRRSGAAGA	12	12	0	0	-0.002	0.873828304183504	1
CMV_YSEHPTFTSQY	InfluenzaA_PKYVKQNTLKLAT	12	50	0	0	-0.004	0.745008838968093	1
CMV_YSEHPTFTSQY	YellowFeverVirus_LLWNGPMAV	12	124	0	0	-0.007	0.60617532669874	1
DENV1_GTSGSPIVNR	DENV2_GTSGSPIIDK	79	13	0	0	-0.006	0.669651633111675	1
DENV1_GTSGSPIVNR	EBV_AVFDRKSDAK	79	23	0	0	-0.008	0.570057977853257	1
DENV1_GTSGSPIVNR	EBV_EPLPQGQLTAY	79	34	0	0	-0.009	0.489423886725933	1
DENV1_GTSGSPIVNR	EBV_FLRGRAYGL	79	12	0	0	-0.005	0.681913722881502	1
DENV1_GTSGSPIVNR	EBV_GLCTLVAML	79	219	0	0	-0.024	0.0744731252044824	1
DENV1_GTSGSPIVNR	EBV_HPVGEADYFEY	79	18	0	0	-0.007	0.615505190240197	1
DENV1_GTSGSPIVNR	EBV_IVTDFSVIK	79	30	0	0	-0.009	0.516297108283276	1
DENV1_GTSGSPIVNR	EBV_RAKFKQLL	79	82	0	0	-0.014	0.281013395948752	1
DENV1_GTSGSPIVNR	EBV_VSFIEFVGW	79	10	0	0	-0.005	0.708346943946675	1
DENV1_GTSGSPIVNR	EBV_YPLHEQHGM	79	1	0	0	-0.002	0.905909190043046	1
DENV1_GTSGSPIVNR	HCV_ATDALMTGY	79	119	0	0	-0.017	0.192578723599079	1
DENV1_GTSGSPIVNR	HCV_HSKKKCDEL	79	19	0	0	-0.007	0.605827481534819	1
DENV1_GTSGSPIVNR	HCV_KLSALGINAV	79	7	0	0	-0.004	0.754362121200025	1
DENV1_GTSGSPIVNR	HIV-1_DRFYKTLRAEQASQEV	79	3	0	0	-0.003	0.83775621216702	1
DENV1_GTSGSPIVNR	HIV-1_EIYKRWII	79	77	0	0	-0.014	0.296394594559615	1
DENV1_GTSGSPIVNR	HIV-1_FLGKIWPSHK	79	3	0	0	-0.003	0.83775621216702	1
DENV1_GTSGSPIVNR	HIV-1_FPQGEAREL	79	11	0	0	-0.005	0.694784910904393	1
DENV1_GTSGSPIVNR	HIV-1_GLNKIVRMY	79	8	0	0	-0.004	0.737982767895615	1
DENV1_GTSGSPIVNR	HIV-1_GPGMKARVL	79	14	0	0	-0.006	0.657932189124867	1
DENV1_GTSGSPIVNR	HIV-1_ILKEPVHGV	79	16	0	0	-0.006	0.635910497811987	1
DENV1_GTSGSPIVNR	HIV-1_ISPRTLNAW	79	29	0	0	-0.008	0.523409829811382	1
DENV1_GTSGSPIVNR	HIV-1_KAFSPEVIPMF	79	115	0	0	-0.017	0.200389438974685	1
DENV1_GTSGSPIVNR	HIV-1_LPPIVAKEI	79	51	0	0	-0.011	0.39652183214506	1
DENV1_GTSGSPIVNR	HIV-1_QASQEVKNW	79	13	0	0	-0.006	0.669651633111675	1
DENV1_GTSGSPIVNR	HIV-1_QVPLRPMTYK	79	25	0	0	-0.008	0.5536831362691	1
DENV1_GTSGSPIVNR	HIV-1_RLRPGGKKR	79	10	0	0	-0.005	0.708346943946675	1
DENV1_GTSGSPIVNR	HIV-1_SLYNTVATL	79	40	0	0	-0.01	0.453172154056578	1
DENV1_GTSGSPIVNR	HIV-1_TAFTIPSI	79	9	0	0	-0.005	0.722702351303742	1
DENV1_GTSGSPIVNR	HIV-1_TLNAWVKVV	79	2	0	0	-0.002	0.867232566641406	1
DENV1_GTSGSPIVNR	HIV-1_TPGPGVRYPL	79	53	0	0	-0.011	0.387331227994062	1
DENV1_GTSGSPIVNR	HomoSapiens_ELAGIGILTV	79	79	0	0	-0.014	0.290119852447355	1
DENV1_GTSGSPIVNR	HomoSapiens_ELAGIGLTV	79	17	0	0	-0.006	0.62552321674495	1
DENV1_GTSGSPIVNR	HomoSapiens_FLYNLLTRV	79	22	0	0	-0.007	0.578598640385644	1
DENV1_GTSGSPIVNR	HomoSapiens_TLNDECWPA	79	20	0	0	-0.007	0.596464848630881	1
DENV1_GTSGSPIVNR	InfluenzaA_CTELKLSDY	79	2	0	0	-0.002	0.867232566641406	1
DENV1_GTSGSPIVNR	InfluenzaA_CVNGSCFTV	79	1	0	0	-0.002	0.905909190043046	1
DENV1_GTSGSPIVNR	InfluenzaA_LPRRSGAAGA	79	12	0	0	-0.005	0.681913722881502	1
DENV2_GTSGSPIIDK	EBV_AVFDRKSDAK	13	23	0	0	-0.003	0.818819976423893	1
DENV2_GTSGSPIIDK	EBV_EPLPQGQLTAY	13	34	0	0	-0.004	0.780419533486489	1
DENV2_GTSGSPIIDK	EBV_FLRGRAYGL	13	12	0	0	-0.002	0.868710775555269	1
DENV2_GTSGSPIIDK	EBV_GLCTLVAML	13	219	0	0	-0.01	0.471958344602355	1
DENV2_GTSGSPIIDK	EBV_HPVGEADYFEY	13	18	0	0	-0.003	0.839485076905452	1
DENV2_GTSGSPIIDK	EBV_IVTDFSVIK	13	30	0	0	-0.003	0.793499495663399	1
DENV2_GTSGSPIIDK	EBV_RAKFKQLL	13	82	0	0	-0.006	0.663731776735498	1
DENV2_GTSGSPIIDK	EBV_RPPIFIRRL	13	21	0	0	-0.003	0.826775566067532	1
DENV2_GTSGSPIIDK	EBV_VSFIEFVGW	13	10	0	0	-0.002	0.880080018620816	1
DENV2_GTSGSPIIDK	EBV_YPLHEQHGM	13	1	0	0	-0.001	0.961978396848311	1
DENV2_GTSGSPIIDK	HCV_ARMILMTHF	13	23	0	0	-0.003	0.818819976423893	1
DENV2_GTSGSPIIDK	HCV_ATDALMTGY	13	119	0	0	-0.007	0.599253764754733	1
DENV2_GTSGSPIIDK	HCV_CINGVCWTV	13	53	0	0	-0.005	0.727361353156197	1
DENV2_GTSGSPIIDK	HCV_HSKKKCDEL	13	19	0	0	-0.003	0.835134641733713	1
DENV2_GTSGSPIIDK	HCV_KLSALGINAV	13	7	0	0	-0.002	0.899580002841309	1
DENV2_GTSGSPIIDK	HCV_KLVALGINAV	13	12	0	0	-0.002	0.868710775555269	1
DENV2_GTSGSPIIDK	HIV-1_DRFYKTLRAEQASQEV	13	3	0	0	-0.001	0.934183016222835	1
DENV2_GTSGSPIIDK	HIV-1_EIYKRWII	13	77	0	0	-0.006	0.67366990656912	1
DENV2_GTSGSPIIDK	HIV-1_FLGKIWPSHK	13	3	0	0	-0.001	0.934183016222835	1
DENV2_GTSGSPIIDK	HIV-1_FLKEKGGL	13	74	0	0	-0.005	0.679810313178382	1
DENV2_GTSGSPIIDK	HIV-1_FPQGEAREL	13	11	0	0	-0.002	0.87426350522339	1
DENV2_GTSGSPIIDK	HIV-1_FRDYVDRFYKTLRAEQASQE	13	349	0	0	-0.012	0.358127664244313	1
DENV2_GTSGSPIIDK	HIV-1_GLNKIVRMY	13	8	0	0	-0.002	0.892677783119218	1
DENV2_GTSGSPIIDK	HIV-1_GPGHKARVL	13	36	0	0	-0.004	0.77418521691218	1
DENV2_GTSGSPIIDK	HIV-1_GPGMKARVL	13	14	0	0	-0.002	0.858274048376484	1
DENV2_GTSGSPIIDK	HIV-1_HPKVSSEVHI	13	56	0	0	-0.005	0.719996289979642	1
DENV2_GTSGSPIIDK	HIV-1_IIKDYGKQM	13	48	0	0	-0.004	0.740161831191332	1
DENV2_GTSGSPIIDK	HIV-1_ILKEPVHGV	13	16	0	0	-0.003	0.848576857084072	1
DENV2_GTSGSPIIDK	HIV-1_ISPRTLNAW	13	29	0	0	-0.003	0.796911165181277	1
DENV2_GTSGSPIIDK	HIV-1_KAFSPEVIPMF	13	115	0	0	-0.007	0.605587089802163	1
DENV2_GTSGSPIIDK	HIV-1_KRWIILGLNK	13	196	0	0	-0.009	0.497099276358865	1
DENV2_GTSGSPIIDK	HIV-1_KRWIIMGLNK	13	64	0	0	-0.005	0.701360541937301	1
DENV2_GTSGSPIIDK	HIV-1_LPPIVAKEI	13	51	0	0	-0.005	0.732399013613062	1
DENV2_GTSGSPIIDK	HIV-1_QASQEVKNW	13	13	0	0	-0.002	0.863389654898257	1
DENV2_GTSGSPIIDK	HIV-1_QVPLRPMTYK	13	25	0	0	-0.003	0.811216825033484	1
DENV2_GTSGSPIIDK	HIV-1_RLRPGGKKK	13	25	0	0	-0.003	0.811216825033484	1
DENV2_GTSGSPIIDK	HIV-1_RLRPGGKKR	13	10	0	0	-0.002	0.880080018620816	1
DENV2_GTSGSPIIDK	HIV-1_SLYNTVATL	13	40	0	0	-0.004	0.762247628117494	1
DENV2_GTSGSPIIDK	HIV-1_TAFTIPSI	13	9	0	0	-0.002	0.886200762501117	1
DENV2_GTSGSPIIDK	HIV-1_TLNAWVKVV	13	2	0	0	-0.001	0.946244997690805	1
DENV2_GTSGSPIIDK	HIV-1_TPGPGVRYPL	13	53	0	0	-0.005	0.727361353156197	1
DENV2_GTSGSPIIDK	HIV-1_TPQDLNTML	13	70	0	0	-0.005	0.688221050882375	1
DENV2_GTSGSPIIDK	HomoSapiens_AMFWSVPTV	13	38	0	0	-0.004	0.768132547609593	1
DENV2_GTSGSPIIDK	HomoSapiens_ELAGIGILTV	13	79	0	0	-0.006	0.669651633111675	1
DENV2_GTSGSPIIDK	HomoSapiens_ELAGIGLTV	13	17	0	0	-0.003	0.843962072021935	1
DENV2_GTSGSPIIDK	HomoSapiens_FLYNLLTRV	13	22	0	0	-0.003	0.822750797678586	1
DENV2_GTSGSPIIDK	HomoSapiens_LLLGIGILV	13	57	0	0	-0.005	0.717589636755418	1
DENV2_GTSGSPIIDK	HomoSapiens_AAGIGILTV	13	1582	0	0	-0.029	0.0258367130768178	1
DENV2_GTSGSPIIDK	HomoSapiens_ELAGIGILTV	13	110	0	0	-0.007	0.613694094155922	1
DENV2_GTSGSPIIDK	HomoSapiens_TLNDECWPA	13	20	0	0	-0.003	0.830900993887398	1
DENV2_GTSGSPIIDK	InfluenzaA_CTELKLSDY	13	2	0	0	-0.001	0.946244997690805	1
DENV2_GTSGSPIIDK	InfluenzaA_CVNGSCFTV	13	1	0	0	-0.001	0.961978396848311	1
DENV2_GTSGSPIIDK	InfluenzaA_GILGFVFTL	13	1057	0	0	-0.023	0.0861221226857318	1
DENV2_GTSGSPIIDK	InfluenzaA_LPRRSGAAGA	13	12	0	0	-0.002	0.868710775555269	1
DENV2_GTSGSPIIDK	InfluenzaA_PKYVKQNTLKLAT	13	50	0	0	-0.004	0.734958309364308	1
DENV2_GTSGSPIIDK	YellowFeverVirus_LLWNGPMAV	13	124	0	0	-0.007	0.591516951242046	1
DENV34_GTSGSPIINR	EBV_AVFDRKSDAK	87	23	0	0	-0.008	0.550872251679357	1
DENV34_GTSGSPIINR	EBV_EPLPQGQLTAY	87	34	0	0	-0.01	0.467902699005951	1
DENV34_GTSGSPIINR	EBV_FLRGRAYGL	87	12	0	0	-0.006	0.666897579430711	1
DENV34_GTSGSPIINR	EBV_GLCTLVAML	87	219	0	0	-0.025	0.0610429053621549	1
DENV34_GTSGSPIINR	EBV_HPVGEADYFEY	87	18	0	0	-0.007	0.59790126016542	1
DENV34_GTSGSPIINR	EBV_IVTDFSVIK	87	30	0	0	-0.009	0.495479745472977	1
DENV34_GTSGSPIINR	EBV_RAKFKQLL	87	82	0	0	-0.015	0.257583392015806	1
DENV34_GTSGSPIINR	EBV_VSFIEFVGW	87	10	0	0	-0.005	0.694438119274876	1
DENV34_GTSGSPIINR	EBV_YPLHEQHGM	87	1	0	0	-0.002	0.901213624269744	1
DENV34_GTSGSPIINR	HCV_ATDALMTGY	87	119	0	0	-0.018	0.171202290657544	1
DENV34_GTSGSPIINR	HCV_HSKKKCDEL	87	19	0	0	-0.007	0.587872681038682	1
DENV34_GTSGSPIINR	HCV_KLSALGINAV	87	7	0	0	-0.004	0.742468470769142	1
DENV34_GTSGSPIINR	HCV_KLVALGINAV	87	12	0	0	-0.006	0.666897579430711	1
DENV34_GTSGSPIINR	HIV-1_DRFYKTLRAEQASQEV	87	3	0	0	-0.003	0.829740434100034	1
DENV34_GTSGSPIINR	HIV-1_EIYKRWII	87	77	0	0	-0.014	0.272827750985854	1
DENV34_GTSGSPIINR	HIV-1_FLGKIWPSHK	87	3	0	0	-0.003	0.829740434100034	1
DENV34_GTSGSPIINR	HIV-1_FPQGEAREL	87	11	0	0	-0.005	0.680302995632851	1
DENV34_GTSGSPIINR	HIV-1_GLNKIVRMY	87	8	0	0	-0.005	0.725360026911556	1
DENV34_GTSGSPIINR	HIV-1_GPGMKARVL	87	14	0	0	-0.006	0.641947479590333	1
DENV34_GTSGSPIINR	HIV-1_ILKEPVHGV	87	16	0	0	-0.007	0.619069444285097	1
DENV34_GTSGSPIINR	HIV-1_KRWIILGLNK	87	196	0	0	-0.023	0.0769976195484651	1
DENV34_GTSGSPIINR	HIV-1_LPPIVAKEI	87	51	0	0	-0.012	0.373263708827408	1
DENV34_GTSGSPIINR	HIV-1_QASQEVKNW	87	13	0	0	-0.006	0.654135750485281	1
DENV34_GTSGSPIINR	HIV-1_QVPLRPMTYK	87	25	0	0	-0.008	0.533971033632234	1
DENV34_GTSGSPIINR	HIV-1_RLRPGGKKK	87	25	0	0	-0.008	0.533971033632234	1
DENV34_GTSGSPIINR	HIV-1_RLRPGGKKR	87	10	0	0	-0.005	0.694438119274876	1
DENV34_GTSGSPIINR	HIV-1_SLYNTVATL	87	40	0	0	-0.01	0.43083561584872	1
DENV34_GTSGSPIINR	HIV-1_TAFTIPSI	87	9	0	0	-0.005	0.709410931975864	1
DENV34_GTSGSPIINR	HIV-1_TLNAWVKVV	87	2	0	0	-0.002	0.860640037798562	1
DENV34_GTSGSPIINR	HomoSapiens_FLYNLLTRV	87	22	0	0	-0.008	0.55969699157334	1
DENV34_GTSGSPIINR	HomoSapiens_TLNDECWPA	87	20	0	0	-0.007	0.578177612340031	1
DENV34_GTSGSPIINR	InfluenzaA_CTELKLSDY	87	2	0	0	-0.002	0.860640037798562	1
DENV34_GTSGSPIINR	InfluenzaA_CVNGSCFTV	87	1	0	0	-0.002	0.901213624269744	1
DENV34_GTSGSPIINR	InfluenzaA_LPRRSGAAGA	87	12	0	0	-0.006	0.666897579430711	1
EBV_AVFDRKSDAK	EBV_EPLPQGQLTAY	23	34	0	0	-0.005	0.710542588881643	1
EBV_AVFDRKSDAK	EBV_GLCTLVAML	23	219	0	0	-0.013	0.338260539050012	1
EBV_AVFDRKSDAK	EBV_IVTDFSVIK	23	30	0	0	-0.005	0.727471462743959	1
EBV_AVFDRKSDAK	EBV_RAKFKQLL	23	82	0	0	-0.008	0.562721624062739	1
EBV_AVFDRKSDAK	EBV_YPLHEQHGM	23	1	0	0	-0.001	0.949397061338304	1
EBV_AVFDRKSDAK	EBV_YVLDHLIVV	23	25	0	0	-0.004	0.750494310369073	1
EBV_AVFDRKSDAK	HCV_ARMILMTHF	23	23	0	0	-0.004	0.76040461865481	1
EBV_AVFDRKSDAK	HCV_ATDALMTGY	23	119	0	0	-0.009	0.484199590713058	1
EBV_AVFDRKSDAK	HCV_KLSALGINAV	23	7	0	0	-0.002	0.866584865563702	1
EBV_AVFDRKSDAK	HCV_KLVALGINAV	23	12	0	0	-0.003	0.825826527166704	1
EBV_AVFDRKSDAK	HIV-1_DRFYKTLRAEQASQEV	23	3	0	0	-0.001	0.912455358904582	1
EBV_AVFDRKSDAK	HIV-1_EIYKRWII	23	77	0	0	-0.007	0.575048968742638	1
EBV_AVFDRKSDAK	HIV-1_FLGKIWPSHK	23	3	0	0	-0.001	0.912455358904582	1
EBV_AVFDRKSDAK	HIV-1_FLKEKGGL	23	74	0	0	-0.007	0.582693031110379	1
EBV_AVFDRKSDAK	HIV-1_FPQGEAREL	23	11	0	0	-0.003	0.833144492861076	1
EBV_AVFDRKSDAK	HIV-1_FPRPWLHGL	23	114	0	0	-0.009	0.493719936939438	1
EBV_AVFDRKSDAK	HIV-1_GLNKIVRMY	23	8	0	0	-0.002	0.857456305680461	1
EBV_AVFDRKSDAK	HIV-1_GPGHKARVL	23	36	0	0	-0.005	0.702495340660806	1
EBV_AVFDRKSDAK	HIV-1_IIKDYGKQM	23	48	0	0	-0.006	0.658844564854088	1
EBV_AVFDRKSDAK	HIV-1_ILKEPVHGV	23	16	0	0	-0.003	0.799349271454176	1
EBV_AVFDRKSDAK	HIV-1_ISPRTLNAW	23	29	0	0	-0.005	0.731896767858592	1
EBV_AVFDRKSDAK	HIV-1_KAFSPEVIPMF	23	115	0	0	-0.009	0.49179241078729	1
EBV_AVFDRKSDAK	HIV-1_KRWIILGLNK	23	196	0	0	-0.012	0.365974086594184	1
EBV_AVFDRKSDAK	HIV-1_KRWIIMGLNK	23	64	0	0	-0.007	0.609679381535276	1
EBV_AVFDRKSDAK	HIV-1_LPPIVAKEI	23	51	0	0	-0.006	0.648952824430175	1
EBV_AVFDRKSDAK	HIV-1_QVPLRPMTYK	23	25	0	0	-0.004	0.750494310369073	1
EBV_AVFDRKSDAK	HIV-1_RLRPGGKKK	23	25	0	0	-0.004	0.750494310369073	1
EBV_AVFDRKSDAK	HIV-1_RLRPGGKKR	23	10	0	0	-0.003	0.840816855682014	1
EBV_AVFDRKSDAK	HIV-1_SLYNTVATL	23	40	0	0	-0.005	0.687127143194927	1
EBV_AVFDRKSDAK	HIV-1_TAFTIPSI	23	9	0	0	-0.003	0.84889763154401	1
EBV_AVFDRKSDAK	HIV-1_TLNAWVKVV	23	2	0	0	-0.001	0.928478386083111	1
EBV_AVFDRKSDAK	HIV-1_TPGPGVRYPL	23	53	0	0	-0.006	0.642547947329296	1
EBV_AVFDRKSDAK	HIV-1_TPQDLNTML	23	70	0	0	-0.007	0.593196471442245	1
EBV_AVFDRKSDAK	HomoSapiens_AMFWSVPTV	23	38	0	0	-0.005	0.694696432864695	1
EBV_AVFDRKSDAK	HomoSapiens_ELAGIGILTV	23	79	0	0	-0.008	0.570057977853257	1
EBV_AVFDRKSDAK	HomoSapiens_ELAGIGLTV	23	17	0	0	-0.003	0.793294179551185	1
EBV_AVFDRKSDAK	HomoSapiens_FLYNLLTRV	23	22	0	0	-0.004	0.765535014436829	1
EBV_AVFDRKSDAK	HomoSapiens_LLLGIGILV	23	57	0	0	-0.006	0.630157354069427	1
EBV_AVFDRKSDAK	HomoSapiens_AAGIGILTV	23	1582	0	0	-0.039	0.00300248457855788	1
EBV_AVFDRKSDAK	HomoSapiens_ELAGIGILTV	23	110	0	0	-0.009	0.501551713628584	1
EBV_AVFDRKSDAK	HomoSapiens_TLNDECWPA	23	20	0	0	-0.004	0.77618659109101	1
EBV_AVFDRKSDAK	InfluenzaA_CTELKLSDY	23	2	0	0	-0.001	0.928478386083111	1
EBV_AVFDRKSDAK	InfluenzaA_CVNGSCFTV	23	1	0	0	-0.001	0.949397061338304	1
EBV_AVFDRKSDAK	InfluenzaA_GILGFVFTL	23	1057	0	0	-0.03	0.0223123102748296	1
EBV_AVFDRKSDAK	InfluenzaA_LPRRSGAAGA	23	12	0	0	-0.003	0.825826527166704	1
EBV_AVFDRKSDAK	InfluenzaA_PKYVKQNTLKLAT	23	50	0	0	-0.006	0.65221106521042	1
EBV_AVFDRKSDAK	YellowFeverVirus_LLWNGPMAV	23	124	0	0	-0.009	0.474962253549713	1
EBV_EPLPQGQLTAY	EBV_FLRGRAYGL	34	12	0	0	-0.004	0.788843779985428	1
EBV_EPLPQGQLTAY	EBV_GLCTLVAML	34	219	0	0	-0.015	0.243840414027519	1
EBV_EPLPQGQLTAY	EBV_HPVGEADYFEY	34	18	0	0	-0.004	0.742779760325534	1
EBV_EPLPQGQLTAY	EBV_IVTDFSVIK	34	30	0	0	-0.006	0.671479528391079	1
EBV_EPLPQGQLTAY	EBV_RAKFKQLL	34	82	0	0	-0.009	0.481174257544873	1
EBV_EPLPQGQLTAY	EBV_RPPIFIRRL	34	21	0	0	-0.005	0.722917528279164	1
EBV_EPLPQGQLTAY	EBV_VSFIEFVGW	34	10	0	0	-0.003	0.806893757711532	1
EBV_EPLPQGQLTAY	EBV_YPLHEQHGM	34	1	0	0	-0.001	0.938435558032317	1
EBV_EPLPQGQLTAY	EBV_YVLDHLIVV	34	25	0	0	-0.005	0.698759809950188	1
EBV_EPLPQGQLTAY	HCV_ARMILMTHF	34	23	0	0	-0.005	0.710542588881643	1
EBV_EPLPQGQLTAY	HCV_CINGVCWTV	34	53	0	0	-0.007	0.572165609339398	1
EBV_EPLPQGQLTAY	HCV_HSKKKCDEL	34	19	0	0	-0.004	0.735968550953987	1
EBV_EPLPQGQLTAY	HCV_KLSALGINAV	34	7	0	0	-0.003	0.837997612012407	1
EBV_EPLPQGQLTAY	HCV_KLVALGINAV	34	12	0	0	-0.004	0.788843779985428	1
EBV_EPLPQGQLTAY	HIV-1_DRFYKTLRAEQASQEV	34	3	0	0	-0.002	0.893560229992659	1
EBV_EPLPQGQLTAY	HIV-1_FLGKIWPSHK	34	3	0	0	-0.002	0.893560229992659	1
EBV_EPLPQGQLTAY	HIV-1_FPQGEAREL	34	11	0	0	-0.003	0.797651016504816	1
EBV_EPLPQGQLTAY	HIV-1_GLNKIVRMY	34	8	0	0	-0.003	0.826968504110877	1
EBV_EPLPQGQLTAY	HIV-1_HPKVSSEVHI	34	56	0	0	-0.008	0.561384987489681	1
EBV_EPLPQGQLTAY	HIV-1_IIKDYGKQM	34	48	0	0	-0.007	0.591044330115647	1
EBV_EPLPQGQLTAY	HIV-1_ILKEPVHGV	34	16	0	0	-0.004	0.75705412298491	1
EBV_EPLPQGQLTAY	HIV-1_ISPRTLNAW	34	29	0	0	-0.006	0.676712713222253	1
EBV_EPLPQGQLTAY	HIV-1_KAFSPEVIPMF	34	115	0	0	-0.011	0.402786346018578	1
EBV_EPLPQGQLTAY	HIV-1_KRWIILGLNK	34	196	0	0	-0.015	0.271225245593421	1
EBV_EPLPQGQLTAY	HIV-1_KRWIIMGLNK	34	64	0	0	-0.008	0.5343856647869	1
EBV_EPLPQGQLTAY	HIV-1_QASQEVKNW	34	13	0	0	-0.004	0.780419533486489	1
EBV_EPLPQGQLTAY	HIV-1_QVPLRPMTYK	34	25	0	0	-0.005	0.698759809950188	1
EBV_EPLPQGQLTAY	HIV-1_RLRPGGKKK	34	25	0	0	-0.005	0.698759809950188	1
EBV_EPLPQGQLTAY	HIV-1_RLRPGGKKR	34	10	0	0	-0.003	0.806893757711532	1
EBV_EPLPQGQLTAY	HIV-1_TAFTIPSI	34	9	0	0	-0.003	0.81663797533708	1
EBV_EPLPQGQLTAY	HIV-1_TLNAWVKVV	34	2	0	0	-0.001	0.913013567071798	1
EBV_EPLPQGQLTAY	HIV-1_TPGPGVRYPL	34	53	0	0	-0.007	0.572165609339398	1
EBV_EPLPQGQLTAY	HIV-1_TPQDLNTML	34	70	0	0	-0.009	0.515600044085901	1
EBV_EPLPQGQLTAY	HomoSapiens_AMFWSVPTV	34	38	0	0	-0.006	0.632888213664056	1
EBV_EPLPQGQLTAY	HomoSapiens_ELAGIGLTV	34	17	0	0	-0.004	0.749802149405099	1
EBV_EPLPQGQLTAY	HomoSapiens_LLLGIGILV	34	57	0	0	-0.008	0.557875528394091	1
EBV_EPLPQGQLTAY	HomoSapiens_ELAGIGILTV	34	110	0	0	-0.011	0.413414301797981	1
EBV_EPLPQGQLTAY	HomoSapiens_TLNDECWPA	34	20	0	0	-0.005	0.729352493800948	1
EBV_EPLPQGQLTAY	InfluenzaA_CTELKLSDY	34	2	0	0	-0.001	0.913013567071798	1
EBV_EPLPQGQLTAY	InfluenzaA_CVNGSCFTV	34	1	0	0	-0.001	0.938435558032317	1
EBV_EPLPQGQLTAY	InfluenzaA_GILGFVFTL	34	1057	0	0	-0.037	0.00541608957664743	1
EBV_EPLPQGQLTAY	InfluenzaA_LPRRSGAAGA	34	12	0	0	-0.004	0.788843779985428	1
EBV_EPLPQGQLTAY	InfluenzaA_PKYVKQNTLKLAT	34	50	0	0	-0.007	0.583348581123152	1
EBV_EPLPQGQLTAY	YellowFeverVirus_LLWNGPMAV	34	124	0	0	-0.011	0.384586647803275	1
EBV_FLRGRAYGL	EBV_GLCTLVAML	12	219	0	0	-0.009	0.4895555082796	1
EBV_FLRGRAYGL	EBV_HPVGEADYFEY	12	18	0	0	-0.003	0.845714877527066	1
EBV_FLRGRAYGL	EBV_IVTDFSVIK	12	30	0	0	-0.003	0.801444930532312	1
EBV_FLRGRAYGL	EBV_RAKFKQLL	12	82	0	0	-0.006	0.676185809277752	1
EBV_FLRGRAYGL	EBV_RPPIFIRRL	12	21	0	0	-0.003	0.833484129012525	1
EBV_FLRGRAYGL	EBV_VSFIEFVGW	12	10	0	0	-0.002	0.884761093985144	1
EBV_FLRGRAYGL	EBV_YPLHEQHGM	12	1	0	0	-0.001	0.963472152748485	1
EBV_FLRGRAYGL	EBV_YVLDHLIVV	12	25	0	0	-0.003	0.818506870168177	1
EBV_FLRGRAYGL	HCV_ARMILMTHF	12	23	0	0	-0.003	0.825826527166704	1
EBV_FLRGRAYGL	HCV_ATDALMTGY	12	119	0	0	-0.007	0.613689180123839	1
EBV_FLRGRAYGL	HCV_CINGVCWTV	12	53	0	0	-0.004	0.737677281292251	1
EBV_FLRGRAYGL	HCV_HSKKKCDEL	12	19	0	0	-0.003	0.841528684079968	1
EBV_FLRGRAYGL	HCV_KLSALGINAV	12	7	0	0	-0.002	0.903508327922241	1
EBV_FLRGRAYGL	HCV_KLVALGINAV	12	12	0	0	-0.002	0.873828304183504	1
EBV_FLRGRAYGL	HIV-1_DRFYKTLRAEQASQEV	12	3	0	0	-0.001	0.936765081114136	1
EBV_FLRGRAYGL	HIV-1_EIYKRWII	12	77	0	0	-0.005	0.685800835654517	1
EBV_FLRGRAYGL	HIV-1_FLGKIWPSHK	12	3	0	0	-0.001	0.936765081114136	1
EBV_FLRGRAYGL	HIV-1_FLKEKGGL	12	74	0	0	-0.005	0.69173947568134	1
EBV_FLRGRAYGL	HIV-1_FPQGEAREL	12	11	0	0	-0.002	0.879168110577928	1
EBV_FLRGRAYGL	HIV-1_FPRPWLHGL	12	114	0	0	-0.007	0.621394373805606	1
EBV_FLRGRAYGL	HIV-1_FRDYVDRFYKTLRAEQASQE	12	349	0	0	-0.012	0.377340013529532	1
EBV_FLRGRAYGL	HIV-1_GPGHKARVL	12	36	0	0	-0.004	0.782836074648328	1
EBV_FLRGRAYGL	HIV-1_GPGMKARVL	12	14	0	0	-0.002	0.863790465035287	1
EBV_FLRGRAYGL	HIV-1_HPKVSSEVHI	12	56	0	0	-0.005	0.730567613052646	1
EBV_FLRGRAYGL	HIV-1_IIKDYGKQM	12	48	0	0	-0.004	0.750029459818953	1
EBV_FLRGRAYGL	HIV-1_ILKEPVHGV	12	16	0	0	-0.002	0.854462254318058	1
EBV_FLRGRAYGL	HIV-1_ISPRTLNAW	12	29	0	0	-0.003	0.804730989556872	1
EBV_FLRGRAYGL	HIV-1_KAFSPEVIPMF	12	115	0	0	-0.007	0.619837465787359	1
EBV_FLRGRAYGL	HIV-1_KRWIILGLNK	12	196	0	0	-0.009	0.514167308440155	1
EBV_FLRGRAYGL	HIV-1_KRWIIMGLNK	12	64	0	0	-0.005	0.712569313225714	1
EBV_FLRGRAYGL	HIV-1_LPPIVAKEI	12	51	0	0	-0.004	0.74253917044954	1
EBV_FLRGRAYGL	HIV-1_QASQEVKNW	12	13	0	0	-0.002	0.868710775555269	1
EBV_FLRGRAYGL	HIV-1_QVPLRPMTYK	12	25	0	0	-0.003	0.818506870168177	1
EBV_FLRGRAYGL	HIV-1_RLRPGGKKK	12	25	0	0	-0.003	0.818506870168177	1
EBV_FLRGRAYGL	HIV-1_RLRPGGKKR	12	10	0	0	-0.002	0.884761093985144	1
EBV_FLRGRAYGL	HIV-1_SLYNTVATL	12	40	0	0	-0.004	0.771329358351919	1
EBV_FLRGRAYGL	HIV-1_TAFTIPSI	12	9	0	0	-0.002	0.890646098947774	1
EBV_FLRGRAYGL	HIV-1_TLNAWVKVV	12	2	0	0	-0.001	0.948355365514855	1
EBV_FLRGRAYGL	HIV-1_TPGPGVRYPL	12	53	0	0	-0.004	0.737677281292251	1
EBV_FLRGRAYGL	HIV-1_TPQDLNTML	12	70	0	0	-0.005	0.699871285236019	1
EBV_FLRGRAYGL	HomoSapiens_AMFWSVPTV	12	38	0	0	-0.004	0.777002379381623	1
EBV_FLRGRAYGL	HomoSapiens_ELAGIGILTV	12	79	0	0	-0.005	0.681913722881502	1
EBV_FLRGRAYGL	HomoSapiens_FLYNLLTRV	12	22	0	0	-0.003	0.829610282877382	1
EBV_FLRGRAYGL	HomoSapiens_LLLGIGILV	12	57	0	0	-0.005	0.728243998036724	1
EBV_FLRGRAYGL	HomoSapiens_AAGIGILTV	12	1582	0	0	-0.028	0.0322738968894099	1
EBV_FLRGRAYGL	HomoSapiens_ELAGIGILTV	12	110	0	0	-0.006	0.627704378392127	1
EBV_FLRGRAYGL	HomoSapiens_TLNDECWPA	12	20	0	0	-0.003	0.837454509791566	1
EBV_FLRGRAYGL	InfluenzaA_CTELKLSDY	12	2	0	0	-0.001	0.948355365514855	1
EBV_FLRGRAYGL	InfluenzaA_CVNGSCFTV	12	1	0	0	-0.001	0.963472152748485	1
EBV_FLRGRAYGL	InfluenzaA_GILGFVFTL	12	1057	0	0	-0.022	0.099203251133347	1
EBV_FLRGRAYGL	InfluenzaA_LPRRSGAAGA	12	12	0	0	-0.002	0.873828304183504	1
EBV_FLRGRAYGL	InfluenzaA_PKYVKQNTLKLAT	12	50	0	0	-0.004	0.745008838968094	1
EBV_GLCTLVAML	EBV_HPVGEADYFEY	219	18	0	0	-0.011	0.397122590628527	1
EBV_GLCTLVAML	EBV_IVTDFSVIK	219	30	0	0	-0.014	0.273801617924173	1
EBV_GLCTLVAML	EBV_RPPIFIRRL	219	21	0	0	-0.012	0.360263790617776	1
EBV_GLCTLVAML	EBV_VSFIEFVGW	219	10	0	0	-0.008	0.528239354442917	1
EBV_GLCTLVAML	EBV_YPLHEQHGM	219	1	0	0	-0.003	0.842040759221248	1
EBV_GLCTLVAML	EBV_YVLDHLIVV	219	25	0	0	-0.013	0.318010981014727	1
EBV_GLCTLVAML	HCV_HSKKKCDEL	219	19	0	0	-0.011	0.38427171631665	1
EBV_GLCTLVAML	HCV_KLSALGINAV	219	7	0	0	-0.007	0.597820689823858	1
EBV_GLCTLVAML	HCV_KLVALGINAV	219	12	0	0	-0.009	0.4895555082796	1
EBV_GLCTLVAML	HIV-1_DRFYKTLRAEQASQEV	219	3	0	0	-0.005	0.729920647942695	1
EBV_GLCTLVAML	HIV-1_FPQGEAREL	219	11	0	0	-0.009	0.508267070409412	1
EBV_GLCTLVAML	HIV-1_GLNKIVRMY	219	8	0	0	-0.007	0.572746593992326	1
EBV_GLCTLVAML	HIV-1_GPGMKARVL	219	14	0	0	-0.01	0.455355970868141	1
EBV_GLCTLVAML	HIV-1_HPKVSSEVHI	219	56	0	0	-0.02	0.133963033574552	1
EBV_GLCTLVAML	HIV-1_IIKDYGKQM	219	48	0	0	-0.018	0.165597629515069	1
EBV_GLCTLVAML	HIV-1_ILKEPVHGV	219	16	0	0	-0.011	0.424753738679443	1
EBV_GLCTLVAML	HIV-1_ISPRTLNAW	219	29	0	0	-0.014	0.281989973100953	1
EBV_GLCTLVAML	HIV-1_KRWIIMGLNK	219	64	0	0	-0.021	0.108872177859624	1
EBV_GLCTLVAML	HIV-1_QASQEVKNW	219	13	0	0	-0.01	0.471958344602355	1
EBV_GLCTLVAML	HIV-1_RLRPGGKKK	219	25	0	0	-0.013	0.318010981014727	1
EBV_GLCTLVAML	HIV-1_RLRPGGKKR	219	10	0	0	-0.008	0.528239354442917	1
EBV_GLCTLVAML	HIV-1_TAFTIPSI	219	9	0	0	-0.008	0.549654862132342	1
EBV_GLCTLVAML	HIV-1_TLNAWVKVV	219	2	0	0	-0.004	0.778054759228957	1
EBV_GLCTLVAML	HIV-1_TPGPGVRYPL	219	53	0	0	-0.019	0.144959786990246	1
EBV_GLCTLVAML	HomoSapiens_AMFWSVPTV	219	38	0	0	-0.016	0.217750341717048	1
EBV_GLCTLVAML	HomoSapiens_FLYNLLTRV	219	22	0	0	-0.012	0.349028521968082	1
EBV_GLCTLVAML	HomoSapiens_LLLGIGILV	219	57	0	0	-0.02	0.130505118627358	1
EBV_GLCTLVAML	InfluenzaA_CVNGSCFTV	219	1	0	0	-0.003	0.842040759221248	1
EBV_GLCTLVAML	InfluenzaA_LPRRSGAAGA	219	12	0	0	-0.009	0.4895555082796	1
EBV_GLCTLVAML	YellowFeverVirus_LLWNGPMAV	219	124	0	0	-0.03	0.0248437683263486	1
EBV_HPVGEADYFEY	EBV_IVTDFSVIK	18	30	0	0	-0.004	0.757962179193887	1
EBV_HPVGEADYFEY	EBV_RAKFKQLL	18	82	0	0	-0.007	0.608781189335175	1
EBV_HPVGEADYFEY	EBV_RPPIFIRRL	18	21	0	0	-0.003	0.796700308981053	1
EBV_HPVGEADYFEY	EBV_YPLHEQHGM	18	1	0	0	-0.001	0.955247066748909	1
EBV_HPVGEADYFEY	EBV_YVLDHLIVV	18	25	0	0	-0.004	0.778568551528373	1
EBV_HPVGEADYFEY	HCV_ARMILMTHF	18	23	0	0	-0.004	0.787425064923945	1
EBV_HPVGEADYFEY	HCV_ATDALMTGY	18	119	0	0	-0.008	0.536181973645496	1
EBV_HPVGEADYFEY	HCV_CINGVCWTV	18	53	0	0	-0.005	0.681497063950911	1
EBV_HPVGEADYFEY	HCV_KLSALGINAV	18	7	0	0	-0.002	0.881905076224372	1
EBV_HPVGEADYFEY	HCV_KLVALGINAV	18	12	0	0	-0.003	0.845714877527066	1
EBV_HPVGEADYFEY	HIV-1_DRFYKTLRAEQASQEV	18	3	0	0	-0.001	0.922553414222932	1
EBV_HPVGEADYFEY	HIV-1_EIYKRWII	18	77	0	0	-0.007	0.620074438573055	1
EBV_HPVGEADYFEY	HIV-1_FLGKIWPSHK	18	3	0	0	-0.001	0.922553414222932	1
EBV_HPVGEADYFEY	HIV-1_FLKEKGGL	18	74	0	0	-0.006	0.627064674799812	1
EBV_HPVGEADYFEY	HIV-1_FPRPWLHGL	18	114	0	0	-0.008	0.54505159961495	1
EBV_HPVGEADYFEY	HIV-1_GLNKIVRMY	18	8	0	0	-0.002	0.873806379332516	1
EBV_HPVGEADYFEY	HIV-1_GPGHKARVL	18	36	0	0	-0.004	0.735553021334216	1
EBV_HPVGEADYFEY	HIV-1_GPGMKARVL	18	14	0	0	-0.003	0.833498522338097	1
EBV_HPVGEADYFEY	HIV-1_HPKVSSEVHI	18	56	0	0	-0.006	0.673033357451782	1
EBV_HPVGEADYFEY	HIV-1_IIKDYGKQM	18	48	0	0	-0.005	0.696233370226585	1
EBV_HPVGEADYFEY	HIV-1_ILKEPVHGV	18	16	0	0	-0.003	0.822157806703784	1
EBV_HPVGEADYFEY	HIV-1_ISPRTLNAW	18	29	0	0	-0.004	0.76192658780963	1
EBV_HPVGEADYFEY	HIV-1_KAFSPEVIPMF	18	115	0	0	-0.008	0.543257453045906	1
EBV_HPVGEADYFEY	HIV-1_KRWIIMGLNK	18	64	0	0	-0.006	0.651669921707722	1
EBV_HPVGEADYFEY	HIV-1_QVPLRPMTYK	18	25	0	0	-0.004	0.778568551528373	1
EBV_HPVGEADYFEY	HIV-1_RLRPGGKKK	18	25	0	0	-0.004	0.778568551528373	1
EBV_HPVGEADYFEY	HIV-1_RLRPGGKKR	18	10	0	0	-0.002	0.859034488651431	1
EBV_HPVGEADYFEY	HIV-1_SLYNTVATL	18	40	0	0	-0.005	0.721733452832514	1
EBV_HPVGEADYFEY	HIV-1_TAFTIPSI	18	9	0	0	-0.002	0.866209929512544	1
EBV_HPVGEADYFEY	HIV-1_TLNAWVKVV	18	2	0	0	-0.001	0.936737468879725	1
EBV_HPVGEADYFEY	HIV-1_TPQDLNTML	18	70	0	0	-0.006	0.63665455925058	1
EBV_HPVGEADYFEY	HomoSapiens_AMFWSVPTV	18	38	0	0	-0.005	0.728543070842796	1
EBV_HPVGEADYFEY	HomoSapiens_ELAGIGILTV	18	79	0	0	-0.007	0.615505190240197	1
EBV_HPVGEADYFEY	HomoSapiens_ELAGIGLTV	18	17	0	0	-0.003	0.816764473660782	1
EBV_HPVGEADYFEY	HomoSapiens_FLYNLLTRV	18	22	0	0	-0.003	0.792006897585395	1
EBV_HPVGEADYFEY	HomoSapiens_LLLGIGILV	18	57	0	0	-0.006	0.670270183684309	1
EBV_HPVGEADYFEY	HomoSapiens_AAGIGILTV	18	1582	0	0	-0.035	0.00869495712083487	1
EBV_HPVGEADYFEY	HomoSapiens_ELAGIGILTV	18	110	0	0	-0.008	0.552333091707119	1
EBV_HPVGEADYFEY	HomoSapiens_TLNDECWPA	18	20	0	0	-0.003	0.801513226947403	1
EBV_HPVGEADYFEY	InfluenzaA_CTELKLSDY	18	2	0	0	-0.001	0.936737468879725	1
EBV_HPVGEADYFEY	InfluenzaA_CVNGSCFTV	18	1	0	0	-0.001	0.955247066748909	1
EBV_HPVGEADYFEY	InfluenzaA_LPRRSGAAGA	18	12	0	0	-0.003	0.845714877527066	1
EBV_HPVGEADYFEY	InfluenzaA_PKYVKQNTLKLAT	18	50	0	0	-0.005	0.6902389570238	1
EBV_HPVGEADYFEY	YellowFeverVirus_LLWNGPMAV	18	124	0	0	-0.008	0.527556287460003	1
EBV_IVTDFSVIK	EBV_RAKFKQLL	30	82	0	0	-0.009	0.508324398557981	1
EBV_IVTDFSVIK	EBV_RPPIFIRRL	30	21	0	0	-0.004	0.739182423981036	1
EBV_IVTDFSVIK	EBV_VSFIEFVGW	30	10	0	0	-0.003	0.818459882007054	1
EBV_IVTDFSVIK	EBV_YPLHEQHGM	30	1	0	0	-0.001	0.942183772974143	1
EBV_IVTDFSVIK	HCV_ATDALMTGY	30	119	0	0	-0.011	0.424027236291073	1
EBV_IVTDFSVIK	HCV_CINGVCWTV	30	53	0	0	-0.007	0.59582683737743	1
EBV_IVTDFSVIK	HCV_HSKKKCDEL	30	19	0	0	-0.004	0.751524418705612	1
EBV_IVTDFSVIK	HCV_KLSALGINAV	30	7	0	0	-0.003	0.847753934898536	1
EBV_IVTDFSVIK	HCV_KLVALGINAV	30	12	0	0	-0.003	0.801444930532312	1
EBV_IVTDFSVIK	HIV-1_DRFYKTLRAEQASQEV	30	3	0	0	-0.002	0.900017134001732	1
EBV_IVTDFSVIK	HIV-1_EIYKRWII	30	77	0	0	-0.008	0.521729601331358	1
EBV_IVTDFSVIK	HIV-1_FLGKIWPSHK	30	3	0	0	-0.002	0.900017134001732	1
EBV_IVTDFSVIK	HIV-1_FLKEKGGL	30	74	0	0	-0.008	0.530063047728493	1
EBV_IVTDFSVIK	HIV-1_FPQGEAREL	30	11	0	0	-0.003	0.809748645659415	1
EBV_IVTDFSVIK	HIV-1_FPRPWLHGL	30	114	0	0	-0.01	0.434138611809695	1
EBV_IVTDFSVIK	HIV-1_FRDYVDRFYKTLRAEQASQE	30	349	0	0	-0.018	0.162078484547292	1
EBV_IVTDFSVIK	HIV-1_GLNKIVRMY	30	8	0	0	-0.003	0.837370087579791	1
EBV_IVTDFSVIK	HIV-1_GPGHKARVL	30	36	0	0	-0.006	0.662480556330369	1
EBV_IVTDFSVIK	HIV-1_GPGMKARVL	30	14	0	0	-0.004	0.785872383182352	1
EBV_IVTDFSVIK	HIV-1_HPKVSSEVHI	30	56	0	0	-0.007	0.585505462931655	1
EBV_IVTDFSVIK	HIV-1_IIKDYGKQM	30	48	0	0	-0.007	0.613875277321874	1
EBV_IVTDFSVIK	HIV-1_ILKEPVHGV	30	16	0	0	-0.004	0.771446681401985	1
EBV_IVTDFSVIK	HIV-1_ISPRTLNAW	30	29	0	0	-0.005	0.695411809278237	1
EBV_IVTDFSVIK	HIV-1_KRWIILGLNK	30	196	0	0	-0.014	0.301542362047771	1
EBV_IVTDFSVIK	HIV-1_LPPIVAKEI	30	51	0	0	-0.007	0.602913452235352	1
EBV_IVTDFSVIK	HIV-1_QASQEVKNW	30	13	0	0	-0.003	0.793499495663399	1
EBV_IVTDFSVIK	HIV-1_QVPLRPMTYK	30	25	0	0	-0.005	0.716312957015778	1
EBV_IVTDFSVIK	HIV-1_SLYNTVATL	30	40	0	0	-0.006	0.645326783161355	1
EBV_IVTDFSVIK	HIV-1_TAFTIPSI	30	9	0	0	-0.003	0.827640506902571	1
EBV_IVTDFSVIK	HIV-1_TLNAWVKVV	30	2	0	0	-0.001	0.91829995829952	1
EBV_IVTDFSVIK	HIV-1_TPGPGVRYPL	30	53	0	0	-0.007	0.59582683737743	1
EBV_IVTDFSVIK	HIV-1_TPQDLNTML	30	70	0	0	-0.008	0.541539146859741	1
EBV_IVTDFSVIK	HomoSapiens_AMFWSVPTV	30	38	0	0	-0.006	0.653770168813826	1
EBV_IVTDFSVIK	HomoSapiens_ELAGIGILTV	30	79	0	0	-0.009	0.516297108283276	1
EBV_IVTDFSVIK	HomoSapiens_ELAGIGLTV	30	17	0	0	-0.004	0.764597185634557	1
EBV_IVTDFSVIK	HomoSapiens_FLYNLLTRV	30	22	0	0	-0.005	0.733253391439691	1
EBV_IVTDFSVIK	HomoSapiens_LLLGIGILV	30	57	0	0	-0.007	0.58214307797094	1
EBV_IVTDFSVIK	HomoSapiens_AAGIGILTV	30	1582	0	0	-0.045	0.00069489974102139	1
EBV_IVTDFSVIK	HomoSapiens_TLNDECWPA	30	20	0	0	-0.004	0.745268890174759	1
EBV_IVTDFSVIK	InfluenzaA_CTELKLSDY	30	2	0	0	-0.001	0.91829995829952	1
EBV_IVTDFSVIK	InfluenzaA_CVNGSCFTV	30	1	0	0	-0.001	0.942183772974143	1
EBV_IVTDFSVIK	InfluenzaA_GILGFVFTL	30	1057	0	0	-0.034	0.00901598435038064	1
EBV_IVTDFSVIK	InfluenzaA_LPRRSGAAGA	30	12	0	0	-0.003	0.801444930532312	1
EBV_IVTDFSVIK	InfluenzaA_PKYVKQNTLKLAT	30	50	0	0	-0.007	0.606521887592742	1
EBV_IVTDFSVIK	YellowFeverVirus_LLWNGPMAV	30	124	0	0	-0.011	0.414247902064086	1
EBV_RAKFKQLL	EBV_RPPIFIRRL	82	21	0	0	-0.007	0.58028495008663	1
EBV_RAKFKQLL	EBV_VSFIEFVGW	82	10	0	0	-0.005	0.703043777376462	1
EBV_RAKFKQLL	EBV_YPLHEQHGM	82	1	0	0	-0.002	0.904122438381684	1
EBV_RAKFKQLL	HCV_KLSALGINAV	82	7	0	0	-0.004	0.749830325535905	1
EBV_RAKFKQLL	HCV_KLVALGINAV	82	12	0	0	-0.006	0.676185809277752	1
EBV_RAKFKQLL	HIV-1_DRFYKTLRAEQASQEV	82	3	0	0	-0.003	0.834704701872766	1
EBV_RAKFKQLL	HIV-1_FPQGEAREL	82	11	0	0	-0.005	0.689262007643898	1
EBV_RAKFKQLL	HIV-1_GLNKIVRMY	82	8	0	0	-0.005	0.733172100134867	1
EBV_RAKFKQLL	HIV-1_GPGMKARVL	82	14	0	0	-0.006	0.651832101322827	1
EBV_RAKFKQLL	HIV-1_HPKVSSEVHI	82	56	0	0	-0.012	0.36504490481289	1
EBV_RAKFKQLL	HIV-1_IIKDYGKQM	82	48	0	0	-0.011	0.402026435669671	1
EBV_RAKFKQLL	HIV-1_ILKEPVHGV	82	16	0	0	-0.006	0.629480749800899	1
EBV_RAKFKQLL	HIV-1_ISPRTLNAW	82	29	0	0	-0.009	0.515515247152135	1
EBV_RAKFKQLL	HIV-1_LPPIVAKEI	82	51	0	0	-0.011	0.387572412182507	1
EBV_RAKFKQLL	HIV-1_QASQEVKNW	82	13	0	0	-0.006	0.663731776735498	1
EBV_RAKFKQLL	HIV-1_RLRPGGKKK	82	25	0	0	-0.008	0.546142141107125	1
EBV_RAKFKQLL	HIV-1_RLRPGGKKR	82	10	0	0	-0.005	0.703043777376462	1
EBV_RAKFKQLL	HIV-1_TLNAWVKVV	82	2	0	0	-0.002	0.864723427529705	1
EBV_RAKFKQLL	HIV-1_TPGPGVRYPL	82	53	0	0	-0.012	0.378337732622225	1
EBV_RAKFKQLL	HIV-1_TPQDLNTML	82	70	0	0	-0.013	0.310597591514878	1
EBV_RAKFKQLL	HomoSapiens_AMFWSVPTV	82	38	0	0	-0.01	0.456294144453221	1
EBV_RAKFKQLL	HomoSapiens_ELAGIGLTV	82	17	0	0	-0.007	0.618942279642534	1
EBV_RAKFKQLL	HomoSapiens_LLLGIGILV	82	57	0	0	-0.012	0.360755337638416	1
EBV_RAKFKQLL	InfluenzaA_CVNGSCFTV	82	1	0	0	-0.002	0.904122438381684	1
EBV_RAKFKQLL	InfluenzaA_LPRRSGAAGA	82	12	0	0	-0.006	0.676185809277752	1
EBV_RPPIFIRRL	EBV_YPLHEQHGM	21	1	0	0	-0.001	0.951652854988508	1
EBV_RPPIFIRRL	EBV_YVLDHLIVV	21	25	0	0	-0.004	0.761284542469547	1
EBV_RPPIFIRRL	HCV_ARMILMTHF	21	23	0	0	-0.004	0.770792673359286	1
EBV_RPPIFIRRL	HCV_ATDALMTGY	21	119	0	0	-0.009	0.503917666205155	1
EBV_RPPIFIRRL	HCV_HSKKKCDEL	21	19	0	0	-0.003	0.791238696914494	1
EBV_RPPIFIRRL	HCV_KLSALGINAV	21	7	0	0	-0.002	0.872487612885154	1
EBV_RPPIFIRRL	HCV_KLVALGINAV	21	12	0	0	-0.003	0.833484129012525	1
EBV_RPPIFIRRL	HIV-1_DRFYKTLRAEQASQEV	21	3	0	0	-0.001	0.916348167688301	1
EBV_RPPIFIRRL	HIV-1_EIYKRWII	21	77	0	0	-0.007	0.592230036446795	1
EBV_RPPIFIRRL	HIV-1_FLGKIWPSHK	21	3	0	0	-0.001	0.916348167688301	1
EBV_RPPIFIRRL	HIV-1_FLKEKGGL	21	74	0	0	-0.007	0.599631730452518	1
EBV_RPPIFIRRL	HIV-1_FPQGEAREL	21	11	0	0	-0.003	0.840489626061643	1
EBV_RPPIFIRRL	HIV-1_FRDYVDRFYKTLRAEQASQE	21	349	0	0	-0.015	0.242486240216403	1
EBV_RPPIFIRRL	HIV-1_GLNKIVRMY	21	8	0	0	-0.002	0.86375499423994	1
EBV_RPPIFIRRL	HIV-1_GPGHKARVL	21	36	0	0	-0.005	0.715181757842825	1
EBV_RPPIFIRRL	HIV-1_HPKVSSEVHI	21	56	0	0	-0.006	0.648447472902802	1
EBV_RPPIFIRRL	HIV-1_IIKDYGKQM	21	48	0	0	-0.006	0.673169367835714	1
EBV_RPPIFIRRL	HIV-1_ILKEPVHGV	21	16	0	0	-0.003	0.808126443005859	1
EBV_RPPIFIRRL	HIV-1_KRWIILGLNK	21	196	0	0	-0.011	0.387760208791089	1
EBV_RPPIFIRRL	HIV-1_KRWIIMGLNK	21	64	0	0	-0.006	0.625731524716941	1
EBV_RPPIFIRRL	HIV-1_LPPIVAKEI	21	51	0	0	-0.006	0.663635886943009	1
EBV_RPPIFIRRL	HIV-1_QVPLRPMTYK	21	25	0	0	-0.004	0.761284542469547	1
EBV_RPPIFIRRL	HIV-1_RLRPGGKKK	21	25	0	0	-0.004	0.761284542469547	1
EBV_RPPIFIRRL	HIV-1_RLRPGGKKR	21	10	0	0	-0.003	0.847833092220682	1
EBV_RPPIFIRRL	HIV-1_SLYNTVATL	21	40	0	0	-0.005	0.700400552475281	1
EBV_RPPIFIRRL	HIV-1_TLNAWVKVV	21	2	0	0	-0.001	0.93166270126332	1
EBV_RPPIFIRRL	HIV-1_TPGPGVRYPL	21	53	0	0	-0.006	0.657460215814455	1
EBV_RPPIFIRRL	HomoSapiens_AMFWSVPTV	21	38	0	0	-0.005	0.707682046977946	1
EBV_RPPIFIRRL	HomoSapiens_LLLGIGILV	21	57	0	0	-0.006	0.645506638539393	1
EBV_RPPIFIRRL	HomoSapiens_AAGIGILTV	21	1582	0	0	-0.037	0.00458347312780159	1
EBV_RPPIFIRRL	HomoSapiens_ELAGIGILTV	21	110	0	0	-0.008	0.52083897826702	1
EBV_RPPIFIRRL	HomoSapiens_TLNDECWPA	21	20	0	0	-0.004	0.785927454206232	1
EBV_RPPIFIRRL	InfluenzaA_CTELKLSDY	21	2	0	0	-0.001	0.93166270126332	1
EBV_RPPIFIRRL	InfluenzaA_CVNGSCFTV	21	1	0	0	-0.001	0.951652854988508	1
EBV_RPPIFIRRL	InfluenzaA_GILGFVFTL	21	1057	0	0	-0.029	0.029037594599561	1
EBV_RPPIFIRRL	InfluenzaA_LPRRSGAAGA	21	12	0	0	-0.003	0.833484129012525	1
EBV_RPPIFIRRL	InfluenzaA_PKYVKQNTLKLAT	21	50	0	0	-0.006	0.666776686488522	1
EBV_RPPIFIRRL	YellowFeverVirus_LLWNGPMAV	21	124	0	0	-0.009	0.494898065369044	1
EBV_VSFIEFVGW	EBV_YPLHEQHGM	10	1	0	0	-0.001	0.966658673402841	1
EBV_VSFIEFVGW	EBV_YVLDHLIVV	10	25	0	0	-0.003	0.834107891722333	1
EBV_VSFIEFVGW	HCV_ARMILMTHF	10	23	0	0	-0.003	0.840816855682014	1
EBV_VSFIEFVGW	HCV_ATDALMTGY	10	119	0	0	-0.006	0.644978682428165	1
EBV_VSFIEFVGW	HCV_HSKKKCDEL	10	19	0	0	-0.002	0.855201273105935	1
EBV_VSFIEFVGW	HCV_KLSALGINAV	10	7	0	0	-0.001	0.911895002972422	1
EBV_VSFIEFVGW	HCV_KLVALGINAV	10	12	0	0	-0.002	0.884761093985144	1
EBV_VSFIEFVGW	HIV-1_DRFYKTLRAEQASQEV	10	3	0	0	-0.001	0.94227467096848	1
EBV_VSFIEFVGW	HIV-1_EIYKRWII	10	77	0	0	-0.005	0.711944195232714	1
EBV_VSFIEFVGW	HIV-1_FLGKIWPSHK	10	3	0	0	-0.001	0.94227467096848	1
EBV_VSFIEFVGW	HIV-1_FLKEKGGL	10	74	0	0	-0.005	0.717437518829289	1
EBV_VSFIEFVGW	HIV-1_FPQGEAREL	10	11	0	0	-0.002	0.889644631365687	1
EBV_VSFIEFVGW	HIV-1_FPRPWLHGL	10	114	0	0	-0.006	0.65215918583663	1
EBV_VSFIEFVGW	HIV-1_GPGHKARVL	10	36	0	0	-0.003	0.801376563582041	1
EBV_VSFIEFVGW	HIV-1_HPKVSSEVHI	10	56	0	0	-0.004	0.75328509300177	1
EBV_VSFIEFVGW	HIV-1_IIKDYGKQM	10	48	0	0	-0.004	0.771211854499033	1
EBV_VSFIEFVGW	HIV-1_ILKEPVHGV	10	16	0	0	-0.002	0.867042164317647	1
EBV_VSFIEFVGW	HIV-1_ISPRTLNAW	10	29	0	0	-0.003	0.821474709647601	1
EBV_VSFIEFVGW	HIV-1_KAFSPEVIPMF	10	115	0	0	-0.006	0.650708822822288	1
EBV_VSFIEFVGW	HIV-1_KRWIIMGLNK	10	64	0	0	-0.004	0.736682729553735	1
EBV_VSFIEFVGW	HIV-1_LPPIVAKEI	10	51	0	0	-0.004	0.764315389468899	1
EBV_VSFIEFVGW	HIV-1_QVPLRPMTYK	10	25	0	0	-0.003	0.834107891722333	1
EBV_VSFIEFVGW	HIV-1_RLRPGGKKK	10	25	0	0	-0.003	0.834107891722333	1
EBV_VSFIEFVGW	HIV-1_RLRPGGKKR	10	10	0	0	-0.002	0.894758813744896	1
EBV_VSFIEFVGW	HIV-1_SLYNTVATL	10	40	0	0	-0.004	0.79080374028946	1
EBV_VSFIEFVGW	HIV-1_TAFTIPSI	10	9	0	0	-0.002	0.900139073091317	1
EBV_VSFIEFVGW	HIV-1_TLNAWVKVV	10	2	0	0	-0.001	0.952857855517294	1
EBV_VSFIEFVGW	HIV-1_TPGPGVRYPL	10	53	0	0	-0.004	0.759836949256949	1
EBV_VSFIEFVGW	HIV-1_TPQDLNTML	10	70	0	0	-0.005	0.724954821039927	1
EBV_VSFIEFVGW	HomoSapiens_AMFWSVPTV	10	38	0	0	-0.003	0.796017272540041	1
EBV_VSFIEFVGW	HomoSapiens_ELAGIGILTV	10	79	0	0	-0.005	0.708346943946675	1
EBV_VSFIEFVGW	HomoSapiens_ELAGIGLTV	10	17	0	0	-0.002	0.862978175267761	1
EBV_VSFIEFVGW	HomoSapiens_FLYNLLTRV	10	22	0	0	-0.003	0.844284010851527	1
EBV_VSFIEFVGW	HomoSapiens_ELAGIGILTV	10	110	0	0	-0.006	0.658034690481618	1
EBV_VSFIEFVGW	HomoSapiens_TLNDECWPA	10	20	0	0	-0.002	0.851469973929624	1
EBV_VSFIEFVGW	InfluenzaA_CTELKLSDY	10	2	0	0	-0.001	0.952857855517294	1
EBV_VSFIEFVGW	InfluenzaA_CVNGSCFTV	10	1	0	0	-0.001	0.966658673402841	1
EBV_VSFIEFVGW	InfluenzaA_GILGFVFTL	10	1057	0	0	-0.02	0.132379737895021	1
EBV_VSFIEFVGW	InfluenzaA_LPRRSGAAGA	10	12	0	0	-0.002	0.884761093985144	1
EBV_VSFIEFVGW	InfluenzaA_PKYVKQNTLKLAT	10	50	0	0	-0.004	0.76658967249161	1
EBV_YPLHEQHGM	EBV_YVLDHLIVV	1	25	0	0	-0.001	0.947236636935881	1
EBV_YPLHEQHGM	HCV_ARMILMTHF	1	23	0	0	-0.001	0.949397061338304	1
EBV_YPLHEQHGM	HCV_ATDALMTGY	1	119	0	0	-0.002	0.884248245523473	1
EBV_YPLHEQHGM	HCV_CINGVCWTV	1	53	0	0	-0.001	0.923049672022373	1
EBV_YPLHEQHGM	HCV_HSKKKCDEL	1	19	0	0	-0.001	0.954018052420021	1
EBV_YPLHEQHGM	HCV_KLSALGINAV	1	7	0	0	0	0.972109516348059	1
EBV_YPLHEQHGM	HCV_KLVALGINAV	1	12	0	0	-0.001	0.963472152748485	1
EBV_YPLHEQHGM	HIV-1_DRFYKTLRAEQASQEV	1	3	0	0	0	0.981745642393433	1
EBV_YPLHEQHGM	HIV-1_EIYKRWII	1	77	0	0	-0.002	0.907118737905421	1
EBV_YPLHEQHGM	HIV-1_FLGKIWPSHK	1	3	0	0	0	0.981745642393433	1
EBV_YPLHEQHGM	HIV-1_FLKEKGGL	1	74	0	0	-0.002	0.908962095971741	1
EBV_YPLHEQHGM	HIV-1_FPQGEAREL	1	11	0	0	-0.001	0.965029285414314	1
EBV_YPLHEQHGM	HIV-1_FPRPWLHGL	1	114	0	0	-0.002	0.88673942788913	1
EBV_YPLHEQHGM	HIV-1_FRDYVDRFYKTLRAEQASQE	1	349	0	0	-0.003	0.799038167351645	1
EBV_YPLHEQHGM	HIV-1_GLNKIVRMY	1	8	0	0	0	0.970182083112996	1
EBV_YPLHEQHGM	HIV-1_GPGHKARVL	1	36	0	0	-0.001	0.936643316009014	1
EBV_YPLHEQHGM	HIV-1_GPGMKARVL	1	14	0	0	-0.001	0.960540819430744	1
EBV_YPLHEQHGM	HIV-1_HPKVSSEVHI	1	56	0	0	-0.001	0.920887929615517	1
EBV_YPLHEQHGM	HIV-1_IIKDYGKQM	1	48	0	0	-0.001	0.926790706544409	1
EBV_YPLHEQHGM	HIV-1_ILKEPVHGV	1	16	0	0	-0.001	0.957811446511974	1
EBV_YPLHEQHGM	HIV-1_ISPRTLNAW	1	29	0	0	-0.001	0.943158859590391	1
EBV_YPLHEQHGM	HIV-1_KAFSPEVIPMF	1	115	0	0	-0.002	0.886237062970271	1
EBV_YPLHEQHGM	HIV-1_KRWIILGLNK	1	196	0	0	-0.002	0.850769389703984	1
EBV_YPLHEQHGM	HIV-1_KRWIIMGLNK	1	64	0	0	-0.001	0.915386039249377	1
EBV_YPLHEQHGM	HIV-1_LPPIVAKEI	1	51	0	0	-0.001	0.924524353197074	1
EBV_YPLHEQHGM	HIV-1_QASQEVKNW	1	13	0	0	-0.001	0.961978396848311	1
EBV_YPLHEQHGM	HIV-1_QVPLRPMTYK	1	25	0	0	-0.001	0.947236636935881	1
EBV_YPLHEQHGM	HIV-1_RLRPGGKKK	1	25	0	0	-0.001	0.947236636935881	1
EBV_YPLHEQHGM	HIV-1_RLRPGGKKR	1	10	0	0	-0.001	0.966658673402841	1
EBV_YPLHEQHGM	HIV-1_SLYNTVATL	1	40	0	0	-0.001	0.933200592044355	1
EBV_YPLHEQHGM	HIV-1_TLNAWVKVV	1	2	0	0	0	0.985096246592517	1
EBV_YPLHEQHGM	HIV-1_TPGPGVRYPL	1	53	0	0	-0.001	0.923049672022373	1
EBV_YPLHEQHGM	HIV-1_TPQDLNTML	1	70	0	0	-0.001	0.911477506390211	1
EBV_YPLHEQHGM	HomoSapiens_AMFWSVPTV	1	38	0	0	-0.001	0.934899594113449	1
EBV_YPLHEQHGM	HomoSapiens_ELAGIGILTV	1	79	0	0	-0.002	0.905909190043046	1
EBV_YPLHEQHGM	HomoSapiens_ELAGIGLTV	1	17	0	0	-0.001	0.956510500676257	1
EBV_YPLHEQHGM	HomoSapiens_FLYNLLTRV	1	22	0	0	-0.001	0.950512234780586	1
EBV_YPLHEQHGM	HomoSapiens_LLLGIGILV	1	57	0	0	-0.001	0.920180028494505	1
EBV_YPLHEQHGM	HomoSapiens_AAGIGILTV	1	1582	0	0	-0.008	0.537005656765891	1
EBV_YPLHEQHGM	HomoSapiens_ELAGIGILTV	1	110	0	0	-0.002	0.888770370033086	1
EBV_YPLHEQHGM	HomoSapiens_TLNDECWPA	1	20	0	0	-0.001	0.952820767642504	1
EBV_YPLHEQHGM	InfluenzaA_CTELKLSDY	1	2	0	0	0	0.985096246592517	1
EBV_YPLHEQHGM	InfluenzaA_CVNGSCFTV	1	1	0	0	0	0.989462067982592	1
EBV_YPLHEQHGM	InfluenzaA_GILGFVFTL	1	1057	0	0	-0.006	0.634474629354021	1
EBV_YPLHEQHGM	InfluenzaA_LPRRSGAAGA	1	12	0	0	-0.001	0.963472152748485	1
EBV_YPLHEQHGM	InfluenzaA_PKYVKQNTLKLAT	1	50	0	0	-0.001	0.925272342447394	1
EBV_YPLHEQHGM	YellowFeverVirus_LLWNGPMAV	1	124	0	0	-0.002	0.881806720255016	1
EBV_YVLDHLIVV	HCV_CINGVCWTV	25	53	0	0	-0.006	0.628397330627978	1
EBV_YVLDHLIVV	HCV_HSKKKCDEL	25	19	0	0	-0.004	0.772646113739303	1
EBV_YVLDHLIVV	HCV_KLSALGINAV	25	7	0	0	-0.002	0.860937639669406	1
EBV_YVLDHLIVV	HIV-1_DRFYKTLRAEQASQEV	25	3	0	0	-0.002	0.908728439761258	1
EBV_YVLDHLIVV	HIV-1_FLGKIWPSHK	25	3	0	0	-0.002	0.908728439761258	1
EBV_YVLDHLIVV	HIV-1_FLKEKGGL	25	74	0	0	-0.008	0.566680053043356	1
EBV_YVLDHLIVV	HIV-1_FPQGEAREL	25	11	0	0	-0.003	0.826122275273934	1
EBV_YVLDHLIVV	HIV-1_FPRPWLHGL	25	114	0	0	-0.009	0.475433091149683	1
EBV_YVLDHLIVV	HIV-1_FRDYVDRFYKTLRAEQASQE	25	349	0	0	-0.017	0.202054069154055	1
EBV_YVLDHLIVV	HIV-1_GLNKIVRMY	25	8	0	0	-0.002	0.851431340345289	1
EBV_YVLDHLIVV	HIV-1_GPGHKARVL	25	36	0	0	-0.005	0.690420287543063	1
EBV_YVLDHLIVV	HIV-1_GPGMKARVL	25	14	0	0	-0.003	0.804215750010295	1
EBV_YVLDHLIVV	HIV-1_HPKVSSEVHI	25	56	0	0	-0.007	0.618748579093282	1
EBV_YVLDHLIVV	HIV-1_ISPRTLNAW	25	29	0	0	-0.005	0.720903472229926	1
EBV_YVLDHLIVV	HIV-1_KAFSPEVIPMF	25	115	0	0	-0.009	0.473464020714963	1
EBV_YVLDHLIVV	HIV-1_LPPIVAKEI	25	51	0	0	-0.006	0.635014716636586	1
EBV_YVLDHLIVV	HIV-1_QASQEVKNW	25	13	0	0	-0.003	0.811216825033484	1
EBV_YVLDHLIVV	HIV-1_QVPLRPMTYK	25	25	0	0	-0.004	0.7402039701613	1
EBV_YVLDHLIVV	HIV-1_RLRPGGKKK	25	25	0	0	-0.004	0.7402039701613	1
EBV_YVLDHLIVV	HIV-1_RLRPGGKKR	25	10	0	0	-0.003	0.834107891722333	1
EBV_YVLDHLIVV	HIV-1_SLYNTVATL	25	40	0	0	-0.006	0.67450238569711	1
EBV_YVLDHLIVV	HIV-1_TAFTIPSI	25	9	0	0	-0.003	0.842520080841437	1
EBV_YVLDHLIVV	HIV-1_TLNAWVKVV	25	2	0	0	-0.001	0.925429232062111	1
EBV_YVLDHLIVV	HIV-1_TPGPGVRYPL	25	53	0	0	-0.006	0.628397330627978	1
EBV_YVLDHLIVV	HomoSapiens_AMFWSVPTV	25	38	0	0	-0.005	0.682341003061969	1
EBV_YVLDHLIVV	HomoSapiens_TLNDECWPA	25	20	0	0	-0.004	0.766888770563847	1
EBV_YVLDHLIVV	InfluenzaA_CTELKLSDY	25	2	0	0	-0.001	0.925429232062111	1
EBV_YVLDHLIVV	InfluenzaA_CVNGSCFTV	25	1	0	0	-0.001	0.947236636935881	1
EBV_YVLDHLIVV	InfluenzaA_LPRRSGAAGA	25	12	0	0	-0.003	0.818506870168177	1
EBV_YVLDHLIVV	InfluenzaA_PKYVKQNTLKLAT	25	50	0	0	-0.006	0.63838196567313	1
EBV_YVLDHLIVV	YellowFeverVirus_LLWNGPMAV	25	124	0	0	-0.01	0.456286740921593	1
HCV_ARMILMTHF	HCV_HSKKKCDEL	23	19	0	0	-0.004	0.781726896868547	1
HCV_ARMILMTHF	HCV_KLSALGINAV	23	7	0	0	-0.002	0.866584865563702	1
HCV_ARMILMTHF	HCV_KLVALGINAV	23	12	0	0	-0.003	0.825826527166704	1
HCV_ARMILMTHF	HIV-1_DRFYKTLRAEQASQEV	23	3	0	0	-0.001	0.912455358904582	1
HCV_ARMILMTHF	HIV-1_EIYKRWII	23	77	0	0	-0.007	0.575048968742638	1
HCV_ARMILMTHF	HIV-1_FPQGEAREL	23	11	0	0	-0.003	0.833144492861076	1
HCV_ARMILMTHF	HIV-1_FPRPWLHGL	23	114	0	0	-0.009	0.493719936939438	1
HCV_ARMILMTHF	HIV-1_FRDYVDRFYKTLRAEQASQE	23	349	0	0	-0.016	0.221175814730571	1
HCV_ARMILMTHF	HIV-1_GLNKIVRMY	23	8	0	0	-0.002	0.857456305680461	1
HCV_ARMILMTHF	HIV-1_GPGMKARVL	23	14	0	0	-0.003	0.812089969583295	1
HCV_ARMILMTHF	HIV-1_HPKVSSEVHI	23	56	0	0	-0.006	0.63320487728405	1
HCV_ARMILMTHF	HIV-1_IIKDYGKQM	23	48	0	0	-0.006	0.658844564854088	1
HCV_ARMILMTHF	HIV-1_ILKEPVHGV	23	16	0	0	-0.003	0.799349271454176	1
HCV_ARMILMTHF	HIV-1_ISPRTLNAW	23	29	0	0	-0.005	0.731896767858592	1
HCV_ARMILMTHF	HIV-1_KRWIILGLNK	23	196	0	0	-0.012	0.365974086594184	1
HCV_ARMILMTHF	HIV-1_KRWIIMGLNK	23	64	0	0	-0.007	0.609679381535276	1
HCV_ARMILMTHF	HIV-1_LPPIVAKEI	23	51	0	0	-0.006	0.648952824430175	1
HCV_ARMILMTHF	HIV-1_QASQEVKNW	23	13	0	0	-0.003	0.818819976423893	1
HCV_ARMILMTHF	HIV-1_RLRPGGKKR	23	10	0	0	-0.003	0.840816855682014	1
HCV_ARMILMTHF	HIV-1_TAFTIPSI	23	9	0	0	-0.003	0.84889763154401	1
HCV_ARMILMTHF	HIV-1_TLNAWVKVV	23	2	0	0	-0.001	0.928478386083111	1
HCV_ARMILMTHF	HIV-1_TPGPGVRYPL	23	53	0	0	-0.006	0.642547947329296	1
HCV_ARMILMTHF	HIV-1_TPQDLNTML	23	70	0	0	-0.007	0.593196471442245	1
HCV_ARMILMTHF	HomoSapiens_ELAGIGLTV	23	17	0	0	-0.003	0.793294179551185	1
HCV_ARMILMTHF	HomoSapiens_FLYNLLTRV	23	22	0	0	-0.004	0.765535014436829	1
HCV_ARMILMTHF	HomoSapiens_LLLGIGILV	23	57	0	0	-0.006	0.630157354069427	1
HCV_ARMILMTHF	InfluenzaA_CVNGSCFTV	23	1	0	0	-0.001	0.949397061338304	1
HCV_ARMILMTHF	InfluenzaA_GILGFVFTL	23	1057	0	0	-0.03	0.0223123102748296	1
HCV_ARMILMTHF	InfluenzaA_LPRRSGAAGA	23	12	0	0	-0.003	0.825826527166704	1
HCV_ARMILMTHF	YellowFeverVirus_LLWNGPMAV	23	124	0	0	-0.009	0.474962253549713	1
HCV_ATDALMTGY	HCV_CINGVCWTV	119	53	0	0	-0.014	0.286977803788362	1
HCV_ATDALMTGY	HCV_HSKKKCDEL	119	19	0	0	-0.008	0.52503451896594	1
HCV_ATDALMTGY	HCV_KLSALGINAV	119	7	0	0	-0.005	0.69994982488571	1
HCV_ATDALMTGY	HCV_KLVALGINAV	119	12	0	0	-0.007	0.613689180123839	1
HCV_ATDALMTGY	HIV-1_DRFYKTLRAEQASQEV	119	3	0	0	-0.003	0.800881243808305	1
HCV_ATDALMTGY	HIV-1_EIYKRWII	119	77	0	0	-0.017	0.19838750854536	1
HCV_ATDALMTGY	HIV-1_FLGKIWPSHK	119	3	0	0	-0.003	0.800881243808305	1
HCV_ATDALMTGY	HIV-1_FPQGEAREL	119	11	0	0	-0.006	0.62889670636814	1
HCV_ATDALMTGY	HIV-1_FPRPWLHGL	119	114	0	0	-0.021	0.11637899517451	1
HCV_ATDALMTGY	HIV-1_GLNKIVRMY	119	8	0	0	-0.005	0.680314734961826	1
HCV_ATDALMTGY	HIV-1_GPGHKARVL	119	36	0	0	-0.012	0.380908285860959	1
HCV_ATDALMTGY	HIV-1_GPGMKARVL	119	14	0	0	-0.007	0.585507137334165	1
HCV_ATDALMTGY	HIV-1_HPKVSSEVHI	119	56	0	0	-0.014	0.273609716497602	1
HCV_ATDALMTGY	HIV-1_IIKDYGKQM	119	48	0	0	-0.013	0.311129347060832	1
HCV_ATDALMTGY	HIV-1_ILKEPVHGV	119	16	0	0	-0.008	0.559815494592275	1
HCV_ATDALMTGY	HIV-1_ISPRTLNAW	119	29	0	0	-0.01	0.431898452477322	1
HCV_ATDALMTGY	HIV-1_KRWIIMGLNK	119	64	0	0	-0.015	0.241513714695727	1
HCV_ATDALMTGY	HIV-1_QASQEVKNW	119	13	0	0	-0.007	0.599253764754733	1
HCV_ATDALMTGY	HIV-1_QVPLRPMTYK	119	25	0	0	-0.01	0.46571109155561	1
HCV_ATDALMTGY	HIV-1_RLRPGGKKK	119	25	0	0	-0.01	0.46571109155561	1
HCV_ATDALMTGY	HIV-1_RLRPGGKKR	119	10	0	0	-0.006	0.644978682428165	1
HCV_ATDALMTGY	HIV-1_TAFTIPSI	119	9	0	0	-0.006	0.662063264579372	1
HCV_ATDALMTGY	HIV-1_TLNAWVKVV	119	2	0	0	-0.003	0.83686292725035	1
HCV_ATDALMTGY	HIV-1_TPGPGVRYPL	119	53	0	0	-0.014	0.286977803788362	1
HCV_ATDALMTGY	HomoSapiens_ELAGIGLTV	119	17	0	0	-0.008	0.547763441503865	1
HCV_ATDALMTGY	HomoSapiens_TLNDECWPA	119	20	0	0	-0.009	0.514289124499278	1
HCV_ATDALMTGY	InfluenzaA_CTELKLSDY	119	2	0	0	-0.003	0.83686292725035	1
HCV_ATDALMTGY	InfluenzaA_CVNGSCFTV	119	1	0	0	-0.002	0.884248245523473	1
HCV_ATDALMTGY	InfluenzaA_LPRRSGAAGA	119	12	0	0	-0.007	0.613689180123839	1
HCV_CINGVCWTV	HCV_HSKKKCDEL	53	19	0	0	-0.006	0.673240587445294	1
HCV_CINGVCWTV	HCV_KLSALGINAV	53	7	0	0	-0.003	0.798186064868309	1
HCV_CINGVCWTV	HIV-1_DRFYKTLRAEQASQEV	53	3	0	0	-0.002	0.867107884504855	1
HCV_CINGVCWTV	HIV-1_EIYKRWII	53	77	0	0	-0.011	0.39349135502142	1
HCV_CINGVCWTV	HIV-1_FPQGEAREL	53	11	0	0	-0.004	0.748480434373241	1
HCV_CINGVCWTV	HIV-1_FPRPWLHGL	53	114	0	0	-0.014	0.297550988679558	1
HCV_CINGVCWTV	HIV-1_HPKVSSEVHI	53	56	0	0	-0.01	0.467627063779525	1
HCV_CINGVCWTV	HIV-1_IIKDYGKQM	53	48	0	0	-0.009	0.501590363742699	1
HCV_CINGVCWTV	HIV-1_ILKEPVHGV	53	16	0	0	-0.005	0.698844519431172	1
HCV_CINGVCWTV	HIV-1_ISPRTLNAW	53	29	0	0	-0.007	0.602053196562702	1
HCV_CINGVCWTV	HIV-1_LPPIVAKEI	53	51	0	0	-0.009	0.488400754442845	1
HCV_CINGVCWTV	HIV-1_RLRPGGKKK	53	25	0	0	-0.006	0.628397330627978	1
HCV_CINGVCWTV	HIV-1_RLRPGGKKR	53	10	0	0	-0.004	0.759836949256949	1
HCV_CINGVCWTV	HIV-1_TLNAWVKVV	53	2	0	0	-0.002	0.891335115101208	1
HCV_CINGVCWTV	HIV-1_TPGPGVRYPL	53	53	0	0	-0.009	0.479918053262722	1
HCV_CINGVCWTV	HomoSapiens_AMFWSVPTV	53	38	0	0	-0.008	0.550254149695173	1
HCV_CINGVCWTV	HomoSapiens_ELAGIGLTV	53	17	0	0	-0.005	0.690023950226667	1
HCV_CINGVCWTV	HomoSapiens_FLYNLLTRV	53	22	0	0	-0.006	0.649902781400435	1
HCV_CINGVCWTV	InfluenzaA_CVNGSCFTV	53	1	0	0	-0.001	0.923049672022373	1
HCV_HSKKKCDEL	HCV_KLSALGINAV	19	7	0	0	-0.002	0.878683174293135	1
HCV_HSKKKCDEL	HCV_KLVALGINAV	19	12	0	0	-0.003	0.841528684079968	1
HCV_HSKKKCDEL	HIV-1_DRFYKTLRAEQASQEV	19	3	0	0	-0.001	0.920431209319419	1
HCV_HSKKKCDEL	HIV-1_EIYKRWII	19	77	0	0	-0.007	0.610489889692017	1
HCV_HSKKKCDEL	HIV-1_FLKEKGGL	19	74	0	0	-0.007	0.617624255582633	1
HCV_HSKKKCDEL	HIV-1_FPQGEAREL	19	11	0	0	-0.003	0.848204561830254	1
HCV_HSKKKCDEL	HIV-1_GLNKIVRMY	19	8	0	0	-0.002	0.870367302766423	1
HCV_HSKKKCDEL	HIV-1_GPGHKARVL	19	36	0	0	-0.005	0.728566035592828	1
HCV_HSKKKCDEL	HIV-1_GPGMKARVL	19	14	0	0	-0.003	0.828990799994797	1
HCV_HSKKKCDEL	HIV-1_ISPRTLNAW	19	29	0	0	-0.004	0.755587234831689	1
HCV_HSKKKCDEL	HIV-1_KAFSPEVIPMF	19	115	0	0	-0.008	0.532228735946674	1
HCV_HSKKKCDEL	HIV-1_KRWIILGLNK	19	196	0	0	-0.011	0.411428013404567	1
HCV_HSKKKCDEL	HIV-1_KRWIIMGLNK	19	64	0	0	-0.006	0.642751671594111	1
HCV_HSKKKCDEL	HIV-1_QASQEVKNW	19	13	0	0	-0.003	0.835134641733713	1
HCV_HSKKKCDEL	HIV-1_QVPLRPMTYK	19	25	0	0	-0.004	0.772646113739304	1
HCV_HSKKKCDEL	HIV-1_RLRPGGKKK	19	25	0	0	-0.004	0.772646113739304	1
HCV_HSKKKCDEL	HIV-1_RLRPGGKKR	19	10	0	0	-0.002	0.855201273105935	1
HCV_HSKKKCDEL	HIV-1_SLYNTVATL	19	40	0	0	-0.005	0.714414088727558	1
HCV_HSKKKCDEL	HIV-1_TAFTIPSI	19	9	0	0	-0.002	0.86256783324644	1
HCV_HSKKKCDEL	HIV-1_TLNAWVKVV	19	2	0	0	-0.001	0.935002039547689	1
HCV_HSKKKCDEL	HIV-1_TPGPGVRYPL	19	53	0	0	-0.006	0.673240587445294	1
HCV_HSKKKCDEL	HIV-1_TPQDLNTML	19	70	0	0	-0.006	0.627414960576858	1
HCV_HSKKKCDEL	HomoSapiens_AMFWSVPTV	19	38	0	0	-0.005	0.721386857709132	1
HCV_HSKKKCDEL	HomoSapiens_ELAGIGILTV	19	79	0	0	-0.007	0.605827481534819	1
HCV_HSKKKCDEL	HomoSapiens_ELAGIGLTV	19	17	0	0	-0.003	0.811820086151282	1
HCV_HSKKKCDEL	HomoSapiens_FLYNLLTRV	19	22	0	0	-0.004	0.786425374440641	1
HCV_HSKKKCDEL	HomoSapiens_LLLGIGILV	19	57	0	0	-0.006	0.661761108532895	1
HCV_HSKKKCDEL	HomoSapiens_AAGIGILTV	19	1582	0	0	-0.036	0.00701775647183778	1
HCV_HSKKKCDEL	HomoSapiens_ELAGIGILTV	19	110	0	0	-0.008	0.541460476628286	1
HCV_HSKKKCDEL	HomoSapiens_TLNDECWPA	19	20	0	0	-0.003	0.796175015516244	1
HCV_HSKKKCDEL	InfluenzaA_CTELKLSDY	19	2	0	0	-0.001	0.935002039547689	1
HCV_HSKKKCDEL	InfluenzaA_CVNGSCFTV	19	1	0	0	-0.001	0.954018052420021	1
HCV_HSKKKCDEL	InfluenzaA_GILGFVFTL	19	1057	0	0	-0.027	0.0378921580262997	1
HCV_HSKKKCDEL	InfluenzaA_LPRRSGAAGA	19	12	0	0	-0.003	0.841528684079968	1
HCV_HSKKKCDEL	InfluenzaA_PKYVKQNTLKLAT	19	50	0	0	-0.005	0.682181960959713	1
HCV_HSKKKCDEL	YellowFeverVirus_LLWNGPMAV	19	124	0	0	-0.009	0.516267688294985	1
HCV_KLSALGINAV	HCV_KLVALGINAV	7	12	0	0	-0.002	0.903508327922241	1
HCV_KLSALGINAV	HIV-1_DRFYKTLRAEQASQEV	7	3	0	0	-0.001	0.951703515615669	1
HCV_KLSALGINAV	HIV-1_EIYKRWII	7	77	0	0	-0.004	0.757434065349064	1
HCV_KLSALGINAV	HIV-1_FLGKIWPSHK	7	3	0	0	-0.001	0.951703515615669	1
HCV_KLSALGINAV	HIV-1_FLKEKGGL	7	74	0	0	-0.004	0.76212203521089	1
HCV_KLSALGINAV	HIV-1_FPQGEAREL	7	11	0	0	-0.002	0.907605478094936	1
HCV_KLSALGINAV	HIV-1_FPRPWLHGL	7	114	0	0	-0.005	0.706146161313581	1
HCV_KLSALGINAV	HIV-1_FRDYVDRFYKTLRAEQASQE	7	349	0	0	-0.009	0.500342026485322	1
HCV_KLSALGINAV	HIV-1_GLNKIVRMY	7	8	0	0	-0.001	0.921178113196435	1
HCV_KLSALGINAV	HIV-1_GPGHKARVL	7	36	0	0	-0.003	0.83333999017314	1
HCV_KLSALGINAV	HIV-1_GPGMKARVL	7	14	0	0	-0.002	0.895801406697017	1
HCV_KLSALGINAV	HIV-1_HPKVSSEVHI	7	56	0	0	-0.003	0.792626172075367	1
HCV_KLSALGINAV	HIV-1_IIKDYGKQM	7	48	0	0	-0.003	0.807828441552911	1
HCV_KLSALGINAV	HIV-1_ILKEPVHGV	7	16	0	0	-0.002	0.888633026127105	1
HCV_KLSALGINAV	HIV-1_ISPRTLNAW	7	29	0	0	-0.002	0.850295347781505	1
HCV_KLSALGINAV	HIV-1_KAFSPEVIPMF	7	115	0	0	-0.005	0.704895267018	1
HCV_KLSALGINAV	HIV-1_KRWIIMGLNK	7	64	0	0	-0.004	0.778516833764646	1
HCV_KLSALGINAV	HIV-1_LPPIVAKEI	7	51	0	0	-0.003	0.801983926479908	1
HCV_KLSALGINAV	HIV-1_QASQEVKNW	7	13	0	0	-0.002	0.899580002841309	1
HCV_KLSALGINAV	HIV-1_QVPLRPMTYK	7	25	0	0	-0.002	0.860937639669406	1
HCV_KLSALGINAV	HIV-1_RLRPGGKKK	7	25	0	0	-0.002	0.860937639669406	1
HCV_KLSALGINAV	HIV-1_RLRPGGKKR	7	10	0	0	-0.001	0.911895002972422	1
HCV_KLSALGINAV	HIV-1_SLYNTVATL	7	40	0	0	-0.003	0.82440731493759	1
HCV_KLSALGINAV	HIV-1_TAFTIPSI	7	9	0	0	-0.001	0.916406512043853	1
HCV_KLSALGINAV	HIV-1_TLNAWVKVV	7	2	0	0	-0.001	0.960561492513865	1
HCV_KLSALGINAV	HIV-1_TPGPGVRYPL	7	53	0	0	-0.003	0.798186064868309	1
HCV_KLSALGINAV	HIV-1_TPQDLNTML	7	70	0	0	-0.004	0.768531207707336	1
HCV_KLSALGINAV	HomoSapiens_AMFWSVPTV	7	38	0	0	-0.003	0.8288132659156	1
HCV_KLSALGINAV	HomoSapiens_ELAGIGILTV	7	79	0	0	-0.004	0.754362121200025	1
HCV_KLSALGINAV	HomoSapiens_ELAGIGLTV	7	17	0	0	-0.002	0.88521895662279	1
HCV_KLSALGINAV	HomoSapiens_FLYNLLTRV	7	22	0	0	-0.002	0.869502167063144	1
HCV_KLSALGINAV	HomoSapiens_LLLGIGILV	7	57	0	0	-0.004	0.790807435498618	1
HCV_KLSALGINAV	HomoSapiens_AAGIGILTV	7	1582	0	0	-0.022	0.102181923127769	1
HCV_KLSALGINAV	HomoSapiens_ELAGIGILTV	7	110	0	0	-0.005	0.711210141238851	1
HCV_KLSALGINAV	InfluenzaA_CTELKLSDY	7	2	0	0	-0.001	0.960561492513865	1
HCV_KLSALGINAV	InfluenzaA_CVNGSCFTV	7	1	0	0	0	0.972109516348059	1
HCV_KLSALGINAV	InfluenzaA_GILGFVFTL	7	1057	0	0	-0.017	0.208165824839501	1
HCV_KLSALGINAV	InfluenzaA_LPRRSGAAGA	7	12	0	0	-0.002	0.903508327922241	1
HCV_KLSALGINAV	InfluenzaA_PKYVKQNTLKLAT	7	50	0	0	-0.003	0.803911820631216	1
HCV_KLSALGINAV	YellowFeverVirus_LLWNGPMAV	7	124	0	0	-0.005	0.693893564418747	1
HCV_KLVALGINAV	HIV-1_DRFYKTLRAEQASQEV	12	3	0	0	-0.001	0.936765081114136	1
HCV_KLVALGINAV	HIV-1_EIYKRWII	12	77	0	0	-0.005	0.685800835654517	1
HCV_KLVALGINAV	HIV-1_FLGKIWPSHK	12	3	0	0	-0.001	0.936765081114136	1
HCV_KLVALGINAV	HIV-1_FLKEKGGL	12	74	0	0	-0.005	0.69173947568134	1
HCV_KLVALGINAV	HIV-1_FPQGEAREL	12	11	0	0	-0.002	0.879168110577928	1
HCV_KLVALGINAV	HIV-1_FPRPWLHGL	12	114	0	0	-0.007	0.621394373805606	1
HCV_KLVALGINAV	HIV-1_FRDYVDRFYKTLRAEQASQE	12	349	0	0	-0.012	0.377340013529532	1
HCV_KLVALGINAV	HIV-1_GLNKIVRMY	12	8	0	0	-0.002	0.896873111537211	1
HCV_KLVALGINAV	HIV-1_GPGHKARVL	12	36	0	0	-0.004	0.782836074648328	1
HCV_KLVALGINAV	HIV-1_GPGMKARVL	12	14	0	0	-0.002	0.863790465035287	1
HCV_KLVALGINAV	HIV-1_HPKVSSEVHI	12	56	0	0	-0.005	0.730567613052646	1
HCV_KLVALGINAV	HIV-1_IIKDYGKQM	12	48	0	0	-0.004	0.750029459818953	1
HCV_KLVALGINAV	HIV-1_ILKEPVHGV	12	16	0	0	-0.002	0.854462254318058	1
HCV_KLVALGINAV	HIV-1_ISPRTLNAW	12	29	0	0	-0.003	0.804730989556872	1
HCV_KLVALGINAV	HIV-1_KAFSPEVIPMF	12	115	0	0	-0.007	0.619837465787359	1
HCV_KLVALGINAV	HIV-1_KRWIILGLNK	12	196	0	0	-0.009	0.514167308440155	1
HCV_KLVALGINAV	HIV-1_KRWIIMGLNK	12	64	0	0	-0.005	0.712569313225714	1
HCV_KLVALGINAV	HIV-1_LPPIVAKEI	12	51	0	0	-0.004	0.74253917044954	1
HCV_KLVALGINAV	HIV-1_QASQEVKNW	12	13	0	0	-0.002	0.868710775555269	1
HCV_KLVALGINAV	HIV-1_QVPLRPMTYK	12	25	0	0	-0.003	0.818506870168177	1
HCV_KLVALGINAV	HIV-1_RLRPGGKKK	12	25	0	0	-0.003	0.818506870168177	1
HCV_KLVALGINAV	HIV-1_RLRPGGKKR	12	10	0	0	-0.002	0.884761093985144	1
HCV_KLVALGINAV	HIV-1_SLYNTVATL	12	40	0	0	-0.004	0.771329358351919	1
HCV_KLVALGINAV	HIV-1_TAFTIPSI	12	9	0	0	-0.002	0.890646098947774	1
HCV_KLVALGINAV	HIV-1_TLNAWVKVV	12	2	0	0	-0.001	0.948355365514855	1
HCV_KLVALGINAV	HIV-1_TPGPGVRYPL	12	53	0	0	-0.004	0.737677281292251	1
HCV_KLVALGINAV	HomoSapiens_AMFWSVPTV	12	38	0	0	-0.004	0.777002379381623	1
HCV_KLVALGINAV	HomoSapiens_ELAGIGLTV	12	17	0	0	-0.002	0.85002247332778	1
HCV_KLVALGINAV	HomoSapiens_FLYNLLTRV	12	22	0	0	-0.003	0.829610282877382	1
HCV_KLVALGINAV	HomoSapiens_LLLGIGILV	12	57	0	0	-0.005	0.728243998036724	1
HCV_KLVALGINAV	HomoSapiens_TLNDECWPA	12	20	0	0	-0.003	0.837454509791566	1
HCV_KLVALGINAV	InfluenzaA_CTELKLSDY	12	2	0	0	-0.001	0.948355365514855	1
HCV_KLVALGINAV	InfluenzaA_CVNGSCFTV	12	1	0	0	-0.001	0.963472152748485	1
HCV_KLVALGINAV	InfluenzaA_LPRRSGAAGA	12	12	0	0	-0.002	0.873828304183504	1
HCV_KLVALGINAV	InfluenzaA_PKYVKQNTLKLAT	12	50	0	0	-0.004	0.745008838968093	1
HCV_KLVALGINAV	YellowFeverVirus_LLWNGPMAV	12	124	0	0	-0.007	0.60617532669874	1
HIV-1_DRFYKTLRAEQASQEV	HIV-1_EIYKRWII	3	77	0	0	-0.003	0.839822868588466	1
HIV-1_DRFYKTLRAEQASQEV	HIV-1_FLGKIWPSHK	3	3	0	0	-0.001	0.968382525358679	1
HIV-1_DRFYKTLRAEQASQEV	HIV-1_FLKEKGGL	3	74	0	0	-0.003	0.842973878240588	1
HIV-1_DRFYKTLRAEQASQEV	HIV-1_FPQGEAREL	3	11	0	0	-0.001	0.939457169047084	1
HIV-1_DRFYKTLRAEQASQEV	HIV-1_FPRPWLHGL	3	114	0	0	-0.003	0.805108247251384	1
HIV-1_DRFYKTLRAEQASQEV	HIV-1_GLNKIVRMY	3	8	0	0	-0.001	0.948368889170624	1
HIV-1_DRFYKTLRAEQASQEV	HIV-1_GPGHKARVL	3	36	0	0	-0.002	0.890474447540841	1
HIV-1_DRFYKTLRAEQASQEV	HIV-1_GPGMKARVL	3	14	0	0	-0.001	0.931698495459851	1
HIV-1_DRFYKTLRAEQASQEV	HIV-1_HPKVSSEVHI	3	56	0	0	-0.002	0.863398755450643	1
HIV-1_DRFYKTLRAEQASQEV	HIV-1_IIKDYGKQM	3	48	0	0	-0.002	0.873531350786044	1
HIV-1_DRFYKTLRAEQASQEV	HIV-1_ILKEPVHGV	3	16	0	0	-0.001	0.926982638144756	1
HIV-1_DRFYKTLRAEQASQEV	HIV-1_ISPRTLNAW	3	29	0	0	-0.002	0.901697612807521	1
HIV-1_DRFYKTLRAEQASQEV	HIV-1_KAFSPEVIPMF	3	115	0	0	-0.003	0.804255532882687	1
HIV-1_DRFYKTLRAEQASQEV	HIV-1_KRWIILGLNK	3	196	0	0	-0.004	0.744484556779808	1
HIV-1_DRFYKTLRAEQASQEV	HIV-1_KRWIIMGLNK	3	64	0	0	-0.002	0.85396775898328	1
HIV-1_DRFYKTLRAEQASQEV	HIV-1_LPPIVAKEI	3	51	0	0	-0.002	0.869639273277281	1
HIV-1_DRFYKTLRAEQASQEV	HIV-1_QASQEVKNW	3	13	0	0	-0.001	0.934183016222835	1
HIV-1_DRFYKTLRAEQASQEV	HIV-1_QVPLRPMTYK	3	25	0	0	-0.002	0.908728439761258	1
HIV-1_DRFYKTLRAEQASQEV	HIV-1_RLRPGGKKK	3	25	0	0	-0.002	0.908728439761258	1
HIV-1_DRFYKTLRAEQASQEV	HIV-1_RLRPGGKKR	3	10	0	0	-0.001	0.94227467096848	1
HIV-1_DRFYKTLRAEQASQEV	HIV-1_SLYNTVATL	3	40	0	0	-0.002	0.884550085504264	1
HIV-1_DRFYKTLRAEQASQEV	HIV-1_TAFTIPSI	3	9	0	0	-0.001	0.945236940544745	1
HIV-1_DRFYKTLRAEQASQEV	HIV-1_TLNAWVKVV	3	2	0	0	0	0.974184439861092	1
HIV-1_DRFYKTLRAEQASQEV	HIV-1_TPGPGVRYPL	3	53	0	0	-0.002	0.867107884504855	1
HIV-1_DRFYKTLRAEQASQEV	HIV-1_TPQDLNTML	3	70	0	0	-0.003	0.847276382907749	1
HIV-1_DRFYKTLRAEQASQEV	HomoSapiens_AMFWSVPTV	3	38	0	0	-0.002	0.887473265114454	1
HIV-1_DRFYKTLRAEQASQEV	HomoSapiens_ELAGIGILTV	3	79	0	0	-0.003	0.83775621216702	1
HIV-1_DRFYKTLRAEQASQEV	HomoSapiens_ELAGIGLTV	3	17	0	0	-0.001	0.924735436383754	1
HIV-1_DRFYKTLRAEQASQEV	HomoSapiens_FLYNLLTRV	3	22	0	0	-0.001	0.914379635547445	1
HIV-1_DRFYKTLRAEQASQEV	HomoSapiens_LLLGIGILV	3	57	0	0	-0.002	0.862184568309341	1
HIV-1_DRFYKTLRAEQASQEV	HomoSapiens_AAGIGILTV	3	1582	0	0	-0.014	0.284844809612928	1
HIV-1_DRFYKTLRAEQASQEV	HomoSapiens_ELAGIGILTV	3	110	0	0	-0.003	0.808557137507048	1
HIV-1_DRFYKTLRAEQASQEV	HomoSapiens_TLNDECWPA	3	20	0	0	-0.001	0.91836415662593	1
HIV-1_DRFYKTLRAEQASQEV	InfluenzaA_CTELKLSDY	3	2	0	0	0	0.974184439861092	1
HIV-1_DRFYKTLRAEQASQEV	InfluenzaA_CVNGSCFTV	3	1	0	0	0	0.981745642393433	1
HIV-1_DRFYKTLRAEQASQEV	InfluenzaA_GILGFVFTL	3	1057	0	0	-0.011	0.410142318553603	1
HIV-1_DRFYKTLRAEQASQEV	InfluenzaA_LPRRSGAAGA	3	12	0	0	-0.001	0.936765081114136	1
HIV-1_DRFYKTLRAEQASQEV	InfluenzaA_PKYVKQNTLKLAT	3	50	0	0	-0.002	0.870923588415849	1
HIV-1_DRFYKTLRAEQASQEV	YellowFeverVirus_LLWNGPMAV	3	124	0	0	-0.003	0.796742264994103	1
HIV-1_EIYKRWII	HIV-1_FLGKIWPSHK	77	3	0	0	-0.003	0.839822868588466	1
HIV-1_EIYKRWII	HIV-1_FPQGEAREL	77	11	0	0	-0.005	0.698532056039725	1
HIV-1_EIYKRWII	HIV-1_FPRPWLHGL	77	114	0	0	-0.017	0.208288743455223	1
HIV-1_EIYKRWII	HIV-1_GLNKIVRMY	77	8	0	0	-0.004	0.74124448154635	1
HIV-1_EIYKRWII	HIV-1_GPGHKARVL	77	36	0	0	-0.009	0.482552227900603	1
HIV-1_EIYKRWII	HIV-1_GPGMKARVL	77	14	0	0	-0.006	0.662073731165229	1
HIV-1_EIYKRWII	HIV-1_HPKVSSEVHI	77	56	0	0	-0.012	0.380294426252488	1
HIV-1_EIYKRWII	HIV-1_IIKDYGKQM	77	48	0	0	-0.011	0.416965999855712	1
HIV-1_EIYKRWII	HIV-1_ILKEPVHGV	77	16	0	0	-0.006	0.640277821485802	1
HIV-1_EIYKRWII	HIV-1_ISPRTLNAW	77	29	0	0	-0.008	0.528787871948791	1
HIV-1_EIYKRWII	HIV-1_KAFSPEVIPMF	77	115	0	0	-0.017	0.206264159976558	1
HIV-1_EIYKRWII	HIV-1_LPPIVAKEI	77	51	0	0	-0.011	0.402648976636376	1
HIV-1_EIYKRWII	HIV-1_QASQEVKNW	77	13	0	0	-0.006	0.67366990656912	1
HIV-1_EIYKRWII	HIV-1_QVPLRPMTYK	77	25	0	0	-0.008	0.558815662887055	1
HIV-1_EIYKRWII	HIV-1_RLRPGGKKK	77	25	0	0	-0.008	0.558815662887055	1
HIV-1_EIYKRWII	HIV-1_RLRPGGKKR	77	10	0	0	-0.005	0.711944195232714	1
HIV-1_EIYKRWII	HIV-1_SLYNTVATL	77	40	0	0	-0.01	0.4590273795159	1
HIV-1_EIYKRWII	HIV-1_TAFTIPSI	77	9	0	0	-0.005	0.726138386361579	1
HIV-1_EIYKRWII	HIV-1_TLNAWVKVV	77	2	0	0	-0.002	0.868931517732505	1
HIV-1_EIYKRWII	HIV-1_TPGPGVRYPL	77	53	0	0	-0.011	0.39349135502142	1
HIV-1_EIYKRWII	HIV-1_TPQDLNTML	77	70	0	0	-0.013	0.326034905524687	1
HIV-1_EIYKRWII	HomoSapiens_AMFWSVPTV	77	38	0	0	-0.01	0.470556962427529	1
HIV-1_EIYKRWII	HomoSapiens_ELAGIGILTV	77	79	0	0	-0.014	0.296394594559615	1
HIV-1_EIYKRWII	HomoSapiens_ELAGIGLTV	77	17	0	0	-0.006	0.62999424007815	1
HIV-1_EIYKRWII	HomoSapiens_ELAGIGILTV	77	110	0	0	-0.016	0.216618529569998	1
HIV-1_EIYKRWII	InfluenzaA_CTELKLSDY	77	2	0	0	-0.002	0.868931517732505	1
HIV-1_EIYKRWII	InfluenzaA_CVNGSCFTV	77	1	0	0	-0.002	0.907118737905421	1
HIV-1_EIYKRWII	InfluenzaA_LPRRSGAAGA	77	12	0	0	-0.005	0.685800835654517	1
HIV-1_EIYKRWII	InfluenzaA_PKYVKQNTLKLAT	77	50	0	0	-0.011	0.407341707309781	1
HIV-1_EIYKRWII	YellowFeverVirus_LLWNGPMAV	77	124	0	0	-0.017	0.18901770178142	1
HIV-1_FLGKIWPSHK	HIV-1_FPQGEAREL	3	11	0	0	-0.001	0.939457169047084	1
HIV-1_FLGKIWPSHK	HIV-1_GLNKIVRMY	3	8	0	0	-0.001	0.948368889170624	1
HIV-1_FLGKIWPSHK	HIV-1_GPGMKARVL	3	14	0	0	-0.001	0.931698495459851	1
HIV-1_FLGKIWPSHK	HIV-1_HPKVSSEVHI	3	56	0	0	-0.002	0.863398755450643	1
HIV-1_FLGKIWPSHK	HIV-1_ISPRTLNAW	3	29	0	0	-0.002	0.901697612807521	1
HIV-1_FLGKIWPSHK	HIV-1_KAFSPEVIPMF	3	115	0	0	-0.003	0.804255532882687	1
HIV-1_FLGKIWPSHK	HIV-1_KRWIILGLNK	3	196	0	0	-0.004	0.744484556779808	1
HIV-1_FLGKIWPSHK	HIV-1_KRWIIMGLNK	3	64	0	0	-0.002	0.85396775898328	1
HIV-1_FLGKIWPSHK	HIV-1_LPPIVAKEI	3	51	0	0	-0.002	0.869639273277281	1
HIV-1_FLGKIWPSHK	HIV-1_QASQEVKNW	3	13	0	0	-0.001	0.934183016222835	1
HIV-1_FLGKIWPSHK	HIV-1_RLRPGGKKK	3	25	0	0	-0.002	0.908728439761258	1
HIV-1_FLGKIWPSHK	HIV-1_RLRPGGKKR	3	10	0	0	-0.001	0.94227467096848	1
HIV-1_FLGKIWPSHK	HIV-1_TAFTIPSI	3	9	0	0	-0.001	0.945236940544745	1
HIV-1_FLGKIWPSHK	HIV-1_TLNAWVKVV	3	2	0	0	0	0.974184439861092	1
HIV-1_FLGKIWPSHK	HIV-1_TPGPGVRYPL	3	53	0	0	-0.002	0.867107884504855	1
HIV-1_FLGKIWPSHK	HIV-1_TPQDLNTML	3	70	0	0	-0.003	0.847276382907749	1
HIV-1_FLGKIWPSHK	HomoSapiens_AMFWSVPTV	3	38	0	0	-0.002	0.887473265114454	1
HIV-1_FLGKIWPSHK	HomoSapiens_ELAGIGLTV	3	17	0	0	-0.001	0.924735436383754	1
HIV-1_FLGKIWPSHK	HomoSapiens_FLYNLLTRV	3	22	0	0	-0.001	0.914379635547445	1
HIV-1_FLGKIWPSHK	HomoSapiens_LLLGIGILV	3	57	0	0	-0.002	0.862184568309341	1
HIV-1_FLGKIWPSHK	InfluenzaA_CVNGSCFTV	3	1	0	0	0	0.981745642393433	1
HIV-1_FLGKIWPSHK	InfluenzaA_GILGFVFTL	3	1057	0	0	-0.011	0.410142318553603	1
HIV-1_FLGKIWPSHK	InfluenzaA_LPRRSGAAGA	3	12	0	0	-0.001	0.936765081114136	1
HIV-1_FLGKIWPSHK	YellowFeverVirus_LLWNGPMAV	3	124	0	0	-0.003	0.796742264994103	1
HIV-1_FLKEKGGL	HIV-1_FPQGEAREL	74	11	0	0	-0.005	0.704255568465649	1
HIV-1_FLKEKGGL	HIV-1_GLNKIVRMY	74	8	0	0	-0.004	0.746223169735077	1
HIV-1_FLKEKGGL	HIV-1_GPGMKARVL	74	14	0	0	-0.006	0.668403932649144	1
HIV-1_FLKEKGGL	HIV-1_HPKVSSEVHI	74	56	0	0	-0.011	0.389864216530654	1
HIV-1_FLKEKGGL	HIV-1_IIKDYGKQM	74	48	0	0	-0.011	0.426314037475356	1
HIV-1_FLKEKGGL	HIV-1_ILKEPVHGV	74	16	0	0	-0.006	0.646956131602276	1
HIV-1_FLKEKGGL	HIV-1_QASQEVKNW	74	13	0	0	-0.005	0.679810313178382	1
HIV-1_FLKEKGGL	HIV-1_RLRPGGKKK	74	25	0	0	-0.008	0.566680053043356	1
HIV-1_FLKEKGGL	HIV-1_RLRPGGKKR	74	10	0	0	-0.005	0.717437518829289	1
HIV-1_FLKEKGGL	HIV-1_TAFTIPSI	74	9	0	0	-0.005	0.731384338447538	1
HIV-1_FLKEKGGL	HIV-1_TLNAWVKVV	74	2	0	0	-0.002	0.871521309865693	1
HIV-1_FLKEKGGL	HIV-1_TPGPGVRYPL	74	53	0	0	-0.011	0.402990584930712	1
HIV-1_FLKEKGGL	HomoSapiens_AMFWSVPTV	74	38	0	0	-0.009	0.47944923750776	1
HIV-1_FLKEKGGL	InfluenzaA_CVNGSCFTV	74	1	0	0	-0.002	0.908962095971741	1
HIV-1_FLKEKGGL	InfluenzaA_LPRRSGAAGA	74	12	0	0	-0.005	0.69173947568134	1
HIV-1_FLKEKGGL	YellowFeverVirus_LLWNGPMAV	74	124	0	0	-0.017	0.197988479021899	1
HIV-1_FPQGEAREL	HIV-1_FPRPWLHGL	11	114	0	0	-0.006	0.636350391595623	1
HIV-1_FPQGEAREL	HIV-1_FRDYVDRFYKTLRAEQASQE	11	349	0	0	-0.011	0.398028186901324	1
HIV-1_FPQGEAREL	HIV-1_GLNKIVRMY	11	8	0	0	-0.002	0.901249124031258	1
HIV-1_FPQGEAREL	HIV-1_GPGHKARVL	11	36	0	0	-0.003	0.79188182830907	1
HIV-1_FPQGEAREL	HIV-1_HPKVSSEVHI	11	56	0	0	-0.004	0.741641188110494	1
HIV-1_FPQGEAREL	HIV-1_IIKDYGKQM	11	48	0	0	-0.004	0.7603585360264	1
HIV-1_FPQGEAREL	HIV-1_ISPRTLNAW	11	29	0	0	-0.003	0.812902707101386	1
HIV-1_FPQGEAREL	HIV-1_KAFSPEVIPMF	11	115	0	0	-0.006	0.634844576496997	1
HIV-1_FPQGEAREL	HIV-1_KRWIILGLNK	11	196	0	0	-0.008	0.532276919286408	1
HIV-1_FPQGEAREL	HIV-1_KRWIIMGLNK	11	64	0	0	-0.005	0.72431902504092	1
HIV-1_FPQGEAREL	HIV-1_QASQEVKNW	11	13	0	0	-0.002	0.87426350522339	1
HIV-1_FPQGEAREL	HIV-1_QVPLRPMTYK	11	25	0	0	-0.003	0.826122275273934	1
HIV-1_FPQGEAREL	HIV-1_RLRPGGKKK	11	25	0	0	-0.003	0.826122275273934	1
HIV-1_FPQGEAREL	HIV-1_RLRPGGKKR	11	10	0	0	-0.002	0.889644631365687	1
HIV-1_FPQGEAREL	HIV-1_SLYNTVATL	11	40	0	0	-0.004	0.780829024278444	1
HIV-1_FPQGEAREL	HIV-1_TAFTIPSI	11	9	0	0	-0.002	0.895283294021712	1
HIV-1_FPQGEAREL	HIV-1_TLNAWVKVV	11	2	0	0	-0.001	0.950555464321032	1
HIV-1_FPQGEAREL	HIV-1_TPQDLNTML	11	70	0	0	-0.005	0.712090336041954	1
HIV-1_FPQGEAREL	HomoSapiens_AMFWSVPTV	11	38	0	0	-0.004	0.78627874840066	1
HIV-1_FPQGEAREL	HomoSapiens_ELAGIGILTV	11	79	0	0	-0.005	0.694784910904393	1
HIV-1_FPQGEAREL	HomoSapiens_ELAGIGLTV	11	17	0	0	-0.002	0.856348888882572	1
HIV-1_FPQGEAREL	HomoSapiens_FLYNLLTRV	11	22	0	0	-0.003	0.836774014265678	1
HIV-1_FPQGEAREL	HomoSapiens_LLLGIGILV	11	57	0	0	-0.004	0.739405553373738	1
HIV-1_FPQGEAREL	HomoSapiens_AAGIGILTV	11	1582	0	0	-0.027	0.0403996016833053	1
HIV-1_FPQGEAREL	HomoSapiens_ELAGIGILTV	11	110	0	0	-0.006	0.642451928131241	1
HIV-1_FPQGEAREL	HomoSapiens_TLNDECWPA	11	20	0	0	-0.003	0.844297493597711	1
HIV-1_FPQGEAREL	InfluenzaA_CTELKLSDY	11	2	0	0	-0.001	0.950555464321032	1
HIV-1_FPQGEAREL	InfluenzaA_CVNGSCFTV	11	1	0	0	-0.001	0.965029285414314	1
HIV-1_FPQGEAREL	InfluenzaA_GILGFVFTL	11	1057	0	0	-0.021	0.114477455020974	1
HIV-1_FPQGEAREL	InfluenzaA_LPRRSGAAGA	11	12	0	0	-0.002	0.879168110577928	1
HIV-1_FPQGEAREL	InfluenzaA_PKYVKQNTLKLAT	11	50	0	0	-0.004	0.755531243792085	1
HIV-1_FPQGEAREL	YellowFeverVirus_LLWNGPMAV	11	124	0	0	-0.007	0.621624797493214	1
HIV-1_FPRPWLHGL	HIV-1_GLNKIVRMY	114	8	0	0	-0.005	0.686870985138752	1
HIV-1_FPRPWLHGL	HIV-1_GPGHKARVL	114	36	0	0	-0.011	0.391314791895977	1
HIV-1_FPRPWLHGL	HIV-1_GPGMKARVL	114	14	0	0	-0.007	0.593659597159384	1
HIV-1_FPRPWLHGL	HIV-1_HPKVSSEVHI	114	56	0	0	-0.014	0.284141698783743	1
HIV-1_FPRPWLHGL	HIV-1_KAFSPEVIPMF	114	115	0	0	-0.02	0.122834380761823	1
HIV-1_FPRPWLHGL	HIV-1_KRWIILGLNK	114	196	0	0	-0.027	0.0424364541048961	1
HIV-1_FPRPWLHGL	HIV-1_KRWIIMGLNK	114	64	0	0	-0.015	0.251865850935792	1
[truncated: 630 more rows]
