# Supplementary material for: Evolution and modulation of antigen-specific T cell responses in melanoma patients
Source: Nat Commun. 2022 Oct 11;13:5988. doi: 10.1038/s41467-022-33720-z (PMC9553985; doi:10.1038/s41467-022-33720-z)
Supplement: Supplementary file 6 — Supplementary Data 3 [file 41467_2022_33720_MOESM6_ESM.xlsx]

## Sheet: Anti-MAA v anti-viral (Li)
Supplementary Data 3: The differentially expressed genes between anti-MAA (up) and anti-viral T cells (down) from the Li et al data (cutaneous melanoma biopsies). Differential expression calculated with two-sided t test and corrected with Bonferroni
p_val	avg_log2FC	pct.1	pct.2	p_val_adj	gene
0.0066835359510635	0.525676331165549	0.108	0.071	0.161725067457833	MIR155HG
0.00531550989349925	0.499929690480479	0.145	0.102	0.155180440525289	CTDSP1
2.96277195486099e-06	0.46702596731503	0.388	0.278	0.000967838838587923	HLA-DRA
1.22195573744565e-06	0.466652345096105	0.291	0.179	0.000479006649078694	TRGC2
0.00269922886102785	0.44534968296487	0.106	0.066	0.118052960559605	TYMS
0.0110463841427937	0.433024926162572	0.115	0.078	0.193311722498889	FCRL3
0.000149116477179399	0.428168065222196	0.275	0.19	0.0224821765593555	PTPN6
0.00226026627616611	0.418578233959055	0.44	0.36	0.105479092887752	HIST1H4C
0.000634540496616903	0.412093327028293	0.334	0.254	0.0565108461918297	TUBA1B
0.00137059167857013	0.397555838683872	0.189	0.123	0.086656764193466	CNTRL
0.184432148866481	0.396170008028262	0.18	0.155	0.550339412320067	TUBA4A
0.000726936991597704	0.395596555237514	0.119	0.065	0.0585076895694588	CRKL
0.00206925098094347	0.394286477962239	0.152	0.099	0.103993126221774	LYAR
0.000215961608401705	0.392643088570976	0.282	0.198	0.0302346251762387	SAMD9L
0.00276740312854217	0.392224957732807	0.139	0.088	0.118052960559605	PYCARD
0.0214645721661222	0.390884992841057	0.187	0.146	0.241104010403745	STMN1
0.0787826507517007	0.390595684595811	0.165	0.134	0.393698218251263	HOPX
0.00647350001294939	0.372650824775169	0.111	0.07	0.161094329742384	SMC2
0.00737644292671535	0.37142171924813	0.23	0.176	0.168114280655373	CD84
0.0456168344529552	0.36665625944626	0.13	0.102	0.320013940550277	GTF2F1
0.00501661412300505	0.364527522185728	0.13	0.087	0.15363380751703	ID3
0.0043116598711964	0.364064961039228	0.156	0.105	0.148260585044648	FASLG
0.00775055301351526	0.360555217812478	0.208	0.156	0.170044551421508	KIF5B
2.43342265797141e-07	0.359540906255709	0.614	0.481	0.0003010600262935	NKG7
0.00371380381159281	0.356594015354964	0.152	0.102	0.134797323531887	CHST12
0.0102519619536551	0.353428282436268	0.191	0.141	0.18795144952364	RAB1B
0.0285922518062965	0.351246907482173	0.126	0.091	0.269426988174717	EIF2S1
0.00318639386822163	0.346722012302324	0.206	0.155	0.121863601137038	HCP5
0.00813910283317916	0.345508543546821	0.256	0.199	0.170116749589961	SRSF2
0.0108890424845004	0.344895752923307	0.163	0.12	0.192274984410999	CLSTN1
0.0268780082250045	0.343337740811978	0.102	0.07	0.259708715946597	FAM46C
0.0298049130900439	0.341444026713183	0.117	0.088	0.275554856870217	MCM3
0.000746271550630852	0.338531581034687	0.206	0.138	0.0585076895694588	HAVCR2
0.0244939401523571	0.336826882342514	0.124	0.089	0.254223096669417	PLSCR1
0.000551633508324054	0.334377139198754	0.104	0.047	0.0540600838157573	VCAM1
0.0596425159857388	0.332372961830526	0.139	0.108	0.355317116510785	PPP1R16B
0.00571981523570978	0.329152610455131	0.163	0.114	0.156392484439061	HMGN2
0.00926279067125567	0.327897164715461	0.119	0.075	0.179456902774226	TTN
0.0456940320572794	0.323854791866116	0.215	0.173	0.320013940550277	WAS
0.0253753985023552	0.321289057810636	0.152	0.115	0.255055287510852	LSM2
0.025744846738214	0.317612045566963	0.308	0.258	0.256141622370048	UBE2L6
0.0484075139018939	0.316553458142105	0.108	0.079	0.332907814904253	WIPF2
0.00029295159066762	0.315634858053449	0.336	0.248	0.0358865698567834	GZMK
0.0263847987879305	0.31324289483708	0.1	0.066	0.257741288697512	CSNK2A2
0.0440860846826976	0.312207893456767	0.176	0.133	0.319939810820318	XXbac-BPG254F23.6
0.0205197155220962	0.311592225761058	0.208	0.164	0.239396681091122	TMX4
0.00161849746822579	0.310793684976305	0.132	0.078	0.0955830594504317	MAZ
0.184072184035906	0.309614730023114	0.102	0.088	0.550339412320067	SF3B3
0.00592520071130434	0.309074929305307	0.115	0.07	0.156937748569682	TWF2
0.00100549542730758	0.309068776075112	0.432	0.353	0.0703846799115303	PSMB9
0.00764932494859775	0.308442429045512	0.18	0.13	0.170044551421508	NASP
0.0022026300419868	0.308257234686759	0.178	0.117	0.105479092887752	TCEA1
0.0232833468047507	0.307687558790436	0.221	0.178	0.250477039381465	SURF4
0.000449286295477963	0.307655279179934	0.408	0.319	0.0489222855076004	SEPT7
0.0425891905910871	0.305479099417167	0.232	0.197	0.317825245952595	RAB7A
0.110254604405872	0.305204701159722	0.108	0.082	0.45392940458764	TBCD
0.0330060649029789	0.303835956673842	0.206	0.168	0.290098148923044	SMC4
0.00557439281061553	0.29962520925956	0.262	0.202	0.156082998697235	OPTN
0.112263686841846	0.299331070428334	0.174	0.146	0.457457019147646	RAB8B
0.0155084034460776	0.299154505826494	0.102	0.066	0.219122121378964	MCM7
0.108147090610227	0.296856330495887	0.108	0.084	0.451466158446692	BTN3A3
0.009585320416716	0.296731253568372	0.36	0.3	0.180646423238109	WNK1
0.039353270386183	0.296697825204076	0.171	0.133	0.307993600503533	SNRNP200
0.0262427666954129	0.293410268189768	0.102	0.07	0.257741288697512	PIM3
0.0627731340895656	0.29298013657001	0.286	0.247	0.361203803984335	TUBB
0.00409813978929421	0.291019618536659	0.193	0.139	0.143434892625297	ARPP19
0.0325464549044793	0.289485350137289	0.163	0.126	0.288647292365518	AKAP5
0.0361338718073045	0.288301546416617	0.163	0.125	0.30009486755219	XPO1
0.00815866043951856	0.287082449764647	0.297	0.235	0.170116749589961	KLRK1
3.64425118477089e-05	0.284212668075663	0.818	0.771	0.0102039033173585	CCL5
0.0115910978902823	0.281811534823438	0.106	0.068	0.197593185389175	HPRT1
0.0793971306157877	0.28102689809871	0.176	0.14	0.394970497479553	PRPF8
0.091366922156346	0.28061587707635	0.184	0.155	0.419389150881588	ANKRD11
0.0123723914771601	0.280380228452686	0.221	0.169	0.203780565506167	SRP9
0.00165807348026259	0.280216935401557	0.293	0.214	0.0955830594504317	ANXA5
7.76672294966894e-05	0.279987844261372	0.577	0.475	0.0169141966459457	HCST
0.117998324491894	0.279884762269928	0.158	0.135	0.466283701621192	HUWE1
0.0957070165074533	0.279215266656938	0.126	0.106	0.432225235840112	CCNK
0.00465595468525424	0.278986648820538	0.184	0.129	0.151397330264578	OGT
0.0130678002506053	0.277471262322826	0.128	0.087	0.211676764389969	HERC1
0.0072072856616369	0.27742220862064	0.265	0.2	0.168114280655373	SIRPG
0.127642630210613	0.276078850490776	0.169	0.143	0.475762745701449	ERP29
0.0245143700359795	0.275876945517396	0.156	0.114	0.254223096669417	GGNBP2
0.0252142130951325	0.274890698247022	0.239	0.195	0.255055287510852	CXCR3
0.0094306433600741	0.274021844211394	0.174	0.124	0.179456902774226	CSF1
0.0194843971944824	0.273783638583132	0.145	0.097	0.234290911050218	PLEK
0.00756366343034489	0.27299857883066	0.134	0.082	0.170044551421508	MKI67
0.00404421202391735	0.272415055742514	0.204	0.141	0.143434892625297	C12orf75
0.078422310824226	0.272299260882564	0.161	0.131	0.393698218251263	TRIM69
0.0902620354970039	0.271948336919097	0.119	0.097	0.417249032014452	TMEM109
0.0389139773302385	0.271618273401909	0.304	0.255	0.307993600503533	HMGB2
0.117161734681716	0.271560277936218	0.21	0.182	0.464268938346165	SNORA21
0.0188444756354266	0.269537022553169	0.148	0.107	0.23259296515062	USP15
0.0217250140844169	0.268245440991679	0.451	0.397	0.241937656849188	DDX17
0.0522834557397119	0.267551478267865	0.156	0.124	0.341595013912982	RANBP1
0.0491928946699235	0.266420544534346	0.23	0.186	0.334251501901703	LEPROTL1
0.0175045933633039	0.265354915121222	0.23	0.181	0.228726686613838	PDCD1
0.0154401667650762	0.263105825468753	0.111	0.071	0.219122121378964	FAM134A
0.0166079626792534	0.26255819699906	0.221	0.171	0.223985355922085	TMPO
0.0105167495561589	0.262512017273008	0.262	0.202	0.189108524129096	MX1
0.129874709989912	0.262350210695938	0.126	0.105	0.480291380340052	TSC22D4
0.120654299665183	0.26210323013047	0.226	0.19	0.470143990743058	OAS2
0.247858032765606	0.261690133731225	0.302	0.28	0.591616486509509	RN7SL2
0.0843068764397249	0.260996821047043	0.182	0.15	0.409013558965002	KCNAB2
0.0347675755553668	0.260777527014026	0.132	0.095	0.296280209080517	ABI3
0.000261794577977854	0.260207410230367	0.542	0.45	0.034207824855773	CD3G
0.00301217881533661	0.26007277781555	0.143	0.09	0.120487152613464	CCDC12
0.0567776252732372	0.259989591659031	0.104	0.077	0.348848799360647	MITD1
1.09332644003903e-06	0.259422314223162	0.881	0.821	0.000479006649078694	CD74
0.116661284427432	0.259173914846584	0.124	0.1	0.464268938346165	FAM111A
0.0224379810784068	0.259042002710026	0.132	0.092	0.246169103195882	SPEN
0.0332130372971432	0.258707253996419	0.249	0.206	0.290614076350003	GTF3A
0.130955630451271	0.257811262576904	0.148	0.121	0.481429702428354	LAMTOR5
0.0656255101850396	0.257647827716905	0.232	0.198	0.367858242224914	PRR13
0.0435123889576855	0.256843775822037	0.239	0.201	0.317825245952595	NEDD8
0.0156624561185719	0.256195501589785	0.132	0.092	0.219122121378964	MIEN1
0.196020343267299	0.255292264269733	0.139	0.121	0.551945607044054	LARP7
0.00789492560171289	0.25516569971629	0.115	0.07	0.170044551421508	SCAMP3
0.0268984027230405	0.255007301222112	0.117	0.084	0.259708715946597	RBM23
0.148101721524113	0.254055292931459	0.106	0.083	0.507741763034915	RIN3
0.00175677744558832	0.253753567944286	0.167	0.102	0.0956467720375863	U2AF2
0.148757215710248	0.253726513985428	0.115	0.092	0.507741763034915	ZNF106
0.177435262250163	0.251532588996044	0.119	0.104	0.536686904336914	PHACTR2
0.00930386485582794	0.250959959941926	0.1	0.061	0.179456902774226	JAKMIP1
0.0137238673614598	0.25015288745932	0.178	0.131	0.214468220705131	GPR56
0.0704673841136003	0.24971124137115	0.117	0.088	0.374298300440804	IFI35
0.114934019017557	0.249459011113327	0.106	0.086	0.461487544933621	FAM32A
0.220218276669816	0.249285250030082	0.158	0.139	0.569338097126777	TPP1
0.0314817967848054	0.248368076559975	0.197	0.153	0.284351712895016	LBR
0.00283086180933746	0.246534559146807	0.345	0.267	0.118052960559605	CD97
0.101515506686956	0.246470641456168	0.13	0.104	0.44325620972948	SMEK1
0.0248997894456296	0.24603198893776	0.143	0.094	0.255055287510852	ENY2
0.0510424359490188	0.245272204459802	0.293	0.248	0.339129404949413	H2AFZ
0.0252192154847195	0.245089247787377	0.217	0.175	0.255055287510852	COPE
0.039082013463543	0.245017471385874	0.145	0.105	0.307993600503533	ASH1L
0.146467929242453	0.2436233433855	0.124	0.107	0.507741763034915	RBM5
0.0616157707936622	0.24356702476508	0.119	0.088	0.361203803984335	PDCD6IP
0.0968607644900372	0.242038200447221	0.15	0.12	0.434432719451883	RAB7L1
0.0431084765714875	0.241560787235055	0.161	0.127	0.317825245952595	MAP2K2
0.244004783177158	0.240524167678143	0.249	0.235	0.589446823050444	HIST1H1E
0.0137408368775223	0.24010198164186	0.208	0.153	0.214468220705131	SNRPD3
0.0527303574537261	0.237407974503043	0.197	0.159	0.341595013912982	SLTM
0.0271687561879709	0.236454001580318	0.406	0.358	0.261033147688348	TIGIT
0.027538971247685	0.236355006161347	0.119	0.082	0.262166764973498	SNRNP27
0.00604702584377347	0.235401576835272	0.262	0.202	0.15790612780704	CCL3
4.65291113133797e-05	0.235102559147176	0.44	0.331	0.011399632271778	HLA-DPB1
0.0143433845934271	0.234835351239959	0.306	0.248	0.216254106177824	GBP1
0.056062508947346	0.234117413123907	0.117	0.088	0.348848799360647	DYNLL2
0.0409215379796294	0.233830650746399	0.171	0.133	0.312687654128731	RPS6KA3
0.0442365758838297	0.233276334482013	0.167	0.126	0.319939810820318	STAT3
0.00109045145652349	0.233120455253648	0.451	0.365	0.071242828492868	HLA-DPA1
0.037672732554112	0.232757733771096	0.106	0.076	0.305872384078666	RAPGEF1
0.0571328900993713	0.231968015381738	0.124	0.095	0.348848799360647	PPT1
0.0574296006065988	0.230698679078511	0.13	0.098	0.34957148195321	ADRM1
0.0931382812293781	0.23028472766586	0.349	0.307	0.424537281882747	TMEM189
0.0627402697733352	0.229487001478007	0.189	0.151	0.361203803984335	ADD1
0.0296863333137279	0.228508991838815	0.284	0.231	0.275554856870217	UBE2D2
0.0565398999079099	0.22809998418633	0.128	0.093	0.348848799360647	FNTA
0.212289197100876	0.226682588349227	0.113	0.093	0.563750106928075	IFIT3
0.0937063151121875	0.226586179322711	0.141	0.11	0.426135446913892	ARRB2
0.0999883176472581	0.226524289794098	0.121	0.091	0.442867363876353	NT5C3A
0.0738306133325183	0.226439800836918	0.121	0.088	0.38421779652625	ADNP
0.0206939319450095	0.224659160999126	0.371	0.312	0.239584229139055	CNBP
0.0681125950194225	0.224208026049957	0.106	0.08	0.369070971164579	CNPY3
0.0259479043251352	0.223459892900951	0.143	0.098	0.25685804281447	TRIM38
0.0133966101827949	0.223328910045323	0.119	0.078	0.213474438685187	ADSS
0.103351646122285	0.222869552237547	0.258	0.224	0.444230759648418	PA2G4
0.0142356137580719	0.222725364700341	0.158	0.11	0.216254106177824	RSBN1L
0.0369588835732095	0.222665466713748	0.419	0.372	0.304972885324387	GBP5
0.0975506552740285	0.222518816878333	0.208	0.173	0.434697355046131	XBP1
0.101537908694586	0.221216418449372	0.152	0.124	0.44325620972948	XRN2
0.0121628518163134	0.221027414273336	0.215	0.163	0.203753756922857	EOMES
0.0243444834035184	0.220998055350937	0.137	0.096	0.254223096669417	FLOT2
0.0199948965055574	0.220687937898163	0.161	0.118	0.237977693444962	PSMA3
0.063962354656884	0.22057278270581	0.141	0.11	0.363380333702878	ZNFX1
0.0496261158435692	0.218605202181338	0.256	0.208	0.334251501901703	BUB3
0.00514060983012528	0.217928555601322	0.332	0.269	0.155009157954547	ACTN4
0.302275818933859	0.217280064300436	0.152	0.134	0.643978918598221	GATA3
0.315074510018465	0.216368309255647	0.158	0.14	0.654180126733254	IFNG
0.0377658759933863	0.215677727764866	0.286	0.241	0.305872384078666	PFN1P1
0.0454117457305523	0.215186784337643	0.258	0.214	0.320013940550277	HIST1H1C
0.0354320574268977	0.214829464889235	0.111	0.08	0.297845506641486	UBE2G1
0.0603837631355771	0.214763974842069	0.241	0.196	0.358642956805246	C9orf16
0.0571287872506399	0.214510794075151	0.195	0.157	0.348848799360647	SRSF1
0.00489972399674765	0.213295944317757	0.148	0.09	0.15363380751703	THEMIS
0.0620996776861511	0.212504505071695	0.117	0.085	0.361203803984335	C9orf142
0.000475174952332567	0.212369630288656	0.553	0.459	0.0490180477143069	CD8A
0.00546298489604334	0.212266239076142	0.134	0.08	0.155180440525289	ACSL5
0.202322510064978	0.21216532685548	0.215	0.192	0.551945607044054	SNRPF
0.0753673311542632	0.212134271260088	0.289	0.253	0.388648265275059	C17orf76-AS1
0.0593597977278663	0.212004464127747	0.1	0.07	0.355317116510785	PBDC1
0.199814282196655	0.211601596949745	0.117	0.097	0.551945607044054	MAP7D1
0.147193407364895	0.210438840419297	0.141	0.121	0.507741763034915	SSU72
0.0394679657656779	0.210156995967709	0.113	0.076	0.307993600503533	IFIT1
0.103620866397521	0.209988046640451	0.137	0.11	0.444413343849325	TMED4
0.150142426271264	0.209963616703024	0.154	0.13	0.508607812597617	FAM102A
0.0385064776368855	0.209517998493045	0.267	0.223	0.307993600503533	SRRM1
0.170203897275481	0.208570430918267	0.158	0.133	0.528308309389804	LAMP1
0.00807562004116496	0.208146180280561	0.178	0.122	0.170116749589961	F2R
0.103228866679769	0.207419281368576	0.193	0.164	0.444230759648418	CD47
0.118451133217511	0.206546663408823	0.1	0.08	0.467131229590183	UBE2Z
0.220473273326135	0.206323751119142	0.124	0.106	0.569338097126777	METAP2
0.0233274586305158	0.205460872652023	0.141	0.098	0.250477039381465	TAF9
0.0405949645478081	0.204622137980987	0.284	0.238	0.312687654128731	H1FX
0.0677371537334763	0.203595827537632	0.134	0.104	0.369070971164579	SRP19
0.0780824499409727	0.203444091708172	0.167	0.133	0.393698218251263	RBBP7
0.00657293281809056	0.203364345105835	0.508	0.433	0.161094329742384	SUB1
0.238912181033318	0.203013544073014	0.106	0.092	0.585334843531628	ZBTB1
0.00858390840503622	0.202736605378392	0.124	0.079	0.175254796602823	CSNK2A1
0.0156052344345141	0.202497944688942	0.178	0.131	0.219122121378964	PSMB2
0.038099354888672	0.202447878544449	0.1	0.068	0.307303438608219	YIPF4
0.0436198934496164	0.202307306669766	0.189	0.149	0.317825245952595	NOP58
0.0058368708516817	0.202261866934763	0.148	0.095	0.156715984510906	MT1E
0.079891500228122	0.202004428299023	0.108	0.078	0.396423646701567	MDM2
0.0256017430713481	0.20199811784408	0.332	0.28	0.256017430713481	DYNLL1
0.29321495948619	0.201886536625238	0.18	0.153	0.635576814732224	PCED1B
0.217798911403998	0.201782938537955	0.161	0.134	0.567611278309784	COPZ1
0.0209025016238665	0.201055214523009	0.115	0.074	0.239584229139055	FRYL
0.071588216128976	0.200934000901094	0.124	0.095	0.378470365145989	PCMT1
0.0431905416966289	0.200570126322056	0.195	0.159	0.317825245952595	CMTM6
0.0426061276153049	0.199535311313571	0.111	0.079	0.317825245952595	MCM5
0.0529136464156428	0.198877294399596	0.351	0.308	0.341595013912982	RAN
0.0158085808137476	0.198640817421168	0.182	0.133	0.219122121378964	GALNT1
0.0156728233963536	0.198592870575394	0.403	0.337	0.219122121378964	DEK
0.16676375728958	0.198472591516952	0.148	0.123	0.525400873391469	FUBP1
0.00249260558583014	0.198040653043964	0.484	0.404	0.113616440656444	IFI16
0.0403904106791361	0.197694716418964	0.312	0.262	0.312687654128731	ADAR
0.0570619654426406	0.197365707876386	0.161	0.12	0.348848799360647	CNOT2
0.0431658387760318	0.197251812059761	0.163	0.121	0.317825245952595	EMC4
0.0115934777141608	0.196828820375522	0.403	0.34	0.197593185389175	LSP1
0.0833426185591787	0.196340804314009	0.111	0.084	0.405338790014864	DDX58
0.317758545658652	0.196096120451528	0.31	0.285	0.655586052095746	LY6E
0.197907537737024	0.195615115062951	0.152	0.122	0.551945607044054	ELOVL5
0.0429954510815723	0.195364832035874	0.141	0.099	0.317825245952595	USP16
0.0358819660458211	0.194824433489079	0.271	0.226	0.29927086574387	ELF1
0.35359269604921	0.193500333645038	0.132	0.12	0.677460101912465	VAPA
0.045649937693657	0.193222279882028	0.193	0.152	0.320013940550277	AP2M1
0.0664529390264013	0.192692747819683	0.193	0.154	0.369070971164579	PSMC5
0.0377329482766432	0.191349692605383	0.124	0.086	0.305872384078666	MED4
0.0883089063623128	0.190878674085462	0.106	0.084	0.412772323617819	SUB1P3
0.51027514290957	0.190631906844972	0.204	0.194	0.774437715258895	EFHD2
0.0115049188544771	0.189896388614502	0.195	0.14	0.197593185389175	ARHGEF1
0.00225805990727959	0.189283761436392	0.57	0.493	0.105479092887752	COTL1
0.00909001093478605	0.189168106281819	0.432	0.364	0.179456902774226	LAG3
0.25033122488024	0.188626086562867	0.124	0.102	0.591616486509509	AP2S1
0.016441370746462	0.18830880922874	0.41	0.346	0.223985355922085	MT2A
0.00540410359056246	0.188105718938315	0.289	0.219	0.155180440525289	CTSW
0.311923130390079	0.187771144766669	0.158	0.144	0.650392910175059	IFITM3
0.0725749186848386	0.187768451022188	0.189	0.151	0.381358822043656	WASF2
0.0702248256411757	0.187567111417516	0.243	0.2	0.374023527871479	GSTP1
0.105329543200451	0.187167473831958	0.223	0.186	0.446129182635435	YY1
0.151241933446216	0.186712193869252	0.178	0.152	0.509337095454612	WDR83OS
0.16791299162709	0.186011336323178	0.119	0.097	0.525400873391469	C1orf63
0.343842726322033	0.185983539143054	0.148	0.135	0.670578849344462	ARAP2
0.415704273041915	0.185960294317453	0.148	0.131	0.723710536439236	BOD1L1
0.105605166435484	0.18588010465946	0.108	0.085	0.446129182635435	NPEPPS
0.0243647096698101	0.184894668984648	0.289	0.231	0.254223096669417	MBD2
0.0251484772341154	0.18476534524869	0.139	0.096	0.255055287510852	CHURC1-FNTB
0.307773341824632	0.184660140315583	0.121	0.098	0.647039252325385	S1PR4
0.095971942449148	0.184559956289316	0.163	0.128	0.432425303908805	ZMAT2
0.131111039198875	0.18434471139802	0.232	0.198	0.481429702428354	HP1BP3
0.327997182591891	0.184297193610371	0.213	0.186	0.659222961330209	KDM5A
0.0156718698083218	0.18422413930863	0.245	0.186	0.219122121378964	NAP1L4
0.0407907244446545	0.184069960088245	0.124	0.084	0.312687654128731	SNX1
0.0666072330555649	0.182719544238036	0.323	0.279	0.369070971164579	ANKRD12
0.107446268524647	0.182636572669677	0.171	0.14	0.450742968280201	TAB2
0.152752234167013	0.181856318402229	0.121	0.096	0.511332160753447	LNPEP
0.17366196833545	0.181754062361734	0.13	0.105	0.530182956288913	TIAL1
0.127687981568057	0.181631999325895	0.154	0.123	0.475762745701449	TAF1D
0.0862184602538646	0.181583239909356	0.284	0.245	0.410165490528094	KHDRBS1
0.00940361303845112	0.180475487146915	0.403	0.337	0.179456902774226	CD27
0.054921813655198	0.180437021111002	0.115	0.083	0.34724759601351	PSME3
0.0061228906700689	0.180252680813328	0.425	0.362	0.15790612780704	APOBEC3G
0.0185779025493521	0.180171722595555	0.369	0.311	0.23259296515062	ISG15
0.0154194937463993	0.180084328747986	0.286	0.227	0.219122121378964	KPNB1
0.0224817701388076	0.17957048569895	0.204	0.155	0.246169103195882	EWSR1
0.121905876504771	0.177997020594169	0.104	0.08	0.473139639503667	SLC38A2
0.0154581703003629	0.177552805964872	0.167	0.112	0.219122121378964	CASP1
0.0529070475601657	0.177534069352324	0.106	0.073	0.341595013912982	MAGOH
0.0864533686746564	0.177260664707246	0.232	0.194	0.410287173371251	EIF3G
0.0301544328736712	0.177250949454729	0.115	0.074	0.27747741048073	UBTF
0.0823929397264117	0.176802235910444	0.156	0.124	0.403199256861022	HNRNPL
0.10045783932927	0.176333290495988	0.1	0.076	0.44325620972948	FAM3C
0.10127837311865	0.176281843307237	0.26	0.217	0.44325620972948	SAMD9
0.0186962801149291	0.175967202496198	0.479	0.416	0.23259296515062	MCL1
0.14152645164627	0.175233623138153	0.106	0.081	0.50010456346406	APOBEC3D
0.301660931219367	0.174357782770492	0.141	0.124	0.643978918598221	SELK
0.00574503004061856	0.174322216559848	0.265	0.198	0.156392484439061	CASP4
0.0275542620329289	0.174181658647494	0.178	0.132	0.262166764973498	PSMD4
0.0339940797989779	0.173866711288259	0.148	0.109	0.293517164784127	TRIM28
0.565802653383968	0.173738326207636	0.108	0.104	0.812896832857652	PRKCSH
0.0577696417057175	0.173381791537632	0.108	0.078	0.35055262459197	API5
0.33332716423633	0.173316821384945	0.113	0.1	0.661926283589875	TC2N
0.251959739095426	0.172930079586494	0.189	0.162	0.591616486509509	TBCA
0.0178896926737362	0.172575943322081	0.208	0.157	0.228910843576966	THRAP3
0.140173462579271	0.172468853947863	0.614	0.58	0.497198103094779	CD3D
0.0679981335802142	0.172444017620491	0.1	0.073	0.369070971164579	RABL6
0.225270563671617	0.171877923488432	0.128	0.107	0.569854394110908	SUZ12
0.0200338364379687	0.171421857971995	0.208	0.159	0.237977693444962	ANP32E
0.086180635538267	0.170988085606386	0.163	0.128	0.410165490528094	SASH3
0.0490528655040908	0.170027147760308	0.117	0.083	0.334251501901703	RPS19BP1
0.0142101176372802	0.1689466340603	0.291	0.228	0.216254106177824	ARPC4
0.0749919155071212	0.167631877560637	0.126	0.095	0.387820987846854	MAT2A
0.0975851205205599	0.167449325471394	0.128	0.098	0.434697355046131	GLIPR2
0.197809885120547	0.167307924147068	0.117	0.098	0.551945607044054	PSMD2
0.603841569542821	0.166678829569566	0.111	0.101	0.839116598947541	SVIP
0.0787512311919945	0.166489817079188	0.156	0.121	0.393698218251263	TANK
0.79781002240465	0.166384232632641	0.119	0.118	0.927465980968632	PTPN18
0.506397805403799	0.166377814617176	0.132	0.117	0.774437715258895	IL27RA
0.0434201717567438	0.166230259456307	0.197	0.149	0.317825245952595	RBBP4
0.157140014889132	0.165021183799975	0.152	0.124	0.515825905352924	RPL23P8
0.470384760270435	0.16499424237757	0.174	0.163	0.755287774867607	SPCS3
0.0956890010306956	0.164230103915009	0.117	0.087	0.432225235840112	ARFGEF1
0.167673094548672	0.163617827082696	0.143	0.117	0.525400873391469	NKTR
0.105249846045065	0.163192170187518	0.161	0.129	0.446129182635435	TCP1
0.0458795496401163	0.162018482308667	0.111	0.075	0.320013940550277	DDX50
0.133924616484204	0.161698973008932	0.102	0.076	0.484653441964103	TRAPPC4
0.099859475201719	0.161622749583994	0.204	0.166	0.442867363876353	SSR1
0.0222161725578072	0.161485395792762	0.269	0.214	0.246009594425435	CTC-260F20.3
0.013176243998502	0.161240524611517	0.299	0.237	0.211683919975933	ARHGDIA
0.0494691115926819	0.160570559602848	0.189	0.139	0.334251501901703	GLIPR1
0.396203330996636	0.160530588723394	0.1	0.084	0.70959289595289	PFDN1
0.063950796504686	0.160279512909445	0.267	0.223	0.363380333702878	MACF1
0.0931228277039831	0.160181494839688	0.193	0.158	0.424537281882747	NCOR1
0.0858615781570669	0.160150206436642	0.275	0.23	0.410165490528094	AKAP13
0.25826364765169	0.160143389940188	0.117	0.101	0.602615177853943	LSM6
0.115358996975763	0.159735312556221	0.106	0.079	0.461487544933621	DDX39A
0.0179631874714284	0.159168987691405	0.273	0.215	0.228910843576966	PRPF38B
0.0851527634242559	0.158980180224787	0.163	0.126	0.410165490528094	GIMAP6
0.110471594891992	0.158911728135363	0.104	0.077	0.45392940458764	RNASEH2C
0.349659916724012	0.158742077953693	0.139	0.127	0.675205356432574	FLNA
0.124526937238344	0.158500102751859	0.1	0.076	0.475465721387236	LRBA
0.21871023454377	0.158296426460292	0.18	0.158	0.567611278309784	EIF5A
0.161416540177857	0.158242100119603	0.15	0.12	0.522936229336527	LSM3
0.0685202891610791	0.157899641711377	0.191	0.154	0.369070971164579	STK10
0.104264742236326	0.157746870350745	0.139	0.106	0.445414172284283	BAZ2A
0.0104726735340977	0.157589235536426	0.254	0.189	0.189108524129096	CAPN2
0.00471185568680575	0.157566365616987	0.436	0.358	0.151397330264578	CCND2
0.124329968292199	0.157164897906129	0.41	0.371	0.475465721387236	IL2RB
0.11522585996969	0.156997011954613	0.126	0.098	0.461487544933621	DAXX
0.0912079703074462	0.156858613204115	0.18	0.145	0.419389150881588	MAP4K1
0.380975001042075	0.15673248857566	0.154	0.137	0.696030988479624	PSMD7
0.206480347652603	0.156617212185398	0.15	0.126	0.556673289407292	GABARAPL2
0.0553570323729933	0.156491071422403	0.158	0.117	0.347777731529745	HDLBP
0.111510805401808	0.156260343887795	0.2	0.164	0.455335788724048	CDK2AP2
0.174423601030365	0.156206442001997	0.213	0.181	0.530854437918502	EIF2AK2
0.205525653241091	0.15590998924072	0.139	0.114	0.555812575168243	TLK1
0.00735725325394862	0.155070063349212	0.336	0.267	0.168114280655373	RAP1A
0.171161110440064	0.154911868454715	0.187	0.16	0.528308309389804	EIF3D
0.035559106405157	0.154812679764789	0.187	0.142	0.297845506641486	ARID1A
0.185068067129879	0.154290213567719	0.189	0.163	0.550339412320067	GPRIN3
0.147292703684326	0.153979221715683	0.102	0.083	0.507741763034915	SUGT1
0.477491611911065	0.153891246383348	0.115	0.104	0.761962833341744	HMGA1
0.000911695418525605	0.153797731262343	0.651	0.565	0.0661823340855625	MIR4461
0.121502639288955	0.153708167549642	0.145	0.12	0.472510263901491	LARP1
0.0623339224739064	0.153653802950941	0.384	0.331	0.361203803984335	GIMAP7
0.0928877921181668	0.152451951927254	0.18	0.149	0.424537281882747	IRF2
0.189403668374607	0.152258850666569	0.119	0.096	0.550597629848958	C21orf91
0.119402672577859	0.151976731313682	0.148	0.118	0.468996469444095	GYPC
0.53831216551185	0.151398590187304	0.119	0.107	0.791105534589839	TRAPPC5
0.0656510719444494	0.151364864954328	0.152	0.115	0.367858242224914	C16orf54
0.209889949879863	0.150431212356806	0.349	0.314	0.560866869848398	SH3KBP1
0.197770342055813	0.150361090375423	0.217	0.192	0.551945607044054	EIF3F
0.0204353757906692	0.150188672096427	0.477	0.412	0.239396681091122	ACTR2
0.16901226230728	0.150139191560852	0.163	0.14	0.527490500194696	CLK1
0.197918300314007	0.148719890853013	0.156	0.131	0.551945607044054	TTC3
0.0888627923818897	0.148443223585429	0.273	0.24	0.413275832724525	LYST
0.444887268607046	0.148376177408967	0.117	0.106	0.738965293618483	NHP2
0.54316546452646	0.147982072969256	0.121	0.108	0.791105534589839	CNOT7
0.0170164448524718	0.147742946061834	0.599	0.536	0.223985355922085	ETS1
0.297192338846967	0.147009912109946	0.108	0.092	0.640106575978082	PAFAH1B2
0.0126026027000207	0.146557257483221	0.692	0.631	0.205842510767004	MYL6
0.282135113437261	0.145912568125356	0.117	0.098	0.627176547588991	DPY30
0.0533306501313125	0.145777254811504	0.176	0.136	0.341595013912982	MOB3A
0.114400676782086	0.145655444878022	0.145	0.115	0.461487544933621	PSMG2
0.0673769649736989	0.144983686698238	0.165	0.126	0.369070971164579	LIME1
0.157419890428763	0.144196106205882	0.158	0.131	0.515825905352924	AL136419.6
0.0347422044799084	0.143560754816337	0.256	0.206	0.296280209080517	PSMA5
0.261773726309463	0.143547923867797	0.21	0.186	0.602910109948939	ATF4
0.139234968309989	0.143542271177732	0.115	0.09	0.496182796159232	PUM1
0.145053684312934	0.143493513697157	0.1	0.078	0.504982631000624	PHF20L1
0.47855931012433	0.143218381852129	0.13	0.115	0.761962833341744	RNF7
0.192653209416697	0.142820310477161	0.128	0.103	0.551945607044054	UFD1L
0.194992280438792	0.14236035518041	0.228	0.199	0.551945607044054	PDIA3
0.201743382073489	0.14161353391527	0.245	0.209	0.551945607044054	C17orf49
0.024063947393806	0.141271541972789	0.206	0.153	0.254223096669417	DEF6
0.0178770127793687	0.141240860554476	0.453	0.388	0.228910843576966	LDHA
0.170397029868616	0.140618260726035	0.115	0.093	0.528308309389804	EIF4E3
0.0568845772647259	0.14031753457908	0.167	0.131	0.348848799360647	RTF1
0.00171891288889228	0.140209873759375	0.575	0.488	0.0956467720375863	GZMA
0.0740991464729197	0.139892692805035	0.108	0.075	0.38421779652625	CTB-13H5.1
0.425152663370362	0.139566068955424	0.126	0.113	0.728816870464832	DYNLT1
0.142096010131163	0.139306027083113	0.165	0.138	0.500913992548703	EPS15
0.128919148997134	0.139244022849498	0.289	0.254	0.478563507640875	DIAPH1
0.725328345271172	0.139237374563664	0.124	0.132	0.898636887946585	IFI44L
0.285779229385969	0.139140176932572	0.1	0.088	0.631485106647689	RPS2P46
0.306776034640926	0.139134528234931	0.1	0.086	0.647039252325385	SCARNA9
0.194251641756878	0.139012408010921	0.217	0.195	0.551945607044054	NFATC2
0.160053779026519	0.138569416998239	0.44	0.409	0.521105327063085	STK17B
0.00445668427968477	0.138302765450328	0.527	0.444	0.150605192899692	PCBP1
0.489931722042246	0.138056927516777	0.132	0.118	0.768212940162242	WARS
0.287088160030708	0.137960459704104	0.145	0.13	0.631801103691068	HDAC1
0.223561185423381	0.137601416164002	0.113	0.092	0.569854394110908	TRIM14
0.156544777636519	0.137417730728777	0.213	0.184	0.515074531889845	ICAM3
0.425267580298645	0.137386648059511	0.191	0.174	0.728816870464832	C6orf48
0.0963783527367377	0.136666695015519	0.111	0.083	0.43326048477983	PSMA6P1
0.0530060317746615	0.136625127245897	0.271	0.223	0.341595013912982	KMT2A
0.321102684571502	0.134979428699149	0.111	0.095	0.657014974488213	UBE2H
0.182598241439059	0.134726661917539	0.23	0.202	0.549758146268133	TNFAIP3
0.0723577691791071	0.134676519010921	0.275	0.231	0.381239859115726	ATP6V0E1
0.189455600301271	0.134631241420872	0.178	0.151	0.550597629848958	OIP5-AS1
0.16679327767742	0.134605281586038	0.113	0.092	0.525400873391469	CHMP5
0.123837445056555	0.13451201642117	0.132	0.102	0.475465721387236	VPS29
0.0140638826095419	0.134407841066364	0.38	0.311	0.216254106177824	CTSC
0.211129948305608	0.134003011234201	0.102	0.085	0.562248231900804	AC079949.1
0.0169056229457532	0.13348765971523	0.382	0.315	0.223985355922085	PSMB8
0.467975399111551	0.133392359990155	0.137	0.125	0.755287774867607	RAB10
0.192825351203822	0.132997461580626	0.119	0.098	0.551945607044054	FSCN3
0.339689433869716	0.132740218858326	0.108	0.098	0.666457748132776	CDC5L
0.108490081953261	0.132548238865647	0.197	0.163	0.451466158446692	ARGLU1
0.000821220985051662	0.132479890147664	0.725	0.645	0.0619074281038945	UBB
0.331213412911652	0.132031884189671	0.13	0.115	0.661926283589875	UBE2R2
0.262954257748685	0.131917435104585	0.121	0.104	0.604918245525143	C5orf56
0.351836393629576	0.131799581029513	0.15	0.13	0.676125182284207	DDX18
0.0213336695206955	0.131534841096453	0.419	0.354	0.241104010403745	ARL4C
0.137608524878007	0.131314908629171	0.148	0.123	0.491279979528039	CHST11
0.0137872427596155	0.131013432605571	0.273	0.211	0.214468220705131	PSMA4
0.19998943988753	0.130856765713811	0.21	0.18	0.551945607044054	CDC42SE1
0.142576615510211	0.130479554534788	0.26	0.223	0.501427443945531	EIF4B
0.191530112007306	0.130301184005059	0.223	0.198	0.55124672472	C19orf53
0.0352125491412044	0.130157507706654	0.343	0.29	0.297845506641486	LITAF
0.0102606148464436	0.13012710023297	0.408	0.339	0.18795144952364	EZR
0.0770499005199324	0.130098651513459	0.134	0.102	0.392254039010565	RCC2
0.17094889668075	0.130043569251187	0.115	0.093	0.528308309389804	FNBP4
0.158689772105728	0.129872952255534	0.161	0.13	0.51838658887871	SRPR
0.254279827042499	0.129552949391942	0.132	0.108	0.594735633655487	POLR3GL
0.18438526514796	0.129481392130939	0.208	0.181	0.550339412320067	FBL
0.241773394288144	0.129041268187026	0.106	0.087	0.588665655658089	ATG12
0.360319582789955	0.128769616666851	0.106	0.094	0.683878724059777	TXNL1
0.173646674411739	0.1285259340036	0.108	0.085	0.530182956288913	UBR4
0.150488271783344	0.128392103841483	0.208	0.175	0.508607812597617	TRA2B
0.0345804533304202	0.128355569205482	0.111	0.073	0.296280209080517	DIP2A
0.416033042082244	0.128243825564288	0.119	0.107	0.723710536439236	PTMS
0.155084941164874	0.127954187444428	0.161	0.133	0.514325693203303	SELT
0.0716390334026336	0.127578365689768	0.113	0.08	0.378470365145989	MFSD6
0.288412896985033	0.127304359453681	0.113	0.094	0.631886075342324	PDIA4
0.482498475829098	0.127110398464613	0.174	0.16	0.76402016297028	PRKACB
0.260886899815142	0.127010772900802	0.289	0.266	0.602910109948939	XRCC5
0.127858855931686	0.126789716245069	0.145	0.117	0.475762745701449	PSD4
0.109712842841493	0.126617501324133	0.158	0.127	0.45392940458764	NAA50
0.114362232780192	0.126425850891388	0.119	0.094	0.461487544933621	TMEM167A
0.124518520519377	0.126415716570196	0.178	0.146	0.475465721387236	RAB8A
0.217193560589679	0.125790546894602	0.158	0.137	0.567611278309784	CCT8
0.0892603576537084	0.125669931833384	0.421	0.37	0.41359409220158	TNFRSF1B
0.316790926509023	0.125256911832269	0.115	0.099	0.655071442474417	HLA-DRB6
0.0243590173443709	0.125145535216195	0.421	0.365	0.254223096669417	HNRNPC
0.0191750987198458	0.125007277117434	0.748	0.686	0.233687392593395	SRGN
0.199374845623555	0.124999843118465	0.1	0.083	0.551945607044054	PTTG1IP
0.278620478404103	0.124942453185744	0.223	0.195	0.624196294195339	SRRM2
0.053322020017636	0.124901790608377	0.167	0.133	0.341595013912982	HLA-DQA1
0.117127848079766	0.12483817033713	0.154	0.125	0.464268938346165	PHLDA1
0.153283738008906	0.12479674036389	0.145	0.117	0.51181622912684	EPRS
0.0117160502949992	0.124493808429375	0.443	0.373	0.197960849812056	CALM2
0.0148412312747239	0.12430073768202	0.358	0.288	0.219122121378964	IFI6
0.322808887975586	0.124292396851527	0.113	0.095	0.657014974488213	ETF1
0.215342509130406	0.124255958797246	0.124	0.101	0.565021844572419	THOC7
0.268632640855199	0.123845542871388	0.106	0.093	0.61223253032115	HSBP1
0.348744229495114	0.123525008591216	0.102	0.088	0.674686710802088	RPA3
0.0830883316827677	0.122890348273032	0.124	0.092	0.405107288801554	MAP2K3
0.293333274966853	0.122137861856605	0.126	0.105	0.635576814732224	ATP11B
0.366352750338489	0.121531000828925	0.143	0.124	0.687803966788249	ERAP2
0.443659968146652	0.121433440005023	0.271	0.261	0.738965293618483	CFLAR
0.270787360739813	0.12107514009963	0.18	0.154	0.614997945596794	CCT4
0.0497972809302091	0.120995567647861	0.156	0.121	0.334255721312362	YWHAH
0.232046855621813	0.120950706306876	0.215	0.193	0.577685375278788	DRAP1
0.195683757665937	0.12046411309788	0.158	0.13	0.551945607044054	ITGA4
0.272531678289242	0.120451063521643	0.134	0.116	0.617897833269756	ITGAE
0.706458592119149	0.120114948063639	0.108	0.104	0.891200684288693	HSPA4
0.115371886233405	0.120090156893562	0.275	0.242	0.461487544933621	ARID4B
0.101896955504774	0.119745224611459	0.132	0.103	0.44325620972948	NFATC3
0.201856424560953	0.119672852877691	0.271	0.244	0.551945607044054	RN7SL4P
0.13287532862538	0.118999961835204	0.358	0.321	0.484081122873133	RPS3A
0.054804806919916	0.118763727105997	0.289	0.238	0.34724759601351	CCR5
0.292372149304731	0.118704172572652	0.158	0.136	0.635309770107841	PCNA
0.0495615567970322	0.118639823439006	0.33	0.276	0.334251501901703	NSA2
0.203055636622969	0.11827841505195	0.111	0.091	0.55199590538283	NRBP1
0.207188557197135	0.118272432843542	0.236	0.207	0.557135291264319	PAIP2
0.366470870136826	0.117756308373795	0.117	0.102	0.687803966788249	OSTC
0.370943353890791	0.117603567473437	0.232	0.206	0.68950048691014	XRCC6
0.484102998767866	0.117577578154469	0.115	0.105	0.7643539692936	PPP2R1A
0.444741026032426	0.116997955659887	0.204	0.188	0.738965293618483	NHP2L1
0.320770582028682	0.1168644657816	0.117	0.098	0.657014974488213	SENP6
0.120414312377267	0.116850393912342	0.458	0.408	0.470143990743058	PNRC1
0.0911829571195908	0.116766640127049	0.117	0.091	0.419389150881588	SEPHS2
0.416133558452561	0.116638961783509	0.115	0.1	0.723710536439236	CDK6
0.049426560211882	0.116468619539039	0.113	0.079	0.334251501901703	USP22
0.42741276089843	0.114756709207204	0.247	0.226	0.728816870464832	NME2
0.120475634405167	0.114708533592855	0.126	0.093	0.470143990743058	IRF7
0.0763501240913345	0.114670530934379	0.217	0.18	0.390721261668448	EIF3I
0.164726848906565	0.114230120260668	0.106	0.084	0.525400873391469	ATG3
0.0943327180609744	0.114217391000656	0.542	0.503	0.427991035647014	CAP1
0.149213905871485	0.113809054856854	0.187	0.154	0.507741763034915	TYMP
0.137229701731962	0.113706657228642	0.113	0.086	0.490821560939134	FGD5-AS1
0.126892173894013	0.113057448449541	0.156	0.124	0.475762745701449	TBL1XR1
0.300898366692562	0.112826322428347	0.291	0.265	0.643978918598221	IRF1
0.185318373536349	0.112815940368156	0.134	0.113	0.550339412320067	HSP90AB3P
0.279394966983872	0.112627757171184	0.148	0.128	0.625108911123694	SCAMP2
0.136123781943034	0.112538422144235	0.108	0.084	0.489546078180453	DNAJC9
0.0595863204936919	0.11250607273571	0.104	0.071	0.355317116510785	ZNHIT3
0.332973829472537	0.112359247028478	0.104	0.091	0.661926283589875	SEC31A
0.0252551044229708	0.112326985867947	0.538	0.475	0.255055287510852	CRIP1
0.133604983823462	0.112162597011592	0.1	0.078	0.484653441964103	ZNRD1
0.225325079304058	0.112113288753872	0.111	0.089	0.569854394110908	SHKBP1
0.201842813469789	0.1120638153266	0.249	0.219	0.551945607044054	PSMB3
0.190061484449989	0.111554361709467	0.208	0.177	0.550597629848958	RHOG
0.102220309590676	0.111482338562109	0.193	0.16	0.44325620972948	ACAP1
0.00107631797386702	0.110420141355157	0.505	0.421	0.071242828492868	CCL4
0.443318472516875	0.110231992744577	0.119	0.109	0.738965293618483	RPS7P11
0.287211624177929	0.110130242329948	0.126	0.109	0.631801103691068	CDC37
0.0884512122038183	0.110093924088771	0.269	0.227	0.412772323617819	SLC38A1
0.336594406301416	0.110064473150688	0.143	0.129	0.664717569860993	CCT3
0.0824912765312601	0.110050866747406	0.104	0.074	0.403199256861022	MIS18BP1
0.142939756066485	0.109988310335447	0.178	0.147	0.501427443945531	PIM2
0.253469142483182	0.109904870177838	0.456	0.43	0.593547812744369	HMGB1
0.0422357633950244	0.109456817121123	0.167	0.119	0.317825245952595	TRAF5
0.052469795362711	0.109198545234605	0.108	0.074	0.341595013912982	ATMIN
0.132603347556606	0.108539996564998	0.373	0.337	0.483989871901205	TAP1
0.221883901492354	0.108530017556793	0.286	0.249	0.569854394110908	CD8B
0.184779969815745	0.108458772456122	0.115	0.095	0.550339412320067	CAPZA2
0.245491863227335	0.108277286024765	0.184	0.162	0.591110628901199	BRD2
0.214282566153784	0.108213632933708	0.718	0.69	0.563750106928075	CD2
0.788993983625916	0.107648177668876	0.156	0.151	0.925474983934593	PARP14
0.202755529118224	0.107322555423446	0.163	0.136	0.551945607044054	SUMO1
0.125064515424785	0.106965609940186	0.152	0.122	0.475762745701449	TALDO1
0.0387067399084298	0.106673923419627	0.18	0.135	0.307993600503533	VOPP1
0.228943940978241	0.106129801646912	0.364	0.334	0.573414351926945	HLA-DRB1
0.464061513072077	0.106030205141836	0.13	0.114	0.754054757510102	ALKBH5
0.453720672951406	0.105905605509671	0.18	0.165	0.747933153056986	TACC1
0.152877880715061	0.105625572180528	0.223	0.193	0.511332160753447	KTN1
0.0479392103948217	0.104152480998235	0.145	0.105	0.33084807173891	DSTN
0.154964349786747	0.103856284589461	0.13	0.107	0.514325693203303	APMAP
0.588922855897868	0.103783691633506	0.299	0.289	0.830423595366778	HNRNPDL
0.338032639200996	0.103548487602531	0.108	0.097	0.666457748132776	PPP4C
0.387513040967124	0.10352782153587	0.334	0.317	0.701964473470945	HSP90B1
0.21270866846078	0.103433513052457	0.165	0.142	0.563750106928075	MRFAP1
0.512035027397896	0.103319418685633	0.148	0.13	0.774971933358977	RAB14
0.052663936370002	0.103308180370466	0.191	0.147	0.341595013912982	PHF11
0.273325215022897	0.102705068873941	0.15	0.128	0.617897833269756	AC012379.1
0.223388171382762	0.102549384840702	0.325	0.294	0.569854394110908	SRSF3
0.02850862188929	0.102518963710057	0.401	0.332	0.269426988174717	UBE2D3
0.165388878661209	0.102432201472801	0.197	0.167	0.525400873391469	PPIB
0.198265930517874	0.102345752055012	0.187	0.158	0.551945607044054	EFCAB14
0.522020083821518	0.101911401270801	0.132	0.121	0.779961780611448	TAGLN2
0.334886748066087	0.101823744225925	0.117	0.1	0.664350228957015	AIMP1
0.791042266599935	0.101529298504369	0.2	0.196	0.925474983934593	SF3B2
0.188903429509736	0.10149504541473	0.104	0.079	0.550597629848958	TRIM26
0.97687647331508	0.101435429484366	0.106	0.108	0.991567118347762	AMICA1
0.274944978385731	0.101323740383465	0.139	0.117	0.620556961683908	SYNGR2
0.308332291543495	0.101150045458991	0.204	0.183	0.647039252325385	PRKAR1A
0.0630244854771565	0.101074093774689	0.23	0.182	0.361203803984335	SMARCA5
0.251523017610661	0.100941767541384	0.148	0.131	0.591616486509509	CALCOCO2
0.155009182535033	0.100856677026157	0.158	0.129	0.514325693203303	NUFIP2
0.528817684849127	0.100591629442101	0.189	0.177	0.785449704985596	RPL14P1
0.147377128720564	0.100585528773544	0.124	0.098	0.507741763034915	SMC1A
0.243788939457101	0.100565448932482	0.213	0.179	0.589446823050444	IL10RA
0.290624467360726	0.100256329783819	0.139	0.12	0.633944667362444	ARL6IP4
0.249579685951115	0.100087139825231	0.102	0.08	0.591616486509509	CEP85L
0.351230406472322	0.100071323431025	0.104	0.087	0.676125182284207	TMEM30A
0.534071584337931	0.0990930454096655	0.167	0.156	0.787645075472042	HMHA1
0.324903363641345	0.0986476174661366	0.239	0.214	0.658491213220748	RAD21
0.470513455670075	0.098549065057512	0.104	0.091	0.755287774867607	HMGN3
0.655418518129079	0.0979928510240342	0.108	0.101	0.874486246108233	PRMT2
0.0869508740335836	0.097990988889824	0.566	0.509	0.410352894622493	IFITM2
0.0625821532402405	0.0978588098754919	0.119	0.081	0.361203803984335	RILPL2
0.0630263780421646	0.0977796137699336	0.479	0.432	0.361203803984335	MYL12B
0.0170274581797912	0.0975048673410104	0.443	0.37	0.223985355922085	ITGB2
0.0410003709750427	0.0974098713094367	0.265	0.213	0.312687654128731	ENSA
0.365440218982883	0.0974046884485091	0.239	0.211	0.687803966788249	TMEM59
0.390185271691852	0.0968426539830132	0.325	0.3	0.703553939757157	MIR4426
0.47329416548108	0.0967282140619594	0.156	0.144	0.758509046887094	2009-09-01
0.54368324239414	0.0963526061300599	0.102	0.092	0.791105534589839	DNPH1
0.030826934808031	0.0963251364636812	0.213	0.162	0.280794317429173	NIPBL
0.232547837293349	0.0958879677449755	0.271	0.244	0.577685375278788	YWHAQ
0.114179921066296	0.0952104003424561	0.126	0.094	0.461487544933621	C19orf66
0.0564191467083683	0.0950416921511954	0.169	0.127	0.348848799360647	C17orf62
0.277870557113566	0.0946952350717112	0.161	0.137	0.62385600451614	SRSF10
0.290938149016705	0.0945068309366692	0.106	0.089	0.633944667362444	SUPT5H
0.046699571638725	0.094493661686776	0.395	0.335	0.324578583020926	SON
0.0471739008136586	0.0944325749433368	0.128	0.09	0.326716768886116	CREB1
0.131165031171807	0.0940314891994502	0.13	0.1	0.481429702428354	SLU7
0.572351760853179	0.093804815761118	0.167	0.156	0.818839015527176	PLEKHA2
0.126638685009503	0.0936663586009425	0.473	0.429	0.475762745701449	SET
0.017985851995333	0.0935440949624744	0.43	0.361	0.228910843576966	RARRES3
0.100097062345523	0.0934839737405835	0.169	0.132	0.442867363876353	CD38
0.0581086231228621	0.0932122415883605	0.108	0.073	0.351521300372869	IWS1
0.0317874796490748	0.093209840898306	0.395	0.332	0.285795688588012	CAPZA1
0.19713281220485	0.0931540100521979	0.217	0.191	0.551945607044054	KLRD1
0.348324748298843	0.0926247325338905	0.102	0.086	0.674686710802088	CDC25B
0.184702592205876	0.092439608013781	0.121	0.098	0.550339412320067	APOL3
0.307227436150262	0.0921766220959986	0.113	0.095	0.647039252325385	SMS
0.259252315463776	0.0919508840681022	0.137	0.113	0.602910109948939	FXR1
0.0973938757842329	0.091782982772679	0.416	0.374	0.434697355046131	ACTR3
0.152695907372492	0.0914547986559605	0.113	0.088	0.511332160753447	NFATC2IP
0.317174897402154	0.091303983239341	0.117	0.099	0.655071442474417	KCTD20
0.162970697442034	0.0911968546559172	0.18	0.146	0.525400873391469	TNIP1
0.0188685109484431	0.090994575465237	0.308	0.247	0.23259296515062	RUNX3
0.714185576696323	0.0901778312129191	0.373	0.367	0.893872113872793	ANP32B
0.0377012056132952	0.0901754603604297	0.174	0.126	0.305872384078666	DNMT1
0.103196835174888	0.0901561492613241	0.158	0.123	0.444230759648418	DR1
0.288862205870777	0.0895867138304705	0.419	0.389	0.631886075342324	CD48
0.188481339803389	0.0895495331967293	0.451	0.42	0.550597629848958	YBX1
0.213966702685884	0.089483248039067	0.239	0.207	0.563750106928075	ARPC5L
0.222852463535195	0.0893679198792214	0.315	0.286	0.569854394110908	SNHG6
0.102010899103126	0.0889360993569466	0.321	0.282	0.44325620972948	SFPQ
0.317046622713436	0.0889332809985497	0.15	0.13	0.655071442474417	RPL5P1
0.235953118584366	0.08872278701365	0.243	0.211	0.582030503399857	SNORD33
0.149074664520185	0.0886317676416195	0.286	0.246	0.507741763034915	XAF1
0.185058633559097	0.0881716393573209	0.373	0.337	0.550339412320067	FYN
0.414876047211283	0.087710738289382	0.787	0.761	0.723710536439236	RPS7
0.366512745609148	0.0873284659543148	0.154	0.138	0.687803966788249	HSPB1
0.386994908164914	0.086892266117609	0.26	0.244	0.701964473470945	ARL6IP1
0.400404860274158	0.0867604976539464	0.286	0.251	0.713121262916131	RAB27A
0.166388059391825	0.0864909780483991	0.171	0.139	0.525400873391469	PPM1G
0.0501963013398699	0.0864614006022793	0.983	0.975	0.335618807171414	ACTB
0.0383419290597589	0.0863005066442698	0.1	0.062	0.30799254490626	ABHD2
0.301248600904994	0.0859795016619345	0.163	0.139	0.643978918598221	CNOT1
0.26001155169757	0.0857817570662602	0.187	0.164	0.602910109948939	SRSF9
0.459679098405475	0.0849834051598504	0.189	0.176	0.750184040695031	GNLY
0.0656889718258775	0.0846786978988121	0.169	0.127	0.367858242224914	PHIP
0.443520836396883	0.0841147603826529	0.111	0.101	0.738965293618483	THOC2
0.661926974212326	0.0840764710936921	0.154	0.146	0.876605992875783	REST
0.239890948372268	0.0840618432092441	0.15	0.128	0.58657643426055	ANAPC5
0.408493091476398	0.0836976028360199	0.111	0.09	0.720005808717393	AFTPH
0.0854780764904527	0.0836649905900118	0.108	0.079	0.410165490528094	CASP3
0.0773709347825802	0.0836048550571813	0.143	0.107	0.39286795899963	UBE2A
0.105614255481042	0.0834564486593767	0.152	0.12	0.446129182635435	SRP72
0.367413649605764	0.083122836718343	0.152	0.134	0.687803966788249	RBCK1
0.495199277121998	0.0827217421462028	0.115	0.102	0.769703306847173	TAOK1
0.044729674340695	0.0822652387220901	0.336	0.283	0.320013940550277	LASP1
0.224754399693964	0.0822247706795968	0.1	0.08	0.569854394110908	CASC4
0.114535925285952	0.0820319835364922	0.215	0.177	0.461487544933621	PPIG
0.303212160396539	0.0817820520023842	0.121	0.105	0.644572488478543	SKA2
0.469966913316229	0.0817216901153484	0.167	0.153	0.755287774867607	RNPS1
0.469153765401758	0.0814583503753532	0.28	0.266	0.755287774867607	HNRNPF
0.0789405100881359	0.0810299093811818	0.104	0.072	0.393698218251263	CDK12
0.218334636296822	0.0810172520909207	0.243	0.214	0.567611278309784	TPR
0.219069852899136	0.0809110261646751	0.184	0.153	0.567611278309784	GPBP1
0.44206290365635	0.0809071503769037	0.132	0.12	0.738965293618483	DARS
0.240017500141307	0.080853236116049	0.18	0.155	0.58657643426055	KLF13
0.58239022362082	0.0807278549056994	0.128	0.123	0.825965874310281	DENR
0.104535979209577	0.080707429469964	0.102	0.075	0.445414172284283	HDAC2
0.433592037028674	0.0805814269222259	0.134	0.122	0.733086189705045	EIF3FP3
0.26105075097125	0.0802979223222615	0.137	0.114	0.602910109948939	Y-RNA
0.0338688690920103	0.0802760569059304	0.18	0.128	0.293517164784127	CBLB
0.172055284226388	0.0801143675035405	0.158	0.129	0.529887983118868	HNRNPH1
0.312617849636344	0.0800984441458164	0.117	0.093	0.650457521536343	PJA2
0.474514410932738	0.0800897670418239	0.252	0.24	0.75984333776811	ALOX5AP
0.348475728234025	0.0798163920280892	0.167	0.145	0.674686710802088	DYNC1H1
0.166260992805192	0.0796948371580148	0.321	0.29	0.525400873391469	CD96
0.371627269675929	0.0791604337083185	0.403	0.43	0.68950048691014	OST4
0.24584347803944	0.0791029422824985	0.113	0.09	0.591230941051905	SRM
0.311499109021813	0.0790039638775151	0.1	0.083	0.650304712500589	CDK13
0.373596692397229	0.0789611964309223	0.113	0.095	0.68950048691014	NPM1P27
0.0759353555520736	0.0784364131286028	0.668	0.623	0.389615960424252	ARPC2
0.179919121937574	0.0783643042211242	0.134	0.108	0.543361292754461	ATXN1
0.082148507691831	0.078119920093596	0.43	0.376	0.403199256861022	CYBA
0.259817449666026	0.0779015625213839	0.36	0.331	0.602910109948939	CNN2
0.367084528111746	0.0777676843224118	0.108	0.094	0.687803966788249	RSAD2
0.13681881184465	0.0774819969609741	0.206	0.172	0.490821560939134	IK
0.00710842196430292	0.0774390135053715	0.345	0.266	0.167861530723298	GZMH
0.351986223519197	0.0768726093784038	0.115	0.1	0.676125182284207	TTC1
0.765830079841781	0.0767806589777609	0.184	0.18	0.91693766431881	SYNRG
0.0370324217893899	0.0766205312933934	0.421	0.357	0.304972885324387	PRRC2C
0.110338153180005	0.0764727682953883	0.134	0.102	0.45392940458764	CREM
0.915342218180303	0.0763531746667099	0.098	0.1	0.971881157190737	PARP4
0.527540313837356	0.0762859613039659	0.226	0.207	0.784507707828468	SMAP2
0.716940958839415	0.0760022667390752	0.108	0.1	0.894491264514107	MEA1
0.314573044979222	0.075809227807331	0.143	0.121	0.653831567507184	SAMD3
0.417561198857457	0.0753752201126494	0.189	0.171	0.724265442266032	NOP10
0.0806671019052363	0.0752225950944139	0.783	0.731	0.399261413470362	IFITM1
0.332298354228006	0.0748355684188049	0.265	0.247	0.661926283589875	GAS5
0.674811440191485	0.0744085045563059	0.169	0.162	0.878566693913012	PSMA1
0.734059022323859	0.0741732636089079	0.213	0.202	0.902275887290337	CIB1
0.282869422484014	0.073917696178231	0.106	0.086	0.627176547588991	MYO9B
0.173394653990244	0.0738981883662266	0.13	0.103	0.530182956288913	MYO1F
0.455857145233968	0.0736572556317778	0.128	0.114	0.749061364416952	PTPN22
0.419549143135011	0.0735150045613007	0.236	0.215	0.725146667146932	PAPOLA
0.187882103273632	0.0734546207678672	0.249	0.216	0.550597629848958	WAC
0.54151275838546	0.0734114666136438	0.158	0.149	0.791105534589839	AC007387.2
0.230226854685143	0.0729459339343793	0.1	0.078	0.574833930169273	DPP8
0.461770357965173	0.0728534881345707	0.102	0.092	0.752344057865119	IGF2R
0.102849007271425	0.0726276825455967	0.82	0.793	0.444230759648418	PFN1
0.0777165318850313	0.072569160158535	0.258	0.21	0.393603107221347	EPSTI1
0.205877515087829	0.072531959672232	0.132	0.107	0.555812575168243	CLEC2D
0.194051076008947	0.0722055491490006	0.134	0.112	0.551945607044054	ACIN1
0.210325076193149	0.0721997407755719	0.236	0.213	0.560866869848398	PARP1
0.0660738370773147	0.0719422996415475	0.412	0.356	0.368959318152526	PRF1
0.403643728465626	0.0718395555291975	0.139	0.116	0.71343474046246	NCOA1
0.167299622075617	0.0716288431224865	0.161	0.129	0.525400873391469	CWC15
0.218534177170508	0.0715213792488527	0.163	0.134	0.567611278309784	BZW1
0.173583660084881	0.0713408500349861	0.343	0.298	0.530182956288913	WDR1
0.593066373839196	0.0710789859600145	0.447	0.431	0.832075943253274	ZFP36L1
0.201711428597609	0.0710380472252039	0.228	0.195	0.551945607044054	PPP1R12A
0.654656381265961	0.0706735112511667	0.121	0.112	0.874064378257005	DGKA
0.518393318415556	0.0703922402113493	0.174	0.161	0.776203899231848	FAM129A
0.189071058063628	0.0701300074403237	0.41	0.372	0.550597629848958	CALR
0.244568850910912	0.0698970712530597	0.1	0.079	0.589612481900847	RBM22
0.42258072914828	0.0698504320799935	0.18	0.16	0.726805447061072	PYHIN1
0.260792071045656	0.0695503208984403	0.278	0.253	0.602910109948939	CD63
0.372536282062557	0.0694914877820869	0.195	0.172	0.68950048691014	PREX1
0.242925001145135	0.0694500558872102	0.134	0.108	0.589273517629289	POLR2G
0.626152217147738	0.0691761295241149	0.13	0.12	0.854041994161146	MEAF6
0.124580910187496	0.0691034420471202	0.167	0.13	0.475465721387236	PAFAH1B1
0.936944851370275	0.0689767266511274	0.1	0.099	0.981174017339891	HIST2H2AC
0.404116015938795	0.0688532688733743	0.174	0.154	0.713495935801281	YWHAG
0.396792762226718	0.0688222737090245	0.111	0.098	0.70959289595289	FLT3LG
0.50440945284382	0.068709004202965	0.148	0.134	0.774437715258895	VASP
0.0186320086936006	0.0686117983824297	0.486	0.424	0.23259296515062	CORO1A
0.159749815637208	0.0681425724387232	0.206	0.171	0.520981095921678	RBX1
0.0650777797867282	0.0679335370473795	0.265	0.216	0.367586306576332	SAP18
0.335369337161288	0.0678147547360422	0.137	0.118	0.664634884566354	USP34
0.531323519891546	0.0677224554105425	0.15	0.139	0.78685432310106	UHMK1
0.169474925178044	0.0674475357237343	0.226	0.197	0.528093566532538	PDIA6
0.457844650291586	0.0673918388227959	0.197	0.182	0.749061364416952	LSM14A
0.223876504604529	0.0672373075016828	0.245	0.217	0.569854394110908	CSTB
0.104334800539482	0.0670957677114745	0.252	0.21	0.445414172284283	DUSP2
0.213543937897789	0.0670415809013529	0.358	0.324	0.563750106928075	RBM3
0.187727121899751	0.066992919759048	0.41	0.366	0.550597629848958	DAZAP2
0.693302014247278	0.0662416369828329	0.134	0.126	0.885597500855024	AD000092.3
0.210058075671485	0.0662157870305981	0.106	0.083	0.560866869848398	IAH1
0.340444426879948	0.0662054175974012	0.124	0.108	0.667271076684699	SLA2
0.150765887305722	0.0660850266641821	0.271	0.234	0.508607812597617	SNRPB
0.240648397542056	0.0660832186018124	0.104	0.083	0.587385876939515	SAE1
0.463897053457514	0.0659562156057869	0.117	0.105	0.754054757510102	AD000671.6
0.114682888874092	0.065947930129814	0.633	0.591	0.461487544933621	MYL12A
0.282501390747841	0.0658894751589179	0.393	0.358	0.627176547588991	NACA3P
0.904835472298073	0.065858826960155	0.15	0.147	0.966999741387253	FAM120A
0.332744835653078	0.0655550213029238	0.104	0.084	0.661926283589875	TUBA1A
0.127327578599614	0.0655530483574534	0.23	0.196	0.475762745701449	SPCS1
0.136044578905274	0.0655138069290764	0.141	0.106	0.489546078180453	OSBPL8
0.509602753244919	0.0654297542182902	0.124	0.113	0.774437715258895	N4BP1
0.242146744683664	0.0653789621772476	0.395	0.354	0.58884320047144	SNRPD2
0.24663884729303	0.0650846872387798	0.119	0.095	0.591616486509509	STAT2
0.214174025256223	0.0647809519667044	0.137	0.113	0.563750106928075	PTTG1
0.506638604423605	0.0645765489499746	0.117	0.106	0.774437715258895	CCNDBP1
0.636084489615295	0.0645131561627164	0.395	0.383	0.859953810892398	FAUP1
0.0547582770622298	0.0641825135872681	0.128	0.088	0.34724759601351	ERP44
0.611192236727839	0.0640589558031526	0.178	0.157	0.843023774797019	ILF3
0.411326887225706	0.0639207848468986	0.178	0.157	0.723299735067945	UGP2
0.330949114632354	0.0638296549421218	0.171	0.15	0.661926283589875	RPS3AP25
0.0087358339479939	0.063787801000335	0.996	0.994	0.176517881835753	TMSB4X
0.0868310903761666	0.0637454404453746	0.15	0.11	0.410352894622493	ZNF638
0.651758090900406	0.0636886170373621	0.117	0.111	0.872572307489614	CBX5
0.979413201776229	0.0635915188241729	0.106	0.109	0.991567118347762	POLR2J
0.268440657287177	0.0627674654413588	0.278	0.251	0.61223253032115	RPL7AP30
0.510891819300893	0.062296340172995	0.206	0.191	0.774437715258895	C14orf166
0.6709705832381	0.0612282109497615	0.117	0.112	0.878030132608049	LSMD1
0.0392207630896883	0.0612168958395534	0.306	0.247	0.307993600503533	MOB1A
0.885549352253903	0.0609436006018389	0.204	0.21	0.95951389113644	RPL37P2
0.067871016389685	0.060527026761156	0.202	0.159	0.369070971164579	SMC3
0.384540603477583	0.060355315231946	0.1	0.084	0.699813911621228	TOB2
0.288502874361461	0.0600993682118465	0.141	0.118	0.631886075342324	VAMP5
0.529377071574476	0.0595341265482898	0.275	0.257	0.785449704985596	FKBP1A
0.470911377473428	0.0592335048985584	0.154	0.142	0.755307937682421	NIN
0.526330056805013	0.0588669419926091	0.111	0.094	0.783895829284062	RNF145
0.277370329692183	0.0587360632805676	0.358	0.332	0.623447071326467	GZMB
0.141611241184976	0.0586771575675282	0.954	0.947	0.50010456346406	HLA-C
0.614192505709932	0.0586614177865461	0.102	0.096	0.84597140631867	DDT
0.3244470695587	0.0585510303363233	0.15	0.134	0.658491213220748	GCC2
0.846032382166127	0.0585103663731714	0.121	0.12	0.940812256477086	HLA-DRB5
0.143520814312981	0.0582071294172406	0.134	0.101	0.501427443945531	HNRNPUL2
0.175158069379322	0.0580848681214701	0.191	0.161	0.531439343627664	PSIP1
0.155464082276734	0.0577321765001122	0.15	0.122	0.51442846287709	TBCB
0.728681792317177	0.0576567174816491	0.124	0.121	0.899501826035895	CTD-2287O16.1
0.0735522984857763	0.057199696894377	0.119	0.085	0.38421779652625	ORAI1
0.646214181776662	0.0570712326180228	0.102	0.093	0.868710422690162	NECAP2
0.641761167643298	0.0568459757287787	0.323	0.317	0.864503016206779	PSMA7
0.110310581031216	0.0562830506176113	0.202	0.163	0.45392940458764	HNRNPR
0.667063618979405	0.0562459759485088	0.148	0.141	0.878030132608049	SMG1
0.261675441606807	0.0561949675038087	0.176	0.15	0.602910109948939	ARHGAP15
0.374488466437819	0.0561858506001121	0.182	0.161	0.689847175017035	SPATA13
0.426576283840959	0.0561802096248329	0.477	0.458	0.728816870464832	CD53
0.201986428247291	0.0560458543609941	0.544	0.506	0.551945607044054	PSME1
0.102073687326203	0.055880776193435	0.367	0.315	0.44325620972948	IQGAP1
0.167163706424154	0.0558360251773193	0.258	0.223	0.525400873391469	GBP4
0.203923254309578	0.0557642047872993	0.126	0.099	0.5531617217627	VTI1B
0.18807052130194	0.0554770749094171	0.182	0.158	0.550597629848958	TNFSF10
0.0820107144125944	0.0554247690958969	0.139	0.099	0.403199256861022	KRAS
0.574482810798037	0.055393989341185	0.191	0.179	0.820689729711481	PTMAP4
0.807121769792411	0.0553065351673847	0.115	0.112	0.932758649052551	CLIP1
0.559295800035402	0.0552849439368106	0.119	0.103	0.805451703210424	NLRC3
0.998500645976715	0.0550528875693135	0.111	0.112	0.998500645976715	CTDNEP1
0.229365740770778	0.0550355053431817	0.163	0.138	0.573414351926945	ADRBK1
0.341139960538245	0.0549260322556466	0.111	0.092	0.667966356298663	EMC7
0.539791496626663	0.0548241033587509	0.111	0.101	0.791105534589839	DOCK10
0.968478958214986	0.0545113855883543	0.393	0.4	0.990154451795491	RPS10
0.501492420935614	0.0542645522985605	0.117	0.103	0.773937340955169	MDFIC
0.300244216914709	0.0539909364764404	0.145	0.125	0.643978918598221	GIMAP2
0.234225425158521	0.053952012436614	0.163	0.142	0.580381584463592	SP140
0.503991916093363	0.0537000475084954	0.106	0.092	0.774437715258895	POLR2B
0.282279892343718	0.053184134125563	0.26	0.225	0.627176547588991	LGALS1
0.213749912310076	0.0530593239494923	0.631	0.6	0.563750106928075	RPSA
0.286626365840317	0.0529802494493257	0.217	0.191	0.631801103691068	TAPBPL
0.191004578471003	0.0529619532300558	0.195	0.165	0.55124672472	UBE2I
0.816536453852915	0.0527695236627874	0.217	0.198	0.933282142954072	DYNLRB1
0.58729497527644	0.0526697580453006	0.284	0.269	0.829321434828403	RPS3AP5
0.400595980812413	0.0524115536106855	0.36	0.333	0.713121262916131	PSME2
0.493947539353223	0.0520675721533326	0.152	0.138	0.769633166364323	MIR4435-1HG
0.401630059424759	0.0519882079200515	0.319	0.299	0.713121262916131	NUCKS1
0.219225376367606	0.0515607439816908	0.612	0.582	0.567611278309784	HSP90AA1
0.0668051222748801	0.0512106313291882	0.182	0.135	0.369070971164579	PRPF4B
0.533744470833065	0.0511861355396721	0.2	0.186	0.787645075472042	RPS26P3
0.861986330565548	0.0507807506813265	0.106	0.098	0.949504962342193	IPCEF1
0.372996656410333	0.050307354091423	0.531	0.506	0.68950048691014	HNRNPA2B1
0.547286942538499	0.050166947980658	0.1	0.091	0.794086856005818	ODC1
0.117251594123139	0.0500011419739463	0.284	0.241	0.464268938346165	MTDH
0.601217254700002	0.0486942126323862	0.137	0.126	0.839116598947541	EIF2AK1
0.323856787220268	0.0483988878320117	0.1	0.083	0.658464007211332	LSM5
0.279704344416061	0.0483900289112096	0.213	0.185	0.625108911123694	CTSD
0.199806604671194	0.0483090741900029	0.1	0.077	0.551945607044054	CKAP2
0.111098406711726	0.0482414475927242	0.278	0.231	0.454598908465516	BRK1
0.188174535429104	0.0481663610689835	0.234	0.196	0.550597629848958	CNOT6L
0.837369961824276	0.0478997264125165	0.449	0.437	0.940002935381204	PFDN5
0.389179622513933	0.0478618797376869	0.284	0.259	0.702386795697337	H3F3AP6
0.311293607482629	0.0478118219458996	0.23	0.205	0.650304712500589	EIF2S2
0.360085282682008	0.0476700971658839	0.451	0.423	0.683878724059777	RNF213
0.202638048664752	0.0470697933583826	0.384	0.349	0.551945607044054	HNRNPU
0.167770785522921	0.0469997931630442	0.384	0.341	0.525400873391469	HMGN1
0.90316951586357	0.0468607913944226	0.234	0.235	0.966999741387253	RGS10
0.296621246797141	0.0464587284673264	0.139	0.117	0.640106575978082	TARDBP
0.278659059908633	0.0462373553520373	0.113	0.092	0.624196294195339	DNAJA2
0.365759115694302	0.0458939919569676	0.369	0.337	0.687803966788249	HNRNPD
0.326354909950675	0.0450356593259924	0.41	0.38	0.658491213220748	TAPBP
0.263736822623404	0.0445696432281473	0.115	0.095	0.605297625693057	ITPKB
0.170264747076894	0.0445506278924004	0.382	0.336	0.528308309389804	SYNE2
0.881677610308521	0.0445160392121535	0.106	0.104	0.957920241798615	DCP2
0.510168131720938	0.0443787937699101	0.1	0.09	0.774437715258895	ZRANB2
0.223692644132159	0.0442879313589204	0.466	0.423	0.569854394110908	MIF
0.198907660261068	0.0442643919161549	0.267	0.228	0.551945607044054	TRAF3IP3
0.196000786941543	0.0440759910933819	0.132	0.102	0.551945607044054	SUPT16H
0.241466042263146	0.0440131174295297	0.44	0.414	0.588648560741002	ARPC3
0.230746232123445	0.043875347540133	0.534	0.501	0.575397728959226	RHOA
0.47773859531239	0.0433025726697258	0.145	0.129	0.761962833341744	ARCN1
0.166538381343416	0.0432144403835366	0.866	0.839	0.525400873391469	HLA-E
0.509865519835962	0.0432135371734574	0.134	0.116	0.774437715258895	C7orf73
0.249875445989408	0.043188818758322	0.178	0.15	0.591616486509509	MAT2B
0.351346943035729	0.0430486608584921	0.987	0.988	0.676125182284207	HLA-B
0.500637936332705	0.0430233488768637	0.165	0.145	0.773856747012698	MPHOSPH8
0.542581418385498	0.042578868974374	0.249	0.231	0.791105534589839	TMEM258
0.380186559685747	0.0421715201781221	0.471	0.441	0.696030988479624	PTPRCAP
0.380859542940052	0.0420290593072332	0.1	0.08	0.696030988479624	AKAP11
0.571684963621669	0.0416620284896181	0.126	0.122	0.818482489918532	OAS3
0.875907527448527	0.0415368111049619	0.117	0.123	0.955496335909671	TMEM14B
0.746349861877348	0.0412112654816932	0.141	0.135	0.90634803548922	RPS4XP22
0.194352087329406	0.040822284256266	0.497	0.452	0.551945607044054	CD3E
0.32225595872788	0.0408219796696161	0.158	0.137	0.657014974488213	PSMB6
0.45707012915056	0.0405462743160749	0.18	0.161	0.749061364416952	CTB-89H12.4
0.44670542275395	0.0404654725516578	0.2	0.183	0.740438589828793	UBE2N
0.439339805903876	0.0402396435691416	0.102	0.088	0.738512881279243	TFDP1
0.543301782001022	0.0402203580018092	0.184	0.161	0.791105534589839	MZT2A
0.236078699083105	0.0401691983308614	0.141	0.114	0.582030503399857	RECQL
0.344245535569247	0.0397903393248488	0.111	0.093	0.670697067311852	ARIH2
0.489551369896272	0.0394677182804939	0.126	0.115	0.768212940162242	RTFDC1
0.127090847307001	0.0390952358848233	0.761	0.707	0.475762745701449	ARHGDIB
0.388540744585549	0.0390555291075468	0.1	0.083	0.702088017699096	HDDC2
0.491169103499115	0.038458838519505	0.115	0.102	0.768922877682321	YARS
0.309672401033986	0.0384314316232328	0.117	0.096	0.648459301310484	DENND1C
0.275184549832801	0.0383078894413864	0.252	0.218	0.620556961683908	SHISA5
0.385056331483253	0.0383073341770372	0.128	0.106	0.700102420878641	PDCD10
0.352206026077641	0.0382384000485003	0.206	0.178	0.676125182284207	BCLAF1
0.27286705256308	0.0381123797781471	0.163	0.133	0.617897833269756	RPL15P18
0.488870990736151	0.0380600271724496	0.137	0.123	0.76820384710643	PSMC2
0.591228524193173	0.0379527319556716	0.13	0.147	0.832075943253274	AC107983.4
0.0264316321572448	0.0379382845484817	0.479	0.412	0.257741288697512	CLIC1
0.308334011057097	0.0378550771046762	0.148	0.119	0.647039252325385	PTPN11
0.275513708236731	0.0378268867033857	0.434	0.398	0.620556961683908	HSP90AB1
0.336767625955085	0.0378130340642855	0.265	0.243	0.664717569860993	DENND2D
0.482969888734784	0.0377746735251416	0.111	0.098	0.76402016297028	RNF149
0.843159302643672	0.037173288763892	0.158	0.148	0.940802032736703	DNAJB1
0.651135171963846	0.0369289104810244	0.744	0.734	0.872334201674052	CTB-36O1.7
0.247694119582035	0.0368951523746561	0.152	0.122	0.591616486509509	MIER1
0.222589048046544	0.0368700660204697	0.115	0.091	0.569854394110908	SYTL3
0.0740933603387504	0.0366109481343715	0.521	0.465	0.38421779652625	CCNI
0.539656140733767	0.0364106923351442	0.104	0.092	0.791105534589839	PUF60
0.627731327743443	0.0361809032738789	0.165	0.181	0.85441208498413	CYLD
0.327851186606503	0.0361684971172742	0.121	0.099	0.659222961330209	IRF9
0.436621582050286	0.0361508173368357	0.139	0.119	0.737104479602551	DBNL
0.463964660298455	0.0360579922322111	0.106	0.095	0.754054757510102	DNTTIP2
0.189798744301493	0.0358422523601247	0.161	0.127	0.550597629848958	UBE2K
0.543546548623599	0.0358329575370882	0.245	0.229	0.791105534589839	SRSF7
0.916158342408884	0.0355465070397789	0.126	0.121	0.971881157190737	C11orf48
0.224271645777751	0.0349655689210615	0.13	0.104	0.569854394110908	SNX17
0.667749547157436	0.0347034813686264	0.167	0.15	0.878030132608049	HNRNPH3
0.791060945440771	0.0346820415934346	0.221	0.214	0.925474983934593	VAMP8
0.570037957918702	0.0345665504188202	0.269	0.248	0.816721050819193	RPL5P4
0.695156353481618	0.0345212752292099	0.525	0.533	0.886210287012468	RPS9
0.607563663158192	0.0345010367557834	0.111	0.101	0.841079937300276	TM9SF2
0.119048349024372	0.0344336097207676	0.531	0.484	0.468543702987487	WIPF1
0.221669719431433	0.0340796774461769	0.163	0.13	0.569854394110908	BST2
0.58094144824843	0.0340009222883531	0.195	0.177	0.825105245338349	ITGB1
0.363396460802902	0.0338429788982025	0.106	0.086	0.687506817735219	GNAI3
0.993328001981853	0.0338130077366488	0.163	0.159	0.998495429112352	PRKCB
0.834796994819459	0.033471779629999	0.132	0.126	0.940002935381204	RNF181
0.756195268904254	0.0333623943646868	0.15	0.143	0.912649462470651	DOK2
0.72836597662869	0.0330191111775733	0.15	0.14	0.899501826035895	SAMSN1
0.431072559714769	0.03292706144959	0.132	0.114	0.732785964476103	FKBP3
0.973931647785443	0.0321618897372433	0.167	0.174	0.991567118347762	DNAJB11
0.49732560238226	0.0318454289208157	0.104	0.087	0.771780032200498	EAPP
0.481644936392132	0.0310741251644402	0.108	0.095	0.76402016297028	ICOS
0.789584053518388	0.0310482788628805	0.234	0.22	0.925474983934593	IDS
0.618287102219714	0.0307470087149924	0.1	0.091	0.849224050701219	HLA-J
0.319164645685162	0.0304059841916454	0.102	0.081	0.657014974488213	PLEKHF1
0.363156966955665	0.0302390962327048	0.694	0.664	0.687506817735219	NACA
0.897868715480969	0.030218073105807	0.139	0.138	0.96439109711638	MRFAP1L1
0.584676159322022	0.0301495379219494	0.497	0.479	0.826975338921222	BTF3
0.391316159770725	0.0299809749112339	0.247	0.219	0.703922875945274	CAB39
0.497934838629284	0.0297629974151472	0.384	0.358	0.772114148507434	AES
0.42273378043348	0.0295382350334108	0.115	0.101	0.726805447061072	SLC20A1
0.730780805978685	0.029186880199779	0.115	0.106	0.900270508936658	UBE2G2
0.280598201622878	0.0291627682716282	0.104	0.085	0.626392340752667	MAP2K1
0.443581270641807	0.0289721542030628	0.252	0.23	0.738965293618483	GDI2
0.485153605192828	0.0283759652482933	0.419	0.398	0.765004880271877	RPS3AP26
0.364021306934218	0.02830458553525	0.1	0.081	0.687590251403421	EIF2S2P4
0.0766830857671276	0.0282255333534796	0.505	0.448	0.391403250269714	CST7
0.236590625201384	0.0279756482381197	0.783	0.745	0.582559830897881	UBA52
0.336136612610372	0.0278679072912014	0.187	0.162	0.664717569860993	WHSC1L1
0.897163371256127	0.0274477050035047	0.219	0.22	0.96439109711638	SEMA4D
0.587930129847052	0.0272410957421678	0.197	0.184	0.829620629589793	TRAPPC1
0.163888743354562	0.0271409841640262	0.126	0.098	0.525400873391469	PTPN2
0.418645271479803	0.0270774441873081	0.475	0.442	0.724439916749182	PPDPF
0.387884360540769	0.0268441681722247	0.13	0.11	0.701988316398807	FAM53B
0.858004764888414	0.026728323022311	0.1	0.096	0.947430613623263	ST6GAL1
0.752454551961315	0.0267193259640102	0.1	0.093	0.909531705294051	MED13
0.411975258932147	0.0264238072900977	0.332	0.302	0.723299735067945	CBX3
0.883404738453004	0.0261982958973992	0.139	0.143	0.958353859527918	PPP1CB
0.770049552146268	0.025677767054942	0.158	0.164	0.920912334335392	2015-09-01
0.770171860722859	0.0256078862002282	0.508	0.5	0.920912334335392	RPL24P4
0.30152885943106	0.025426741892985	0.197	0.167	0.643978918598221	SYF2
0.87222997180409	0.0251574122555938	0.651	0.646	0.954001531660724	RPS5
0.844327680780943	0.0251259133142447	0.538	0.528	0.940812256477086	AC022431.1
0.788860041252109	0.0250822818104446	0.364	0.365	0.925474983934593	CD44
0.632074916215872	0.0249027949506886	0.176	0.163	0.857925676285645	DNAJC8
0.881245014344435	0.024874253127528	0.128	0.13	0.957920241798615	RPS4XP7
0.27330057848859	0.0248732276887442	0.527	0.491	0.617897833269756	YWHAZ
0.670332925674201	0.02480852010815	0.165	0.151	0.878030132608049	CACYBP
0.348029112795545	0.0246784650352363	0.174	0.155	0.674686710802088	HNRNPAB
0.584789703951436	0.0245160159078162	0.117	0.104	0.826975338921222	RPA2
0.986376005082377	0.0238563456829668	0.137	0.137	0.996031411623627	HNRNPA1P48
0.233223827868416	0.0236413483387357	0.113	0.088	0.578631269141892	NCKAP1L
0.0701291051386384	0.0235204601923211	0.119	0.08	0.374023527871479	CCDC85B
0.14028089337317	0.0234916790400295	0.156	0.122	0.497198103094779	SH3BP1
0.298922290891426	0.0232561761502117	0.39	0.358	0.642420712880696	SYVN1
0.480833809779912	0.0229781134332365	0.165	0.145	0.763723069018337	NDFIP1
0.612710207855731	0.0228916795663776	0.132	0.12	0.844523211953047	BSG
0.415561842662731	0.0227581720219592	0.104	0.09	0.723710536439236	HM13
0.172213594513632	0.022359353687242	0.141	0.11	0.529887983118868	GGA2
0.247027155643484	0.0218137655561206	0.102	0.077	0.591616486509509	RBM14-RBM4
0.822045055744089	0.0215667138485709	0.132	0.128	0.934839556378425	PARP8
0.701205959554796	0.0215592140643146	0.148	0.139	0.886686245630581	OASL
0.64938981719262	0.0212105405693646	0.126	0.118	0.870590999793115	HLA-DMA
0.689323510980027	0.0210467443897193	0.152	0.138	0.884746255662235	MAPK1IP1L
0.16116063623547	0.0210124936596725	0.369	0.326	0.522936229336527	PSMB10
0.354144829106427	0.0209462157391727	0.189	0.157	0.677542356300786	LPXN
0.809947028075502	0.0207824146479432	0.1	0.097	0.932950094859465	IMP3
0.672506419133246	0.0206224117521465	0.111	0.102	0.878030132608049	BUD31
0.801806289049645	0.0205732324325312	0.191	0.19	0.929905518661127	CD69
0.198268449466323	0.0203773046094193	0.653	0.616	0.551945607044054	H3F3B
0.665433359300132	0.0202696039471895	0.323	0.31	0.878030132608049	CALM3
0.992909030782339	0.020064837212789	0.152	0.152	0.998495429112352	TNFAIP8
0.222510497281483	0.0200250692711343	0.13	0.107	0.569854394110908	USP7
0.553115242575555	0.0197381591609216	0.202	0.188	0.800078136862057	CTSS
0.708706738334828	0.0195411741750378	0.121	0.12	0.891846317026651	RPL22L1
0.480486096145884	0.0195200526721675	0.154	0.137	0.763723069018337	PGAM1
0.391155050013301	0.0187084300815554	0.963	0.955	0.703922875945274	HLA-A
0.711057781724403	0.0186745555838019	0.102	0.093	0.892553009585713	FGD3
0.416692988596785	0.0185069874240413	0.219	0.196	0.723883998543254	CSK
0.523689480747031	0.0184676530919647	0.764	0.742	0.780556184231317	FAU
0.170649078260234	0.0183402743335119	0.113	0.083	0.528308309389804	AP2B1
0.744107460205194	0.0177041835247402	0.124	0.114	0.905869951554149	UBE2Q1
0.309519380090546	0.0175739739596168	0.13	0.11	0.648459301310484	NAPA
0.373399551307189	0.0174745529997402	0.384	0.351	0.68950048691014	NCL
0.493978838411387	0.0174046111560866	0.165	0.145	0.769633166364323	TBC1D4
0.86202145424696	0.0173741300675028	0.213	0.204	0.949504962342193	CCDC88C
0.0233863766361266	0.01696187879263	0.894	0.844	0.250477039381465	ACTG1
0.232315625870231	0.0169579647730078	0.245	0.209	0.577685375278788	TAX1BP1
0.457353251139818	0.0167471187056232	0.115	0.098	0.749061364416952	WTAP
0.691603188946436	0.016453970987925	0.158	0.149	0.885597500855024	UBE2L3
0.119810947710507	0.0164256445373114	0.265	0.214	0.469658915025189	CYFIP2
0.91835484628495	0.0162250482430131	0.28	0.278	0.971909016586664	EIF3E
0.804290069625051	0.0158795016663964	0.377	0.379	0.931133217049675	PKM
0.375179037505984	0.0156201943129584	0.252	0.227	0.690470341325567	TGOLN2
0.894549093984448	0.015474273136012	0.202	0.197	0.963890172737503	MYCBP2
0.107459363657075	0.0152894008085671	0.325	0.275	0.450742968280201	HNRNPA3
0.195391640057435	0.0150301760882305	0.102	0.078	0.551945607044054	SLK
0.47497566888418	0.014845200317525	0.475	0.45	0.759961070214688	HLA-F
0.326653794912045	0.0144013546660833	0.161	0.134	0.658491213220748	SMARCA2
0.302137039070889	0.0140340514589976	0.779	0.75	0.643978918598221	RPL14
0.358525620241507	0.0139070224901898	0.121	0.104	0.682242927838208	CD2BP2
0.885980222023765	0.0136179511622538	0.137	0.135	0.95951389113644	CCSER2
0.627525554282397	0.0133944304408486	0.106	0.098	0.85441208498413	ZBTB4
0.333163441094772	0.0131236677854363	0.202	0.175	0.661926283589875	ARHGAP9
0.237826447874906	0.0130891010508951	0.182	0.149	0.584135135131349	GPR171
0.762431990922013	0.0130547895428821	0.104	0.097	0.915665871450457	LGALS8
0.602746211332207	0.0128750445491135	0.111	0.102	0.839116598947541	ITGB1BP1
0.295721239315231	0.012832305570377	0.666	0.635	0.639044794992121	Z82188.1
0.830190335921286	0.0127351695026887	0.1	0.098	0.938934251820958	G3BP1
0.737792563652429	0.0125677473539181	0.18	0.171	0.902989562356637	POLR2L
0.804935002317644	0.0123398346774404	0.579	0.576	0.93113778573328	YWHAB
0.739432102828152	0.0121339942240086	0.197	0.204	0.902989562356637	LINC00152
0.6801410921025	0.0120339699753818	0.169	0.151	0.880499696513143	PVRIG
0.638702120281841	0.0120128803064046	0.165	0.152	0.862159886881824	TOP1
0.623708245592189	0.0119576892346283	0.148	0.158	0.851894189101527	PARP9
0.516508160851054	0.011951490747274	0.15	0.134	0.776203899231848	LMAN2
0.437079697418411	0.0118556148219557	0.241	0.219	0.737242863115392	ATRX
0.595019534171755	0.0116529313076161	0.126	0.113	0.83362279269238	FAM208A
0.13402151303293	0.0113468646264088	0.154	0.113	0.484653441964103	RNASEH2B
0.692115323628799	0.0113337684755479	0.119	0.111	0.885597500855024	SLAMF1
0.376200350262415	0.0112059797416926	0.696	0.67	0.691700456392434	GNAS
0.181700071873577	0.0111298746482322	0.184	0.149	0.547895601341864	UFC1
0.156365045273752	0.0110943524105156	0.273	0.233	0.515074531889845	PNRC2
0.432079799345395	0.0109552863239999	0.132	0.112	0.733086189705045	NUP210
0.622667831463305	0.0108486181279374	0.111	0.099	0.851435196052238	FLII
0.749461960466112	0.0106986896055283	0.143	0.137	0.908438739958924	RPL35AP21
0.763789838705948	0.0104330822410281	0.278	0.263	0.916173857933695	ANAPC16
0.668343659705383	0.00999145913136656	0.432	0.41	0.878030132608049	RPS11P5
0.151853915880472	0.00956306440979926	0.317	0.278	0.510520883577574	CAPNS1
0.523190604205479	0.00935508483547798	0.256	0.235	0.780406076288233	CXCR6
0.656486269131668	0.00868817333725147	0.111	0.097	0.875315025508891	CCDC142
0.107345114143574	0.00826447935432051	0.102	0.07	0.450742968280201	USP48
0.573034827418436	0.0082017451225449	0.163	0.15	0.819218279897983	DHRS7
0.72069090962903	0.0078535423615862	0.265	0.246	0.894587829558517	SHFM1
0.592546959363976	0.00727531161179496	0.642	0.621	0.832075943253274	CALM1
0.954554374623762	0.00715220347499201	0.189	0.188	0.988378509643191	AL590762.1
0.721907893841675	0.00709804892821442	0.508	0.492	0.8955313113479	MYH9
0.391467313663443	0.00675734482179791	0.128	0.108	0.703922875945274	TROVE2
0.965178268034674	0.00675196652146459	0.256	0.254	0.98846908539824	PSMB4
0.785450800601471	0.00672248717754009	0.102	0.097	0.925474983934593	YPEL3
0.962432989065622	0.00661136566676202	0.1	0.105	0.98846908539824	NUCB1
0.837012491128631	0.00653737917637232	0.649	0.64	0.940002935381204	RPL4
0.319235089557307	0.0064749178502459	0.254	0.228	0.657014974488213	HNRNPUL1
0.371370749276758	0.00647157990925029	0.21	0.184	0.68950048691014	RPL9
0.44711862384458	0.00628504216490389	0.195	0.176	0.740438589828793	CLEC2B
0.249726154374719	0.0059408359612001	0.176	0.141	0.591616486509509	ZC3H15
0.20872208756587	0.00571925624615233	0.783	0.745	0.560404509080965	RPL7A
0.535088008290439	0.00505576612965797	0.154	0.139	0.788550749059595	CLTA
0.341518552224389	0.00499229154597258	0.18	0.15	0.66804028179621	SEC11C
0.880578780927594	0.00495362322768278	0.187	0.18	0.957920241798615	BIN2
0.673279513679994	0.00492836738512414	0.102	0.093	0.878030132608049	HMOX2
0.301236132406216	0.00488365136933822	0.111	0.087	0.643978918598221	CIR1
0.516628626716139	0.00485841133430576	0.273	0.256	0.776203899231848	PIP4K2A
0.911901474355661	0.0047935015169065	0.302	0.298	0.970318615492452	RNASEK-C17orf49
0.321378453084618	0.00418833069015379	0.191	0.165	0.657014974488213	HN1
0.12693150413698	0.0037801758683349	0.128	0.093	0.475762745701449	SSRP1
0.326077027995086	0.00372050860568351	0.236	0.205	0.658491213220748	PTBP3
0.307151977492581	0.00359532023846487	0.121	0.099	0.647039252325385	USP9X
0.418113302299905	0.0035827306779066	0.115	0.096	0.724439916749182	GNA13
0.947310404107359	0.00332394635705202	0.15	0.151	0.985404892903872	CTD-3035D6.1
0.619048980282548	0.00316215628333727	0.113	0.098	0.849675070976046	NOP56
0.200389478885346	0.00289894476767683	0.169	0.137	0.551945607044054	NUB1
0.687697103920709	0.00275130680317393	0.939	0.928	0.884451735513613	RPL27A
0.9728357107951	0.00268795745654948	0.102	0.1	0.991567118347762	GLG1
0.800660579535418	0.00230129147369262	0.139	0.134	0.929676976237807	INPP4B
0.670926624033979	0.0016636492085117	0.104	0.095	0.878030132608049	RAB21
0.883543583758647	0.00150157884592739	0.137	0.132	0.958353859527918	CHD3
0.380818732994143	0.00140234091673697	0.234	0.206	0.696030988479624	JTB
0.995948246895228	0.00115648895884912	0.1	0.097	0.998495429112352	RASA2
0.000148754098899829	-0.547153985604844	0.117	0.162	0.0224821765593555	RWDD1
0.00294778352013601	-0.53521467325344	0.228	0.273	0.12036782707222	LTB
9.18644733122558e-05	-0.530123145808992	0.078	0.124	0.0180054367692021	SELL
0.0679157887155894	-0.469125742894343	0.176	0.189	0.369070971164579	HSPA1A
3.21643626609778e-07	-0.428476834963373	0.223	0.321	0.0003010600262935	CTD-2248H3.1
0.000328408552653928	-0.409261224764357	0.792	0.82	0.0378635743059823	TRBC2
0.000663137480822492	-0.409245529308567	0.065	0.111	0.0565108461918297	KMT2C
0.00192076851322728	-0.402334063940147	0.067	0.107	0.0990712180506704	FOS
0.0107423190528998	-0.394071674343302	0.354	0.391	0.191408594033487	ZFP36L2
0.0193408460664903	-0.387586029972431	0.08	0.104	0.234000359816796	CHURC1
0.165685459612592	-0.380648404278648	0.187	0.191	0.525400873391469	AC092580.4
0.19350984293559	-0.372194436296359	0.104	0.106	0.551945607044054	ZNHIT1
0.00704968142100546	-0.363451444896167	0.113	0.149	0.167861530723298	RNA5-8SP6
0.0458401162892584	-0.363181823482174	0.226	0.243	0.320013940550277	PSMB1
0.000613771629739578	-0.361297921973908	0.167	0.233	0.0565108461918297	IL7R
0.00842687562342161	-0.360097583391153	0.078	0.108	0.173859749704277	CLNS1A
0.288735691471786	-0.35878568284778	0.148	0.153	0.631886075342324	U2SURP
0.0213499890113748	-0.345339291296881	0.161	0.188	0.241104010403745	RAP1B
0.00462823605490063	-0.339319116591474	0.219	0.263	0.151397330264578	RPL3P2
0.0681735232188529	-0.322989994804202	0.091	0.11	0.369070971164579	FRG1
0.032289876769566	-0.322390179921645	0.087	0.102	0.287673447583406	ERO1L
0.0889808170457906	-0.320326794391686	0.117	0.138	0.413275832724525	TAF7
0.00494628645724641	-0.319782161647223	0.371	0.412	0.15363380751703	AC079250.1
0.00157861814729316	-0.319488708682968	0.31	0.361	0.0955830594504317	RPL31P2
0.0102526413440924	-0.304878943760131	0.074	0.101	0.18795144952364	CBFB
0.0395991772075971	-0.304515888437487	0.108	0.136	0.307993600503533	SERINC1
0.24658328004235	-0.304126622886697	0.386	0.344	0.591616486509509	SSR4
0.00280753414526638	-0.303368625310461	0.067	0.105	0.118052960559605	CLDND1
0.0448967603894214	-0.300355886412378	0.421	0.446	0.320013940550277	EEF2
0.156624704595075	-0.29879584245348	0.134	0.152	0.515074531889845	DUSP4
0.0685417517877076	-0.298497456290178	0.093	0.118	0.369070971164579	ENTPD1
0.143098612114129	-0.295820141442217	0.104	0.115	0.501427443945531	DHX9
0.191173345193646	-0.291157531168482	0.128	0.134	0.55124672472	RHOH
0.0855602850350036	-0.291133578575536	0.124	0.144	0.410165490528094	LIMS1
0.0644792765758123	-0.289336130366924	0.15	0.169	0.365258329735815	FUS
0.00657527876499527	-0.28858202834368	0.156	0.197	0.161094329742384	RPL24P8
0.0306712393520444	-0.286411658709515	0.202	0.228	0.280794317429173	RPL24P2
0.0618165456561894	-0.286391468860122	0.095	0.119	0.361203803984335	MAPK1
0.019195750105886	-0.285126709608789	0.152	0.184	0.233687392593395	RPS15AP38
4.60806162694132e-07	-0.283133627033891	0.983	0.985	0.0003010600262935	TPT1
0.531929580667808	-0.28253996268161	0.113	0.108	0.78685432310106	SIGIRR
0.0593338102474662	-0.281404722607979	0.338	0.368	0.355317116510785	SPOCK2
0.0309446798799497	-0.276769624869564	0.113	0.137	0.280794317429173	AC004057.1
0.00323311594853367	-0.276633265462355	0.121	0.165	0.121863601137038	RPS4XP6
0.0606961698427543	-0.275216479221832	0.104	0.13	0.359409344083983	IRF2BP2
0.636190319282641	-0.273914784532924	0.154	0.146	0.859953810892398	RPS4Y1
0.168074667151251	-0.271937848610016	0.128	0.145	0.525400873391469	GOLGA4
0.0207948878835118	-0.270427393450764	0.158	0.185	0.239584229139055	AC009245.3
0.0122684260006453	-0.267058950315975	0.219	0.257	0.203780565506167	RPL39
0.00356735480153515	-0.266750954203224	0.124	0.17	0.131924819075639	PIK3IP1
0.237432549437659	-0.262295705227525	0.124	0.137	0.583899368755095	RSF1
0.194510617589803	-0.257703722078439	0.319	0.326	0.551945607044054	CTD-2545G14.7
0.291196265237232	-0.257332550204527	0.128	0.133	0.633944667362444	RBM17
0.0019088792112433	-0.255668078671719	0.347	0.41	0.0990712180506704	EEF1A1
0.0434144440578415	-0.255414243977426	0.553	0.588	0.317825245952595	TXNIP
0.38368530071334	-0.251630711509203	0.148	0.152	0.698906309849578	ESYT1
0.174771094358916	-0.250546991493638	0.091	0.107	0.531087356501511	SETD2
0.495486257222251	-0.249277006820799	0.171	0.172	0.769703306847173	U2AF1
0.716962130893705	-0.248416111217731	0.187	0.177	0.894491264514107	VMP1
0.107626382222007	-0.24609076532678	0.098	0.114	0.450742968280201	TCF7
0.51748496476313	-0.242643693824544	0.154	0.152	0.776203899231848	ORMDL3
0.868666432454018	-0.242220875991708	0.167	0.143	0.951165479111662	TRIP12
0.0859405961524865	-0.241830927417549	0.289	0.311	0.410165490528094	SLA
0.442910061107325	-0.240679793371883	0.141	0.139	0.738965293618483	NLRC5
0.00785335543751284	-0.239733780629117	0.562	0.602	0.170044551421508	RPL3P4
0.264660273849793	-0.2393495778863	0.108	0.121	0.606706592684906	PIK3CD
0.0153462063258832	-0.238655641114335	0.193	0.235	0.219122121378964	RPL15P3
0.227420408957453	-0.237130285145779	0.217	0.229	0.573414351926945	HNRNPM
0.00544838045551402	-0.237032467835039	0.46	0.509	0.155180440525289	RPL41
0.372025000657169	-0.2364898968235	0.128	0.135	0.68950048691014	BAZ1A
0.131796241753983	-0.235076524437719	0.124	0.142	0.48284230623889	JAK3
0.0526300993045346	-0.234050916104956	0.08	0.102	0.341595013912982	RNF10
0.148792093160202	-0.234030938936622	0.102	0.118	0.507741763034915	BCAP31
0.050342821075712	-0.233197242590851	0.15	0.178	0.335618807171414	AC011737.2
0.211846993323287	-0.233132408890064	0.23	0.251	0.563392275323804	BPTF
0.0755484638111212	-0.232579024573621	0.174	0.207	0.388648265275059	NFKBIA
0.373532623291137	-0.232531818753123	0.174	0.176	0.68950048691014	UXT
0.185923078604853	-0.231854752709922	0.124	0.129	0.550597629848958	GAPDHP40
0.0870953082464067	-0.23128690960091	0.328	0.352	0.410352894622493	FXYD5
0.242495996560715	-0.229166482924626	0.152	0.167	0.588961776033458	DAD1
0.442935342436116	-0.228249787654638	0.195	0.193	0.738965293618483	TMEM123
0.144124032653309	-0.228030981192916	0.152	0.17	0.502638975089833	ST13
0.454608080764591	-0.227812207155454	0.098	0.1	0.748149245052237	ZCCHC6
0.229110153225052	-0.227712946419371	0.176	0.191	0.573414351926945	APRT
0.191360771022576	-0.227189199541544	0.191	0.202	0.55124672472	RPL4P2
0.448168257657956	-0.227077090728933	0.239	0.242	0.741274080176873	CAST
0.0168476317954754	-0.226932249524132	0.273	0.321	0.223985355922085	CTC-575D19.1
0.0353034016434064	-0.226641807332408	0.152	0.179	0.297845506641486	PTMAP2
0.14962362151051	-0.226274361986998	0.191	0.209	0.508253549671748	ROCK1
0.727682504983218	-0.225854406400838	0.145	0.14	0.899501826035895	CEP350
0.129379594361399	-0.223917629646748	0.126	0.143	0.479364848673614	CGGBP1
0.954938172743771	-0.222825945081497	0.195	0.185	0.988378509643191	LUC7L3
0.307094603620507	-0.222682062704993	0.115	0.121	0.647039252325385	PSMF1
0.339269988377956	-0.221302150336887	0.1	0.104	0.666457748132776	POLR2E
0.817197349973903	-0.220615180102955	0.191	0.184	0.933395574562267	PRPF40A
0.0434153478359898	-0.218098745325124	0.111	0.14	0.317825245952595	HLA-H
0.415722073833969	-0.217130056546738	0.141	0.143	0.723710536439236	SIT1
0.202389320221117	-0.216577011856621	0.23	0.246	0.551945607044054	AC104698.1
0.793520470503241	-0.216430627078174	0.139	0.132	0.926325266340888	PTPRA
0.401751718615009	-0.216307481231527	0.111	0.117	0.713121262916131	ARID5A
0.465616027329747	-0.215497138924705	0.113	0.114	0.754221002947358	TRIM8
0.401636146630899	-0.215393584148332	0.128	0.131	0.713121262916131	SNRPC
0.449272645126137	-0.214734145522129	0.113	0.117	0.741848681084439	GIMAP1
0.876521638757954	-0.214592638757293	0.191	0.179	0.955496335909671	SRSF11
0.364142184161608	-0.213279551492901	0.126	0.131	0.687590251403421	LGALS3
0.227694820556181	-0.212869113974378	0.102	0.117	0.573414351926945	SNHG8
0.284225197870989	-0.21149800719133	0.126	0.137	0.628760031407606	EIF2S3
0.167298039292781	-0.211073718628189	0.152	0.165	0.525400873391469	ATP5EP2
0.350508108662195	-0.210820801459036	0.128	0.136	0.676125182284207	PPP2CA
0.0817908383107302	-0.209796785957447	0.139	0.162	0.403199256861022	RPL30P4
0.582386076199831	-0.209042609378632	0.291	0.292	0.825965874310281	PPP2R5C
0.307119566749092	-0.208894179916497	0.148	0.16	0.647039252325385	KLRB1
0.284102563762882	-0.208275532825986	0.195	0.212	0.628760031407606	SAMHD1
0.0533226824181827	-0.208254041713025	0.171	0.209	0.341595013912982	GPSM3
0.0543671062537542	-0.208151304611716	0.373	0.402	0.347099440577714	RPS3AP47
0.291420482292634	-0.207838910655319	0.176	0.186	0.633944667362444	IL16
0.0320127967335233	-0.207386313450725	0.167	0.201	0.286507221907332	TRMT112
0.109132460388266	-0.20707477363149	0.254	0.277	0.453177166019072	CELF2
0.328266127682798	-0.206164826846309	0.115	0.127	0.659222961330209	CCAR1
0.143415366992336	-0.205793120669215	0.594	0.602	0.501427443945531	CTD-2666L21.3
0.270401400293687	-0.205396778674978	0.111	0.122	0.614833810412559	ZNF706
0.260665177767596	-0.203355875550616	0.206	0.223	0.602910109948939	HSPA5
0.577362069948668	-0.203113215054978	0.269	0.272	0.822405274054789	SKP1
0.302797496261473	-0.202962431640904	0.273	0.285	0.644389894324091	RASSF5
0.647758632730985	-0.201904118441236	0.137	0.136	0.869219351716988	GSPT1
0.000144257499096026	-0.201602705289115	0.97	0.978	0.0224821765593555	EEF1A1P5
0.514840901501362	-0.201367891852198	0.321	0.315	0.776203899231848	KLF6
0.00316313609478168	-0.200083283041619	0.557	0.612	0.121863601137038	RPS12P26
0.773332312175679	-0.19829016306121	0.1	0.096	0.920912334335392	PRDM2
0.652522528448426	-0.198084576345688	0.249	0.244	0.872999423726222	CAPZB
0.673305759851989	-0.198028175504262	0.128	0.127	0.878030132608049	RNF187
0.253218114599812	-0.197931146708197	0.152	0.167	0.593547812744369	ERH
0.382242789569025	-0.197772590920208	0.228	0.235	0.697575295675316	PRDM1
0.221820338163843	-0.197598035452782	0.223	0.241	0.569854394110908	BIRC3
0.207220218026372	-0.197570670616307	0.933	0.926	0.557135291264319	RPS19
0.322569376972835	-0.197528163732914	0.325	0.327	0.657014974488213	COMMD6
0.433150857308666	-0.195691368349576	0.108	0.11	0.733086189705045	CCT2
0.235859307479217	-0.195626286210371	0.152	0.162	0.582030503399857	RPL34P31
0.447285352223108	-0.194589351422231	0.13	0.132	0.740438589828793	CPNE1
0.229166287010677	-0.193947779024535	0.124	0.136	0.573414351926945	ANKHD1-EIF4EBP3
0.0687902187868146	-0.193475997086575	0.117	0.145	0.369394051567552	RNASET2
0.470399444880611	-0.193266889278568	0.111	0.11	0.755287774867607	CERS2
0.0785103904730227	-0.192770286142913	0.651	0.666	0.393698218251263	RPL9P3
0.225207539438244	-0.192666709450195	0.236	0.256	0.569854394110908	PTPN7
0.369124458532535	-0.192126657149981	0.126	0.128	0.689032322594065	COL6A3
0.478226094885022	-0.191763844472264	0.234	0.235	0.761962833341744	MZT2B
0.108403109899228	-0.191748152053518	0.178	0.205	0.451466158446692	CTB-79E8.3
0.797435840298437	-0.191671101333445	0.364	0.353	0.927465980968632	LCP2
0.684982657219305	-0.19099892110126	0.189	0.183	0.883848589960394	PNISR
0.911139183880423	-0.190794214841593	0.158	0.149	0.97003411211604	EID1
0.218526383717785	-0.190116060112317	0.627	0.629	0.567611278309784	PABPC1
0.133960531212086	-0.189295352304624	0.143	0.161	0.484653441964103	NR3C1
0.377373525811779	-0.188570659929491	0.102	0.111	0.693207226420887	KIF2A
0.260320172093677	-0.18814115552568	0.119	0.135	0.602910109948939	PSTPIP1
0.311549043386762	-0.188093209774337	0.347	0.363	0.650304712500589	CD7
0.256030647975334	-0.188072322301463	0.098	0.108	0.598116889191483	ATP1A1
0.266308193513909	-0.187270020514322	0.232	0.251	0.609588139704514	TMEM50A
0.0203722765569037	-0.18693260462533	0.629	0.662	0.239396681091122	AP000936.1
0.886081705590284	-0.186424762882612	0.13	0.121	0.95951389113644	TCEB1
0.127921921930951	-0.186077983304654	0.386	0.412	0.475762745701449	PCBP2
0.332602969599924	-0.185984639459161	0.134	0.146	0.661926283589875	RSRC2
0.402678841739742	-0.184555656805314	0.119	0.127	0.713151184230318	PPP1R2
0.486581345892651	-0.184268905433494	0.286	0.294	0.765592822993721	ALDOA
0.0636161047800341	-0.184218632228255	0.642	0.655	0.363380333702878	BTG1
0.958343267747304	-0.183570780275288	0.206	0.189	0.988378509643191	SRSF5
0.325054763295492	-0.183097796587475	0.644	0.637	0.658491213220748	RPL6
0.368976518121042	-0.182280391042851	0.197	0.213	0.689032322594065	PBXIP1
0.0449486437950788	-0.181716527252955	0.536	0.572	0.320013940550277	MIR3654
0.00940237380051877	-0.181592096768592	0.887	0.907	0.179456902774226	RPL31
0.519045713586524	-0.181552050605502	0.132	0.132	0.776587479869914	LPIN2
0.0586042691336417	-0.180757462080217	0.267	0.299	0.353428823082885	AB019441.29
0.122429394384475	-0.180564347919035	0.121	0.142	0.473949769581551	RPL23AP2
0.0215271437860487	-0.180380237172959	0.399	0.438	0.241104010403745	RPL34P34
0.857778384689364	-0.179916406861848	0.204	0.189	0.947430613623263	HDGF
0.137175263668821	-0.179862712204544	0.401	0.422	0.490821560939134	RPS28
0.163738918720833	-0.179629256221852	0.091	0.106	0.525400873391469	RPS3AP6
0.831982538769399	-0.178892786639176	0.332	0.315	0.939389031516854	JAK1
0.124688459588285	-0.177719705937126	0.1	0.122	0.475465721387236	CCNL1
0.204048941242057	-0.176343505790712	0.087	0.1	0.5531617217627	UBQLN1
0.149168446177304	-0.176329433069924	0.267	0.285	0.507741763034915	RPS17
0.326681709357135	-0.17579092054841	0.156	0.172	0.658491213220748	SLC2A3
0.881558945823227	-0.175276795994777	0.184	0.173	0.957920241798615	SF3B5
0.321865469563651	-0.174073300932077	0.226	0.236	0.657014974488213	FKBP5
0.940121635358503	-0.174031482137601	0.323	0.306	0.981174017339891	ISG20
0.597586346887705	-0.17378622041735	0.295	0.289	0.835427417902926	EIF3K
0.127783684699581	-0.173752628177785	0.137	0.168	0.475762745701449	JUN
0.372561453079257	-0.173581892762518	0.137	0.144	0.68950048691014	DDOST
0.349047104465978	-0.173499666697732	0.091	0.102	0.674686710802088	RPL17-C18orf32
0.498602420128516	-0.173180077411079	0.341	0.338	0.772538137116119	CSDE1
0.438571287358098	-0.172575768013445	0.104	0.111	0.737875212054592	ZBTB7A
0.672178782321633	-0.171993988380254	0.165	0.161	0.878030132608049	RHOF
0.495212977612716	-0.171664569162576	0.751	0.738	0.769703306847173	RPL36
0.64792320043802	-0.171573155243757	0.239	0.237	0.869219351716988	BTN3A2
0.215924839159346	-0.171296920933048	0.273	0.285	0.565792359294543	EEF1DP1
0.0735118589453554	-0.170190673345866	0.206	0.238	0.38421779652625	FBXL18
0.758629595673005	-0.170097238138961	0.252	0.242	0.913612524896487	CXCL13
0.416971956303742	-0.16984512308029	0.095	0.101	0.723883998543254	SUSD3
0.739003285624241	-0.169433026763344	0.23	0.226	0.902989562356637	TERF2IP
0.296878111126615	-0.169189080243749	0.874	0.857	0.640106575978082	RPL11
0.18904318177716	-0.16911823415801	0.093	0.114	0.550597629848958	RGCC
0.3967787876306	-0.168977812906295	0.145	0.155	0.70959289595289	SEPW1
0.918180756493846	-0.168554918041242	0.119	0.106	0.971909016586664	AKIRIN1
0.069638339981794	-0.16773035762011	0.581	0.61	0.3729266294107	RPL6P27
0.167626524683356	-0.167718809202648	0.304	0.322	0.525400873391469	RPS2P7
0.18998288614579	-0.167214004499026	0.612	0.618	0.550597629848958	SNORD100
0.378528254182449	-0.166612068584067	0.206	0.212	0.694677320409738	C6orf62
0.122598231213187	-0.166525292474808	0.711	0.717	0.473949769581551	AC016739.2
0.980059745969122	-0.166191957015545	0.102	0.095	0.991567118347762	DNAJC1
0.479580122086234	-0.165401153829278	0.156	0.161	0.762968376046281	AP000721.4
0.80524415653975	-0.165064380093803	0.117	0.104	0.93113778573328	PTGER4
0.825739652169428	-0.165012664053745	0.204	0.184	0.936061144159675	SMCHD1
0.35320843097986	-0.164785564240761	0.401	0.406	0.67738603201617	RPL15P2
0.338447995155014	-0.164733283213756	0.154	0.166	0.666457748132776	CHMP2A
0.411714770409023	-0.164677766959787	0.239	0.247	0.723299735067945	RAC1
0.140264191082804	-0.164009468141598	0.291	0.311	0.497198103094779	RPL5P17
0.710411043647771	-0.163657021802779	0.33	0.3	0.892553009585713	CDC42SE2
0.102057060155801	-0.163391363173634	0.87	0.872	0.44325620972948	RPL32
0.229184687005316	-0.163219129227749	0.117	0.136	0.573414351926945	DUSP1
0.532965683453586	-0.162460360807867	0.13	0.134	0.787523035428357	MBP
0.251972170253312	-0.162298938673014	0.362	0.373	0.591616486509509	CXCR4
0.147538855689389	-0.162231990480641	0.521	0.539	0.507741763034915	AC004453.8
0.431652446270471	-0.162224334504028	0.102	0.106	0.733086189705045	DHX36
0.238846438809788	-0.161463880435223	0.111	0.123	0.585334843531628	ZCRB1
0.0621584315907194	-0.16098163886751	0.555	0.589	0.361203803984335	RPS7P1
0.603278281288155	-0.160738566095439	0.111	0.114	0.839116598947541	STAU1
0.00652501874183341	-0.160489512668689	0.675	0.717	0.161094329742384	RPL10P3
0.347462601295226	-0.160134144990591	0.132	0.142	0.674686710802088	ATM
0.0873717185479961	-0.159067763942254	0.902	0.908	0.410668029626073	RPS6
0.217644384423898	-0.157652854970278	0.202	0.227	0.567611278309784	ZFP36
0.130301209245044	-0.156557077482623	0.445	0.463	0.480961149002424	RPL17
0.067242530012927	-0.156388639052419	0.859	0.862	0.369070971164579	RPS20
0.0287353954289256	-0.155810126142877	0.703	0.728	0.269480263352604	RPL13A
0.399652484189288	-0.155223695824019	0.473	0.474	0.713043451012163	EEF1D
0.546273222282223	-0.154621704682057	0.2	0.176	0.794086856005818	SUN2
0.550486503031982	-0.154276209387191	0.486	0.478	0.797452731664955	RPL7AP6
0.0158751740999045	-0.153816621193433	0.74	0.771	0.219122121378964	RPL13AP25
0.842516504950917	-0.15365886903725	0.158	0.152	0.940802032736703	SPTAN1
0.751146014323018	-0.153489620433304	0.102	0.101	0.909531705294051	PTPN1
0.132119691429598	-0.15289285343811	0.321	0.344	0.483124244779874	PTMAP5
0.560724975958805	-0.1528885871188	0.174	0.172	0.806916999177135	MKNK2
0.457693277730388	-0.15231205949898	0.095	0.1	0.749061364416952	LSM7
0.306556018865803	-0.151945167389024	0.095	0.107	0.647039252325385	USF2
0.708926817309961	-0.151520769506935	0.15	0.143	0.891846317026651	CD5
0.77388302050931	-0.151514955758802	0.13	0.124	0.920912334335392	SF3A1
0.193592754280395	-0.151341043407354	0.223	0.248	0.551945607044054	RPSAP58
0.705025926786033	-0.151053472594715	0.137	0.118	0.890941854610331	KDM2A
0.977145117551829	-0.150967010284967	0.243	0.228	0.991567118347762	PLP2
0.609893917729451	-0.150792281031749	0.304	0.3	0.841825407570229	PGK1
0.11717019853509	-0.150533551349941	0.078	0.101	0.464268938346165	COPS6
0.841655383994618	-0.149843309956541	0.161	0.154	0.940802032736703	BAZ1B
0.110935589559121	-0.14952910720619	0.241	0.272	0.454598908465516	FAM107B
0.490629086647266	-0.149486995772393	0.141	0.143	0.768691454699153	SNX6
0.493569087461066	-0.149344096382055	0.098	0.104	0.769633166364323	ZNRF1
0.718809686210848	-0.14921248991399	0.106	0.109	0.894587829558517	ZNF292
0.126814118102649	-0.148367097726018	0.26	0.279	0.475762745701449	TSC22D3
0.0294005288737543	-0.148294852957432	0.694	0.729	0.27440493615504	CTD-2192J16.15
0.835427717208211	-0.148263671149897	0.178	0.172	0.940002935381204	GNG2
0.413382113728266	-0.147371730713441	0.111	0.119	0.723710536439236	UBE2B
0.155044801953686	-0.146914947086795	0.302	0.325	0.514325693203303	RPL5P34
0.775716324857474	-0.146844765910673	0.115	0.112	0.920912334335392	SIPA1
0.934618083739117	-0.146752837450996	0.132	0.125	0.979827765564884	YTHDC1
0.135066170318559	-0.146355008906202	0.089	0.107	0.487531664501611	FDFT1
0.148871416109649	-0.146306090957777	0.718	0.738	0.507741763034915	RPL8
0.939703691851849	-0.145657535476817	0.338	0.328	0.981174017339891	EDF1
0.820308598153703	-0.145166855573848	0.117	0.102	0.934839556378425	PCSK7
0.875565927862234	-0.144781005815524	0.701	0.68	0.955496335909671	EIF1
0.426079578474229	-0.144669927886975	0.605	0.599	0.728816870464832	LAPTM5
0.93113221102796	-0.144655942797682	0.139	0.122	0.978562538131261	TNRC6B
0.785106583252355	-0.144157876871899	0.141	0.139	0.925474983934593	EP300
0.698401390798063	-0.144135868647252	0.108	0.109	0.886210287012468	SEL1L3
0.964064852792492	-0.143732700096567	0.1	0.09	0.98846908539824	CEBPZ
0.0559892091626785	-0.143611319625792	0.792	0.807	0.348848799360647	SNORA52
0.0165538766759228	-0.143588516572569	0.729	0.767	0.223985355922085	RPL18
0.739898590379979	-0.143555747308732	0.163	0.163	0.902989562356637	LRP10
0.508613457613858	-0.142928114248609	0.134	0.139	0.774437715258895	ATP6V1F
0.737122555826667	-0.142021929534206	0.115	0.113	0.902989562356637	ITSN2
0.80158399644518	-0.141913235111841	0.104	0.101	0.929905518661127	PPP1R11
0.930334689725205	-0.141552427134676	0.514	0.495	0.978425497650522	NAP1L1
0.821332284130868	-0.141346338021551	0.182	0.177	0.934839556378425	WDR82
0.25161271098767	-0.141308570561419	0.119	0.134	0.591616486509509	SNX5
0.796205226959318	-0.140500124519401	0.206	0.2	0.926699670332698	ANXA1
0.54157672837177	-0.140301754451025	0.345	0.344	0.791105534589839	RPL34P18
0.287977267659232	-0.140202782960691	0.154	0.172	0.631886075342324	RPL31P7
0.781201707281855	-0.140110050186497	0.169	0.151	0.924052713501771	GALM
0.852646100274042	-0.139625060039722	0.128	0.114	0.943639952872458	MAP3K2
0.774697107388119	-0.139604711115628	0.423	0.413	0.920912334335392	RPL18A
0.670476055392255	-0.137408201045222	0.128	0.126	0.878030132608049	DOCK2
0.387470788668011	-0.136800969569062	0.573	0.573	0.701964473470945	UBC
0.660455493701483	-0.136711521995968	0.106	0.105	0.876605992875783	METTL9
0.501341270405503	-0.136530514959075	0.217	0.222	0.773937340955169	PDCD4
0.847472748470986	-0.136228206019669	0.202	0.198	0.940812256477086	PPP1CC
0.160573958184356	-0.136118828568689	0.492	0.517	0.52193193705031	RPS24P8
0.671611961754443	-0.134433860754569	0.156	0.136	0.878030132608049	INPP5D
0.600721575337113	-0.134100349102139	0.137	0.115	0.839116598947541	RFTN1
0.795547157307674	-0.133442260673607	0.252	0.244	0.926483914630447	C19orf43
0.839945282323521	-0.133292558614628	0.249	0.243	0.940802032736703	PCED1B-AS1
0.699473119391984	-0.133270273887044	0.128	0.115	0.886210287012468	VPS28
0.835781685905164	-0.131973002040958	0.126	0.122	0.940002935381204	TMEM248
0.248870348101047	-0.130450390854197	0.944	0.934	0.591616486509509	RPLP2
0.951819214627871	-0.130439200025185	0.113	0.108	0.987594314807108	TCF25
0.658072860606352	-0.129998335239197	0.145	0.124	0.87623831982911	NOL7
0.669201996011964	-0.129235070987431	0.321	0.316	0.878030132608049	EMB
0.698662810051273	-0.128701867418016	0.139	0.139	0.886210287012468	ADD3
0.448955423992547	-0.128614014225026	0.226	0.193	0.741848681084439	PAG1
0.993808645299665	-0.128367919676204	0.102	0.094	0.998495429112352	CD46
0.48914204142287	-0.128133626489841	0.167	0.176	0.76820384710643	ARF6
0.0336939097851562	-0.127895478095746	0.707	0.733	0.293511391906249	RPS27
0.533185238782362	-0.127882024290785	0.421	0.418	0.787523035428357	RPL13AP5
0.955105724414334	-0.127763330459887	0.134	0.124	0.988378509643191	IFI44
0.329596851433912	-0.127178519440107	0.1	0.11	0.660763900811147	TMED5
0.973402422317539	-0.126919752787302	0.132	0.131	0.991567118347762	PHF3
0.668171896981483	-0.126660549272908	0.197	0.177	0.878030132608049	RBL2
0.326583371900798	-0.126235693195838	0.2	0.213	0.658491213220748	SNORD3A
0.739594180848996	-0.125497777520324	0.102	0.103	0.902989562356637	UBLCP1
0.692866468441298	-0.125356307348054	0.176	0.171	0.885597500855024	CCDC69
0.73453014970791	-0.1249290787448	0.197	0.195	0.902275887290337	KMT2E
0.667469602415066	-0.124616809599593	0.137	0.134	0.878030132608049	RTN4
0.252040697058898	-0.124241325432126	0.195	0.218	0.591616486509509	ZFAS1
0.816621875084813	-0.124162062908337	0.197	0.187	0.933282142954072	CARD16
0.774303614544602	-0.123565634772742	0.115	0.112	0.920912334335392	TXNL4A
0.654444732847862	-0.123326874455545	0.102	0.102	0.874064378257005	DDX3X
0.690385441374999	-0.122928211094305	0.206	0.205	0.884993763960103	ZYX
0.633740105869978	-0.1226464241129	0.132	0.136	0.858116232366587	FOXO1
0.0860697007012657	-0.12226774483138	0.95	0.949	0.410165490528094	RPS12
0.360432000996811	-0.122012921078428	0.189	0.204	0.683878724059777	SERP1
0.94321982011491	-0.121839831387496	0.167	0.163	0.982834049667849	SETX
0.173587258589368	-0.121832199597521	0.978	0.968	0.530182956288913	RPLP1
0.679752962979419	-0.121733070758606	0.115	0.117	0.880499696513143	ILF2
0.383643240240348	-0.121707706013854	0.104	0.114	0.698906309849578	PDS5A
0.550986765324773	-0.121421911436105	0.165	0.168	0.797587932080173	GIMAP5
0.608222081263117	-0.120766097531458	0.113	0.119	0.841079937300276	CYTH1
0.332159279435009	-0.120243753396519	0.115	0.128	0.661926283589875	AC002994.1
0.729356698929784	-0.120045079479794	0.124	0.125	0.899501826035895	BHLHE40
0.706714129303974	-0.11961187213444	0.236	0.243	0.891200684288693	EIF4A2
0.81338281773203	-0.119582887995341	0.564	0.552	0.932950094859465	HSPA8
0.959796415545494	-0.119474632330102	0.154	0.145	0.988378509643191	TMED2
0.964589270538618	-0.1192099146769	0.23	0.216	0.98846908539824	SEC61B
0.854708946228413	-0.119078829896747	0.124	0.119	0.945389127882443	BIRC6
0.63395525738103	-0.118886964296133	0.655	0.62	0.858116232366587	PTPRC
0.939645371811333	-0.118558217189151	0.111	0.101	0.981174017339891	NEMF
0.251876005946879	-0.118514489716372	0.154	0.176	0.591616486509509	TMCO1
0.0229502010559488	-0.118369755883454	0.139	0.187	0.249902189275887	CD4
0.569165773828927	-0.118259823792838	0.191	0.197	0.816067971254351	EIF3M
0.579069466735238	-0.118107261981087	0.295	0.295	0.823811155180239	RPL36AP21
0.483605694866084	-0.117919632578097	0.106	0.117	0.7643539692936	HNRNPLL
0.322406871524536	-0.117239067601415	0.514	0.514	0.657014974488213	RPL18AP3
0.0875908832449096	-0.117183616867115	0.078	0.102	0.410713232440246	CDC42EP3
0.997060519185494	-0.116968791900043	0.152	0.14	0.998500645976715	G3BP2
0.739097735848244	-0.11680086788774	0.108	0.095	0.902989562356637	C19orf60
0.638405453825211	-0.116694423777171	0.126	0.127	0.862159886881824	PSMB7
0.194754678512625	-0.116648090356078	0.108	0.121	0.551945607044054	PIM1
0.823586584216566	-0.116488895393773	0.108	0.105	0.935243166317769	PPP2R5A
0.946059206231093	-0.116370536388187	0.1	0.094	0.984901884579797	FAM78A
0.975633581134551	-0.116189895216732	0.223	0.214	0.991567118347762	PSMA2
0.689740958495865	-0.116176161116884	0.106	0.107	0.884746255662235	ACP1
0.926042649650007	-0.115644951784189	0.174	0.159	0.975829888878502	2001-09-01
0.263470664467377	-0.11553758039716	0.271	0.29	0.605297625693057	RPS20P14
0.509971185784129	-0.115518135182339	0.757	0.748	0.774437715258895	GNB2L1
0.912735416870067	-0.115513945214928	0.102	0.095	0.970679010887321	ZNF655
0.790644418472139	-0.115341742981491	0.859	0.834	0.925474983934593	RPS4X
0.356780938870368	-0.115215906568564	0.121	0.137	0.680243813410429	SNX3
0.282354650000193	-0.115166951367668	0.169	0.189	0.627176547588991	RPS12P23
0.155640856370466	-0.11486746843151	0.078	0.1	0.51442846287709	HSPA1B
0.269165600703951	-0.114346679580764	0.623	0.628	0.612734700789483	RPL13P12
0.226946620140295	-0.113549545884023	0.095	0.113	0.573215690045075	AC018738.2
0.374177467882903	-0.11328790392322	0.247	0.258	0.689847175017035	MORF4L1
0.93291292730571	-0.11312700104301	0.115	0.102	0.979383683727473	CD28
0.988688432599119	-0.112393011207023	0.102	0.094	0.99733882032644	CDC123
0.653969574671531	-0.11222670273273	0.158	0.161	0.874064378257005	MLLT6
0.326893852277443	-0.11209859895821	0.436	0.453	0.658491213220748	PPIA
0.458871244572753	-0.112045178652406	0.234	0.244	0.749943814299891	C12orf57
0.973950604064964	-0.111650180123215	0.184	0.171	0.991567118347762	PTBP1
0.693567430516562	-0.111468579101911	0.117	0.101	0.885597500855024	EIF1AX
0.229164426950874	-0.11133322372031	0.093	0.111	0.573414351926945	COPA
0.998168043049278	-0.110680592705373	0.108	0.102	0.998500645976715	KAT2B
0.995032724870691	-0.110656127267861	0.317	0.305	0.998495429112352	ARF1
0.689024740755486	-0.110528607212561	0.796	0.778	0.884746255662235	RPL24
0.669837236873934	-0.110348521410041	0.234	0.216	0.878030132608049	CHD2
0.942277920908164	-0.110244614261094	0.111	0.105	0.982374853712767	NFKB1
0.758340278798205	-0.109881236808761	0.256	0.237	0.913612524896487	LAT
0.832030285057785	-0.109745208372166	0.421	0.401	0.939389031516854	SLFN5
0.940124900287916	-0.109682143223482	0.2	0.185	0.981174017339891	RN7SL3
0.947698073022346	-0.109405071321052	0.234	0.223	0.985404892903872	CANX
0.620720214545129	-0.109371752609908	0.108	0.113	0.851257064329823	FAM89B
0.40443570646695	-0.108684864723192	0.384	0.34	0.713495935801281	S100A11
0.686246965453344	-0.108447940247592	0.829	0.81	0.884451735513613	RPS23
0.9158725905414	-0.10842141299313	0.158	0.15	0.971881157190737	DCAF7
0.622908649795793	-0.108413551612711	0.108	0.112	0.851435196052238	SMEK2
0.698614017390067	-0.108109745437744	0.184	0.189	0.886210287012468	CTSB
0.0553605368557553	-0.107883280136641	0.425	0.473	0.347777731529745	RGS1
0.951738590004982	-0.107540735532486	0.221	0.21	0.987594314807108	MATR3
0.426657319938021	-0.10752479648513	0.473	0.486	0.728816870464832	AC007969.5
0.941639390432741	-0.107473172298489	0.187	0.179	0.982231615352939	UBXN1
0.746348999551061	-0.107459440251735	0.2	0.198	0.90634803548922	TBC1D10C
0.822754201404481	-0.107392840230846	0.302	0.297	0.934839556378425	TPM4
0.893425998077855	-0.107049351448024	0.252	0.24	0.963890172737503	PAK2
0.957868279541138	-0.106612957894213	0.121	0.112	0.988378509643191	NUP50
0.339395356083477	-0.105658218568713	0.163	0.134	0.666457748132776	ITK
0.977853935637018	-0.105306742877615	0.117	0.113	0.991567118347762	ARF3
0.858577227645487	-0.10509012215093	0.13	0.122	0.947528922401551	TTC39C
0.482851983713857	-0.105004762138675	0.161	0.168	0.76402016297028	EVI2A
0.747072303358813	-0.104822413950123	0.108	0.105	0.90666360036116	SNRPGP2
0.908169937751208	-0.104661721645189	0.132	0.123	0.968774774471621	TMEM173
0.867054962535075	-0.104572136939749	0.102	0.094	0.950800173036527	CCDC91
0.687073234859938	-0.104376721643122	0.282	0.278	0.884451735513613	CTC-260E6.2
0.293467865986053	-0.104235114715295	0.104	0.119	0.635576814732224	HERPUD1
0.146350642298207	-0.104004525782037	0.082	0.102	0.507741763034915	FAM65B
0.298894615667895	-0.103940108029114	0.482	0.499	0.642420712880696	TPM3
0.774077659468924	-0.1037739976355	0.178	0.162	0.920912334335392	ZBTB38
0.567530950254576	-0.103658652677932	0.247	0.223	0.814319665079772	2002-09-01
0.50646199650208	-0.103278126230619	0.132	0.139	0.774437715258895	SNURF
0.876190832815708	-0.10323835456789	0.321	0.312	0.955496335909671	PPP1CA
0.717669445882913	-0.102268990108172	0.113	0.1	0.894587829558517	DDX60
0.604764181634089	-0.102139456500381	0.134	0.14	0.839474359775364	ARHGEF6
0.791077873414952	-0.101939013556321	0.128	0.112	0.925474983934593	ATP6V1E1
0.444028476319624	-0.101851161723493	0.308	0.321	0.738965293618483	SUMO2
0.700523421964234	-0.101183140157931	0.102	0.102	0.886686245630581	USP47
0.630439291793638	-0.101027768580042	0.132	0.118	0.857502437137773	STAG2
0.968440467920405	-0.100730841824633	0.115	0.109	0.990154451795491	YTHDF2
0.527541407611184	-0.100500149991045	0.158	0.134	0.784507707828468	PPP6R1
0.418770625345318	-0.100088670952823	0.369	0.382	0.724439916749182	GLTSCR2
0.678659216446603	-0.100012341032012	0.156	0.16	0.880499696513143	PSMD8
0.557332536257199	-0.100010053755611	0.108	0.114	0.803805571055269	TMEM230
0.867537892929746	-0.0999823271568028	0.206	0.19	0.950800173036527	PSAP
0.957525084805509	-0.0999201450252929	0.213	0.208	0.988378509643191	C11orf58
0.316051587108608	-0.0996491357563292	0.323	0.283	0.654821470119316	IKZF1
0.78679486103615	-0.0994947010062783	0.154	0.145	0.925474983934593	ARHGAP25
0.961517406919996	-0.0993375456188508	0.119	0.111	0.988378509643191	BDP1
0.0458715228002633	-0.0983378095153435	0.883	0.897	0.320013940550277	RPL26
0.290613978361943	-0.0981423519213109	0.104	0.122	0.633944667362444	MYO1G
0.786495749986673	-0.0979087549856674	0.265	0.246	0.925474983934593	SPN
0.681998941876065	-0.0977261742766453	0.772	0.758	0.881740056779082	TRAC
0.266539303942229	-0.0975624480889579	0.85	0.857	0.609588139704514	RPS2
0.789955281746929	-0.0974877093135398	0.108	0.108	0.925474983934593	FLI1
0.720127029229816	-0.0972641098828298	0.098	0.101	0.894587829558517	STX16
0.98857011574482	-0.0967712862311563	0.128	0.121	0.99733882032644	UBALD2
0.809210316575955	-0.0963491311965299	0.102	0.089	0.932950094859465	RALBP1
0.810441109290853	-0.0952144879735797	0.128	0.125	0.932950094859465	PDAP1
0.16589696912783	-0.0944485266632513	0.169	0.194	0.525400873391469	ABRACL
0.792147532387779	-0.0944337206702212	0.1	0.094	0.925474983934593	FIP1L1
0.765419032840438	-0.0940555305427397	0.182	0.17	0.91693766431881	POLR1D
0.420453290535424	-0.0934858280840896	0.816	0.811	0.725429973106894	SH3BGRL3
0.476987404435601	-0.0932446434878762	0.126	0.109	0.761962833341744	ABCF1
0.214686970035346	-0.0931183902477208	0.852	0.849	0.564056918591527	RPL38
0.919120255126144	-0.0930002171387776	0.2	0.189	0.972194117672553	ATP6V1G1
0.873113212500588	-0.0929564502443574	0.275	0.264	0.95443496737376	APOL6
0.428341756231887	-0.0927759785553097	0.143	0.153	0.728816870464832	ARHGEF3
0.492527762541743	-0.0927331804208624	0.174	0.182	0.769633166364323	CTD-2013N17.1
0.607135204598734	-0.0922434897145896	0.165	0.148	0.841079937300276	SYNE1
0.946209310542733	-0.0920579240066124	0.215	0.204	0.984901884579797	PNN
0.729403268975744	-0.0920481245746244	0.108	0.095	0.899501826035895	PSMC3
0.814848898343146	-0.0916641759762866	0.486	0.462	0.933282142954072	PTP4A2
0.329707701527195	-0.0915018263091698	0.152	0.168	0.660763900811147	CTLA4
0.980173989525662	-0.0910517195302523	0.132	0.126	0.991567118347762	ITGB7
0.235745890840851	-0.0909635779533777	0.102	0.119	0.582030503399857	ANXA7
0.938006512126643	-0.090946615129708	0.126	0.122	0.981174017339891	CTCF
0.98017888115343	-0.090857948244331	0.111	0.105	0.991567118347762	FGFR1OP2
0.399813649317534	-0.0904690055576394	0.169	0.139	0.713043451012163	GOLGB1
0.645343700255216	-0.0904629972768344	0.1	0.103	0.868135657172425	LGALS9
0.542172358615142	-0.0897390570434704	0.106	0.113	0.791105534589839	ARID5B
0.631030881671562	-0.0897277066448303	0.139	0.146	0.857711878000181	CMTM3
0.865717452621668	-0.0897083095878897	0.139	0.13	0.950800173036527	ATP1B3
0.751752495539544	-0.089591243205394	0.358	0.335	0.909531705294051	HNRNPK
0.762297751949989	-0.0895690095938435	0.269	0.266	0.915665871450457	SSR2
0.506518156358384	-0.0895501113407549	0.119	0.102	0.774437715258895	IER2
0.97942269728978	-0.0877396967320816	0.119	0.113	0.991567118347762	RBBP6
0.366900675911611	-0.0876087355429123	0.1	0.113	0.687803966788249	BTG2
0.542055121378425	-0.0874731687062195	0.106	0.088	0.791105534589839	HTATSF1
0.402040303837921	-0.0873901239378512	0.182	0.151	0.713121262916131	CTBP1
0.749417704307583	-0.0873550494230178	0.213	0.198	0.908438739958924	SCAF11
0.990671048778428	-0.087263792763683	0.171	0.162	0.998311185401398	PCM1
0.904701304549655	-0.0872306112593821	0.117	0.111	0.966999741387253	GYG1
0.907243974650748	-0.0869409628352234	0.167	0.153	0.968517532851561	PIK3R1
0.678733244143032	-0.0864165479082693	0.119	0.125	0.880499696513143	SERPINB9
0.7951685947344	-0.0862903971296356	0.191	0.193	0.926483914630447	CHD4
0.212944060381887	-0.0859896118992696	0.813	0.822	0.563750106928075	RPS15
0.440269515407949	-0.0858255539742647	0.156	0.168	0.738965293618483	RPS7P10
0.914411559307499	-0.0858099813116271	0.132	0.121	0.971881157190737	SLAMF7
0.813355042387423	-0.0857097221334706	0.145	0.13	0.932950094859465	VAMP2
0.761554844350454	-0.085481130281037	0.126	0.115	0.915665871450457	SUMO3
0.887516653862896	-0.0843098288897286	0.28	0.265	0.960006976584589	CDV3
0.514837083691669	-0.0840450230074059	0.289	0.3	0.776203899231848	TCEB2
0.426609651972845	-0.0838868320937287	0.158	0.136	0.728816870464832	N4BP2L2
0.583059573809041	-0.0834710952368334	0.113	0.114	0.826103432277995	STT3B
0.189126976482277	-0.0832050227125794	0.683	0.701	0.550597629848958	RPL10
0.956650020989694	-0.0831981599349332	0.191	0.185	0.988378509643191	SLAMF6
0.83858211089675	-0.0831593569447202	0.536	0.524	0.940802032736703	S100A6
0.948861041017071	-0.0831470233270446	0.803	0.788	0.985568436880477	RPS13
0.511761374755208	-0.0830653101878172	0.104	0.113	0.774971933358977	PABPC3
0.898925338039918	-0.0825085746227825	0.126	0.119	0.964892476756976	CCT5
0.847691043335987	-0.0824641067467828	0.152	0.141	0.940812256477086	AC013394.2
0.770814601919992	-0.0819127971556643	0.128	0.132	0.920912334335392	C8orf59
0.514397545014831	-0.0816710046622164	0.145	0.157	0.776203899231848	NONO
0.828409185370469	-0.0815148285460419	0.13	0.12	0.938544510593133	ASXL2
0.832620419043654	-0.0814882176779237	0.234	0.224	0.939396318958053	SH2D1A
0.739528686970363	-0.0813392513251996	0.18	0.181	0.902989562356637	DNAJA1
0.603453928909597	-0.080928983562419	0.111	0.112	0.839116598947541	EHD1
0.99783688960107	-0.0805827960464551	0.124	0.115	0.998500645976715	GTF3C6
0.841835986947351	-0.0802699677753478	0.191	0.179	0.940802032736703	H2AFY
0.841713702815253	-0.0791624576199199	0.15	0.144	0.940802032736703	SSR3
0.840224549016336	-0.0789604895273324	0.236	0.232	0.940802032736703	RN7SL1
0.938925861674165	-0.0789577510221986	0.354	0.343	0.981174017339891	ARPC1B
0.847669402797121	-0.0788929417091548	0.184	0.189	0.940812256477086	MTPN
0.917223564772346	-0.0788196592195707	0.124	0.12	0.971909016586664	CDKN1B
0.867297784014107	-0.0784949788776339	0.169	0.163	0.950800173036527	PABPN1
0.925244007407952	-0.0784196675838926	0.169	0.162	0.975512778117044	EIF5
0.187223716751748	-0.0782624034407897	0.896	0.844	0.550597629848958	TMSB4XP8
0.714731074292237	-0.0775537382041305	0.18	0.159	0.893983985713327	VPS13C
0.719058364718373	-0.0774024276141738	0.158	0.162	0.894587829558517	SQSTM1
0.454615179008783	-0.077142436087605	0.33	0.339	0.748149245052237	LCK
0.632501327669774	-0.0769691090523792	0.169	0.175	0.857925676285645	RSL1D1
0.711765486725749	-0.0768911736812201	0.174	0.175	0.892553009585713	FTH1P8
0.70750421671082	-0.0768219768170027	0.15	0.133	0.891200684288693	RALY
0.510194745753149	-0.0767672642092281	0.898	0.862	0.774437715258895	RPS21
0.224992433119804	-0.0764178232227364	0.833	0.844	0.569854394110908	RPS3
0.741197023340384	-0.075764911684403	0.733	0.699	0.903449108051712	IL32
0.394820329783325	-0.075738464195181	0.169	0.142	0.708651873970071	RABAC1
0.925218820517846	-0.0756295888304905	0.243	0.232	0.975512778117044	ATP6V0C
0.836877559823549	-0.075394140805815	0.111	0.111	0.940002935381204	HECA
0.808318806165308	-0.0753413576863915	0.267	0.244	0.932950094859465	STK17A
0.60849558729173	-0.0751667215034639	0.111	0.094	0.841079937300276	VPS4B
0.509292909367459	-0.0750359126072948	0.108	0.117	0.774437715258895	AC011933.1
0.7410932090739	-0.0748673213487987	0.217	0.202	0.903449108051712	SF1
0.81211712974287	-0.0748392825919928	0.104	0.106	0.932950094859465	CREBBP
0.40367302406779	-0.0740345467624686	0.208	0.224	0.71343474046246	CKLF-CMTM1
0.711673159791067	-0.0734933152750639	0.911	0.902	0.892553009585713	RPS24
0.209945962591991	-0.0734109843723116	0.887	0.892	0.560866869848398	RPL23
0.818682434018145	-0.073393645575316	0.119	0.122	0.934003242535253	RPLP0P6
0.438583990838571	-0.0733650663619079	0.421	0.387	0.737875212054592	APOBEC3C
0.963446125197647	-0.0728172339980855	0.202	0.19	0.98846908539824	SAT1
0.882717034037259	-0.0725091873617483	0.102	0.093	0.958353859527918	SF3A3
0.35603189755047	-0.0724581705896528	0.145	0.12	0.680138907601287	AGFG1
0.464535280706011	-0.0721194144104815	0.141	0.118	0.754054757510102	SMARCC1
0.675061959710712	-0.0720733100609063	0.13	0.119	0.878566693913012	KAT6A
0.522494805072873	-0.072022773441164	0.154	0.136	0.779961780611448	DDX21
0.893970849369509	-0.0709411765205674	0.241	0.241	0.963890172737503	MAF
0.576917144284917	-0.0709405063965245	0.132	0.116	0.822369165671591	GLRX
0.713197471703677	-0.0707086950745524	0.202	0.199	0.893205779258279	ANXA2
0.923184208373378	-0.0704558900680763	0.219	0.212	0.974914357980508	RPL35P5
0.695262542122109	-0.0703750456666954	0.18	0.184	0.886210287012468	RPL36A-HNRNPH2
0.897747718736295	-0.0701864624177215	0.265	0.256	0.96439109711638	2006-09-01
0.904542138655379	-0.069960171497141	0.171	0.165	0.966999741387253	RAD23A
0.897481581055338	-0.0696539140913326	0.104	0.1	0.96439109711638	FAM192A
0.968071130774867	-0.0693929753023834	0.371	0.361	0.990154451795491	MBNL1
0.963754961552159	-0.06863772233903	0.108	0.108	0.98846908539824	ZAP70
0.536093602564484	-0.0684611797531876	0.091	0.1	0.789185237709328	MORF4L1P1
0.792319909715432	-0.0682558457928841	0.124	0.111	0.925474983934593	MXD4
0.729313847675314	-0.0679184329391831	0.197	0.179	0.899501826035895	SKAP1
0.166162285218526	-0.0679058862193545	0.907	0.918	0.525400873391469	RPL13
0.910636759039118	-0.0678635775912775	0.373	0.357	0.970026112889495	CTB-63M22.1
0.869163399931486	-0.067580897310489	0.137	0.138	0.951178260114859	SNX20
0.493225623889893	-0.067327664188263	0.163	0.179	0.769633166364323	APBB1IP
0.779899728654257	-0.067143180569891	0.134	0.124	0.923627473209875	BIN1
0.816194431105756	-0.0671044790187334	0.134	0.127	0.933282142954072	GNB2
0.932180501864748	-0.0669416737870512	0.1	0.099	0.979139219536391	FOXP1
0.2951300567037	-0.0665941876454319	0.221	0.184	0.63847120434796	TRIM22
0.842626182019097	-0.0662172165844248	0.121	0.11	0.940802032736703	ZNF101
0.918312935640192	-0.0658468974559336	0.171	0.168	0.971909016586664	COX6CP1
0.622358904702447	-0.0653667437651424	0.731	0.697	0.851435196052238	RPS2P5
0.825346427816734	-0.0653414707589679	0.92	0.899	0.936061144159675	RPL19
0.739792895079265	-0.0649346600059485	0.106	0.107	0.902989562356637	RPL13AP20
0.67287535397431	-0.06472727777096	0.564	0.566	0.878030132608049	RPL36AL
0.973754645831142	-0.0645904133671715	0.486	0.476	0.991567118347762	GNAI2
0.844930518873516	-0.0643917756874841	0.139	0.128	0.940812256477086	FOXN3
0.916345091065552	-0.0643282749182568	0.182	0.177	0.971881157190737	RASGRP1
0.660127898228863	-0.0641128301370446	0.293	0.295	0.876605992875783	ARHGAP30
0.927736653439085	-0.0640581670466716	0.145	0.142	0.976564898356931	AIP
0.157642712911429	-0.0639401364656278	0.458	0.403	0.515825905352924	STAT1
0.897966200121119	-0.063835584412683	0.132	0.122	0.96439109711638	SPCS2
0.57682571427293	-0.0634004673598678	0.182	0.167	0.822369165671591	RPN2
0.706473424940995	-0.0632811150494721	0.184	0.166	0.891200684288693	PRDX1
0.368874721104061	-0.0632440658545188	0.458	0.424	0.689032322594065	ID2
0.899956947459325	-0.0631398481698413	0.182	0.18	0.965471054745636	EIF3A
0.370275323136403	-0.063074878403703	0.92	0.918	0.68950048691014	RPS11
0.92419605406831	-0.0627549253302702	0.918	0.901	0.975457332242265	RPL30
0.849745379428847	-0.0625547089954115	0.174	0.161	0.942453988686023	BRD4
0.69852226549607	-0.0620987546030243	0.241	0.222	0.886210287012468	CYTIP
0.903326184341034	-0.0620386193908047	0.128	0.124	0.966999741387253	PRRC2B
0.831640366317505	-0.0614214683181704	0.126	0.116	0.939389031516854	PUM2
0.679475944297441	-0.0613520533401386	0.184	0.17	0.880499696513143	BCL11B
0.77575153689218	-0.061256977155034	0.134	0.118	0.920912334335392	NUDT21
0.358060939883399	-0.0611000964410131	0.902	0.905	0.68202083787314	RPS27A
0.365249164389141	-0.0609057160744911	0.104	0.078	0.687803966788249	CNOT8
0.887422971436108	-0.0604478616637856	0.126	0.121	0.960006976584589	COPB1
0.605873627875125	-0.0600328001113755	0.184	0.168	0.840419186578376	MYEOV2
0.556217182799677	-0.0599462202503251	0.132	0.138	0.802921151664752	AC005884.1
0.934835674288946	-0.0594617996127651	0.1	0.094	0.979827765564884	SSBP4
0.504816005754358	-0.0594535919523918	0.152	0.135	0.774437715258895	SRSF4
0.539301803359952	-0.0594058003220124	0.121	0.13	0.791105534589839	RPL21P75
0.9901432899922	-0.0592792234851987	0.165	0.164	0.998292617481847	SSB
0.780624953391904	-0.0592350918880946	0.399	0.399	0.923928084932447	EEF1B2
0.778094320533766	-0.0590594144977095	0.148	0.13	0.922604276010999	XRN1
0.596268385358052	-0.0587981143824483	0.371	0.346	0.834179896717903	EIF4G2
0.43309408695626	-0.0587314859845884	0.232	0.205	0.733086189705045	MGEA5
0.261299616543317	-0.0585960540169084	0.143	0.119	0.602910109948939	DDX46
0.893628252423093	-0.058489484574979	0.111	0.107	0.963890172737503	DDX23
0.81867307575261	-0.0583857237305552	0.189	0.19	0.934003242535253	SEC62
0.785248183197637	-0.0583009432531378	0.137	0.127	0.925474983934593	RAB11A
0.680831609425447	-0.0580619785814709	0.206	0.186	0.880811851137872	FMNL1
0.755424245216746	-0.0580443781646109	0.377	0.376	0.912280665819361	KIAA1551
0.661670967153558	-0.0578808232716077	0.269	0.25	0.876605992875783	AHNAK
0.772269657941952	-0.0578676975101446	0.581	0.587	0.920912334335392	VIM
0.845254000893471	-0.0576721419451434	0.273	0.259	0.940812256477086	C4orf3
0.69655873080324	-0.0575723116944233	0.139	0.137	0.886210287012468	TMED10
0.794006665621911	-0.0575671060560556	0.228	0.212	0.92634110989223	HIST1H1D
0.176197774578269	-0.0574316004249511	0.13	0.097	0.533767601504495	MESDC2
0.679506274442592	-0.0574032767399944	0.126	0.119	0.880499696513143	RAD23B
0.764852995921194	-0.057394392750411	0.1	0.102	0.916887995110422	EPC1
0.518300541398066	-0.0566850201426159	0.488	0.495	0.776203899231848	HNRNPA1
0.729697909896466	-0.0566833223280021	0.15	0.138	0.899501826035895	IFI27L2
0.881563380391716	-0.0565448640677673	0.746	0.741	0.957920241798615	CD52
0.660295046467644	-0.0563659742810825	0.119	0.121	0.876605992875783	TAOK3
0.444778903726014	-0.05623336727267	0.095	0.107	0.738965293618483	IVNS1ABP
0.992784743340959	-0.0561363373549959	0.905	0.891	0.998495429112352	RPS8
0.698892692991804	-0.0560642314534761	0.792	0.783	0.886210287012468	RPL15
0.82493292978526	-0.0558545854983656	0.148	0.139	0.936061144159675	ZC3H11A
0.894219659471216	-0.0558286228272031	0.137	0.133	0.963890172737503	MGAT1
0.286267065199173	-0.0552166358759487	0.202	0.226	0.631801103691068	SLC9A3R1
0.982541031521329	-0.0551227898972757	0.145	0.14	0.993182270129863	UBA1
0.998353705243282	-0.0551207718685802	0.273	0.258	0.998500645976715	SF3B1
0.719682833621194	-0.0550221290086066	0.108	0.094	0.894587829558517	ARID4A
0.874160320088856	-0.0550041656239586	0.174	0.166	0.955046949483923	SH3BGRL
0.522150831162435	-0.054847221177285	0.158	0.141	0.779961780611448	TES
0.794902184295812	-0.0547075522117639	0.961	0.949	0.926483914630447	RPL37
0.710624068196639	-0.0546935928836587	0.2	0.209	0.892553009585713	DDX24
0.515725651263134	-0.0545932666336302	0.117	0.098	0.776203899231848	TAPSAR1
0.543459214381545	-0.0540150924965772	0.21	0.19	0.791105534589839	FAM49B
0.60407832709948	-0.0534292658125994	0.115	0.099	0.839116598947541	ZNF644
0.78305599532113	-0.0533806711649119	0.898	0.886	0.925129445949015	RPL23A
0.707404644235534	-0.0529853298403582	0.82	0.818	0.891200684288693	RPL27
0.529086276995644	-0.0529179741742309	0.148	0.129	0.785449704985596	M6PR
0.338691494191349	-0.052670985555821	0.885	0.855	0.666457748132776	TMSB10
0.46792293195245	-0.0523548250775308	0.152	0.158	0.755287774867607	JUNB
0.243466133249826	-0.0521980321481426	0.764	0.721	0.589446823050444	CFL1
0.850612809176313	-0.052035477453686	0.184	0.175	0.942453988686023	SYNCRIP
0.444190483971423	-0.0518859616683876	0.228	0.199	0.738965293618483	ZNF207
0.603000348138289	-0.0518096202128953	0.108	0.12	0.839116598947541	AZIN1
0.863590079987927	-0.0512651571718141	0.299	0.279	0.950360724556418	S100A10
0.432904530700209	-0.0510382251734207	0.275	0.299	0.733086189705045	CTD-2031P19.4
0.961651947902839	-0.0509459875501008	0.145	0.14	0.988378509643191	RNF19A
0.815291850269296	-0.0509029076296699	0.156	0.137	0.933282142954072	SERINC3
0.531654982249683	-0.0506628812049268	0.33	0.302	0.78685432310106	HCLS1
0.500597306155946	-0.050657932755557	0.364	0.373	0.773856747012698	SC22CB-1E7.1
0.185023358116213	-0.0505690412130626	0.362	0.317	0.550339412320067	SP100
0.850439223361221	-0.0505142953428404	0.163	0.164	0.942453988686023	RPL4P4
0.995464785840946	-0.0505011814218062	0.197	0.191	0.998495429112352	EIF5B
0.344913025305022	-0.0500279674108695	0.213	0.235	0.671330218071344	RPS17L
0.811219771763199	-0.0498841179200685	0.108	0.1	0.932950094859465	SIVA1
0.712790697878321	-0.0494279449685746	0.538	0.513	0.893205779258279	MSN
0.731585135716986	-0.049181038614952	0.219	0.199	0.900695267591264	SNORA67
0.798947158083961	-0.048661060132484	0.213	0.202	0.928237362089249	ANXA6
0.470177687668789	-0.0486392605670616	0.145	0.123	0.755287774867607	RFC1
0.904114412643665	-0.0485210259101252	0.117	0.114	0.966999741387253	TGFB1
0.829328117528473	-0.048084797586315	0.106	0.1	0.938934251820958	USP1
0.393398797933904	-0.0478972258284844	0.182	0.155	0.706747611320304	RBM25
0.830180764625371	-0.0478670620834931	0.221	0.215	0.938934251820958	LIMD2
0.674745078853065	-0.0475751833578699	0.167	0.17	0.878566693913012	ATP2B4
0.428365834069126	-0.0473055657553805	0.137	0.152	0.728816870464832	TOP2B
0.782658409594928	-0.0471455193432897	0.152	0.139	0.925129445949015	PPA1
0.618008165239544	-0.0470239237156791	0.132	0.116	0.849224050701219	SNW1
0.955378801764488	-0.0465815702103898	0.113	0.108	0.988378509643191	OS9
0.812610828407006	-0.046500248382225	0.178	0.169	0.932950094859465	RBMX
0.661703653056395	-0.0459669055010066	0.1	0.108	0.876605992875783	PDCD6
0.550339973785725	-0.0459655395942049	0.156	0.137	0.797452731664955	C1orf43
0.669020336125602	-0.0458581601380421	0.121	0.114	0.878030132608049	ZNF24
0.698220941288805	-0.0457104990184174	0.646	0.65	0.886210287012468	RPL29
0.633089224188531	-0.0455917067537606	0.115	0.099	0.858116232366587	ZFAND5
0.821125570354368	-0.0452169687568542	0.18	0.169	0.934839556378425	CSNK2B
0.890186801487871	-0.0451302417529036	0.108	0.095	0.962157684375432	DYRK1A
0.715996363453527	-0.0448789532303426	0.169	0.156	0.894425030190511	ANP32A
0.33672511210373	-0.0448372534168513	0.234	0.2	0.664717569860993	C9orf78
0.960902119255998	-0.0447138724863037	0.158	0.154	0.988378509643191	EIF4EBP2
0.307621099535482	-0.0446560111001184	0.664	0.623	0.647039252325385	S100A4
0.437756062647611	-0.044576615606839	0.384	0.351	0.737748824410419	LRRFIP1
0.758857750271164	-0.0445455515655937	0.228	0.227	0.913612524896487	PEBP1
0.953795749709046	-0.0442927062038485	0.117	0.111	0.988378509643191	RABGAP1L
0.669531151655835	-0.0442165966071112	0.148	0.127	0.878030132608049	HMGN1P38
0.847065780729286	-0.043990208256389	0.111	0.103	0.940812256477086	GRK6
0.865133836258364	-0.0439835136918294	0.108	0.101	0.950800173036527	MANF
0.282697867479745	-0.0438032971970608	0.295	0.317	0.627176547588991	SNORD54
0.640896463974623	-0.0437626337731525	0.234	0.216	0.863931959690688	CIRBP
0.723506078226365	-0.0435741651992276	0.119	0.111	0.896946181735406	WAPAL
0.57672255789313	-0.0433408746940198	0.167	0.152	0.822369165671591	RBM8A
0.771919021092901	-0.0432803227948602	0.141	0.132	0.920912334335392	RSL24D1
0.592900070216413	-0.0423698596515192	0.39	0.371	0.832075943253274	GMFG
0.503548890811189	-0.0418456774984031	0.443	0.412	0.774437715258895	RPL22
0.412207042893313	-0.0417386937253332	0.382	0.345	0.723299735067945	GIMAP4
0.866341290873008	-0.0417287240409547	0.38	0.363	0.950800173036527	TMEM66
0.312562333429767	-0.0417013739243548	0.121	0.096	0.650457521536343	ABI1
0.922099016437702	-0.0414171911755631	0.106	0.104	0.974293300387006	IST1
0.647508818164689	-0.0413770334333901	0.271	0.253	0.869219351716988	GNB1
0.603829266554673	-0.0412496252046068	0.104	0.093	0.839116598947541	RORA
0.959931217068052	-0.0412391780086743	0.104	0.096	0.988378509643191	SNRPFP1
0.948337724393995	-0.0409146490968209	0.189	0.178	0.985547157906803	SNRPG
0.862305527025052	-0.0408644761030705	0.167	0.16	0.949504962342193	FAIM3
0.425894969704855	-0.0408112173585422	0.215	0.188	0.728816870464832	SELPLG
0.39947460966675	-0.040770014810219	0.959	0.968	0.713043451012163	RPS29
0.786573305142538	-0.0406923944205146	0.126	0.114	0.925474983934593	SNRPE
0.675870094950886	-0.0404622293435766	0.161	0.164	0.879034761847204	RPS27L
0.968936856399874	-0.040454161063298	0.191	0.185	0.990154451795491	POMP
0.905529149862006	-0.0403233653234802	0.117	0.112	0.96721369685533	RAB2A
0.836883667896922	-0.0402383878592758	0.132	0.13	0.940002935381204	TMC6
0.356549752611817	-0.0399290361769697	0.197	0.169	0.680243813410429	STK24
0.622937791397403	-0.0397245638445232	0.126	0.112	0.851435196052238	PDCD5
0.908473487489204	-0.0396649589604199	0.1	0.09	0.968774774471621	PLEKHB2
0.9804372833459	-0.0395296482147882	0.132	0.132	0.991567118347762	DDIT4
0.517811837939713	-0.0393586952799054	0.134	0.138	0.776203899231848	CTD-3214H19.4
0.763465142668463	-0.039212596010533	0.169	0.17	0.916173857933695	VCP
0.608050163121599	-0.0384591372531721	0.106	0.088	0.841079937300276	KPNA6
0.555439530088751	-0.038317628429378	0.8	0.807	0.802847698358371	RPL12
0.60951716956849	-0.0379918168576223	0.128	0.128	0.841825407570229	FERMT3
0.734247571112033	-0.0374247454162708	0.208	0.194	0.902275887290337	DOCK8
0.547115722754736	-0.036872700550306	0.403	0.414	0.794086856005818	RPL3
0.687740965956564	-0.0365939162840507	0.295	0.281	0.884451735513613	PRKCH
0.861803224466212	-0.0363463947093797	0.1	0.101	0.949504962342193	ATRAID
0.995066435156273	-0.0363459476450019	0.473	0.464	0.998495429112352	NPM1
0.444660299570167	-0.0360303513315576	0.158	0.134	0.738965293618483	SF3B14
0.452875718627417	-0.035319198037269	0.111	0.091	0.747168694031765	PSMD6
0.965270321149098	-0.035315159270314	0.425	0.421	0.98846908539824	ENO1
0.890486754825017	-0.0349017426701339	0.291	0.282	0.962157684375432	PPP1R18
0.84707867094345	-0.0346888236359848	0.1	0.095	0.940812256477086	HSPH1
0.72029958329042	-0.0346000957721488	0.197	0.184	0.894587829558517	BATF
0.478229772887602	-0.0344504935082692	0.132	0.142	0.761962833341744	RPS20P10
0.354326997555258	-0.0341595568637318	0.805	0.817	0.677542356300786	RPS25
0.971390974377064	-0.0340325549091245	0.215	0.209	0.991567118347762	ANXA11
0.621070205097779	-0.0340240106141145	0.111	0.118	0.851257064329823	LMAN1
0.150531983964825	-0.0340101588684796	0.165	0.124	0.508607812597617	AKAP9
0.816367539059989	-0.033988730136933	0.163	0.156	0.933282142954072	DDX39B
0.446725579659969	-0.0339348423886796	0.098	0.109	0.740438589828793	SYT11
0.320109597165116	-0.0338200070942811	0.271	0.243	0.657014974488213	STK4
0.517416468106613	-0.0336599515470553	0.121	0.106	0.776203899231848	SZRD1
0.811405667143619	-0.0336243228988744	0.874	0.859	0.932950094859465	RPS16
0.745390659203896	-0.0328782585186245	0.941	0.932	0.90634803548922	RPL37A
0.592721597928962	-0.0326857343469891	0.117	0.101	0.832075943253274	ATF7IP
0.371446708133998	-0.0325662179815005	0.792	0.765	0.68950048691014	RPL35
0.811551205415315	-0.0325489914411148	0.165	0.168	0.932950094859465	RCSD1
0.631812999182849	-0.0325287451065743	0.121	0.107	0.857925676285645	EIF3J
0.68469641278659	-0.0322075775359356	0.165	0.17	0.883848589960394	TMC8
0.502616284991704	-0.0321020459445056	0.319	0.288	0.774437715258895	FNBP1
0.50927264362313	-0.031925737343685	0.113	0.095	0.774437715258895	UBA2
0.660641168199197	-0.0316632769822118	0.134	0.121	0.876605992875783	MAP4
0.19018091602436	-0.0315962820201472	0.659	0.611	0.550597629848958	FTL
0.843361822203259	-0.0313397769559587	0.607	0.6	0.940802032736703	SERF2
0.507009793055049	-0.0312603502972484	0.161	0.138	0.774437715258895	EPB41
0.813475363323891	-0.031110264569397	0.536	0.539	0.932950094859465	DDX5
0.579290297953051	-0.0302164944404528	0.163	0.144	0.823811155180239	ERBB2IP
0.640285819346022	-0.03006279516294	0.295	0.277	0.8637028258212	JUND
0.98343918608944	-0.0298638771059991	0.206	0.199	0.993577734399641	EIF3L
0.977841661564531	-0.0288787350437563	0.241	0.234	0.991567118347762	CKLF
0.901626880788455	-0.0286196756755412	0.217	0.21	0.96673341703795	RPS23P8
0.851659442267108	-0.0282130279762707	0.102	0.1	0.943080512340978	RNF4
0.699028167464383	-0.0281614417101468	0.154	0.144	0.886210287012468	EIF4H
0.50187467365001	-0.0280163319807836	0.163	0.141	0.773937340955169	MAP1LC3B
0.677572741688577	-0.0279533462702759	0.21	0.194	0.880499696513143	SERPINB1
0.510243482500485	-0.0278702786441962	0.501	0.513	0.774437715258895	RPL39P3
0.5579060057482	-0.0275813696602241	0.148	0.129	0.804041008284171	TSPAN14
0.821063323911464	-0.0274317050011257	0.1	0.091	0.934839556378425	ST3GAL1
0.590246326302642	-0.0273489295699755	0.102	0.089	0.831691444682371	NUDC
0.938719258338472	-0.0270314935873304	0.148	0.142	0.981174017339891	SRI
0.787242760674751	-0.0268737218087032	0.176	0.165	0.925474983934593	ABHD17A
0.595457265816827	-0.0264222980154063	0.128	0.11	0.833640172143557	RBMS1
0.461247450798071	-0.0263702332441742	0.256	0.231	0.752117307457754	SP110
0.960279703732947	-0.0262389992705474	0.102	0.099	0.988378509643191	BBX
0.956789377954985	-0.0259726580288007	0.115	0.107	0.988378509643191	RPL7L1
0.644383015536437	-0.025469620038753	0.549	0.53	0.867438674760588	OAZ1
0.728068751764291	-0.0253527198188965	0.1	0.102	0.899501826035895	CELF1
0.205822831986664	-0.0253302786704175	0.273	0.229	0.555812575168243	TXN
0.957493678147681	-0.025039598572316	0.154	0.151	0.988378509643191	SH3GLB1
0.761633231920594	-0.0248805927094236	0.126	0.129	0.915665871450457	ZC3H13
0.657412095990637	-0.024818366782418	0.15	0.134	0.875953574535451	ERGIC3
0.617128478373948	-0.0247629053082215	0.154	0.163	0.84882232814943	RPL21P28
0.46883664517643	-0.0247489289398108	0.115	0.101	0.755287774867607	DGKZ
0.744028754492624	-0.0246607772770981	0.145	0.134	0.905869951554149	ANAPC11
0.166617069923673	-0.0244140360597069	0.239	0.194	0.525400873391469	UBXN4
0.959735400111543	-0.0242895313166562	0.219	0.218	0.988378509643191	CD247
0.877145392868036	-0.0242878623148948	0.536	0.521	0.955644786004085	RPL37P23
0.692459684733787	-0.0241930798575867	0.1	0.09	0.885597500855024	AUP1
0.718906092812152	-0.0241833428859382	0.217	0.206	0.894587829558517	PTGES3
0.672851521132169	-0.024048501054013	0.92	0.918	0.878030132608049	RPL28
0.402784878032123	-0.0238209769410733	0.126	0.104	0.713151184230318	SAR1A
0.59466807145381	-0.023638190705316	0.119	0.12	0.83362279269238	SMARCE1
0.739185468588638	-0.0236302022351691	0.141	0.147	0.902989562356637	CUTA
0.90908127771087	-0.0234830453559922	0.134	0.127	0.9688957609099	ELK4
0.789011657353852	-0.0233341019371176	0.846	0.841	0.925474983934593	PTMA
0.616195594297406	-0.0233235454688854	0.113	0.101	0.848134385409351	HSPE1-MOB4
0.626857575805726	-0.0231383073395507	0.115	0.098	0.854409491362464	RPS18P12
0.566124580025865	-0.02306897761884	0.115	0.099	0.812896832857652	STAT5B
0.482519519088847	-0.0229168119869176	0.338	0.311	0.76402016297028	NPIPB5
0.792244717383928	-0.0228337252025315	0.121	0.112	0.925474983934593	SPATS2L
0.857924139454967	-0.0227496396912539	0.453	0.431	0.947430613623263	EVL
0.867847708960381	-0.0227393261476403	0.21	0.197	0.950800173036527	RPS15AP24
0.486698294617437	-0.0223506794494606	0.738	0.708	0.765592822993721	RPL5
0.666691354856457	-0.0217731129019316	0.106	0.092	0.878030132608049	PCGF5
0.547352725746868	-0.0216131899889691	0.197	0.178	0.794086856005818	SEC61G
0.43386733676421	-0.020992081408457	0.354	0.328	0.733086189705045	UBL5
0.804057047944033	-0.0208889529915015	0.132	0.127	0.931133217049675	CAPRIN1
0.413362145624409	-0.0208289442645553	0.152	0.128	0.723710536439236	MAPRE2
0.775757788161581	-0.020355843453456	0.117	0.105	0.920912334335392	AL353354.1
0.771433458447797	-0.0203200210570691	0.095	0.1	0.920912334335392	AC016708.2
0.34567928497736	-0.0200923506293174	0.1	0.079	0.672154165233755	AKAP2
0.92005224545622	-0.0199091249902663	0.128	0.122	0.972655016771409	TGFBR2
0.980136080420392	-0.0198370588381616	0.143	0.14	0.991567118347762	TAF10
0.362093063760048	-0.0195983586126106	0.1	0.082	0.68636596225309	SNAP47
0.0329763554712155	-0.0194342974780475	0.594	0.522	0.290098148923044	FYB
0.811866067898404	-0.019080598831877	0.132	0.125	0.932950094859465	TXNDC17
0.201730970424537	-0.018993209669161	0.141	0.109	0.551945607044054	HERPUD2
0.758800729634319	-0.0189019114633395	0.161	0.146	0.913612524896487	BTN3A1
0.583330178710584	-0.0188529094665957	0.119	0.106	0.826103432277995	GVINP1
0.343253939384791	-0.0187525605058083	0.126	0.106	0.670097331866724	CTSA
0.927355570170594	-0.0184698940342645	0.312	0.306	0.976564898356931	SERBP1
0.517086198412978	-0.0183538889886328	0.354	0.325	0.776203899231848	ITM2A
0.701173125711043	-0.0181468754849072	0.111	0.118	0.886686245630581	CSNK2B-LY6G5B-1181
0.0622508790505592	-0.0180837712827344	0.343	0.28	0.361203803984335	CD81
0.68364867124874	-0.0180801636717554	0.141	0.126	0.883290306952888	OAS1
0.322453878214489	-0.0180338918009721	0.1	0.078	0.657014974488213	ERAP1
0.486479420995452	-0.017601993032534	0.328	0.304	0.765592822993721	AKNA
0.697572975305473	-0.0173607812784131	0.304	0.285	0.886210287012468	ITGAL
0.244199398120898	-0.0173478286097222	0.41	0.371	0.589446823050444	EIF3H
0.840178159702371	-0.0169614354701575	0.269	0.273	0.940802032736703	SNHG5
0.933707635756662	-0.0169533347847565	0.104	0.098	0.979693236661166	NUP62
0.625392654019842	-0.016888613010263	0.134	0.122	0.853600001308419	MAPKAPK2
0.428136348601476	-0.0167719913297129	0.403	0.369	0.728816870464832	CD37
0.495594680225068	-0.0163037150008269	0.145	0.122	0.769703306847173	FAM96B
0.585677320878299	-0.0162114608392692	0.145	0.134	0.827633416670126	TOX
0.68646506576188	-0.016157023701185	0.145	0.137	0.884451735513613	TM9SF3
0.510537142625705	-0.0158115765777642	0.108	0.095	0.774437715258895	ZFR
0.776197538939831	-0.015476320160881	0.139	0.149	0.920912334335392	AL161626.1
0.422102896772674	-0.0152725169628583	0.141	0.121	0.726805447061072	WDR26
0.305889879669726	-0.0149129905321501	0.241	0.205	0.647039252325385	SH2D2A
0.411501789163954	-0.0147463141808184	0.126	0.104	0.723299735067945	POLR2K
0.127509314040492	-0.0142971805300101	0.308	0.255	0.475762745701449	RBM39
0.66990473544823	-0.0142429828365613	0.44	0.448	0.878030132608049	TMA7
0.752683890809669	-0.0142000874856889	0.195	0.199	0.909531705294051	CD6
0.975525839128717	-0.0140887064003261	0.108	0.106	0.991567118347762	LAMTOR4
0.42737723624156	-0.0130485098772501	0.108	0.091	0.728816870464832	GRB2
0.414640461646395	-0.0129300470605831	0.275	0.243	0.723710536439236	RPL10AP6
0.198380144074254	-0.0126832116122801	0.249	0.21	0.551945607044054	YWHAE
0.315651312881367	-0.0124199658888385	0.104	0.082	0.654684204494688	PNP
0.415560331867922	-0.0123911468981956	0.139	0.118	0.723710536439236	BRD7
0.751997414977499	-0.0120473202638991	0.156	0.16	0.909531705294051	UTRN
0.492452998178947	-0.0119629937651724	0.141	0.12	0.769633166364323	RER1
0.343080319421975	-0.0118115898479705	0.134	0.112	0.670097331866724	TMOD3
0.465128674402915	-0.0114047182876487	0.124	0.105	0.754054757510102	YPEL5
0.517981536751789	-0.0114029246450353	0.111	0.098	0.776203899231848	KIAA0040
0.529967205841161	-0.0112026055296306	0.143	0.153	0.785730501852251	EML4
0.835968524339406	-0.0108433213553116	0.102	0.096	0.940002935381204	ATP6AP2
0.386538498160214	-0.0108235145107454	0.134	0.111	0.701964473470945	AKT1
0.275767915115655	-0.0103577956399931	0.104	0.079	0.620556961683908	ATP2A3
0.209433044787244	-0.0102438412740987	0.121	0.092	0.560866869848398	PSMD1
0.930502616132946	-0.00949049330260476	0.102	0.101	0.978425497650522	SNRNP70
0.499650409601917	-0.00943199235641701	0.254	0.224	0.773550397172004	CD164
0.97267741925836	-0.0091876419496324	0.128	0.125	0.991567118347762	PTEN
0.745905698549724	-0.00912972157330594	0.143	0.132	0.90634803548922	IQGAP2
0.388655866940571	-0.00911826459600462	0.111	0.091	0.702088017699096	PBRM1
0.579609991323239	-0.00885859691474122	0.243	0.225	0.823811155180239	CCND3
0.688157600335847	-0.00837119257548258	0.134	0.125	0.884451735513613	NAA38
0.19883723333484	-0.00832023115257363	0.145	0.113	0.551945607044054	WBP11
0.174196751367947	-0.0082480238074556	0.167	0.133	0.530854437918502	NMI
0.24868248293708	-0.00814536916615172	0.121	0.092	0.591616486509509	TOR1AIP1
0.993967018682637	-0.00800716661316736	0.121	0.121	0.998495429112352	FBXO7
0.381041454407467	-0.00794248747674886	0.197	0.172	0.696030988479624	RASAL3
0.321919177885813	-0.00783909375558189	0.111	0.09	0.657014974488213	PPM1M
0.396500611388094	-0.00757823770023558	0.325	0.294	0.70959289595289	TLN1
0.484350831562577	-0.00756685182996497	0.419	0.387	0.7643539692936	ARL6IP5
0.457193716788105	-0.00750142622364736	0.1	0.083	0.749061364416952	PSMD14
0.456748621014325	-0.00746629586707703	0.499	0.473	0.749061364416952	TMBIM6
0.465063038035643	-0.00713957507011842	0.102	0.089	0.754054757510102	USP8
0.822339239608952	-0.00663271547174471	0.226	0.216	0.934839556378425	MAN1A2
0.459149274061158	-0.00659094931247628	0.414	0.375	0.749943814299891	TMSB4XP4
0.305721215792868	-0.00657045049961957	0.154	0.131	0.647039252325385	CCT6A
0.420403668290446	-0.0061857737257911	0.2	0.18	0.725429973106894	REEP5
0.715983986561628	-0.00545093406471109	0.106	0.095	0.894425030190511	PPHLN1
0.556309655082007	-0.00538135580468069	1	0.998	0.802921151664752	B2M
0.661009246479335	-0.00509964544298835	0.358	0.341	0.876605992875783	HMGB1P5
0.778923467705574	-0.0048692081167605	0.141	0.127	0.923029018562832	ZC3HAV1
0.562515419661835	-0.00460836024325206	0.176	0.156	0.808899649697137	CLTC
0.249944799384029	-0.00444180568424368	0.208	0.177	0.591616486509509	EMP3
0.468501682184831	-0.00423619491014104	0.317	0.288	0.755287774867607	ARPC5
0.896950521051528	-0.00411259009367004	0.128	0.122	0.96439109711638	PPP1R7
0.46972406514552	-0.00397516379222052	0.134	0.118	0.755287774867607	GOLGA7
0.734710365364989	-0.00397257407823481	0.26	0.264	0.902275887290337	EVI2B
0.542208806050741	-0.00397211913121653	0.148	0.129	0.791105534589839	MAPRE1
0.832995307320967	-0.00341031002655678	0.108	0.101	0.939396318958053	PPP2R5E
0.421353052500957	-0.00316091250129036	0.249	0.226	0.726342992877639	RBPJ
0.80390923530948	-0.00305838768168121	0.104	0.097	0.931133217049675	GTF2A2
0.536323845218788	-0.0028987051196705	0.2	0.179	0.789185237709328	SEC11A
0.249810543702528	-0.00267940974666758	0.128	0.104	0.591616486509509	GSDMD
0.99255596545407	-0.00242052070270749	0.345	0.338	0.998495429112352	GBP2
0.267782816350416	-0.00217435702148894	0.15	0.122	0.611718321732884	SNRPD1
0.517120557883698	-0.00201362142411021	0.414	0.388	0.776203899231848	ITM2B
0.248293692431361	-0.00159734751390794	0.197	0.165	0.591616486509509	DTX3L
0.864052454673233	-0.00153895225679124	0.215	0.207	0.950360724556418	H2AFV
0.591603802697718	-0.00149616472721781	0.163	0.145	0.832075943253274	PCNP
0.123193501521605	-0.00121291676357149	0.703	0.663	0.475313509807766	LCP1

## Sheet: Anti-MAA v anti-viral (Durante)
Supplementary Data 3: The differentially expressed genes between anti-MAA (up) and anti-viral T cells (down) from the Durante et al data (uveal melanoma biopsies). Differential expression calculated two-sided t test and corrected with Bonferroni
gene	p_val	avg_logFC	pct.1	pct.2	p_val_adj
TRBV15	2.78987477619859e-113	1.53434139233644	0.775	0.155	7.02295177412471e-109
TRAV19	1.36541301221462e-111	1.23600848465443	0.82	0.226	3.43715417564787e-107
MTRNR2L8	3.76215460367251e-90	0.623628062767248	0.916	0.5	9.47047178382481e-86
NKG7	2.12268651520857e-72	0.65494823284713	0.92	0.68	5.34343876473454e-68
TYRP1	3.33016460448401e-72	-0.873260369506859	0.043	0.277	8.3830233588676e-68
CST7	1.26537014031308e-70	0.659557620988041	0.948	0.816	3.18531625421011e-66
PMEL	6.09265650544307e-70	-0.911478195921479	0.05	0.282	1.53370442211518e-65
TRBV20-1	1.68074261070662e-66	-1.16823272977587	0.006	0.109	4.23093337393178e-62
CCL5	7.18559043508955e-64	0.589486874830728	0.957	0.811	1.80882868022509e-59
CD8A	1.06363972598771e-60	0.502437527492889	0.911	0.665	2.67750028222887e-56
APOE	9.54535292683014e-59	-0.718112081738051	0.03	0.211	2.40285169227095e-54
IGKC	1.04193369106434e-58	-0.892743607318689	0.035	0.226	2.62285968051626e-54
CD52	1.42266825583794e-58	-0.927279804223111	0.245	0.591	3.58128280042084e-54
DUSP2	4.15058431352385e-58	-1.09901040894313	0.279	0.574	1.04482658924336e-53
TRAV26-1	5.40208461993506e-58	1.14198806320872	0.593	0.139	1.35986676137625e-53
IGLC2	8.82083541085984e-58	-0.477514527760479	0.004	0.104	2.22046889797575e-53
RGCC	2.04936460902127e-54	-0.996920556869421	0.102	0.356	5.15886553028924e-50
COTL1	3.24301562677382e-51	-0.934954928723408	0.154	0.41	8.16364323727773e-47
HLA-A	7.48897708064735e-50	0.371171365271151	0.998	0.99	1.88520020051136e-45
GZMK	9.90504662699089e-49	0.500189868779017	0.866	0.602	2.49339738741242e-44
ZFP36L2	1.22678299858242e-48	-0.910492704333828	0.294	0.594	3.08818084233153e-44
IGHG4	2.0682240155534e-48	-0.65300369506948	0.015	0.131	5.20634031435258e-44
MT-ND3	2.40438260029161e-47	-1.06282801030532	0.708	0.839	6.05255231971406e-43
IL7R	6.87203029543263e-47	-0.962623871981411	0.065	0.29	1.72989618626926e-42
RPL39	1.82584948520952e-46	-0.90266008468533	0.753	0.888	4.59621090911791e-42
RPS27	8.01618508166934e-46	-0.765723399148955	0.924	0.97	2.01791427060862e-41
RPL28	1.83701155882113e-45	-0.640739289560037	0.965	0.986	4.62430919702043e-41
XIST	1.66249758025419e-44	-0.457577154940317	0.019	0.127	4.18500515877386e-40
IGHG1	1.19098203407211e-42	-0.699503133487388	0.032	0.189	2.99805907436973e-38
IGKV3-20	5.50690916895617e-42	-1.36960637686726	0.032	0.194	1.38625424510134e-37
KLRD1	7.77343238366915e-42	-0.591547398867424	0.019	0.123	1.95680613394103e-37
RPLP1	1.08826674683375e-41	-0.384337019253776	1	0.999	2.73949388180461e-37
CXCL13	1.39305907556869e-40	-1.06632345477203	0.022	0.129	3.50674761092905e-36
RPL41	2.58434370757068e-39	-0.732437449099106	0.853	0.933	6.50556841506766e-35
HLA-B	4.56111760019522e-39	0.295786481651766	0.998	0.996	1.14817013349714e-34
RPS28	6.51405839637519e-39	-0.73801985304975	0.764	0.891	1.63978392011953e-34
RPS21	2.36295471700331e-38	-0.714804130453421	0.556	0.783	5.94826590911244e-34
TRBC1	9.3800914491437e-38	-0.713748405242422	0.1	0.317	2.36125042049294e-33
ANXA1	1.53192078395091e-37	-0.817299139281653	0.058	0.241	3.85630418943962e-33
RPS29	1.53910613691364e-36	-0.67129621561704	0.429	0.692	3.8743918784527e-32
ISG20	1.72336589176116e-36	-0.706441660344116	0.195	0.46	4.33822895933038e-32
RPL35	3.56142162174428e-36	-0.653745526699595	0.55	0.791	8.96516664841688e-32
RPL37	3.59474593120522e-36	-0.697022677017636	0.714	0.863	9.0490539326229e-32
RPL36	1.15002229586689e-35	-0.719395988545737	0.652	0.82	2.89495112538573e-31
RPS15A	1.66226511139523e-34	-0.586325866006909	0.935	0.963	4.18441996491521e-30
RPL32	6.08002566718374e-34	-0.571935008071221	0.946	0.972	1.53052486120016e-29
IGLV2-14	8.0998453179586e-34	-0.611371599529709	0.024	0.132	2.03897406188972e-29
ALOX5AP	2.72065661914886e-32	-0.656583319083097	0.113	0.319	6.84870890738343e-28
GZMH	3.39495799682163e-32	-0.625699159927974	0.015	0.103	8.54612776539908e-28
S100A10	5.2448756941054e-32	-0.658694150566065	0.156	0.391	1.32029255847715e-27
TTC39C	7.709967328879e-32	-0.34478280722792	0.017	0.11	1.94083007569871e-27
RPL26	1.49987980847344e-31	-0.663999724850722	0.528	0.727	3.77564744187018e-27
TRGV10	1.65705110903971e-31	-0.496448594635931	0.015	0.101	4.17129475678566e-27
RPL34	3.69907014775844e-31	-0.638423382032975	0.831	0.914	9.31166928295232e-27
RPS2	4.54006681505282e-31	-0.612270035958075	0.792	0.907	1.14287101935325e-26
RPS12	5.96296581514212e-31	-0.440215723529762	0.983	0.993	1.50105738464573e-26
CD8B	1.19094915286341e-30	0.485124670329787	0.768	0.532	2.99797630250306e-26
RPLP2	3.25291730627387e-30	-0.607143477909969	0.801	0.893	8.18856873508321e-26
B2M	8.10767824344621e-30	0.151820404010348	1	1	2.04094584422271e-25
S100A4	1.12069827235293e-29	-0.724515085151595	0.422	0.64	2.82113376099403e-25
RPS15	3.8902615595017e-29	-0.519455815213872	0.896	0.953	9.79295542373363e-25
RPS18	3.95563496938732e-29	-0.492432144857903	0.944	0.977	9.9575199084387e-25
EDNRB	8.2419560969191e-28	-0.443247493222036	0.026	0.135	2.07474760827745e-23
GZMM	1.04571785043123e-27	-0.541171530755071	0.069	0.224	2.63238554489054e-23
ATP5E	2.0547875339222e-27	-0.550606637031518	0.519	0.73	5.17251665914234e-23
TMSB10	7.71434765599677e-27	-0.508267270121683	0.896	0.957	1.94193273544407e-22
RORA	1.05890949939511e-26	-0.468999830512078	0.041	0.164	2.6655928828273e-22
TOMM7	2.22452902733935e-26	-0.563841898768165	0.383	0.616	5.59980692052133e-22
SPOCK2	4.27878675348691e-26	-0.563912465788728	0.136	0.329	1.07709898945526e-21
RPL35A	4.46261396059293e-26	-0.524025328923485	0.807	0.904	1.12337381230006e-21
RPL38	4.50514128955436e-26	-0.545944606967212	0.37	0.597	1.13407921681952e-21
RPL37A	6.21952576257956e-26	-0.57424280982424	0.628	0.786	1.56564122021415e-21
RAC1	7.89771845906869e-26	-0.497879746185166	0.093	0.264	1.98809266770136e-21
KLRB1	8.11711174231731e-26	-0.699126792821169	0.052	0.206	2.04332053889354e-21
BTG1	2.40865335310753e-25	-0.560599563264022	0.777	0.901	6.06330308577759e-21
FAM177A1	3.79269478332733e-25	-0.630550678324278	0.232	0.442	9.54735057806988e-21
RPL30	7.8757265713179e-25	-0.409091757952457	0.972	0.983	1.98255664979786e-20
LITAF	1.51563236916779e-24	0.505286310409195	0.79	0.628	3.81530136290609e-20
RPS25	4.09053932715195e-24	-0.473055497620807	0.872	0.933	1.02971146482396e-19
TNIK	7.27041873160472e-24	-0.403483096692171	0.037	0.129	1.83018250730686e-19
AC090498.1	1.39142189427543e-23	-0.567486841717436	0.177	0.375	3.50262633445954e-19
EML4	1.54888689815281e-22	-0.511763889288616	0.143	0.324	3.89901298872006e-18
RPS26	5.35017934825438e-22	-0.564583651843638	0.522	0.715	1.34680064733607e-17
RPS19	7.50955053093839e-22	-0.390030681938291	0.965	0.98	1.89037915515312e-17
VCAM1	1.41981674488633e-21	0.57610937910021	0.513	0.267	3.57410469190235e-17
RPL27A	2.22370872066129e-21	-0.478907681037537	0.519	0.71	5.59774196252066e-17
RPL11	2.31058551204492e-21	-0.331968654681895	0.965	0.988	5.81643690947069e-17
RPS14	2.86967244555609e-21	-0.370365452387451	0.97	0.98	7.22382644719834e-17
RPL10	9.71452607546945e-21	-0.234327434940818	0.996	0.999	2.44543764897792e-16
AHNAK	1.37872148528599e-20	-0.499505849788333	0.076	0.205	3.47065559491041e-16
RPS24	2.21005090981047e-20	-0.389899031859376	0.939	0.964	5.56336115526591e-16
RPL36A	2.30213903237736e-20	-0.448429162184206	0.193	0.396	5.79517458620352e-16
UBA52	2.73143480077781e-20	-0.419165302694035	0.727	0.863	6.87584082399798e-16
HCST	4.10938883162521e-20	-0.430698179217739	0.372	0.597	1.03445645058501e-15
PCBP1	6.33319734857789e-20	-0.470014664299187	0.223	0.42	1.59425576855751e-15
FAU	1.00179586499991e-19	-0.420546634446592	0.881	0.93	2.52182073096427e-15
FKBP5	1.00565052917346e-19	-0.36523418778143	0.037	0.137	2.53152407708834e-15
RPS8	1.05741268271755e-19	-0.348944018201584	0.961	0.982	2.6618249462049e-15
RPS23	1.06241220598269e-19	-0.351440666974838	0.935	0.974	2.67441024612023e-15
LAG3	1.73738810938878e-19	0.466616336482732	0.608	0.398	4.37352708776438e-15
XCL1	1.87099278180979e-19	-0.681707323534691	0.039	0.115	4.70985012964978e-15
PRF1	3.29217014160134e-19	0.501589980388325	0.615	0.416	8.28737989745305e-15
COMMD6	5.62426803882399e-19	-0.450442844223562	0.335	0.537	1.41579699341316e-14
CMC1	5.69820949531962e-19	0.479966721606587	0.574	0.357	1.43441027625681e-14
CD27	6.33764333790487e-19	0.443011564894774	0.727	0.568	1.59537495745079e-14
RPL27	1.00370523925196e-18	-0.461761001585435	0.6	0.744	2.52662719876896e-14
DUSP4	1.04594711463871e-18	0.421516334371148	0.831	0.718	2.63296267168003e-14
RPS27A	1.09181455141702e-18	-0.300919208334956	0.987	0.988	2.74842477028207e-14
RPL23A	1.74063701425803e-18	-0.397378325235699	0.861	0.929	4.38170555599174e-14
RGS1	2.62554300216297e-18	0.365436628158629	0.864	0.752	6.60927939934486e-14
RPS13	3.21485226379481e-18	-0.357698333727894	0.905	0.958	8.09274760365067e-14
TGFB1	3.59427500848418e-18	-0.390201526789297	0.054	0.168	9.04786847885723e-14
PTMS	1.02356468086099e-17	-0.433182783563464	0.071	0.19	2.57661937113137e-13
IL32	1.34766818492152e-17	-0.464709762916846	0.812	0.895	3.39248512190294e-13
RPS17	1.78116780633297e-17	-0.38654247661211	0.271	0.485	4.48373371888198e-13
PTPN6	2.06283758123903e-17	0.541591882081433	0.476	0.275	5.19278104325302e-13
RPL31	2.3766881774843e-17	-0.419293529890464	0.465	0.647	5.98283714918122e-13
RPS4Y1	2.45758061140724e-17	0.426261091083336	0.6	0.388	6.18646767309544e-13
MT-CO2	4.5320668709621e-17	-0.228747119769122	0.998	0.999	1.14085719342729e-12
STAT4	5.0088728872343e-17	-0.370322456692886	0.063	0.185	1.26088357190349e-12
SLC2A3	1.08250932341194e-16	-0.424640146614205	0.197	0.396	2.72500071982488e-12
RPL13	1.10403341918247e-16	-0.216031005307366	1	0.997	2.77918332610803e-12
RPL21	1.49038765879645e-16	-0.348973060863222	0.905	0.945	3.75175285348831e-12
SERF2	1.64753893260895e-16	-0.409376779897838	0.706	0.82	4.1473497550565e-12
TRBV12-4	1.94991690723383e-16	0.623030179741697	0.232	0.053	4.90852583057972e-12
CAMK4	2.2448477631066e-16	-0.318240981177025	0.041	0.118	5.65095527406825e-12
RPL18A	2.45462949298358e-16	-0.287493146516951	0.972	0.984	6.17903882268756e-12
SH2D1A	6.07352771037245e-16	-0.427111030326898	0.123	0.264	1.52888913053206e-11
TMEM123	1.04745185920388e-15	-0.341776493382357	0.058	0.168	2.63675056517393e-11
RPS16	2.02385312154903e-15	-0.351947723708806	0.864	0.921	5.09464546287538e-11
PNRC1	2.05253513662192e-15	-0.377142750243555	0.385	0.579	5.16684669941836e-11
AES	2.88529676276319e-15	-0.379504525888781	0.113	0.246	7.26315754090378e-11
RPL14	3.47775633910223e-15	-0.297602994835137	0.887	0.948	8.75455603242203e-11
MT2A	3.76962270223368e-15	-0.477254484176113	0.193	0.349	9.48927122833284e-11
RPL22	3.92523008491012e-15	-0.341122860382345	0.703	0.832	9.88098169274425e-11
DUSP1	7.36737995949326e-15	-0.484411137178677	0.29	0.461	1.85459055720324e-10
GPR183	1.22465679705723e-14	-0.421153910154527	0.048	0.135	3.08282855523217e-10
RPL29	1.30776415177898e-14	-0.29165265510956	0.922	0.966	3.29203469927323e-10
PDE7A	1.38858743931225e-14	-0.307616007406799	0.043	0.136	3.49549116098073e-10
HLA-E	1.50939303942505e-14	0.279692515578871	0.959	0.939	3.79959509814467e-10
CXCR6	1.56643679502733e-14	-0.430444565787997	0.069	0.175	3.94319134412229e-10
LEPROTL1	2.7085280174562e-14	-0.424630606007115	0.424	0.593	6.8181775783425e-10
FOXP1	2.97173361950492e-14	-0.35499067987795	0.061	0.153	7.48074504037975e-10
MTRNR2L12	3.14665566369656e-14	0.440864659231003	0.857	0.783	7.92107630222336e-10
TMA7	3.77885679545232e-14	-0.346710232896953	0.455	0.631	9.51251621119212e-10
UBC	7.36171122556596e-14	0.267269792382034	0.929	0.881	1.85316356681172e-09
LGALS3	8.54163101706497e-14	-0.278254149734472	0.032	0.107	2.15018477592577e-09
REL	1.04825640070712e-13	-0.460111583594573	0.197	0.329	2.63877583750004e-09
CCDC109B	1.20630628262934e-13	-0.314271627891698	0.052	0.148	3.03663480526284e-09
IRF1	1.31713155293321e-13	0.478740403714649	0.641	0.503	3.31561525819878e-09
MLANA	1.61554319180112e-13	-0.433455710814416	0.147	0.277	4.06680687672095e-09
NR3C1	2.19433564940559e-13	-0.454474526487085	0.312	0.467	5.52380113024869e-09
CTSW	2.59627419834732e-13	0.400614165651012	0.643	0.494	6.53560103949971e-09
TFAP2A	2.71918443020373e-13	-0.334710420462139	0.043	0.122	6.84500296615184e-09
PLP2	3.14034541629878e-13	-0.377197079720146	0.113	0.229	7.90519151644891e-09
IGLV3-1	3.23060879605158e-13	0.502940679808954	0.048	0.167	8.13241152230065e-09
TPT1	5.04200000149197e-13	-0.232039710247448	0.978	0.99	1.26922266037557e-08
IFI27	6.1994694546945e-13	-0.437216490808227	0.121	0.253	1.56059244583025e-08
SMDT1	1.04664581707876e-12	-0.352840586129957	0.167	0.306	2.63472151533235e-08
RPL24	1.42930527507887e-12	-0.290194655207596	0.846	0.903	3.59799016895605e-08
TAGAP	1.80271796574864e-12	-0.363078047488758	0.071	0.167	4.53798193517905e-08
NDUFB1	2.46687710809439e-12	-0.281445272090264	0.063	0.166	6.20986974420602e-08
CD44	2.49013289455833e-12	-0.346289820755242	0.31	0.479	6.26841153547169e-08
MT-ND4	2.63658051672876e-12	-0.339675793139015	0.87	0.922	6.6370641347613e-08
UBL5	2.68826687695703e-12	-0.331539329776185	0.329	0.499	6.76717420936393e-08
SAMSN1	3.3769085672539e-12	-0.383360978543915	0.165	0.302	8.50069193634824e-08
LAPTM5	3.39718603374551e-12	0.293479937835525	0.807	0.708	8.55173640274757e-08
LTB	6.57638512812207e-12	-0.475208596281712	0.221	0.362	1.65547342830217e-07
PIM1	6.71212690246958e-12	-0.273290678706155	0.041	0.119	1.68964370515867e-07
RPS4X	9.67917955790606e-12	-0.220632058249198	0.981	0.99	2.43653987011169e-07
CD3D	9.81979956279238e-12	0.290934656703672	0.855	0.781	2.47193814394173e-07
YWHAH	1.02517636483756e-11	-0.287082218616559	0.05	0.126	2.58067646320559e-07
AP1S2	1.31481827688651e-11	-0.355279380222697	0.121	0.243	3.30979204840641e-07
BST2	1.44733392416137e-11	0.381589407876249	0.55	0.41	3.64337368729143e-07
USMG5	1.62025670547277e-11	-0.336226896593247	0.203	0.35	4.0786722046866e-07
S100A6	1.77938800410068e-11	-0.319395511445644	0.468	0.625	4.47925342272264e-07
AIM1	1.93985862927134e-11	-0.29247799618513	0.054	0.131	4.88320612746474e-07
FTH1	2.86245062814219e-11	-0.377970359970468	0.968	0.986	7.20564696622233e-07
TNFRSF4	2.88090409852634e-11	-0.432784398527877	0.048	0.116	7.25209988722035e-07
RPS11	3.23817193173403e-11	-0.304789254829619	0.628	0.752	8.15145020375408e-07
NDUFS5	3.39697969458384e-11	-0.288813378261292	0.348	0.519	8.55121698517591e-07
UXT	3.83500214291505e-11	-0.317260032562141	0.175	0.316	9.65385089436005e-07
ATP5L	3.83587940714495e-11	-0.305868924923691	0.498	0.645	9.65605923160599e-07
S100A11	3.94202214629061e-11	-0.368375773627199	0.346	0.504	9.92325234885735e-07
UQCR11	4.87471454645696e-11	-0.335071519081481	0.275	0.429	1.22711189277961e-06
LYST	5.50387618457239e-11	0.353725135583798	0.597	0.465	1.38549075194241e-06
CD3E	5.78555634555773e-11	0.256977322486061	0.903	0.858	1.45639809886725e-06
CHCHD10	6.04424935305664e-11	-0.30590077293912	0.084	0.186	1.52151888964495e-06
NR4A2	7.86604489358831e-11	0.361473667540057	0.82	0.76	1.98011948106298e-06
RPL23	9.47149078088364e-11	-0.281393129770291	0.374	0.537	2.38425837427184e-06
MT-CO3	1.075911950831e-10	-0.193950806268766	0.991	0.994	2.70839315382687e-06
DENND2D	1.40362373835767e-10	0.359938156730726	0.461	0.317	3.53334203656775e-06
HSPA5	1.41064020819126e-10	0.442324369041384	0.537	0.414	3.55100459607986e-06
SOCS1	1.50410062828855e-10	-0.358720092025366	0.121	0.235	3.78627251159076e-06
SPTAN1	1.5541936247115e-10	0.45703420516416	0.394	0.266	3.91237161148625e-06
APMAP	1.66517512926454e-10	0.445399507079715	0.405	0.273	4.19174535289762e-06
SYNGR2	3.09369327926613e-10	0.380990848140311	0.506	0.381	7.78775409189663e-06
IFITM1	3.18857162171112e-10	-0.34850689965954	0.617	0.729	8.02659134333341e-06
NOP10	3.31623698640111e-10	-0.296632656494627	0.147	0.271	8.34796336586752e-06
CNOT6L	3.79077664335064e-10	-0.363680070456777	0.253	0.384	9.54252204430657e-06
RPL18	3.89212634531832e-10	-0.21805752147357	0.957	0.975	9.79764964906981e-06
COX7A2	4.01476622777355e-10	-0.313415726670252	0.344	0.487	1.01063710251744e-05
C4orf48	5.07000900640921e-10	-0.272152330829828	0.082	0.183	1.27627336718339e-05
ODC1	5.64612368124818e-10	-0.279631004348739	0.065	0.153	1.4212987142806e-05
STOM	5.7694380886647e-10	-0.284244597202151	0.061	0.13	1.45234065005956e-05
TMEM248	6.1146075922431e-10	-0.253537028821382	0.054	0.131	1.53923016919536e-05
COX6C	6.96199571307249e-10	-0.281256654034811	0.366	0.52	1.75254318085174e-05
GZMA	9.64473610255714e-10	0.200334791998397	0.771	0.648	2.42786941909671e-05
FAM50A	9.85498658594026e-10	-0.213804456944735	0.035	0.103	2.48079577327874e-05
PSMB8	9.92136875875519e-10	0.304356832234908	0.604	0.488	2.49750615764145e-05
TNFRSF9	9.98290467869848e-10	0.449072871642433	0.452	0.323	2.51299659476877e-05
H2AFV	1.03120374342961e-09	-0.2936069385525	0.177	0.313	2.59584918333536e-05
SIT1	1.18526735517861e-09	0.370806821123037	0.416	0.288	2.98367351319111e-05
PSMB9	1.39844362937147e-09	0.269040513557197	0.768	0.683	3.5203021482168e-05
SNRPG	1.40217934278589e-09	-0.276708625226176	0.212	0.354	3.52970605959492e-05
PKM	1.62113688351388e-09	0.379310060273551	0.6	0.496	4.08088787686948e-05
SEC61G	1.62942445925311e-09	-0.299599233124555	0.21	0.338	4.10175019127786e-05
APOBEC3G	2.16747186263482e-09	0.375590324200582	0.457	0.332	5.45617691981064e-05
BLOC1S1	2.39380548486024e-09	-0.237647323344492	0.065	0.147	6.02592654703868e-05
OST4	2.59919839636171e-09	-0.258343608245124	0.403	0.557	6.54296212316132e-05
ITGA4	2.60470983078657e-09	0.348261181489862	0.576	0.463	6.55683605703903e-05
ACTB	2.65346648785533e-09	0.1271970708586	0.996	0.997	6.67957118987823e-05
CCL4L2	3.06212043156203e-09	0.510662427358606	0.281	0.15	7.7082757623711e-05
MYEOV2	3.28407292442194e-09	-0.272816629039043	0.115	0.216	8.26699677264734e-05
ASB2	3.5616467775548e-09	0.416124039293388	0.266	0.147	8.9657334331387e-05
CD38	4.47101084197264e-09	0.38864167055663	0.329	0.204	0.000112548755924977
RPL22L1	6.00032045726494e-09	-0.268964989840647	0.195	0.324	0.00015104606687073
CORO1B	6.70176778552132e-09	-0.30702051421394	0.165	0.285	0.000168703600464928
COX7C	7.61836939853787e-09	-0.277815879649111	0.502	0.626	0.000191777212869394
RPL36AL	8.00753127711432e-09	-0.206475640336741	0.649	0.774	0.000201573584838799
MITF	8.85406908676812e-09	-0.298842938444655	0.08	0.157	0.000222883481121214
ITM2A	9.67783380701035e-09	0.253087479945878	0.697	0.583	0.000243620110423872
MZT2A	1.04296162462463e-08	-0.238038653401333	0.069	0.157	0.000262544729766759
CKLF	1.14003752436335e-08	-0.248854586164579	0.074	0.16	0.000286981646007985
MZT2B	1.24751456002242e-08	-0.223391438430913	0.052	0.132	0.000314036840194443
GPCPD1	1.36658786644463e-08	-0.26718016343483	0.076	0.166	0.000344011163620106
SRRT	1.59499242769655e-08	0.355002977315534	0.403	0.283	0.000401507443824052
MT-ND2	1.61108313915176e-08	-0.284857973205198	0.786	0.856	0.000405557958618674
2006-09-01	1.67367154735576e-08	-0.272179709237225	0.21	0.333	0.000421313338615866
RPS7	1.75712737448149e-08	-0.162119701757661	0.968	0.982	0.000442321673978226
ATP5J2	1.91662743842494e-08	-0.225401004587002	0.206	0.349	0.00048247262507471
MBP	2.11104707516484e-08	-0.27088616690262	0.084	0.17	0.000531413880231244
ROMO1	2.26328997692495e-08	-0.258366258303162	0.139	0.252	0.000569737985891316
LY6E	2.28394039298739e-08	0.296431015000987	0.69	0.603	0.000574936315126715
FTL	2.37949579061612e-08	0.0959416784518212	0.983	0.967	0.000598990475371797
RELB	2.60276764169467e-08	-0.237858694997364	0.08	0.172	0.000655194698443798
RPS10	2.77526187220444e-08	-0.208982684295125	0.071	0.169	0.000698616671090023
RPL3	2.79468033977244e-08	-0.183422891981791	0.955	0.974	0.000703504881930917
RPS20	2.9189434705907e-08	-0.221557144783152	0.487	0.634	0.000734785639851796
TPM4	3.34484265015851e-08	-0.27227531913844	0.132	0.238	0.000841997240324402
ARF6	3.40727356886646e-08	-0.260550381174913	0.165	0.286	0.000857712975490755
LCP2	3.51992724690292e-08	0.349562468445898	0.446	0.329	0.000886071285862873
RPS5	3.5367927162074e-08	-0.202933004933102	0.868	0.919	0.000890316830450887
ACTG1	3.57704261609035e-08	0.160332687758086	0.948	0.917	0.000900448937748423
CYBA	3.73897841330955e-08	-0.254998447452204	0.431	0.569	0.000941213035982413
CORO1A	4.05494504846086e-08	0.211601667970338	0.775	0.681	0.00102075131704905
TC2N	4.13234076345357e-08	-0.270225425467711	0.108	0.21	0.00104023414038417
STK4	4.30026267806095e-08	-0.243250433312548	0.338	0.482	0.00108250512394828
BHLHE40	4.34417264054961e-08	0.406141647403954	0.374	0.264	0.00109355857880555
NPM1	4.44381210540768e-08	0.241307708342873	0.846	0.792	0.00111864082129427
MINOS1	4.50586137366618e-08	-0.202106644605885	0.05	0.122	0.00113426048359299
SESN3	4.53056389378989e-08	-0.27354531882242	0.056	0.121	0.00114047884898373
NBEAL1	5.63538157688149e-08	-0.242160612967132	0.128	0.23	0.00141859460434838
NSMCE3	5.96152899743201e-08	-0.222359519210353	0.045	0.109	0.00150069569452356
IRF2BP2	6.09153378955055e-08	-0.22181981218116	0.05	0.125	0.00153342180084356
RAMP1	6.13554638783263e-08	0.39604804387556	0.234	0.127	0.00154450109220911
POLR2L	6.49310142284007e-08	-0.256326331148133	0.247	0.376	0.00163450842117153
CDK2AP2	6.56740854364706e-08	0.328568422759989	0.485	0.376	0.00165321375269227
SH3BGRL3	6.93286775471739e-08	-0.197999569189382	0.857	0.918	0.00174521079989501
GSTP1	7.26055374698603e-08	-0.26770952634247	0.392	0.527	0.00182769919472879
HSPE1	7.29189936101971e-08	-0.335392954945305	0.407	0.522	0.00183558982614949
RPL19	7.50071942825319e-08	-0.149695456542657	0.991	0.994	0.00188815610167418
PFKFB3	7.808630707973e-08	-0.252440061991148	0.089	0.181	0.00196566660811804
CALR	8.95668241610056e-08	0.332472576822472	0.671	0.595	0.00225466566460499
SLC7A5	9.51362035995317e-08	-0.275162344327962	0.108	0.194	0.00239486365321101
RNF125	9.69992571843981e-08	-0.250777303730762	0.091	0.186	0.00244176230110285
TCEB2	1.15735889876115e-07	-0.227910509660094	0.305	0.438	0.00291341955585145
APOBEC3C	1.20256473602501e-07	0.378884932484107	0.316	0.215	0.00302721620999575
PSTPIP1	1.20515252644436e-07	0.404239872064919	0.361	0.264	0.00303373045481838
ADD3	1.3726060337985e-07	-0.226268546156805	0.065	0.14	0.00345526116888096
TMEM258	1.39173223198868e-07	-0.242143792238745	0.232	0.354	0.00350340754758511
COX5B	1.63051294407343e-07	-0.209668767677069	0.312	0.451	0.00410449023411603
SAMHD1	1.63138167485959e-07	-0.245082952560093	0.058	0.125	0.00410667709012403
PPP2R5C	1.76157570367147e-07	-0.276759996268595	0.195	0.308	0.0044344145188522
FCGR3A	1.92042041483884e-07	0.461144640121444	0.171	0.078	0.00483427431027381
ZNF331	2.13023773987466e-07	0.337476302460034	0.675	0.601	0.00536244746258648
OXNAD1	2.22438530822224e-07	-0.23157819012651	0.069	0.148	0.00559944513638785
ZFAS1	2.34290332039068e-07	-0.229216087697511	0.297	0.429	0.00589779052841945
TAPBP	2.34772784459975e-07	0.315623899774056	0.489	0.392	0.00590993530321096
IFITM2	2.35593985713252e-07	-0.29254393318156	0.381	0.51	0.0059306074023597
TTN	2.47957376399705e-07	0.353983541382943	0.21	0.113	0.00624183103610979
RPL13A	2.62796109734448e-07	-0.192928144799671	0.87	0.915	0.00661536647034526
RSL24D1	2.78430810626577e-07	-0.247212421874262	0.206	0.32	0.00700893879590282
MIR155HG	2.81285063283171e-07	0.384581091882543	0.31	0.204	0.00708078889802726
NDUFB2	2.86520301097797e-07	-0.256200835092409	0.249	0.367	0.00721257553953485
IFITM3	3.13483591261723e-07	-0.271635022377565	0.216	0.332	0.00789132244283135
JUND	3.15374405777202e-07	-0.271017013183339	0.188	0.3	0.00793891991662949
HSP90AB1	3.43187467077569e-07	0.321423805625785	0.755	0.707	0.00863905810874364
TRGV4	3.7358340598129e-07	0.383594669844956	0.134	0.051	0.00940421507876702
ARHGAP9	3.75497422204763e-07	0.340181100960066	0.42	0.326	0.00945239660916049
MYL12A	3.88763727709909e-07	-0.22811378507062	0.582	0.709	0.00978634931764153
PDIA3	4.10884269529364e-07	0.27725698903399	0.558	0.465	0.0103431897168627
PIK3IP1	4.27894043304952e-07	-0.23177908551941	0.087	0.169	0.0107713767521155
RPS6	4.46415179860466e-07	-0.18213775544789	0.974	0.979	0.0112376093226275
ARHGAP15	4.99458799923584e-07	-0.223970703700336	0.115	0.212	0.0125728763704764
TRGV2	5.4626675534049e-07	0.37178367567431	0.154	0.066	0.0137511730321861
FXYD5	5.62424665679537e-07	-0.228793744868031	0.437	0.567	0.014157916109151
ALDOA	5.80488659940935e-07	0.268184789437687	0.764	0.712	0.0146126410366932
BRD2	5.83063573291905e-07	0.259115311215812	0.582	0.492	0.0146774593304771
ADGRG1	5.86113642764854e-07	0.353150108338074	0.255	0.154	0.0147542387293197
UQCR10	6.237629315047e-07	-0.228261702349113	0.281	0.409	0.0157019842747678
TRBC2	6.23835191138361e-07	-0.302239630204741	0.491	0.601	0.0157038032665259
SNRPE	6.63242989837226e-07	-0.219214423222386	0.084	0.158	0.0166958157831725
HLA-DPA1	6.76614902621948e-07	0.309595402149675	0.604	0.527	0.0170324269437023
CHMP1B	6.82067346203894e-07	-0.280982225794747	0.102	0.179	0.0171696813059906
DHX36	6.99524782173034e-07	-0.225279584084649	0.093	0.176	0.0176091373416418
C14orf2	7.23650788466982e-07	-0.227020985734508	0.219	0.333	0.0182164612980794
CD74	7.43341490293525e-07	0.259133391069598	0.907	0.885	0.0187121353351589
NME2	7.91476656383279e-07	-0.200254480941511	0.069	0.142	0.0199238418711363
ENTPD1	8.62679397522779e-07	0.365840564818596	0.288	0.193	0.0217162284738409
DDX3Y	9.14067699525491e-07	0.348490622784436	0.186	0.097	0.0230098262001552
MIF	9.27131667757947e-07	-0.213131685706017	0.474	0.6	0.0233386854724708
SNRPF	9.3890212065377e-07	-0.214897353452013	0.117	0.206	0.0236349830832174
UQCRB	1.15828178622434e-06	-0.179758017608093	0.457	0.594	0.0291574274046253
UBE2F	1.23688836633522e-06	0.377018461112921	0.223	0.129	0.0311361908457565
FAM3C	1.31683574587834e-06	0.327975947605407	0.286	0.186	0.0331487062309955
SNRPD2	1.3921790193638e-06	-0.234482963773354	0.383	0.498	0.0350453224544449
GAPDH	1.40379633828293e-06	0.157989690913337	0.97	0.945	0.0353377652235962
CARD16	1.45456348997495e-06	-0.256160559814047	0.128	0.229	0.0366157267331394
PET100	1.46114033731754e-06	-0.210926071781499	0.097	0.187	0.0367812857112945
CHST12	1.52423865954981e-06	0.319434392154251	0.318	0.22	0.0383696597768474
TNFAIP3	1.54465807978651e-06	0.27726442769153	0.786	0.742	0.0388836778424658
LAMP1	1.54705962385128e-06	-0.190807030507236	0.061	0.131	0.0389441319112082
SERTAD1	1.65128180500173e-06	0.321870098231289	0.368	0.272	0.0415677168773085
SLC9A3R1	1.66943706507026e-06	0.276756358552198	0.433	0.34	0.0420247392390136
TOX	1.7344289184771e-06	0.302989185174239	0.387	0.29	0.043660779164824
PON2	2.08017529780654e-06	0.363646494075932	0.167	0.088	0.0523642527716841
CD2	2.18100721641881e-06	0.275286485556607	0.727	0.67	0.0549024946589106
KTN1	2.23984284956715e-06	-0.207138296984356	0.11	0.203	0.0563835640521539
UQCRH	2.40070420183475e-06	-0.19337010008369	0.305	0.434	0.0604329268727862
PDE4B	2.4083638261459e-06	-0.234388233093489	0.208	0.308	0.0606257425955706
ERAP2	2.42033521187072e-06	0.337699204471752	0.232	0.142	0.0609270982884216
ATP5I	2.44729006399452e-06	-0.235893569003187	0.123	0.211	0.0616056327809341
PPP1CB	2.50819263067789e-06	-0.270862149491044	0.173	0.266	0.0631387330920545
PDIA6	2.81137681429469e-06	0.306952535428439	0.422	0.333	0.0707707885462401
TMBIM6	2.82140414519974e-06	0.244633178733458	0.632	0.551	0.071023206547113
NCL	2.96737111319722e-06	0.268210243188839	0.647	0.579	0.0746976330325135
MRPS21	3.22561049673042e-06	-0.172118750279336	0.165	0.279	0.0811982930341948
TSTD1	3.30799406683813e-06	-0.223270198492227	0.184	0.285	0.0832721346445164
HNRNPF	3.93191878210768e-06	0.264527795175272	0.548	0.465	0.0989781915019966
COX7B	3.93800333401182e-06	-0.227145545095958	0.234	0.34	0.0991313579270796
TRAF5	4.5201925785199e-06	0.328584757504298	0.225	0.14	0.113786807779082
FKBP1A	4.59283267911604e-06	0.260968012867528	0.55	0.465	0.115615377031388
GTF2B	4.73027338296176e-06	0.311674591535638	0.34	0.252	0.119075171869296
CXCR3	4.86522710802845e-06	0.311673918983756	0.34	0.253	0.1224723619904
NEK7	5.02084189242001e-06	-0.170049975013503	0.045	0.104	0.126389652957889
GNAS	5.06860330333047e-06	-0.209969759242789	0.197	0.307	0.127591950954738
EMP3	5.0946653379638e-06	-0.269547525938422	0.247	0.346	0.128248010552563
RGS2	5.20613628242066e-06	0.278341326583442	0.5	0.411	0.131054068637375
ATP5D	5.33143283619218e-06	-0.206766372049495	0.303	0.413	0.134208158785466
CLK1	5.78392995815287e-06	-0.200733962527336	0.169	0.273	0.145598868836582
MYL6	5.97376087098649e-06	-0.178511977508548	0.788	0.86	0.150377482405343
NUCB2	6.14277058660797e-06	-0.208763581710242	0.074	0.142	0.154631963976682
TERF2IP	6.33699506541768e-06	0.275061516839429	0.517	0.441	0.159521176781759
BLVRA	6.49351238188105e-06	0.314890205140071	0.197	0.118	0.163461187189092
HMGA1	6.65489924985634e-06	-0.202225502276339	0.076	0.143	0.167523778816634
PGAM1	7.08360181341678e-06	0.27516008724094	0.526	0.447	0.178315508449141
CMPK1	7.29080017619648e-06	-0.18757193386681	0.095	0.183	0.183531312835394
DDIT4	8.48196508513545e-06	0.250398802288462	0.597	0.521	0.213516507088115
NOP58	9.10518773641613e-06	0.288363074804186	0.335	0.249	0.229204890888803
RAP2B	9.10672562005239e-06	-0.182999104887318	0.048	0.101	0.229243604033579
CD96	9.28307265488357e-06	-0.199977748473956	0.236	0.343	0.233682787941384
P4HB	9.46034554685018e-06	0.28880288324867	0.392	0.31	0.23814527845086
SSH2	9.81729084099405e-06	-0.168314378206116	0.052	0.113	0.247130662340343
FMNL1	1.15240383606963e-05	-0.162615155215617	0.063	0.13	0.290094617653808
GEM	1.22817807603165e-05	-0.256001238387142	0.074	0.134	0.309169267079447
NEDD9	1.25587955684918e-05	0.308231847423228	0.229	0.15	0.316142560845644
SRSF5	1.44782664420307e-05	0.261338664952342	0.561	0.489	0.364461401145238
PDCD1	1.48498642023354e-05	0.30620806718815	0.305	0.224	0.373815631565388
POLR2A	1.50539726509834e-05	0.309687189713121	0.281	0.203	0.378953653543205
ITGB1	1.52482904158301e-05	-0.233409576462577	0.149	0.227	0.383845214637692
ZYX	1.63523623162456e-05	-0.219057883691664	0.136	0.217	0.41163801658685
ZFP36L1	1.67377078647085e-05	0.333022330935961	0.639	0.587	0.421338320078308
PTPN22	1.70011203391021e-05	-0.229623351200099	0.242	0.347	0.427969202296217
ISG15	1.76935831143908e-05	-0.260071529408426	0.216	0.315	0.44540056773856
TPI1	1.77046402787349e-05	0.22967197655371	0.671	0.612	0.445678909736593
ATP5A1	1.82025949754481e-05	0.292270254927234	0.398	0.319	0.458213923316955
SSU72	1.84887586617162e-05	-0.194543501572109	0.152	0.245	0.465417521791383
COX6B1	1.85070599061983e-05	-0.193974381683391	0.364	0.473	0.465878219018731
SLIRP	1.90405636929125e-05	-0.180411012018654	0.082	0.153	0.479308109841688
PFDN5	1.90667331671837e-05	-0.14916868489012	0.729	0.817	0.479966874017514
AREG	1.94187443937072e-05	-0.2515772909228	0.076	0.138	0.488828052622792
IRF8	1.97867365387944e-05	0.277326320393851	0.128	0.059	0.498091518891071
NABP1	2.02578657075324e-05	-0.159136636575206	0.05	0.109	0.509951253455714
RPS27L	2.0857726254881e-05	-0.23671197553395	0.333	0.435	0.525051543014118
ADRM1	2.15516187148224e-05	0.263634333571967	0.316	0.235	0.542518897908224
GNG2	2.16126468831321e-05	-0.206351880709363	0.242	0.35	0.544055159989085
KIR2DL4	2.2712375026688e-05	0.303479752265734	0.154	0.078	0.571738616546817
YARS	2.35282150270871e-05	0.292381898807689	0.212	0.14	0.592275756876864
COX6A1	2.40680561653779e-05	-0.195645570324317	0.355	0.461	0.605865177851058
HAVCR2	2.55223707841338e-05	0.280559009190945	0.281	0.192	0.642474639749
MOB4	2.55834466343528e-05	-0.190981047735305	0.071	0.137	0.644012102126562
DDT	2.64406048816915e-05	-0.18877030457633	0.119	0.199	0.665589346686821
NDUFA3	2.68314782106527e-05	-0.170360534649336	0.132	0.221	0.675428800996761
MRPS36	2.86527157906484e-05	-0.168218649734511	0.078	0.15	0.721274814597993
SERP1	2.86898609086075e-05	-0.156465963453514	0.39	0.509	0.722209868652378
SNX18	2.89980019820978e-05	0.30646872546437	0.18	0.105	0.729966703895348
ELAVL1	2.91377862500247e-05	-0.149313258835053	0.052	0.11	0.733485493271871
HNRNPAB	3.35185143828813e-05	-0.201129166638384	0.08	0.144	0.84376156256027
PGK1	3.82303467366381e-05	0.2432795058306	0.55	0.484	0.962372518401392
NDUFB4	3.85688133585539e-05	-0.183095988827916	0.184	0.281	0.970892738674876
PLEK	3.9435051476063e-05	0.293085630668753	0.21	0.139	0.992698550806934
CCNI	4.23700565746724e-05	0.178252667285153	0.846	0.817	1
LSM7	4.36741578176987e-05	-0.199623634253463	0.177	0.264	1
KRTCAP2	4.42140333308254e-05	-0.173413220041795	0.21	0.315	1
PRDX2	4.54836810740279e-05	-0.182554540105	0.167	0.263	1
ATP8A1	4.61259359246355e-05	-0.207545417861971	0.084	0.143	1
F2R	4.69866538924484e-05	0.301076409563187	0.16	0.096	1
DSTN	4.95394921073776e-05	-0.18324600611409	0.089	0.155	1
STK17A	5.00763064272617e-05	-0.17468705417423	0.188	0.287	1
C9orf16	5.12876465940142e-05	-0.181529567535816	0.307	0.41	1
YIPF5	5.20139167221746e-05	-0.193833027737932	0.078	0.138	1
LIMD2	5.21560916948681e-05	0.233711750231998	0.634	0.572	1
FLT3LG	5.26200535724138e-05	-0.19077709827515	0.08	0.145	1
CCNH	5.26747544573198e-05	-0.185139763389379	0.149	0.242	1
ABI3	5.31319695115478e-05	0.298919467904295	0.268	0.195	1
DDX5	5.62492196977916e-05	0.207831834739131	0.758	0.713	1
CD3G	5.74122664759333e-05	0.248451363020404	0.532	0.467	1
UBE2B	5.92813887363604e-05	-0.166214316062607	0.357	0.469	1
HOPX	5.99628619175696e-05	0.317624140437839	0.357	0.277	1
RIN3	6.16263533276152e-05	0.282283676747888	0.184	0.116	1
TBCA	6.18128955678169e-05	-0.155799430191732	0.184	0.284	1
NGFRAP1	6.36898479520248e-05	-0.174158850696148	0.052	0.101	1
PRKX	6.38072133539973e-05	-0.170259130302887	0.067	0.121	1
RASAL3	6.45582109842495e-05	-0.158311300165227	0.069	0.137	1
ANXA2	7.16363330294465e-05	-0.20512410556138	0.169	0.249	1
TTC14	7.22122712199191e-05	-0.180204941445311	0.076	0.14	1
YBX1	7.23785054615007e-05	-0.183748242703077	0.455	0.553	1
RGS3	7.38631087711928e-05	0.301995465930864	0.145	0.082	1
IGFBP7	7.50056570256931e-05	0.251674459111414	0.286	0.203	1
NFKBIZ	7.54880875233097e-05	-0.238918271353918	0.152	0.227	1
ITGB7	7.61772850892725e-05	0.268585813660071	0.253	0.183	1
LINC-PINT	7.63965705246058e-05	-0.173159214223659	0.299	0.403	1
PIM3	7.68716896226283e-05	-0.219519347131819	0.132	0.205	1
ATOX1	7.76461754606842e-05	-0.160284660536597	0.087	0.154	1
ZFP36	7.83610420353937e-05	0.230314641248185	0.846	0.827	1
BTG2	7.90590325568166e-05	0.273581481894542	0.517	0.458	1
RPS3	8.08758481323998e-05	-0.109525087837092	0.996	0.993	1
RNF19A	8.38656521711046e-05	0.230928438030253	0.619	0.55	1
PTP4A2	8.58207151613441e-05	-0.175891615430974	0.104	0.18	1
PRKAR2A	8.81708688336408e-05	-0.182335815668949	0.065	0.114	1
CYC1	9.6184662748969e-05	0.306226034061451	0.262	0.201	1
C12orf75	9.65632562230232e-05	-0.191521268717044	0.089	0.147	1
RPN2	9.9246641993559e-05	0.252575025596913	0.299	0.228	1
LCK	9.93230270794014e-05	0.19322844643787	0.574	0.499	1
RAB27A	9.99154302529076e-05	0.320376769688169	0.372	0.312	1
SMAP2	0.000100988391456204	-0.16894644482942	0.113	0.195	1
MYH9	0.000101203546692244	0.246700080001921	0.539	0.474	1
PARK7	0.000102875763890638	0.220688162998812	0.645	0.599	1
NDUFC1	0.00010560545327732	-0.186521048516035	0.149	0.228	1
ITK	0.000106224078760048	-0.166408444296187	0.134	0.221	1
CLTA	0.000106862200606965	0.279030640100816	0.383	0.324	1
RAB38	0.000111406266853254	0.264825925417382	0.147	0.085	1
EOMES	0.000113065880106959	0.287604053627981	0.175	0.111	1
CD2BP2	0.000116524953773141	0.253830401208186	0.251	0.18	1
CCNDBP1	0.000125205721128759	0.307739838397692	0.284	0.225	1
PPP4R2	0.000126737205727096	-0.13676154024344	0.082	0.156	1
FAM129A	0.000126940846144088	-0.145895503613512	0.067	0.129	1
RPS9	0.000128487646119171	-0.124680788946217	0.924	0.949	1
NDUFA1	0.000129033041754974	-0.185640584031568	0.24	0.333	1
PSME2	0.000129391987861983	0.234002109189247	0.606	0.552	1
R3HDM4	0.000130164364120764	-0.171318696219128	0.067	0.122	1
GATA3	0.000131304700690392	0.309145866172114	0.351	0.284	1
TNFAIP8	0.000131588780931551	-0.176763757701038	0.093	0.158	1
CDIP1	0.00013453916897573	0.247213469179358	0.134	0.078	1
GPBP1	0.000138425435088969	-0.1829039488147	0.253	0.35	1
SNAP47	0.000140797063918449	0.259059048531366	0.251	0.182	1
H3F3A	0.000143758474491141	-0.126832303783885	0.727	0.81	1
MT-ATP8	0.000150381466619663	-0.119638341311052	0.89	0.932	1
BCL11B	0.000152145995864058	-0.174978396403038	0.141	0.22	1
CLDND1	0.000154555006892359	0.267520527412756	0.29	0.22	1
SLC38A1	0.000155166126968846	0.26238349715177	0.448	0.381	1
FOSL2	0.000159574481493285	-0.171057410888066	0.108	0.177	1
EIF5	0.000160456307715549	0.246221688178955	0.548	0.494	1
TAP1	0.000167646358003145	0.241682399202352	0.481	0.417	1
FUT8	0.000172745849067873	0.254735850566288	0.19	0.127	1
LSM3	0.000174099498517187	-0.157360406419351	0.11	0.183	1
OASL	0.00017843684481173	0.271948209197544	0.214	0.147	1
PDCD4	0.000178584912991284	-0.122367548679066	0.305	0.422	1
MTSS1	0.000191207796066443	0.261293784959438	0.136	0.078	1
PECAM1	0.000192311197757986	0.269530617925633	0.169	0.112	1
2011-09-01	0.000192623566607913	0.265265932298803	0.175	0.114	1
RPL17	0.000196548077419411	-0.146227454653046	0.238	0.337	1
EIF1AX	0.000204897036912319	-0.170326746370723	0.193	0.283	1
GFOD1	0.000207695581133671	0.265564344066295	0.162	0.101	1
CTSC	0.000207986913323854	0.215975588714356	0.474	0.4	1
STAT3	0.000209495347672262	0.287425548936718	0.506	0.46	1
EPC1	0.000211196423857015	0.247745728571496	0.422	0.357	1
CNBP	0.000217823016081418	0.21090557881994	0.641	0.587	1
SNHG8	0.000220862799827731	-0.199574183763354	0.219	0.305	1
MT-CYB	0.000222203905104833	-0.104641344541278	0.987	0.991	1
H2AFZ	0.000225365095321545	0.223021748243518	0.621	0.567	1
EEF1B2	0.000232703934936459	-0.1013098642409	0.712	0.797	1
PIM2	0.000233824527149131	0.271476747430347	0.284	0.218	1
RABAC1	0.000234805262441415	-0.170613606331968	0.251	0.345	1
ZBTB38	0.000242089043135229	0.253578833182388	0.292	0.229	1
MAT2A	0.000255707761698285	0.252794128189422	0.338	0.273	1
RPL9	0.000260544098099154	-0.124314603484046	0.948	0.963	1
AFAP1L2	0.000260769900606914	0.233860617492083	0.102	0.05	1
PLPP1	0.000264724965333842	0.26438124197324	0.11	0.062	1
NELL2	0.000266120998633098	0.29244947822022	0.143	0.09	1
APRT	0.000270124015072651	-0.128844531578245	0.372	0.484	1
ZNF281	0.000286317216923565	0.249925877723051	0.149	0.095	1
KRT10	0.000287785256427695	-0.151098839147377	0.173	0.266	1
MPHOSPH10	0.000297534391413894	0.295974004920395	0.117	0.068	1
IFI6	0.000306240237432199	0.179240114725334	0.333	0.254	1
ICAM1	0.000309307281083932	0.272924001288497	0.121	0.07	1
N4BP2L2	0.000354375631068735	-0.158982342965095	0.273	0.37	1
SDHC	0.000356801094019712	0.268216240393568	0.288	0.231	1
SELK	0.000361347214137231	-0.171034916796717	0.483	0.578	1
SYPL1	0.000365615393078019	-0.161299319935749	0.069	0.117	1
PDCL3	0.000379051853061724	-0.166142423044865	0.106	0.174	1
COX8A	0.000379552815307601	-0.12751496399362	0.448	0.549	1
BCL2	0.000391485703868956	-0.107220472813169	0.063	0.123	1
TOMM5	0.000399075223249261	-0.134882222451634	0.13	0.207	1
TMEM9	0.000400794992617841	0.236239980869293	0.102	0.056	1
THEMIS	0.000416444579204616	0.204892461942074	0.232	0.164	1
LMNA	0.000418252143353257	-0.173838591569013	0.141	0.213	1
PML	0.000427865509481428	0.251947636353621	0.13	0.082	1
CDKN2A	0.000428058915717377	0.309787380827606	0.173	0.123	1
SRI	0.000433674952353904	0.227400831495918	0.355	0.295	1
ATP6V0E1	0.000435461746888602	0.205221868428829	0.608	0.556	1
SP140	0.000435900780611911	-0.178912775556371	0.108	0.166	1
HSPA9	0.000446151653231339	0.238442833664834	0.348	0.285	1
AC133644.2	0.000450220210858813	0.24654532691932	0.184	0.124	1
LINC00861	0.000453042057306747	-0.137771113173798	0.069	0.125	1
RNF4	0.000458673321198501	0.244538188706291	0.165	0.113	1
CD82	0.000460230966291555	0.25996504099799	0.329	0.266	1
FABP5	0.000461560070699802	0.199763613523358	0.385	0.31	1
HINT1	0.000464741499067745	-0.0953033475423863	0.658	0.755	1
MRPL33	0.000500177383067215	-0.14802179054228	0.119	0.189	1
POLR2C	0.000505046700406577	0.255143763425152	0.193	0.136	1
CRYAB	0.000521931317502461	0.219993096395924	0.141	0.085	1
RPL10A	0.000532537577709506	-0.11441635720424	0.877	0.915	1
NT5C3A	0.000534001901784228	-0.136216367843129	0.069	0.131	1
HLA-DPB1	0.000534464049620753	0.188595221657413	0.582	0.525	1
CTR9	0.00053579024658477	-0.150538883082714	0.067	0.119	1
CNIH1	0.000553868273520181	-0.200842847448917	0.162	0.227	1
POLR2F	0.000556412887328414	-0.152933677502998	0.102	0.169	1
PRR13	0.00056116731588664	0.203621864418309	0.524	0.468	1
REEP5	0.000566455041372172	0.230217952493101	0.387	0.325	1
CALM3	0.000574145346431802	0.228657679134282	0.528	0.478	1
BPGM	0.00059591746514308	0.268988865028614	0.16	0.107	1
CLIC3	0.00060591612148927	0.238645723262878	0.16	0.104	1
KIAA0319L	0.000619553139111436	0.213276179711279	0.132	0.079	1
ARMCX3	0.000619559565515444	-0.152651948193265	0.058	0.104	1
ENO1	0.000621749814153107	0.193702721035011	0.506	0.451	1
RBBP7	0.000623892165882027	0.241969319328662	0.197	0.143	1
TUBA4A	0.000627463419240249	0.25197364688194	0.561	0.522	1
EZH2	0.000649876000687723	0.193133243584553	0.113	0.065	1
ENC1	0.000666033908122611	0.229964232746873	0.182	0.121	1
LASP1	0.000666388906450995	0.285580931752315	0.203	0.157	1
SCAMP3	0.000668223426688982	0.238292675625602	0.193	0.143	1
LPP	0.000679982313324032	-0.12465831640046	0.052	0.105	1
RPL8	0.000682316978974081	-0.0723194146384025	0.963	0.982	1
WTAP	0.000699972140141826	-0.121266394438985	0.108	0.178	1
VCP	0.000714978477840233	0.2438174142959	0.407	0.356	1
EIF1AY	0.000723362997738078	0.254454185164164	0.141	0.088	1
AK3	0.000729411615183373	0.25623787325613	0.171	0.125	1
CDV3	0.000737681935986836	-0.136166585616697	0.067	0.125	1
ATF3	0.000769169214229928	0.353788806199608	0.149	0.1	1
CSTB	0.000777361433211943	-0.122845557301857	0.338	0.441	1
CYTIP	0.000777428288264764	-0.143713071891725	0.366	0.461	1
PRRC2C	0.000792501423841636	0.228185377533532	0.506	0.461	1
LRPAP1	0.000800596941203212	0.257628215884514	0.229	0.179	1
DTHD1	0.000801656881888863	0.254182039611994	0.167	0.116	1
RIOK3	0.000813829850779223	-0.143672249307284	0.074	0.123	1
DNAJB6	0.000816847527217728	-0.122056111129323	0.219	0.305	1
GABARAPL2	0.0008392637658113	0.244116663561789	0.446	0.396	1
RNF167	0.000848290205659938	0.219856118611586	0.348	0.29	1
UBE2L6	0.000866724373638145	0.187137700455639	0.413	0.35	1
AC069363.1	0.000873000343962545	0.212604188754612	0.188	0.127	1
CDC42SE2	0.000886447174801753	-0.146565732305427	0.299	0.393	1
ATXN10	0.000889306016331711	0.22630222883315	0.193	0.141	1
SNHG7	0.000911847543799439	-0.162342409557401	0.104	0.165	1
PLEKHA2	0.000941619967972227	-0.123373353449672	0.074	0.133	1
ISCU	0.000955995848262889	0.236256418215635	0.487	0.443	1
CD200R1	0.000979404650897033	0.242595919861739	0.165	0.114	1
TNFRSF1B	0.000984799798756705	0.230482757729866	0.552	0.514	1
SARAF	0.000997782060636166	-0.132607683531812	0.823	0.863	1
MAP3K8	0.00100868296744635	0.276246633524873	0.312	0.262	1
CITED2	0.00102870028792559	-0.216901601710658	0.095	0.15	1
SPTBN1	0.00106843715282024	0.256215318239896	0.154	0.106	1
RHOG	0.00108282184012997	-0.150269552570248	0.253	0.336	1
DTX3	0.00108565593254732	0.225364162355916	0.119	0.074	1
IFI27L2	0.00109133161811152	-0.151828360740559	0.156	0.225	1
SF3A1	0.00109489594341323	0.239315393530553	0.264	0.209	1
KPNA2	0.00110471986996076	0.27482067444067	0.262	0.211	1
NAPA	0.00111785234647104	0.208649068129285	0.299	0.242	1
PRKACB	0.0011212261786022	-0.13208807559899	0.08	0.142	1
IQGAP2	0.00112693648228632	-0.132959053790429	0.071	0.127	1
ATP6V1E1	0.00112837658749329	0.195836958050596	0.18	0.125	1
RPL7A	0.00113107901486008	-0.0497823951816483	0.968	0.986	1
CDKN1A	0.00113554377483404	-0.136113570318669	0.119	0.188	1
THYN1	0.00114063801451769	0.232453318265839	0.182	0.135	1
MAN2A1	0.00116918796600486	-0.145440990689622	0.065	0.107	1
HERPUD1	0.00124475112941321	0.215259833701204	0.468	0.414	1
LRBA	0.00124961134181674	0.232716105916824	0.24	0.188	1
TMEM109	0.00127061462443245	0.227233781711167	0.236	0.181	1
ARID5B	0.00127310953697401	-0.155584562880318	0.264	0.345	1
CHI3L2	0.00129303846211258	0.274789574424135	0.167	0.115	1
SDF2L1	0.00129423589419939	0.208341712451562	0.247	0.188	1
EWSR1	0.00131447590446321	0.254735343708457	0.355	0.312	1
SF3B2	0.00132628978047989	0.173493147426268	0.407	0.348	1
RASSF5	0.0013514374699422	0.238956553000815	0.294	0.242	1
ETHE1	0.00137596207519508	-0.134325833266596	0.074	0.123	1
IL2RG	0.00138572926224827	0.184290455124273	0.662	0.63	1
ATG3	0.00142784881167521	-0.126023400821441	0.058	0.105	1
RBM39	0.00144839874246329	-0.109473664074345	0.331	0.425	1
STK17B	0.00145123533162818	0.140888110920216	0.587	0.523	1
TMSB4X	0.00152666695243881	-0.0892623846978067	0.998	0.998	1
PEBP1	0.00154751873941714	0.228827343451124	0.543	0.512	1
FOSB	0.00155367376544412	0.223120438985757	0.303	0.244	1
DPM3	0.0015618404115992	-0.121850521600367	0.056	0.103	1
PLK3	0.00160605974660553	-0.140361377655194	0.063	0.105	1
HMCES	0.00164118845852305	0.217261234285623	0.115	0.075	1
CBLB	0.00166425684768763	0.23766889191573	0.433	0.389	1
SLA2	0.0016646686516454	0.249409193624553	0.279	0.225	1
MAPRE2	0.00166621852343525	0.22417733825943	0.253	0.205	1
HNRNPLL	0.00168478676100287	0.257922387055507	0.429	0.386	1
RPAIN	0.00169394259767982	-0.136367861757188	0.074	0.125	1
SRSF4	0.00171631081955638	0.214487484672386	0.238	0.184	1
COX20	0.00176203424079299	-0.118852557830125	0.087	0.144	1
HLA-DQA1	0.00176880879424804	0.249638000488282	0.312	0.259	1
IRF2	0.00177823217375481	0.207757269248909	0.227	0.173	1
PDE4D	0.0017816171315154	-0.159573179548266	0.113	0.174	1
TAGLN2	0.00178403618163053	-0.133113370162189	0.396	0.486	1
PTMA	0.00184988558939736	-0.0843819290685031	0.974	0.984	1
PTP4A1	0.00186886921445694	-0.174916224400379	0.236	0.311	1
NONO	0.00187111091472626	0.256739926538324	0.314	0.268	1
EVI2A	0.00189203075771949	-0.150428037300523	0.119	0.183	1
PSMB10	0.00190942009647702	0.238964381722792	0.435	0.398	1
LAMTOR4	0.00192384100326852	-0.100213290527892	0.232	0.323	1
SQSTM1	0.00205942388898658	0.199144617324954	0.513	0.471	1
ATP6V1G1	0.00206241283079261	-0.0882872469207112	0.433	0.539	1
SCAF11	0.00214702449041024	-0.109998131951	0.162	0.243	1
MRPS7	0.00222289595146344	0.22949215402664	0.221	0.176	1
TMEM179B	0.00227335192498872	0.245904562022304	0.314	0.272	1
GNB2	0.00227417055666861	-0.134030901541866	0.177	0.247	1
CD5	0.00233236013458173	-0.166385449755091	0.123	0.178	1
UBASH3B	0.00234506150250223	0.223883008213279	0.108	0.068	1
ATP5B	0.00236109354979613	0.208935828608291	0.485	0.444	1
MT-ND1	0.002435543007472	0.0926348802832937	0.965	0.961	1
GYPC	0.0024454425449632	-0.133597312142843	0.348	0.435	1
FAM107B	0.00247736235390482	-0.150869444080068	0.102	0.154	1
GTF2I	0.00251263784735453	0.223844426550938	0.221	0.175	1
COX17	0.00252764419758968	-0.145528626050251	0.145	0.207	1
PARP8	0.0025519034625146	-0.145264136502778	0.169	0.237	1
ANXA6	0.00257588673334699	0.231050624227387	0.394	0.354	1
SSR4	0.00262105452841447	-0.0765112622529667	0.455	0.556	1
POLR1D	0.00262988520255021	-0.12519661094428	0.197	0.27	1
DCTN1	0.00272900680967954	0.220659382531397	0.13	0.091	1
PRDM1	0.00278692985367246	0.172753291846616	0.364	0.307	1
PHLDA1	0.00281885426183793	0.188627534315447	0.383	0.327	1
LSP1	0.00287719640650159	0.205148143058743	0.658	0.625	1
DBNL	0.00288424160166702	0.199718228346283	0.203	0.157	1
CST3	0.00298808491418969	0.204459629895582	0.227	0.176	1
MRPL50	0.00302863971554414	-0.111989010803513	0.058	0.103	1
ATP5G2	0.00307234507872189	-0.102806570316218	0.669	0.742	1
HNRNPM	0.00307387474376463	0.242776523791621	0.286	0.241	1
EID1	0.00310392486743812	0.207202470242108	0.442	0.396	1
RPL15	0.00313029318101615	-0.0715251886331974	0.961	0.976	1
SURF4	0.00313263594383753	0.23096568919409	0.301	0.26	1
PAG1	0.00314837107694189	0.191098307274223	0.301	0.249	1
PSIP1	0.00315075496736965	-0.11806410484668	0.076	0.122	1
USP11	0.00318739098236225	0.211690274858472	0.201	0.154	1
PUF60	0.00320592824322	0.196786401877955	0.253	0.202	1
RALGDS	0.00322463269472298	0.201410003119189	0.177	0.131	1
SPN	0.00324408814821206	0.202771967943213	0.286	0.233	1
SEC11C	0.00327255887068991	0.261254003237494	0.271	0.236	1
ATPIF1	0.00335446733874916	-0.114287394806934	0.333	0.421	1
ADI1	0.00339951384435752	-0.13979091930159	0.078	0.121	1
IL21R	0.00347896875283469	0.198496805877012	0.175	0.13	1
DPM2	0.0034940497987034	0.231062537505268	0.11	0.078	1
IL16	0.00360622781745353	0.215152478803325	0.216	0.171	1
CAST	0.00363595345193095	-0.14722604858131	0.177	0.243	1
LDHB	0.00369832001565173	0.202284958824914	0.58	0.546	1
SERTAD3	0.00379133172773582	0.251098262211212	0.156	0.115	1
MAP4	0.00387095371345387	0.247283548373192	0.197	0.159	1
SLF1	0.00395785292271792	0.250110390182086	0.162	0.124	1
ARHGDIB	0.00407833379870155	-0.133669965474585	0.768	0.816	1
CCDC115	0.00409157733309322	0.248926566715035	0.169	0.135	1
PTPN11	0.00410905884907389	0.217417392935157	0.19	0.151	1
LINC00493	0.00413407401109842	-0.0771230325394272	0.126	0.197	1
SPCS1	0.00414482285291331	0.196156249252257	0.517	0.484	1
EIF4A2	0.0041653337426257	-0.0935415166143885	0.364	0.453	1
HIGD2A	0.0041689648468795	-0.108042789454624	0.359	0.448	1
VIM	0.00420727880109795	-0.0931413399580534	0.777	0.83	1
CALCOCO2	0.00431152737371937	0.195984175186941	0.221	0.176	1
LBH	0.00431960595989229	0.200217593467706	0.513	0.469	1
SETD2	0.00432928922240477	-0.109611789350586	0.093	0.148	1
ENO2	0.00442052891501343	0.180386456270333	0.113	0.072	1
C18orf32	0.00444746132255119	-0.120259783795561	0.063	0.105	1
UQCRQ	0.00444772857703659	-0.123324632264284	0.253	0.325	1
MSN	0.00447920982733976	0.227512832670903	0.45	0.416	1
TMUB1	0.00448128033871041	0.182991354526119	0.206	0.161	1
HDAC7	0.00452072631356771	0.184033874402826	0.136	0.094	1
SF3A3	0.00459204434516835	0.217774813509941	0.154	0.116	1
CAT	0.00460743741760576	0.185940759562442	0.139	0.1	1
NAMPT	0.00464888321008636	-0.117020143646854	0.132	0.197	1
NAA38	0.00468285058954769	-0.104087912005165	0.084	0.137	1
CNOT7	0.00470948392626332	-0.107463651272508	0.143	0.206	1
CTSS	0.00472860567992185	0.203874606905302	0.234	0.191	1
GNA13	0.00482181670503119	-0.0930233318630589	0.076	0.127	1
NFE2L2	0.00489033566477091	-0.139620810393498	0.197	0.263	1
EPS15	0.00490731454289733	-0.119611555695587	0.143	0.205	1
SC5D	0.00493121624521885	-0.142246406000794	0.074	0.113	1
WBP2	0.00494577056941199	0.211222924795187	0.242	0.202	1
NDUFB7	0.00499363236417773	-0.123005509157818	0.165	0.231	1
NCOA3	0.00500489681438163	0.186780413782311	0.147	0.104	1
FAM111A	0.00502793885562522	0.185194090785624	0.126	0.087	1
PHIP	0.00517523867566765	0.227577287577841	0.221	0.182	1
COMMD1	0.00520460489953167	0.188200808539291	0.167	0.127	1
GMFG	0.00524555243810135	-0.0843564330376785	0.383	0.473	1
YLPM1	0.00533708874014333	0.170957304552543	0.119	0.081	1
HDAC1	0.00536249728874523	0.173888972492985	0.214	0.167	1
SH2D2A	0.0054112621898792	0.183861134063095	0.504	0.465	1
INPP5F	0.00546080267269451	0.172447948650335	0.113	0.073	1
IRF3	0.00565163061916623	0.237515501178726	0.145	0.112	1
MAN1A2	0.00583528705793911	-0.142586011478514	0.087	0.125	1
PSMB6	0.00586871557946123	0.188639521170394	0.379	0.342	1
DDB1	0.00594031486065692	0.175390166165845	0.173	0.127	1
DUSP16	0.00604306218950324	-0.0984814526106377	0.058	0.105	1
HMGB2	0.00606553618996699	-0.137466316880326	0.268	0.351	1
ST8SIA4	0.00618656960972513	0.173336704264499	0.156	0.116	1
ALKBH7	0.00627927857685054	-0.120929572156016	0.145	0.203	1
POMP	0.00632820134845475	-0.078649848007379	0.301	0.385	1
NDUFA6	0.0064240876916228	-0.131856083291307	0.199	0.266	1
PSMD3	0.00643716718464249	0.188474437472603	0.139	0.098	1
GLG1	0.00645732970693828	0.254317774486203	0.177	0.148	1
HSP90B1	0.0064578184076397	0.179232074816296	0.433	0.395	1
ABRACL	0.00647582329478407	-0.124145073350043	0.286	0.357	1
FBL	0.00648713672662794	-0.109740138056743	0.117	0.177	1
RAB24	0.00652517946511876	0.208929302133547	0.139	0.105	1
MRPL57	0.00656463969593445	-0.103619531311057	0.197	0.27	1
SF3B4	0.00656464385406864	0.197282044904688	0.225	0.185	1
TRAC	0.00657014846016401	0.205670666899979	0.437	0.398	1
RP11-121P12.1	0.00658530440236846	0.192376278212552	0.102	0.06	1
KDELR1	0.00666390979224741	0.183447902385116	0.281	0.236	1
PSMA1	0.00667999878076201	-0.112501708242928	0.067	0.11	1
HIVEP1	0.00683413135404235	0.19040921878543	0.104	0.072	1
APOL6	0.0069216491539092	0.179906014538999	0.242	0.2	1
PPCS	0.00695110027614125	0.186666738828278	0.184	0.143	1
PNP	0.00700808573863313	0.205233936906633	0.139	0.106	1
ATG5	0.00700824493663348	0.183544281442837	0.167	0.129	1
PRKAG1	0.00705316876755294	0.162284574049713	0.117	0.081	1
PSMB2	0.00705971320658563	0.222320548084296	0.273	0.237	1
H3F3B	0.00708813167307429	0.114038056684677	0.968	0.97	1
EVL	0.00709636192783582	0.132145060899352	0.591	0.548	1
LNPEP	0.00715038043708164	0.212565330043378	0.266	0.229	1
IDH2	0.00719807717878407	0.204627289650936	0.333	0.294	1
DCK	0.00725646130183933	-0.0983971319008566	0.087	0.137	1
PHB2	0.00729757738770423	0.207349015682146	0.34	0.3	1
GABARAPL1	0.00733597940923843	-0.128415391736327	0.123	0.179	1
BCAP31	0.00738807182011964	0.216007530014611	0.329	0.294	1
FAM133B	0.00743287254017483	-0.111045999177343	0.091	0.139	1
MTA2	0.00750407560307212	0.15916075398267	0.104	0.069	1
IFI35	0.00752464985165498	0.196468045806292	0.188	0.155	1
KDM6B	0.00759114472901816	-0.165120457422199	0.089	0.129	1
TMEM256	0.00766470168445165	-0.123043599668729	0.121	0.172	1
CNOT2	0.00768908970196427	0.185799369849991	0.227	0.185	1
MTDH	0.00777211092425827	0.210915423147578	0.418	0.386	1
ZEB1	0.00791402874604983	0.208841056499556	0.136	0.103	1
GOLGB1	0.00793329048129485	0.235244722445007	0.173	0.142	1
CCDC85B	0.00798897868190596	0.205803367696888	0.357	0.324	1
RNF114	0.0080501854222057	0.171197012779961	0.232	0.189	1
SETD5	0.0083067273747145	-0.105439286189771	0.067	0.109	1
DGKH	0.00839942578721129	0.153135692048433	0.143	0.102	1
SUN2	0.00852780661417186	-0.104427226808696	0.093	0.143	1
PDAP1	0.00855993031464013	0.185959799345221	0.229	0.193	1
MED4	0.00859867569891272	0.199094173441935	0.171	0.137	1
GTPBP8	0.00860778761862398	0.214459797771062	0.128	0.098	1
MT-ATP6	0.00864251440105651	-0.0569788696594795	0.989	0.997	1
LAX1	0.00878992270368596	0.179079204976026	0.106	0.072	1
GBP2	0.00879085032771051	0.154665749376528	0.292	0.252	1
ISG20L2	0.00880617565727165	0.184390604137054	0.167	0.131	1
OAT	0.00885074183811969	0.19910533542113	0.165	0.132	1
MCTP2	0.00885609883178969	0.173868091171114	0.113	0.077	1
AP2A1	0.00893573967618402	0.160115784612164	0.113	0.078	1
RAB37	0.00902836976951921	0.190526462663347	0.11	0.08	1
HIST1H1E	0.00908560607906357	0.216594322867279	0.13	0.094	1
NUDT16L1	0.0091407384863945	0.190675957681465	0.145	0.112	1
BCAS4	0.00917898346160862	0.205295125417024	0.167	0.135	1
SELM	0.00919590072472607	0.212143368312547	0.21	0.171	1
RAB7A	0.00920198038118473	0.210527396832342	0.331	0.299	1
NDUFA2	0.00923126898931071	-0.0820065625602228	0.206	0.282	1
POLR2I	0.00941457804045625	-0.120920122148261	0.102	0.147	1
TRAF3IP3	0.00942394392226855	0.228142212935422	0.292	0.258	1
NDUFA4	0.00943763788555258	-0.103264700053437	0.519	0.588	1
TUBB4B	0.00963902388370376	0.185813456834491	0.342	0.307	1
ATF6B	0.00963922887638135	0.172371469620104	0.167	0.132	1
SIRT2	0.00967986307361526	0.154835881754233	0.121	0.086	1
ECHDC2	0.00971056730933013	0.191777561863268	0.121	0.09	1
HADHA	0.00971338613750083	0.184731933523174	0.253	0.212	1
RAB1B	0.00971947338413515	0.180909592189799	0.342	0.303	1
MIR4435-2HG	0.00977044621521613	-0.106105483769091	0.074	0.116	1
FKBP11	0.00977148303241939	-0.101695933008936	0.067	0.113	1
CHCHD5	0.00987962229533631	-0.101056993012264	0.065	0.105	1
SRSF3	0.00991707621094797	0.2041168571638	0.446	0.418	1
IFNAR2	0.00992261560866057	-0.119146284597536	0.069	0.107	1
RP11-25K19.1	0.00995489392974541	0.190158220004147	0.13	0.094	1
FPGS	0.0100902309390087	0.181356797174501	0.139	0.104	1
IL6ST	0.0101095469091575	-0.11535462325657	0.104	0.153	1
ENOPH1	0.0101757986903976	0.182065707888875	0.104	0.075	1
CARHSP1	0.0102426294151687	0.180377168254691	0.227	0.187	1
RAD23A	0.010249697508658	0.210826020492641	0.312	0.273	1
CD59	0.0103311773271851	0.241593459582635	0.227	0.193	1
AP2B1	0.0104293197183492	0.195284997038831	0.139	0.107	1
NUDCD2	0.0104726636830918	-0.104141999219128	0.071	0.112	1
PSAP	0.0105128391238715	0.1474667561168	0.374	0.333	1
NAA20	0.0106104555108118	0.169010568209487	0.149	0.114	1
GLIPR2	0.0106340071633974	-0.106531568499004	0.084	0.132	1
SDCBP	0.0107012216071461	-0.117251450849206	0.442	0.514	1
USP36	0.0107595749642066	-0.133911499599567	0.145	0.2	1
PSMB1	0.0108003783668055	0.157795473287977	0.433	0.392	1
IGF2R	0.010816253629971	0.16406247251107	0.128	0.09	1
HLA-DMA	0.0108642869680926	0.191595859891544	0.268	0.231	1
HNRNPR	0.0108784721741527	0.197995131231731	0.316	0.284	1
WARS	0.0109751348730628	0.223949140219286	0.219	0.185	1
PRNP	0.0110679957368976	-0.115112207064807	0.074	0.116	1
SEC23B	0.0110723531123205	0.179741151118649	0.11	0.081	1
HLA-DRB1	0.0110841927816171	0.268429428367971	0.485	0.464	1
MYL12B	0.0112631985728494	-0.0805777118999784	0.567	0.647	1
AAMP	0.0112892884868974	0.204875201861548	0.147	0.117	1
MAP4K1	0.0112994771930862	0.177733470426197	0.188	0.153	1
CHURC1	0.0113446932382171	-0.107914311414633	0.069	0.104	1
RHOB	0.0113678214573088	0.176222757625376	0.227	0.184	1
TUBA1B	0.0115824262888103	0.203860782805289	0.418	0.381	1
GPI	0.01161682061168	0.17954040791736	0.253	0.216	1
OSTF1	0.0117660790553228	-0.0928271794723645	0.167	0.231	1
DECR1	0.011788296707936	0.17597165519618	0.197	0.162	1
SRPRA	0.0118256359844399	0.181462773973436	0.223	0.187	1
MX1	0.0118426634153137	0.256524979009683	0.156	0.126	1
MTCH1	0.0118822753811903	0.194690553996596	0.225	0.191	1
DPF2	0.0118989083413361	0.209758729068364	0.117	0.089	1
ARL1	0.0119011148791536	0.177555058671445	0.115	0.085	1
TLK1	0.0119354608673249	0.211313823915042	0.188	0.155	1
UQCRHL	0.0119846540926159	-0.10144337900337	0.067	0.106	1
GIMAP4	0.012065304289752	0.142766036662164	0.31	0.265	1
SYT11	0.0121707951900645	0.157739840189577	0.115	0.082	1
BTN3A1	0.0121938750994507	0.237142580613359	0.149	0.124	1
EP400	0.0122273619149659	0.169180810174132	0.102	0.074	1
XRCC6	0.012240385070141	0.185378518658987	0.372	0.345	1
GLA	0.0122740681712325	0.1976109002381	0.108	0.078	1
TCTN3	0.0124547779729962	0.189691380554955	0.149	0.115	1
BIRC2	0.0124677895231492	-0.112444756092094	0.074	0.113	1
S100PBP	0.0124882819744829	0.166497906080467	0.108	0.075	1
TMPO	0.0125626567871261	0.197882876648381	0.186	0.153	1
CALCOCO1	0.0126211386530244	0.156641508745596	0.115	0.082	1
ATG101	0.0127455988910333	0.174520033755257	0.121	0.091	1
PSMA7	0.0130048859246806	0.157890322766922	0.584	0.551	1
JAK3	0.013060645632825	0.203555698054507	0.169	0.139	1
MYLIP	0.0130715471572362	-0.137365194164758	0.095	0.136	1
ZCCHC11	0.0131023312043966	-0.109086508039466	0.076	0.118	1
BORCS5	0.0131696290879809	-0.115198340609867	0.082	0.123	1
MGAT1	0.0131978390134744	0.211524993379617	0.147	0.119	1
SIGMAR1	0.0132155097851188	0.18318607816635	0.102	0.071	1
SH3BP1	0.01325752081644	0.191198769273381	0.149	0.118	1
SLA	0.0133432258601362	0.190647816148926	0.489	0.457	1
TOB1	0.0134353494782791	-0.0921398567117888	0.078	0.124	1
ETNK1	0.0134591074334521	0.171172578127974	0.21	0.174	1
ESYT1	0.0136011142422524	0.174468008941146	0.13	0.1	1
ELOVL5	0.0136444956006314	-0.0884837045667324	0.169	0.239	1
CAPZB	0.0137357981372132	0.153806292946212	0.565	0.531	1
KIF21A	0.0137928330609604	0.139457418662586	0.143	0.104	1
ERLEC1	0.0138315211411196	-0.112213272251752	0.095	0.139	1
EIF4G1	0.0138766936996711	0.221024601767714	0.173	0.143	1
USP15	0.0138873241855887	-0.0982505229859922	0.195	0.26	1
EMB	0.0139326038283506	-0.11102571271498	0.232	0.298	1
AKNA	0.0139585014333498	0.206244033655174	0.292	0.26	1
2007-09-01	0.0141761409164774	0.178187854733157	0.511	0.489	1
CSF1	0.0142890093598715	0.152542678872154	0.113	0.077	1
OGFR	0.0144446064680107	0.196008914336452	0.143	0.113	1
ISCA1	0.0146345178977023	-0.0815551374581047	0.134	0.192	1
EXOC7	0.0146582549189813	0.177121943150349	0.108	0.081	1
CD69	0.0146706590309632	-0.211032667228183	0.459	0.51	1
COX4I1	0.0147229575205332	-0.055316456914198	0.699	0.771	1
NEAT1	0.0149506035136016	-0.077228994964184	0.355	0.439	1
BCLAF1	0.0149664693889453	0.187894503170205	0.31	0.275	1
CDK4	0.0151094505622169	0.163800054633842	0.149	0.115	1
RBX1	0.0151298534163386	-0.0751269924360625	0.251	0.323	1
TPM3	0.0152204927799681	-0.0417074789976484	0.446	0.539	1
SAFB	0.0152798692208831	0.200577039987651	0.156	0.128	1
PRMT2	0.0152880027222949	-0.102178262453015	0.184	0.243	1
PSMD2	0.015288892323269	0.156092581302552	0.21	0.172	1
HNRNPA1	0.0153229897097269	0.134325354530532	0.838	0.832	1
PRPF31	0.0153841000578715	0.180741632306625	0.13	0.1	1
ERP44	0.0155559331803947	0.191104097607624	0.152	0.125	1
SIRPG	0.0157538284313367	0.200191173470182	0.301	0.271	1
PRPF8	0.0158505620277132	0.164307226484884	0.227	0.195	1
PPIB	0.0158521788918736	0.174673636694584	0.636	0.622	1
SLC39A6	0.0159050778001868	0.15713711441085	0.113	0.082	1
CREM	0.0160509697458706	0.118860297889748	0.797	0.772	1
NDE1	0.0162306750795691	0.182518446434852	0.106	0.079	1
RPSA	0.0162949629818699	-0.0858252565117463	0.916	0.936	1
NRBF2	0.0163239570848713	0.183054188433793	0.136	0.105	1
CSNK1A1	0.0166398841330695	0.187244852044573	0.268	0.241	1
CREB1	0.0168096501709121	0.192709987528678	0.126	0.095	1
OS9	0.01706958644526	0.148178495477601	0.19	0.153	1
HBP1	0.0172133631530912	0.198634233255356	0.232	0.203	1
GLTSCR2	0.017397346589628	-0.107927862063977	0.442	0.513	1
SKAP1	0.0174500669820836	-0.0677854381465153	0.227	0.304	1
SNHG12	0.0177382722917002	-0.104458591567212	0.126	0.177	1
CD99	0.0178226740595178	0.0959329141988046	0.684	0.65	1
GOLGA7	0.017964828366182	-0.114659088339318	0.13	0.179	1
PGLS	0.0181299672409438	-0.117237041450936	0.136	0.186	1
ANXA11	0.0181734366606172	0.153466134485057	0.37	0.338	1
ASAH1	0.0182001326044722	-0.104431061737839	0.121	0.173	1
SH3BGRL	0.0182530464114806	0.174826595331744	0.435	0.409	1
TMEM14B	0.0183150353839842	-0.0688614560487242	0.149	0.212	1
FAM173A	0.0183921929139026	-0.0854157145402198	0.058	0.101	1
UHMK1	0.0184058996540314	0.158618929841271	0.208	0.174	1
RPL5	0.0184072284890503	-0.0860091918671748	0.929	0.938	1
RUNX3	0.0184141458332137	0.154347209933089	0.305	0.269	1
SNU13	0.0184161195447198	-0.0730881222846376	0.357	0.437	1
POLE4	0.0185725276805041	-0.094411061739219	0.1	0.146	1
ZMAT2	0.0186213598587669	0.16342883155533	0.249	0.211	1
HIST1H4C	0.0187545563229349	-0.117686972307215	0.123	0.18	1
M6PR	0.0190028291861742	0.165226536837039	0.292	0.262	1
PPIE	0.0191075054341191	0.173264814901155	0.102	0.079	1
LMAN2	0.0191446167454446	0.169472021461347	0.292	0.26	1
FOS	0.0191512166302716	-0.108202600348364	0.307	0.376	1
SCAMP2	0.0194316199507181	0.198911694138776	0.264	0.236	1
CCT7	0.0195409025461875	0.198628910033468	0.232	0.205	1
ENSA	0.0195440308215299	0.198523511253866	0.316	0.286	1
PAK2	0.0196097039155337	-0.0907298292318434	0.199	0.265	1
POLR2D	0.0198457337062413	0.133249706897288	0.119	0.088	1
SMARCA5	0.0198789866707155	0.18480482301734	0.247	0.216	1
SRSF7	0.0199775273497295	0.15437064799936	0.649	0.627	1
FBXL5	0.0200001786267047	0.157127073576689	0.16	0.128	1
NCOA4	0.0200156799282694	0.184155954136976	0.156	0.131	1
KDELR2	0.0201094020930019	0.174105206266869	0.281	0.248	1
EIF4H	0.020197658593389	0.174074684052415	0.275	0.242	1
STX11	0.0205079042544141	0.178944454328147	0.186	0.154	1
NUDT21	0.0206834557511212	0.209803046620211	0.221	0.196	1
DNAJC7	0.0207262786677527	0.15369947776034	0.169	0.137	1
JAK1	0.0208267502065285	-0.0560903326051792	0.353	0.437	1
USP34	0.0211856185015576	-0.0822136463554265	0.076	0.115	1
SBNO1	0.0211920704993653	0.167445861245323	0.141	0.11	1
ATP6AP2	0.021302361055492	0.190488342654214	0.227	0.201	1
HSPA8	0.0213211451281477	0.0954563970546976	0.79	0.762	1
TMEM183A	0.0213610513787193	-0.111151207707684	0.089	0.125	1
HNRNPK	0.021463043345638	0.152691846405838	0.571	0.551	1
HMOX1	0.0214970903899895	0.151835815967468	0.104	0.075	1
SRSF11	0.0218327996861073	-0.0810844725588249	0.264	0.336	1
SPAG9	0.0218453108073936	0.18840210531578	0.147	0.119	1
CD6	0.0218622915025142	-0.123895020281219	0.167	0.217	1
CLIC1	0.0219414132566091	0.128769287209944	0.703	0.681	1
DIAPH1	0.0222640306490347	-0.0892771636277305	0.095	0.141	1
CD320	0.0222657864637915	0.1719996081915	0.126	0.098	1
TMC6	0.0223014347441555	0.191482192981936	0.201	0.172	1
CHRAC1	0.0223225335141209	-0.0888760637705047	0.065	0.106	1
TSR2	0.0223660096957278	0.180627398669471	0.128	0.1	1
EFR3A	0.0224535298696002	0.159402675697871	0.158	0.125	1
CHCHD2	0.0225330133131106	0.125719352994568	0.753	0.744	1
COMT	0.0225794579396464	0.153856198006975	0.203	0.169	1
SCAPER	0.0226090006397194	0.152247070319825	0.115	0.086	1
PPP6R3	0.022630099650055	0.183262299567774	0.145	0.118	1
SEPHS2	0.0231175454292562	0.184776048585163	0.158	0.132	1
MAP2K3	0.0233262940761164	0.169395395289252	0.147	0.119	1
CSK	0.0234628000702932	0.17075785070237	0.225	0.199	1
U2SURP	0.0235205645536594	0.139205891648128	0.197	0.163	1
LSM5	0.0235218745812851	-0.0883921255864155	0.128	0.174	1
MGEA5	0.0235727163759592	-0.104449546701692	0.126	0.17	1
ARHGEF3	0.0235876298219552	0.194954709948457	0.128	0.103	1
OSBPL3	0.0240540663631629	0.18095728742422	0.123	0.098	1
ABCG1	0.0242719547008127	0.129369053421228	0.119	0.086	1
CCT2	0.0245082203368095	0.180474417214637	0.203	0.179	1
CHIC2	0.0248904766036979	-0.091785676476276	0.165	0.223	1
RP5-1171I10.5	0.0248981392550952	0.19077927553732	0.203	0.176	1
SDF2	0.0249329147527573	0.183258496735285	0.154	0.129	1
SLC16A7	0.0252637562622723	0.158803497667903	0.104	0.077	1
UCP2	0.0252769929935995	0.17331922084164	0.522	0.495	1
NASP	0.0254289171788172	0.142502921670464	0.208	0.174	1
IFNG	0.0255294098154358	0.108374203443427	0.229	0.183	1
CTSA	0.0257637751299886	0.146834765312919	0.167	0.133	1
CPSF6	0.0257754790796847	0.175386324455762	0.16	0.13	1
MPC2	0.0262154319655347	0.17990862291085	0.238	0.213	1
NUP210	0.0263006415676904	0.178804750289882	0.104	0.083	1
GTF2F1	0.0267011500479265	0.171054131751515	0.143	0.117	1
PIK3R1	0.0267052606942377	-0.131903570361428	0.379	0.435	1
SF3B1	0.0268219174289782	0.162002192763084	0.383	0.357	1
IDS	0.02685324025644	0.132526341447804	0.413	0.377	1
ATP6AP1	0.0272271470212459	0.192894956125103	0.158	0.138	1
NAB1	0.027246460827588	0.150454269933978	0.18	0.151	1
FLII	0.0272483618600697	0.153659004388286	0.13	0.101	1
ADGRE5	0.0273357316146128	0.210775442196218	0.364	0.343	1
ARFRP1	0.0274165477979397	0.158894596839162	0.104	0.078	1
QDPR	0.0275912970553985	0.195215790383432	0.113	0.087	1
EGR1	0.0276820100415838	-0.0833540272912262	0.069	0.107	1
MAP1LC3B	0.0278022566981027	-0.08412780737446	0.253	0.32	1
PHF11	0.0278634471895604	0.159885447809478	0.152	0.124	1
EPSTI1	0.0278695972917588	-0.0925301978847037	0.076	0.115	1
PAF1	0.0280672343797893	0.188857349569408	0.167	0.14	1
C19orf43	0.0284437635742185	-0.0436190527094802	0.472	0.554	1
EML2	0.0284595336826655	0.161590037347643	0.108	0.084	1
RBM8A	0.0285284931092856	0.153013063679807	0.485	0.463	1
IK	0.0287149264085574	0.196778236510298	0.221	0.194	1
SVIP	0.028883190537475	-0.0991355851723363	0.087	0.123	1
DDX46	0.0289169679574182	-0.0837081784730441	0.134	0.187	1
C7orf73	0.0290175467913878	-0.0765769515191139	0.173	0.233	1
GALM	0.0292290866654535	0.161171726109341	0.249	0.221	1
ZNF800	0.0294729949370693	0.177265839610877	0.193	0.163	1
TERF1	0.0294803886370396	0.198227013001495	0.126	0.108	1
ACIN1	0.0295441200542708	0.132948814889024	0.145	0.117	1
PSMC1	0.0296055832674529	0.144887673979711	0.188	0.156	1
PCNP	0.0297067137444387	-0.0857020720074629	0.16	0.211	1
ORMDL3	0.0297425083307319	0.179486826920767	0.165	0.137	1
SIGIRR	0.0297686883333366	-0.103997432950826	0.197	0.251	1
RHOH	0.0298097537659301	-0.106999364672491	0.353	0.409	1
TMC8	0.0300322024789864	0.187767018198274	0.19	0.169	1
DPH3	0.0301661272155759	-0.0817326979228259	0.067	0.103	1
CCT6A	0.030204286807065	0.192583485552861	0.229	0.208	1
C7orf50	0.0302082110577378	0.171930825828627	0.193	0.167	1
TXNDC9	0.0302872296266031	0.125756740973665	0.113	0.084	1
KMT2A	0.0306008489685316	0.193680949914523	0.195	0.167	1
RASSF1	0.0306243266615119	0.182123800778248	0.167	0.142	1
YY1AP1	0.030714178177147	0.151744997732756	0.113	0.087	1
CDK6	0.0308135841387181	0.192102265220864	0.182	0.156	1
LPIN2	0.0308161333443118	-0.098170110363076	0.091	0.13	1
TOX2	0.0308842730512989	0.145322957143417	0.132	0.106	1
RALA	0.0309979768821171	0.163344086587605	0.175	0.148	1
DNAJC8	0.0310991343025258	0.181418749587359	0.253	0.231	1
FOXN3	0.0311833838601217	-0.0380073691611654	0.097	0.152	1
ITGAL	0.0313549681988334	0.175107375488677	0.247	0.218	1
BCAS2	0.0313759462902528	-0.0798175008444647	0.182	0.241	1
MBNL1	0.031456802685707	-0.0762214017912424	0.405	0.473	1
ATF4	0.0315304983606771	-0.0684542672972897	0.128	0.183	1
SEC61A1	0.0316589348230009	0.177447372984053	0.134	0.11	1
PARP14	0.0317136583172863	0.169921750523771	0.158	0.133	1
BEX4	0.0318754219684522	0.129782886815005	0.11	0.081	1
CLTB	0.0320073653744507	-0.0602735157573686	0.128	0.179	1
AHI1	0.0321153493167301	0.148859245763496	0.117	0.093	1
UBE4A	0.0321517118152812	0.18231827134667	0.119	0.097	1
RNH1	0.0321919030599201	-0.0693495899759293	0.13	0.184	1
SHISA5	0.032234455145852	0.167241689155788	0.316	0.291	1
ST13	0.0325403112784839	0.146374644296231	0.351	0.32	1
BZW1	0.0325938204945318	0.200740255088692	0.348	0.327	1
SNX3	0.0326455239841222	-0.0356920598967002	0.182	0.256	1
B3GNT2	0.0329165810351468	0.169874865387795	0.232	0.202	1
CDKN1B	0.0331927913743743	-0.0727936564578364	0.344	0.418	1
SRSF9	0.0333785905887096	-0.0773707889088274	0.119	0.169	1
ZNRD1	0.0336036273391764	-0.0988345785706851	0.152	0.199	1
ANXA5	0.0339972666748581	0.166005712103148	0.45	0.429	1
ATP6V0D1	0.0340177481930195	0.174637367376095	0.169	0.143	1
PFDN4	0.0340282469653311	-0.0732117777390832	0.065	0.103	1
PRKCH	0.0341772300677714	0.155962798293271	0.431	0.409	1
MIF4GD	0.034311734739188	0.147463327724016	0.117	0.092	1
AP1S1	0.0343353883060621	0.148373960458031	0.123	0.097	1
EMC6	0.0345260216259252	-0.064383840452321	0.16	0.215	1
SNRNP200	0.0348842443526884	0.153903005343621	0.193	0.161	1
WHSC1L1	0.0351630585427242	-0.0347324980088753	0.234	0.304	1
USP16	0.035232006003069	0.192510979916768	0.216	0.194	1
GRAP2	0.0355636670980439	0.180210310065704	0.115	0.097	1
SUMO1	0.0356381357352405	-0.0518148275661625	0.273	0.343	1
GLS	0.0357771082912169	-0.0974845440781692	0.089	0.125	1
HCLS1	0.0357836546332459	0.142006332750643	0.442	0.414	1
XRN2	0.0358798057406383	0.178817817774007	0.193	0.172	1
FGFR1OP2	0.0358889608232605	-0.0769954575691895	0.177	0.237	1
DNM2	0.035892578583349	0.146579438325736	0.106	0.081	1
CUL1	0.0359655495867399	0.152206315751015	0.123	0.099	1
SLFN12L	0.0360564936181472	0.14128970354492	0.134	0.107	1
PARP1	0.0361778050705568	0.1400162607051	0.24	0.209	1
GHITM	0.0364891605384503	0.16337295451203	0.318	0.293	1
NOC2L	0.0365313342642189	0.149096061372751	0.108	0.084	1
TIMM17A	0.036662070075501	0.155531983190766	0.167	0.142	1
GTF3A	0.0367024351423072	-0.0999190575153365	0.188	0.237	1
RPS6KB2	0.0369392558818208	0.168355371616214	0.123	0.104	1
SURF2	0.0369680916383664	-0.0746098699681465	0.069	0.105	1
PSMC3	0.0370532490786578	0.147678656628429	0.197	0.17	1
ETS1	0.037074162550386	-0.0620171990353752	0.219	0.286	1
NME3	0.0371170970752395	0.182529573183427	0.188	0.168	1
TUBA1C	0.0371412580772374	0.158551447036372	0.141	0.117	1
YY1	0.0375283179544248	-0.101972036949516	0.123	0.164	1
GTPBP4	0.0375559766890518	0.140236382096798	0.108	0.083	1
PTPN1	0.0375767092856684	-0.0867049998807749	0.084	0.124	1
OTUB1	0.037696415676527	0.18437574897481	0.279	0.261	1
TIMMDC1	0.0377123578885329	0.128390524901115	0.149	0.119	1
METTL9	0.0379369662676136	-0.0962523410930915	0.221	0.272	1
RALGAPA1	0.038030173013206	-0.103402106758098	0.171	0.221	1
PEX2	0.0390379927518462	0.174996845441598	0.121	0.101	1
PDIA4	0.0390701022417593	0.139921330600385	0.152	0.124	1
VMA21	0.0390925159614143	-0.0808539575103651	0.071	0.102	1
MDH1	0.0391474395849566	0.169032677401737	0.266	0.242	1
TRPT1	0.039179931585826	0.128525194372326	0.104	0.078	1
VPS28	0.0393411818707181	0.16338459651703	0.364	0.346	1
KIF2A	0.0394482148877523	0.154851524298611	0.186	0.161	1
LMO4	0.0395036048999571	0.159918216605673	0.113	0.091	1
PTPN7	0.0395128688806027	0.157073319507309	0.359	0.337	1
VPS36	0.0403870106406935	-0.111588795829362	0.097	0.129	1
NUMA1	0.0405860408610739	0.145085974428734	0.16	0.136	1
LAMTOR1	0.0408105103663653	0.168162272327261	0.281	0.261	1
SEMA4D	0.0409008953960946	-0.0683751815770747	0.1	0.14	1
MYDGF	0.0409038045050921	0.15004447552887	0.234	0.211	1
EMC2	0.0409343702274173	0.114303184982093	0.102	0.075	1
TXNL1	0.0410182835873618	0.183839784962257	0.199	0.178	1
SYAP1	0.0410679716499707	-0.0804182724422534	0.154	0.21	1
ARF1	0.0415287785448814	0.190921250952735	0.506	0.505	1
TNRC6B	0.0418412578482231	-0.0741243760130382	0.108	0.155	1
CTNNA1	0.0418824163781019	0.141678252305533	0.117	0.09	1
CRYL1	0.0419002754591224	0.141613527371916	0.126	0.099	1
DRG1	0.041953828051524	0.150774109917186	0.104	0.08	1
TIMM23	0.0427109242018675	0.150092644293878	0.102	0.082	1
MDM2	0.0428273125023569	0.203220791650978	0.126	0.104	1
SNAPC5	0.0429551880327213	0.165790023831584	0.104	0.084	1
CTSD	0.0430071559440882	0.185580382341466	0.4	0.379	1
HLA-DQB1	0.0430784851071971	0.247136069177674	0.275	0.26	1
ATXN1	0.0431504541943841	0.155930728192217	0.195	0.174	1
API5	0.0432393634250407	-0.0772966544381936	0.084	0.122	1
NEDD8	0.0433327565205102	-0.0734651570053406	0.24	0.299	1
TMEM14C	0.0433808192493342	-0.0632835773319975	0.091	0.136	1
ANKRD44	0.0434819421188538	-0.102589619541879	0.152	0.198	1
PRRC2B	0.0435639956121409	-0.0923946520496574	0.08	0.114	1
TRAPPC6A	0.0436500382308126	-0.0787309865737897	0.108	0.154	1
ATP5H	0.0441412553489304	-0.0724054899204079	0.19	0.251	1
AK2	0.0441573951987095	0.1311520327562	0.165	0.137	1
TFPT	0.0442816351732622	0.142791522081226	0.117	0.093	1
CAP1	0.0449238485446061	0.147289689845963	0.435	0.415	1
SLC30A5	0.0449987207045558	0.12770341157566	0.102	0.078	1
TMEM165	0.0452522891670651	0.163540317279548	0.208	0.186	1
PTDSS1	0.0452661077946805	-0.0913387713896607	0.076	0.113	1
HNRNPH3	0.0456160560392839	0.174534717963016	0.249	0.227	1
VDAC1	0.0459249215572578	0.1521369064957	0.303	0.277	1
FLNA	0.0460938692713589	-0.0843867157021906	0.188	0.237	1
SHARPIN	0.046666174635226	-0.0633526208462898	0.084	0.125	1
SFT2D1	0.0469666797771352	0.146245754065376	0.18	0.155	1
VAMP5	0.0469705511211681	0.15684610193706	0.316	0.29	1
HBS1L	0.0470263939669595	0.172176869122544	0.128	0.105	1
LDHA	0.0472873452213276	-0.1046497800248	0.491	0.549	1
TMED3	0.0474478143165031	0.12148393467484	0.113	0.088	1
FAM49B	0.04758033124607	-0.0688880755883519	0.232	0.292	1
BOLA3	0.0476169274636088	-0.0767050496445776	0.071	0.109	1
KLF6	0.0477662649052012	-0.0954489132674084	0.435	0.494	1
CMTM7	0.0477991067968603	-0.0810484591108616	0.119	0.166	1
YIF1B	0.0478907296747108	0.130661050218493	0.108	0.085	1
CNTRL	0.0479811623587402	0.17236136442519	0.141	0.122	1
NDUFA10	0.0481334606051907	0.124746886105361	0.182	0.155	1
RHOA	0.048223745955982	0.139059175552329	0.699	0.687	1
PABPN1	0.0483393037469289	-0.0605984626403112	0.076	0.112	1
SRP9	0.0484038646994895	-0.0587883974164165	0.253	0.32	1
VPS13C	0.0485724858164	0.20289972700111	0.225	0.21	1
PNPLA8	0.0485822101223435	-0.0543660412550766	0.087	0.131	1
IDI1	0.048674198613049	0.16574841592128	0.316	0.291	1
CHD4	0.0487164161493301	-0.0932986894474396	0.08	0.113	1
PARP9	0.0489049710012413	0.123532086615298	0.117	0.09	1
AKR1A1	0.0489272726948306	0.154767021623259	0.16	0.139	1
TBK1	0.0489613999180974	0.151565884863672	0.108	0.09	1
MGAT4A	0.0493357022711575	-0.0911324333376216	0.08	0.111	1
LMF2	0.0497272983468499	0.148688875988104	0.128	0.107	1
YWHAQ	0.0500143368251026	-0.0584465895019695	0.297	0.358	1
EIF3E	0.0500843933109015	-0.0638717882814086	0.457	0.519	1
SNRK	0.0501045813575614	-0.0992346675104654	0.076	0.104	1
AUP1	0.0504220018772426	0.164838773677137	0.247	0.227	1
PSMC5	0.0508648293873671	0.156034553051214	0.245	0.223	1
GPRIN3	0.0509440853658036	-0.0848284718470761	0.165	0.211	1
GBP4	0.0509551382168942	0.141889583758878	0.212	0.19	1
CCNT1	0.0510308420276247	-0.0495685823745086	0.078	0.12	1
LAMTOR5	0.0511019043245411	0.162408756791293	0.314	0.294	1
CD247	0.0512331645984916	0.142086556253718	0.372	0.343	1
SOD1	0.0514015204774723	-0.0451701119302221	0.567	0.642	1
VPS35	0.0516462009536314	0.150295574563844	0.147	0.125	1
ARF4	0.0517008526036188	0.176041545132132	0.346	0.33	1
SAT2	0.05180304857631	0.142347822583348	0.156	0.132	1
TECR	0.0519540005201729	0.160076452027627	0.305	0.292	1
SMCHD1	0.0524911914476506	-0.0602471378699656	0.288	0.353	1
NIP7	0.0525639379621719	0.141350166580809	0.106	0.087	1
ZEB2	0.0526360660544383	-0.0961670365562207	0.141	0.187	1
MRPL10	0.0527780058367818	0.146336882142039	0.162	0.141	1
IMP3	0.0532554667917132	0.131305377401749	0.264	0.234	1
ARL6IP5	0.0532881691582857	0.146505487938208	0.474	0.46	1
DENND1C	0.0535233673690705	0.133396819667969	0.136	0.113	1
NFKBIA	0.0537559483606332	0.214445482114251	0.422	0.42	1
PRDX3	0.053959325074779	0.140358370833794	0.247	0.221	1
RNF139	0.0541987766581351	-0.0682546178846333	0.084	0.127	1
DNAJC19	0.0542607723471637	-0.0784206367590847	0.113	0.155	1
CDK12	0.0546445050041105	0.142044983171996	0.156	0.135	1
C14orf166	0.0553222515653148	0.165918742037019	0.377	0.361	1
ABHD14B	0.0553610075244715	0.178539346571244	0.245	0.227	1
TBL1XR1	0.0554880981935282	-0.0841790286273325	0.08	0.113	1
ARPC2	0.0555810800154853	0.11383823901859	0.777	0.767	1
PEF1	0.0555945133120474	0.14890352618051	0.147	0.125	1
ATP5F1	0.0556296058941658	0.174621227864419	0.307	0.29	1
TOX4	0.0557918274642821	0.167746442192399	0.177	0.162	1
CCS	0.0560618208440673	0.220689250220814	0.134	0.121	1
SUPT4H1	0.0560831950170882	-0.0890469399939946	0.141	0.181	1
GSPT1	0.0563703817013934	-0.0748224399027907	0.149	0.199	1
SSR3	0.0564391254792289	0.146025714062839	0.24	0.213	1
OCIAD1	0.0565112267353343	0.118732146399554	0.271	0.244	1
GOLPH3	0.0565710037717587	-0.0530752602092771	0.141	0.197	1
MAZ	0.0567600664504717	-0.0748191197314331	0.097	0.134	1
TNFRSF14	0.0569387091978781	-0.0616118997744709	0.227	0.284	1
SUPT6H	0.0573015759022891	0.147186459607407	0.115	0.092	1
SF1	0.0574018066330165	-0.0328729431000563	0.424	0.507	1
SNRPD3	0.0574644761936007	0.144113471754265	0.331	0.31	1
NCOR1	0.057606854863494	0.152911488451383	0.305	0.288	1
UBA3	0.0576313634771949	0.146529154671941	0.102	0.085	1
SNRNP40	0.0580575962093072	0.170807245761565	0.154	0.136	1
BUB3	0.0586580758586399	0.169718431428263	0.364	0.348	1
KDM5A	0.0591476188008075	0.149950967259789	0.18	0.161	1
NRDC	0.0592176487238373	0.127792947574968	0.193	0.17	1
ZNF706	0.0592772556391732	-0.0596476448019763	0.281	0.344	1
POP4	0.0594781521135359	0.164617845814006	0.123	0.106	1
C6orf62	0.0597097321836839	-0.0805784977444758	0.11	0.151	1
NFAT5	0.059752626461164	0.20215716185052	0.171	0.157	1
SAT1	0.0600442975802261	-0.116149851214097	0.567	0.623	1
FYB	0.0600570736248182	0.122137933110358	0.602	0.586	1
SHKBP1	0.0604837709329801	0.125426087117535	0.167	0.145	1
MYO1G	0.0606829722976258	0.112466458764848	0.186	0.157	1
SZRD1	0.0607029300433382	-0.097466939811072	0.115	0.151	1
PPP1CC	0.0607750041937181	0.125172303909055	0.333	0.306	1
ADAR	0.0608159365502512	0.163805053551081	0.264	0.248	1
GRHPR	0.0608778633340308	0.167186861714103	0.128	0.106	1
SNX10	0.0612050332000417	0.143794865805215	0.104	0.085	1
LEPROT	0.0617943875202614	0.132253957266768	0.102	0.081	1
IL2RB	0.0618012481870512	0.156159587387964	0.268	0.246	1
NRBP1	0.0620317366766998	0.139751337556405	0.214	0.195	1
GBP1	0.0621801209930718	-0.10024377183563	0.147	0.187	1
ANXA7	0.0622521196702792	0.128731676327826	0.229	0.203	1
SAP18	0.0622692524463944	-0.0421102552623075	0.214	0.276	1
SEC13	0.062443251895897	0.138864705172799	0.171	0.15	1
DNAJC3	0.0630692868458313	0.133169636354753	0.147	0.123	1
CHMP1A	0.0634689774831771	0.146466383975392	0.115	0.095	1
PLEKHB2	0.063670192302238	-0.0766564010908056	0.078	0.113	1
TPST2	0.0637662325335273	0.107608474364994	0.169	0.14	1
RAD50	0.0638206500495084	0.111901250721483	0.104	0.082	1
LAMTOR2	0.0639659102434987	-0.0504470689906747	0.097	0.142	1
ECHS1	0.0643133178086862	0.126103155442225	0.167	0.145	1
SNW1	0.0644203411344703	0.129897987458644	0.147	0.127	1
ATG12	0.0644565781062928	-0.0786472512291129	0.126	0.166	1
PELI1	0.0647194762124387	-0.105806500412419	0.084	0.111	1
ESCO1	0.0653743577168637	0.109813720881309	0.11	0.086	1
STMN1	0.0655257315184119	0.0453417956923867	0.145	0.204	1
ROCK1	0.0655437862742618	0.172055928291896	0.277	0.262	1
WDR74	0.0658144648154966	-0.0845053252616692	0.097	0.135	1
ARID4B	0.0658523680573141	0.139384603154863	0.377	0.36	1
TM9SF3	0.0658581803113963	-0.0660406070427435	0.069	0.102	1
GORASP2	0.066569886276754	0.158346831533105	0.171	0.152	1
JTB	0.0667663289255381	0.166196280463722	0.398	0.388	1
DNAJC2	0.0669065962727475	0.130384904057409	0.121	0.103	1
USP9X	0.0672933834210996	-0.0582375243373092	0.076	0.112	1
CDKN2AIP	0.0673372353795433	-0.0654312490067689	0.069	0.105	1
SELT	0.0683927148374689	0.131779497035394	0.34	0.318	1
PRDX6	0.0684921368938891	0.185761696531057	0.32	0.306	1
DAXX	0.0687154114872142	0.12177445733048	0.108	0.088	1
NSG1	0.0688855525483753	0.137770288141352	0.117	0.093	1
PRKAR1A	0.0688872003501498	-0.0394859945722037	0.251	0.315	1
UBB	0.068939242363344	0.115395111272437	0.703	0.699	1
MIDN	0.0690794412527254	-0.0705058130281279	0.08	0.115	1
HNRNPUL1	0.0691888374727826	-0.085328524037028	0.227	0.28	1
RARRES3	0.0692006919987922	0.147405619277889	0.675	0.669	1
SBDS	0.0697629198310666	0.168543297805682	0.238	0.222	1
TTC17	0.0698327568015695	-0.0724068341453127	0.084	0.123	1
UBE2L3	0.0699974284791457	0.135459021460566	0.279	0.255	1
DDX54	0.0700396208175686	0.120134433351982	0.117	0.098	1
NUDT22	0.0702795204393257	0.116566658880857	0.128	0.105	1
COPE	0.0705313896343084	-0.0441155457124448	0.18	0.233	1
AKAP5	0.0705602560285008	0.115294519192935	0.11	0.087	1
MRPL13	0.0705865294390627	-0.0843118669033098	0.089	0.121	1
MRPL52	0.0706816746501754	-0.0440711320785678	0.093	0.139	1
RER1	0.071026089563625	0.165331764080606	0.229	0.216	1
NARF	0.0713488188184547	0.135916500565226	0.152	0.132	1
NFU1	0.0715271646807551	-0.0579766367293377	0.076	0.109	1
MAD1L1	0.0718521879065127	-0.0709566814331316	0.078	0.108	1
PSMC6	0.0721062208703282	0.146888101975342	0.141	0.12	1
FDPS	0.0722762057209503	0.120511701412453	0.152	0.13	1
RPA2	0.0723475126366909	0.148420739235609	0.139	0.122	1
MECP2	0.0727155692064474	-0.0590673146304609	0.089	0.127	1
PSMB5	0.0733364366750327	0.123571371270744	0.149	0.127	1
MTF2	0.0734605907264144	0.128265157790552	0.104	0.085	1
DDX21	0.073573579701786	-0.0674385168588287	0.128	0.172	1
NSA2	0.0745106788047749	-0.0304579075921719	0.232	0.295	1
MFF	0.0747725273949664	0.166851824318225	0.208	0.191	1
YPEL5	0.0748575298736193	-0.0534043315380279	0.563	0.631	1
DGCR6L	0.0750206315522617	0.170098108656143	0.19	0.176	1
HSPH1	0.0751409939161315	-0.111911020241875	0.165	0.206	1
COQ10B	0.0751649274145536	0.166567822193079	0.216	0.203	1
RAC2	0.07553189969085	0.0823029102485258	0.675	0.648	1
PSMG2	0.0755868274710182	-0.0757656341330967	0.165	0.213	1
TGFBR2	0.0756063515522351	-0.0607889118864854	0.126	0.167	1
NFATC3	0.0760415297368699	-0.073529221092539	0.082	0.115	1
ADA	0.0762157149691818	0.137280529690935	0.106	0.089	1
PSME3	0.0763589217032551	0.123749204363872	0.117	0.098	1
SYNE2	0.0766061243888874	0.162085285339604	0.357	0.346	1
DBI	0.0768809929626265	-0.0264852452548678	0.331	0.403	1
CSRP1	0.0769935160800891	0.121322092977767	0.147	0.127	1
NUCB1	0.0771058636526911	0.111843765793296	0.216	0.193	1
CD46	0.0774810486674904	0.141186183934483	0.175	0.156	1
MAF1	0.0775992086388785	0.140949757806455	0.26	0.241	1
LYAR	0.0777018691558691	-0.0583554666013	0.117	0.158	1
SECISBP2L	0.0777990038548468	0.154711094312228	0.152	0.137	1
CNOT1	0.0783152725153331	0.118137970577365	0.152	0.13	1
H2AFJ	0.0784081536179892	-0.0775813715569287	0.108	0.147	1
RGL4	0.0784225682058118	-0.0808780904645685	0.08	0.107	1
RPN1	0.0785886530564186	0.146879212934973	0.249	0.235	1
ERH	0.0789069321546839	0.16053316312338	0.368	0.355	1
SAR1B	0.0798632009538399	0.173589519654078	0.141	0.129	1
RAB1A	0.0800297704925455	0.129845312555688	0.173	0.151	1
SYNE1	0.0804516772017664	0.180155170533654	0.13	0.116	1
ZNF22	0.0805023885483908	0.11807581915456	0.113	0.092	1
PJA2	0.080546398484019	0.10418765107194	0.175	0.151	1
COA4	0.080802947833974	0.187420762284543	0.13	0.117	1
USO1	0.0809836712783083	0.0974796945324097	0.115	0.092	1
ZNF267	0.0810384010577584	0.166300519939608	0.128	0.113	1
CAPN1	0.0813906855603651	0.124965885923167	0.123	0.105	1
TUFM	0.0815739261394687	0.172075756455257	0.26	0.247	1
TPGS2	0.0818175570023372	0.147155720834256	0.108	0.097	1
SLC20A1	0.0822605315200953	-0.0463530229767645	0.071	0.107	1
HNRNPA2B1	0.0823214204472884	0.0860262000196967	0.71	0.697	1
C1orf43	0.0823313618178705	0.136479355366525	0.275	0.26	1
REST	0.0825156359012484	-0.0770375348720628	0.102	0.135	1
C5orf56	0.08268203834766	0.144585266278667	0.186	0.169	1
MRPS18B	0.0830749503967343	0.121171211757421	0.132	0.114	1
AP1G1	0.0837054519531148	0.123556611508866	0.13	0.113	1
PBDC1	0.0837611841850089	0.118285368532725	0.121	0.102	1
SAMD9L	0.0838169455558124	0.128532615491111	0.145	0.127	1
PQLC3	0.0838220662789841	0.11916437428011	0.139	0.122	1
SRRM1	0.0838441294693527	-0.0565415495806703	0.325	0.384	1
TMEM50B	0.0844090345497764	0.153504221365576	0.18	0.165	1
DEK	0.0844422196648166	-0.0548458569210135	0.253	0.309	1
SASH3	0.0845947224041492	0.123776572106628	0.221	0.197	1
SKIL	0.0847183848047468	-0.050958439849398	0.1	0.135	1
RBM42	0.084990866394152	0.165731952993551	0.145	0.129	1
FERMT3	0.0850761771430506	0.143368211021523	0.193	0.178	1
LAP3	0.0859013554563753	0.134510461703241	0.162	0.145	1
CKS2	0.0859881229281663	-0.0449169472529496	0.171	0.222	1
HEXB	0.0863460468276886	0.119679794942796	0.136	0.116	1
TMOD3	0.0866427056296672	-0.0552954956392641	0.095	0.134	1
APP	0.0873673037757419	0.164342313452497	0.11	0.096	1
UFD1L	0.0877413915757535	0.124869414898611	0.16	0.142	1
JAKMIP1	0.0878628427189433	0.125592492430318	0.136	0.116	1
FAM96A	0.0882626315714999	0.152374088510984	0.203	0.188	1
C9orf78	0.0882959485411117	-0.0362666463989835	0.199	0.257	1
PIGT	0.0885799444043008	0.12528194809822	0.154	0.133	1
CSRNP1	0.0888824178457242	-0.0872728090101141	0.188	0.234	1
CD70	0.0889542702698055	0.119747981877441	0.149	0.125	1
ORAI1	0.0889736071384177	-0.0721011271460738	0.087	0.123	1
HMGN3	0.0895376891564223	0.149870796765827	0.335	0.319	1
AKR1B1	0.089630735494622	0.144243955371955	0.18	0.163	1
HIST1H2AC	0.0896804395693545	0.103574806981266	0.132	0.11	1
RPL12	0.090054775151244	-0.0633937519976708	0.989	0.99	1
PSMF1	0.0902857600706805	0.115131821298948	0.225	0.207	1
UQCRC1	0.0911990222408741	0.135661872230483	0.201	0.184	1
PPP2R5E	0.0916570993921322	0.140478259211028	0.134	0.12	1
CCNL1	0.0918370592817855	-0.0187571538555644	0.292	0.358	1
NCOA1	0.0926776899741998	0.139664123931094	0.102	0.082	1
PRMT1	0.0930666730323586	0.134568709509115	0.18	0.163	1
ATP2B4	0.0933393970279729	0.163478086785675	0.175	0.159	1
BIN2	0.0937203527325085	-0.047638664923733	0.095	0.137	1
ZFAND6	0.0944152746234328	-0.0490411540797717	0.115	0.156	1
ATM	0.0951262283675528	-0.0646887079782906	0.126	0.163	1
TMEM147	0.095714398229385	-0.0606923464230245	0.093	0.129	1
UBE2E3	0.0962324279262543	0.122778283979277	0.171	0.155	1
INSIG1	0.0962339703016692	-0.0736970091450874	0.13	0.168	1
2009-09-01	0.0962818637147031	0.16146426992636	0.374	0.364	1
SETX	0.0968337021614119	0.134689416991115	0.177	0.158	1
DDOST	0.0969614672970842	0.169371265544566	0.229	0.219	1
LINC00116	0.0972745334016255	-0.0513485638100767	0.082	0.117	1
KLHDC3	0.0978557192132082	0.11011793310212	0.113	0.096	1
ARPC5L	0.0981236207850903	0.149466163128258	0.251	0.237	1
VBP1	0.0982815584573487	0.105324037293634	0.145	0.125	1
TSTA3	0.0983056235673704	0.158146133119254	0.13	0.119	1
GABPB1	0.09832684982804	-0.0932012343053391	0.115	0.147	1
CDC37L1	0.0984935484829109	0.123853819306003	0.139	0.12	1
NBN	0.09864156825703	0.103034218008853	0.123	0.1	1
CDC5L	0.0994657487933632	0.101166904178721	0.121	0.103	1
ANKRD10	0.0999176076616347	0.109267257044562	0.136	0.118	1
LSM10	0.100234051025471	0.166333945118054	0.141	0.131	1
VPS25	0.100481087701996	0.113732479116568	0.11	0.095	1
TMEM9B	0.100612483953421	0.122570772842227	0.216	0.198	1
PTPRC	0.100793472562256	-0.0556991876887625	0.777	0.816	1
NTMT1	0.101461799705465	-0.0666886952663202	0.074	0.102	1
RGS10	0.101905182645749	-0.0422962072414865	0.262	0.319	1
ILF3	0.102067157805757	0.148933035258906	0.227	0.218	1
ARMC8	0.102151978227332	0.126644810208924	0.106	0.093	1
CAND1	0.102293724770544	0.15897974694743	0.167	0.153	1
FKBP3	0.102444713195755	0.103446772100912	0.117	0.1	1
SDHB	0.102666093519466	0.133265127853623	0.167	0.149	1
MRPL51	0.102837494795083	-0.0601482634276714	0.158	0.197	1
HERPUD2	0.102898664302863	0.15517377761411	0.247	0.229	1
DCTN6	0.102987415183236	-0.0669302833126062	0.082	0.112	1
RBM3	0.103241404632544	0.128522407965661	0.569	0.562	1
A2M	0.103379001245362	0.129846167320375	0.143	0.121	1
CMC2	0.103749928695643	-0.054011753052337	0.173	0.219	1
KPNB1	0.104048637873986	0.119035304311761	0.266	0.25	1
QRICH1	0.104151890841291	0.119568687009374	0.117	0.102	1
SENP6	0.104185710078674	0.107492528401943	0.149	0.133	1
LPXN	0.104801436285792	0.125205341856262	0.266	0.246	1
CAMLG	0.105072445363938	-0.0705042202521194	0.13	0.168	1
KXD1	0.105313130144899	0.123032738245204	0.16	0.147	1
BAZ1A	0.105432822746849	-0.0474384567160032	0.197	0.242	1
SPG21	0.105750019542945	-0.054669673687253	0.089	0.124	1
B4GALT1	0.106044839254903	0.138714528134976	0.197	0.183	1
SOD2	0.106451229898691	-0.0506224915890424	0.102	0.138	1
ACTR1A	0.10660389471495	0.128801649976587	0.119	0.103	1
MRPL3	0.106861672235491	-0.0559458504612885	0.084	0.117	1
MDH2	0.107883527905412	0.144407012777515	0.32	0.308	1
NR4A3	0.107948235894637	-0.0723811442364271	0.167	0.209	1
EBAG9	0.108385025201118	0.10000791222882	0.108	0.088	1
AKAP9	0.108453111529838	0.158841314150505	0.195	0.185	1
GGA2	0.108505365293637	0.144059859776672	0.158	0.145	1
ZPR1	0.109027269459539	0.154154298447155	0.13	0.119	1
CTSB	0.109080511948798	-0.0513466871632149	0.134	0.177	1
TOP1	0.109295919150192	-0.0659872256145609	0.175	0.217	1
SSNA1	0.10942485806712	-0.0383769027193301	0.165	0.213	1
TAF1D	0.109531822660984	-0.0589703271711894	0.208	0.254	1
MRPL17	0.109579405967118	0.109719917692	0.108	0.095	1
C19orf70	0.109699041523734	-0.0202752283163861	0.136	0.189	1
RBM17	0.109839200384546	-0.0724992337245249	0.143	0.18	1
POLR2E	0.109932802517456	0.127599724784397	0.266	0.251	1
ZAP70	0.109948253806434	0.13998568304758	0.245	0.23	1
TMEM106C	0.110018527508064	0.0792114557509017	0.104	0.083	1
VIMP	0.110081809573584	0.138632366005342	0.175	0.159	1
TXNDC15	0.110306767602576	0.10849113504354	0.117	0.097	1
WDR1	0.110528364632215	0.140756836962554	0.37	0.355	1
LIME1	0.110773231303391	-0.0478210334048649	0.069	0.101	1
CNPY3	0.11174408923269	0.125427048033142	0.251	0.231	1
PPIA	0.112098970889467	0.0842538191634894	0.881	0.883	1
CRELD2	0.112316705621288	0.143879760263138	0.13	0.119	1
ARGLU1	0.113514422484722	-0.0548390817816514	0.24	0.293	1
PDCD6	0.113695951423881	0.151196466318599	0.292	0.285	1
TAF15	0.11405500263991	0.112889263064378	0.268	0.252	1
ZNF428	0.114056627308771	0.122191534396457	0.229	0.214	1
TMEM243	0.11415579892004	0.13095729196535	0.182	0.166	1
RCSD1	0.114423987569089	-0.0595538337730832	0.082	0.113	1
GRN	0.114838309970121	0.157274966150993	0.123	0.111	1
ZNF148	0.115011993478402	0.199702707383694	0.121	0.117	1
PPP4R3A	0.115200776078579	-0.0441144308145541	0.089	0.124	1
SDHA	0.115574651265661	0.115723229955962	0.212	0.196	1
ARFGAP3	0.116020551685254	0.0970054536426563	0.121	0.103	1
AATF	0.116334498726869	0.133910249562506	0.136	0.125	1
HNRNPU	0.116459955527784	0.150719264903935	0.394	0.39	1
COPZ1	0.11686237074164	0.116317971948935	0.214	0.197	1
HSF1	0.116878646027206	0.113324788864809	0.16	0.144	1
NDUFB5	0.116883879215908	-0.0420117143329254	0.123	0.165	1
GPSM3	0.117502745804637	0.113094791322885	0.47	0.458	1
CTLA4	0.117572605847831	-0.0595830474348118	0.225	0.274	1
FYN	0.117609064583663	0.0050854554545352	0.325	0.395	1
ARHGAP30	0.11761969714588	0.110040954886234	0.193	0.175	1
EIF3H	0.117831885545954	0.0972849310309818	0.496	0.481	1
GNB2L1	0.11803272991283	-0.0484066682745739	0.922	0.933	1
UBE2K	0.118206126644119	0.141532228420371	0.143	0.132	1
TMEM126A	0.11889703972464	0.1395657883444	0.104	0.092	1
POLR2G	0.11941665431803	0.123448726809481	0.221	0.205	1
EEF2	0.119437926276753	0.114612749038644	0.749	0.752	1
TUBA1A	0.119441947767436	0.144469922128155	0.249	0.235	1
DOCK8	0.119634066980969	0.131194978420412	0.258	0.245	1
STUB1	0.119800294623057	-0.0397706338324994	0.115	0.153	1
TRIM22	0.120142055232407	0.102909585798845	0.303	0.284	1
SAFB2	0.120490908901093	0.144078859723479	0.149	0.139	1
CCDC69	0.120696141844899	-0.0180669349422718	0.08	0.116	1
URM1	0.120848067429836	0.105952935095631	0.139	0.125	1
ITM2C	0.122025288792403	-0.0879166768232995	0.106	0.142	1
PRCC	0.12246649241785	0.0959187539546044	0.108	0.09	1
C16orf13	0.122767066986727	0.152554877131099	0.245	0.231	1
DNPEP	0.122810356931465	0.10310825480355	0.117	0.099	1
BANF1	0.123322121215204	0.164175530765437	0.288	0.282	1
TCEB1	0.1248672296524	-0.050841280287889	0.212	0.257	1
SNX1	0.125344014734444	0.106191707837518	0.123	0.106	1
EIF3D	0.125417660523289	0.172598920036215	0.268	0.264	1
RANBP1	0.126317917235646	0.101970253047406	0.286	0.265	1
TRAPPC4	0.126503100602743	0.111444012518807	0.184	0.163	1
PNN	0.126599118935365	0.122974513935279	0.214	0.199	1
HSP90AA1	0.127096880218103	0.075827839945334	0.781	0.784	1
PRELID3B	0.127125528367058	0.119591047370089	0.165	0.151	1
TRAM1	0.128101023516485	-0.0420353081759576	0.253	0.307	1
ZNF580	0.128311670329033	0.0881290518111842	0.108	0.093	1
RPA1	0.128861583097347	0.0833561164293574	0.126	0.106	1
IFI16	0.129695860262407	-0.0364331583989008	0.286	0.343	1
VEZT	0.129756638700968	0.126178226060344	0.106	0.096	1
PDCD2	0.129825649556369	-0.0602261760794098	0.076	0.103	1
SNX2	0.129829431159896	0.112897344738874	0.126	0.109	1
DGUOK	0.130978832281518	-0.0292329480538728	0.184	0.234	1
BSG	0.131708910854425	0.0919740585885185	0.372	0.351	1
VAMP2	0.131731479872535	-0.0316968578773843	0.132	0.175	1
PRPF4B	0.132331950190769	0.14911396970407	0.147	0.138	1
GPR65	0.132656111277718	0.13510073502653	0.346	0.331	1
CCDC167	0.132999767405549	-0.0380709592695401	0.11	0.148	1
NACA	0.133297842245461	0.0711730385699911	0.911	0.907	1
TMBIM1	0.134058309123083	0.0898482628024863	0.13	0.111	1
PSME1	0.134173628106674	0.0945633862434145	0.667	0.655	1
TIMM8B	0.13448659739843	-0.0528345551528248	0.091	0.12	1
SLC25A39	0.135133598397927	0.096394604336299	0.193	0.173	1
MSI2	0.135668410164535	0.129890306268954	0.126	0.115	1
MICU2	0.136159159257796	-0.0484419619315648	0.082	0.113	1
XAF1	0.136560079594741	0.10213472752499	0.115	0.1	1
UBE2D1	0.136727827546126	-0.0744685100370746	0.097	0.124	1
TPR	0.136840435519262	0.165096522648889	0.264	0.259	1
SEC62	0.136852756682634	-0.0377393693963547	0.154	0.201	1
SMARCA2	0.138186337689296	0.156651550595123	0.171	0.163	1
EEF1A1	0.138287878822381	0.00745054268126388	1	1	1
HUWE1	0.138438786575188	0.113542307683548	0.139	0.127	1
ZNF622	0.138719953354932	0.142824533419074	0.113	0.105	1
SUMO2	0.139120177810202	0.108980210872959	0.742	0.751	1
EFCAB14	0.139896849224841	-0.0612925594277686	0.1	0.132	1
UBTF	0.140177883513779	0.112907893586349	0.115	0.1	1
PSMC4	0.140716823967843	0.118092800638123	0.16	0.147	1
NUBP2	0.140909386016177	0.10418935023252	0.115	0.1	1
CCT8	0.141346948368882	0.150913182849773	0.236	0.231	1
MAGED2	0.141376204082532	0.0962196075703138	0.143	0.126	1
HNRNPC	0.141474588638548	0.0946610473272163	0.524	0.511	1
CCDC47	0.141779043207635	0.144487726020733	0.119	0.108	1
ZNF106	0.141898150255187	0.101657351554665	0.24	0.221	1
HN1	0.141901865863391	-0.0179842491294647	0.245	0.3	1
VDAC3	0.14268640797901	0.13103247614289	0.162	0.149	1
PAM	0.142844981842325	0.08735976553013	0.128	0.106	1
OXA1L	0.142942867681114	0.0907671046223766	0.223	0.202	1
UQCRC2	0.143605079339585	0.135404119812817	0.216	0.21	1
UBXN1	0.14391381072541	0.138674916210972	0.416	0.413	1
AP3B1	0.144062591812492	0.086360862982006	0.113	0.095	1
PCMT1	0.144063614067318	0.120150002847253	0.193	0.176	1
DAP3	0.144443947147366	0.111938804854782	0.184	0.17	1
EIF2AK2	0.144592397476712	0.128803484404746	0.154	0.141	1
RSF1	0.144706655484893	0.14065074847825	0.214	0.206	1
TAX1BP1	0.145035037362564	0.130308742472679	0.348	0.339	1
DGKZ	0.145140194504366	0.118315338503124	0.136	0.124	1
LCP1	0.145992987436034	0.114099969278444	0.535	0.531	1
TLN1	0.146471397282145	-0.0320838160731035	0.171	0.218	1
TMEM2	0.146899081506007	-0.0260579024997853	0.351	0.402	1
ARPC1B	0.147430719082193	-0.0436131356455662	0.266	0.311	1
RAB6A	0.148056332136873	-0.0525499771309439	0.141	0.179	1
WAS	0.148138925915998	0.118758153187714	0.305	0.293	1
EMD	0.148676384648763	-0.0495089214414839	0.357	0.407	1
PHPT1	0.148795639961038	0.131277579177341	0.279	0.27	1
CCND3	0.148861399810899	-0.0314879711677573	0.214	0.265	1
TOMM20	0.149313526460153	-0.0274210089654856	0.333	0.388	1
GNG5	0.149316386613892	-0.0306489771432739	0.361	0.419	1
RFC1	0.149376121270047	0.105432731613659	0.158	0.145	1
MT-ND6	0.150766133490579	0.131262375080413	0.535	0.527	1
DHPS	0.151189029252174	0.119537143878627	0.117	0.105	1
DNAJB9	0.151750624467716	-0.0240617837205622	0.158	0.203	1
YIF1A	0.151890748360576	0.105012694897083	0.154	0.141	1
PKN1	0.152747910350621	0.0996817043223805	0.106	0.093	1
CFLAR	0.152804132363755	0.0922460053729929	0.245	0.228	1
NLRC5	0.152870996913088	-0.0278794299707097	0.074	0.104	1
ERGIC3	0.15469094634342	0.10384035987201	0.234	0.219	1
NGRN	0.154865854353258	0.108717744776339	0.186	0.17	1
ZMYM5	0.155068311775554	0.0979796452502779	0.106	0.09	1
ILKAP	0.155459180199848	0.138712273111239	0.119	0.111	1
ARL2BP	0.155876505595917	0.150848176521217	0.149	0.142	1
CACYBP	0.156997315065815	-0.0548489283768666	0.171	0.212	1
ABI1	0.157566268933711	-0.0484719284605637	0.13	0.167	1
ADH5	0.15781201315225	0.138068807930717	0.139	0.131	1
TCF25	0.158239708579075	-0.0352847282691655	0.188	0.238	1
ACAP2	0.159157923026731	-0.0428761207693833	0.158	0.199	1
RAB8A	0.159658651764842	0.0956881297503893	0.16	0.145	1
G3BP1	0.159784841510368	0.113615782010408	0.227	0.219	1
RSBN1L	0.160205856904938	0.0845034869732811	0.165	0.151	1
ATP6V0E2	0.16028420975269	0.112107148871105	0.152	0.14	1
IKZF1	0.160467611002595	-0.0334915668014151	0.175	0.22	1
SNX9	0.160850279379917	0.102536616958998	0.275	0.261	1
CEP57	0.161268816428703	0.0867143510169034	0.149	0.134	1
C12orf57	0.162195755883648	-0.0384082777233903	0.561	0.609	1
YTHDF2	0.162362297147914	0.135969624415141	0.18	0.175	1
JMJD6	0.162579968498296	0.132552094669584	0.177	0.17	1
HAGH	0.162766781548711	0.127381022855373	0.141	0.127	1
RAB29	0.16287407708715	0.0966851895711333	0.117	0.104	1
CDK5RAP3	0.162904886737013	0.0994367670591081	0.141	0.127	1
DOCK10	0.16345582661474	-0.0500893233929094	0.108	0.143	1
ATP6V1F	0.163530633767877	-0.0541913958131913	0.247	0.29	1
BRK1	0.164100602420405	0.0791959209669275	0.448	0.436	1
PRKDC	0.164321116733033	0.104185339130474	0.165	0.15	1
ESD	0.16436120973422	-0.0410005201750985	0.08	0.109	1
WIPF1	0.164659964413321	-0.0363017612872063	0.437	0.491	1
CIRBP	0.1646643516306	0.119462265059161	0.645	0.661	1
PDCD10	0.165077906188887	-0.0606638709042124	0.119	0.149	1
FXR1	0.165106479734358	0.114190409854742	0.147	0.137	1
SMARCC2	0.165132103410571	0.116175985632147	0.143	0.133	1
C19orf24	0.165233178313809	-0.0427159327362088	0.145	0.184	1
PLIN2	0.165353652591318	-0.0376502463495845	0.11	0.147	1
ATG4B	0.165786454216799	0.0817173428657653	0.102	0.087	1
XRCC5	0.16590024660741	0.109099594657781	0.323	0.309	1
NDUFV1	0.166076828879039	0.121125919182501	0.258	0.251	1
DAD1	0.166627737750547	0.128043341990491	0.37	0.365	1
RIF1	0.167116248028208	-0.0318983225267414	0.069	0.101	1
SNRPB	0.167215698690531	0.110460391172829	0.381	0.376	1
SNRPA1	0.167864579767545	-0.0458094235606342	0.115	0.149	1
SNX20	0.168073424818748	0.0963384416220718	0.102	0.082	1
ERCC1	0.168288939597135	-0.0548170091478046	0.078	0.103	1
YPEL3	0.168365214981216	0.0885304373572831	0.104	0.088	1
LYPLA1	0.168468150326855	-0.0289976943384349	0.123	0.162	1
CSNK1D	0.168656241112986	0.117748349703075	0.184	0.173	1
CECR1	0.16896592862788	0.106300343377755	0.11	0.097	1
EIF2A	0.169153888075268	0.154788112149822	0.16	0.155	1
TKT	0.169787673764579	-0.0492242758563446	0.126	0.159	1
2007-03-01	0.170806379300757	0.108553625087559	0.13	0.117	1
WBSCR22	0.17152295972925	0.118813891899136	0.165	0.154	1
GBP5	0.171801381941579	-0.0696440621634973	0.275	0.316	1
POLR2B	0.171866885032067	0.0943315291846801	0.162	0.149	1
MRFAP1	0.172242416201019	-0.0340144619401602	0.206	0.253	1
BTF3L4	0.17279680604648	-0.0292425638879191	0.132	0.167	1
TBCC	0.172881521041866	0.093951262521237	0.214	0.198	1
MRPL41	0.173120005009923	-0.0268082899080598	0.21	0.258	1
ATP5C1	0.173784163215191	0.124421140290458	0.303	0.296	1
AIP	0.174015401534439	0.157925718868123	0.273	0.27	1
ATP6V1H	0.174436695575183	0.0898715714325098	0.115	0.102	1
MRPS12	0.174941363932104	-0.0583323816231196	0.113	0.144	1
MFSD10	0.175401527006588	0.10524844239536	0.182	0.171	1
MAPK1IP1L	0.17609281598062	0.155397691200993	0.247	0.244	1
GMDS	0.176545606780259	0.0983877476562055	0.126	0.113	1
TAF7	0.17661380861573	0.134104900522661	0.236	0.229	1
PPM1K	0.176806314443056	-0.0451538861462528	0.093	0.124	1
DEF6	0.176806521160384	0.108921270456532	0.203	0.189	1
CTNNB1	0.177388144742579	0.117061328559794	0.184	0.175	1
MRPL16	0.17808570892519	0.084090533279492	0.119	0.105	1
CYB561D2	0.178697228327313	0.104509998759948	0.11	0.099	1
COMMD4	0.178775696674806	0.100697719023843	0.121	0.109	1
MIA3	0.178983440615123	0.110696124983672	0.115	0.101	1
ZNF292	0.179384091254301	-0.0640603296976746	0.149	0.179	1
STRAP	0.179824647281907	0.142245786910391	0.288	0.289	1
C17orf62	0.18035632577631	0.127025361642457	0.154	0.146	1
CCL3	0.180473902556157	0.118821948473407	0.128	0.108	1
MIER1	0.180702892699275	0.102807583843021	0.197	0.189	1
PSMA6	0.180923914873531	-0.0469554523830531	0.139	0.175	1
MRPL21	0.1813800620177	-0.0490600156699339	0.084	0.108	1
RECQL	0.181427486738851	0.103076881696666	0.117	0.104	1
MAD2L2	0.183236235338339	0.0854503305837405	0.123	0.11	1
RAD23B	0.183384833566485	0.101713979029116	0.115	0.107	1
MAP3K2	0.184662081973008	-0.0524183968052509	0.078	0.102	1
PFKL	0.184759128273311	0.149073098757863	0.136	0.132	1
ADAM10	0.185063810068115	0.122863897941839	0.147	0.139	1
ICOS	0.186469502649734	-0.0502189843792129	0.249	0.287	1
SSRP1	0.186723659480055	0.0826374109432836	0.147	0.128	1
GLIPR1	0.186736885233897	-0.0701609413339981	0.19	0.226	1
MALSU1	0.186754693854414	0.101832860536859	0.106	0.091	1
LINC01420	0.186849476214748	0.138929210703054	0.24	0.233	1
AMZ2	0.187390641408416	0.112970700045724	0.152	0.137	1
SCP2	0.188289112172194	0.139147801153351	0.258	0.256	1
TUBB	0.18894353493656	0.237762217403245	0.297	0.298	1
SFPQ	0.188970449541286	0.00214802621043764	0.266	0.327	1
MKRN1	0.189004765821865	0.122671358206504	0.134	0.125	1
TESC	0.189142208193663	0.0958172399672964	0.113	0.101	1
ACTN4	0.190046756529719	0.109171618472091	0.221	0.215	1
SLU7	0.190048935156149	-0.0663800687675258	0.095	0.12	1
STARD3NL	0.190320091967448	0.0977840290716699	0.177	0.163	1
MGMT	0.190338119500462	0.0856287892588541	0.126	0.112	1
SHFM1	0.191480103745296	-0.0184400738954784	0.333	0.387	1
TM2D1	0.191575970402367	0.125341790731764	0.119	0.113	1
ST3GAL1	0.191720399617208	-0.0575990933320083	0.106	0.136	1
STT3B	0.191983205733225	-0.0280444145093759	0.076	0.108	1
RNF181	0.192107764103743	-0.0295217500185702	0.162	0.207	1
KIAA0232	0.192136903658883	0.0930275113865843	0.102	0.09	1
CCT3	0.192399365020418	0.117202954896505	0.236	0.225	1
LARP7	0.192481809244267	0.10783671392657	0.106	0.095	1
DOCK2	0.193956114428494	0.0909438621149819	0.132	0.117	1
WBP11	0.194709365949434	0.119053965503661	0.18	0.17	1
CAMTA1	0.196066115005907	-0.0327712296148515	0.117	0.152	1
ABCE1	0.196552914823491	0.100717360766329	0.123	0.109	1
FAM127A	0.196592306988865	0.133088293205545	0.104	0.099	1
MARCKSL1	0.197274782531527	-0.0502423116524764	0.128	0.16	1
OFD1	0.197759067639843	-0.0498880194212336	0.106	0.135	1
ATRX	0.198565656109143	0.115925645963908	0.303	0.294	1
FAS	0.199962498833808	0.130763603049447	0.188	0.179	1
PLD3	0.200882120630523	0.0724033909994972	0.145	0.127	1
DNAJC15	0.200891488774106	0.101647746357898	0.188	0.178	1
PSMD14	0.20123080494811	0.111097549057629	0.117	0.108	1
CISD3	0.201655894850115	0.0991611586361382	0.143	0.134	1
H2AFX	0.201911474372553	0.137306249369532	0.18	0.174	1
UBA2	0.201972241623836	0.0983570697628295	0.18	0.172	1
DNTTIP2	0.202750290716308	0.142310383823777	0.162	0.157	1
GTF2A2	0.202796130221851	0.102272840602013	0.255	0.243	1
CDC37	0.203029763693858	0.11310010141067	0.381	0.373	1
UBE3A	0.203634317695253	0.0993424234904001	0.188	0.177	1
MT1X	0.203931311032762	-0.0489786673686052	0.1	0.129	1
C19orf60	0.204230363049273	-0.034261612716875	0.255	0.3	1
MBD4	0.205546100155995	0.089915153313841	0.113	0.099	1
NDUFS2	0.205850366225482	0.115077631065641	0.141	0.131	1
CYB5R3	0.206205836172903	0.10844046988724	0.18	0.172	1
GDI1	0.20671326330396	0.135018811856043	0.147	0.143	1
SRSF10	0.206735691253986	-0.0457558306818358	0.18	0.219	1
LMBRD1	0.206921792920462	0.115553364221681	0.123	0.116	1
PARL	0.206957203673001	0.0717759427658432	0.141	0.126	1
NPC2	0.207020271029634	-0.0108226832046017	0.19	0.237	1
COPS8	0.207189965106677	0.119998401480612	0.126	0.117	1
KLF12	0.207239512508522	0.0865051780990804	0.108	0.097	1
GRB2	0.207266736823023	0.122979944695086	0.242	0.236	1
HNRNPH1	0.207305744083001	-0.0425154935931986	0.154	0.19	1
ARPC1A	0.207796922078964	0.114131551158567	0.147	0.138	1
RHEB	0.207812540452303	0.116901038067772	0.238	0.233	1
TGIF1	0.207925672719601	0.143568438121226	0.26	0.254	1
CYCS	0.207995787884053	0.0858123296166387	0.537	0.537	1
LMNB1	0.208240237658861	-0.0433230633834376	0.076	0.101	1
MRPL34	0.208494805392558	0.087492860309123	0.186	0.171	1
GYG1	0.208554943288448	-0.0518520423047971	0.117	0.146	1
CD53	0.208814631000576	-0.0275446618910038	0.284	0.332	1
PTTG1	0.209153995549131	0.187156852442679	0.193	0.192	1
ADSS	0.209638417896751	-0.0391797645893687	0.134	0.165	1
GLOD4	0.209970998481845	-0.0682391768715812	0.102	0.125	1
MALAT1	0.21188387026718	-0.0183630979763905	0.996	0.997	1
SLC25A3	0.212257751627471	0.135408744420177	0.578	0.586	1
TRPC4AP	0.212297712003644	0.112119210360058	0.154	0.148	1
NCKAP1L	0.212679097618271	0.10183829258725	0.132	0.12	1
SLC25A11	0.212911008185209	0.0826369982274908	0.134	0.119	1
HIF1A	0.213062547808438	-0.0189428802665282	0.123	0.16	1
RTCB	0.213378683118532	0.099985570993218	0.113	0.101	1
PPA1	0.214608144114709	-0.0428175186000851	0.158	0.196	1
ARHGEF9	0.214715361183684	0.0794465684465655	0.113	0.095	1
ZRANB2	0.214976606736506	0.11379588477836	0.16	0.155	1
C6orf48	0.215339928390892	0.101710443751168	0.206	0.196	1
LRP10	0.216155444442874	0.125076137628245	0.214	0.207	1
HLA-F	0.216868353594606	0.109627095371749	0.472	0.471	1
CD28	0.217378153589762	0.0890724106096916	0.245	0.233	1
RAB5A	0.217652377976541	0.0874874471802432	0.152	0.139	1
IGBP1	0.218084037267619	0.0709244697663366	0.175	0.163	1
NXT1	0.218816236775361	-0.010735330955674	0.123	0.155	1
COA3	0.219463615490665	0.0922629428830259	0.141	0.131	1
SUCLG1	0.219903748219334	-0.0266232804383356	0.113	0.147	1
VPS4B	0.22078853291469	-0.0417568977699171	0.087	0.115	1
YTHDC1	0.221418675986112	0.00421674880806577	0.126	0.167	1
PTBP3	0.222006661476409	-0.019376695419271	0.128	0.167	1
CAPRIN1	0.222057527757476	0.111910427560826	0.152	0.144	1
NUP58	0.222406332809514	-0.0401774650110703	0.087	0.115	1
UQCRFS1	0.222497088058494	-0.0197876357293938	0.266	0.315	1
TSC22D4	0.223319761058349	0.0994489817875297	0.197	0.188	1
ELOVL1	0.223378329533843	0.100526686288302	0.121	0.113	1
CCT5	0.223458312664639	0.0810921406064881	0.158	0.143	1
CNN2	0.223650232760133	-0.0537632654908675	0.338	0.377	1
COX16	0.224052304165167	-0.0462849915481446	0.087	0.113	1
DNAJA1	0.224251091113091	0.105785436570875	0.422	0.419	1
P2RY10	0.224427107453938	-0.0289393992068079	0.136	0.175	1
CLPP	0.224839418322721	-0.0262365494866531	0.145	0.182	1
ZNHIT1	0.22543529756834	0.118428689728491	0.227	0.224	1
DGKA	0.22624178872572	0.0769082613848173	0.108	0.094	1
CNIH4	0.227241993970144	0.127792679023451	0.143	0.137	1
ELF1	0.227379658564278	-0.043674731468561	0.461	0.51	1
PHF20	0.227382082635581	-0.0409975712374893	0.141	0.175	1
HSPB1	0.227610682302547	-0.0664589901155932	0.348	0.392	1
TRAT1	0.227628949935701	0.109472592483897	0.351	0.345	1
TXNDC17	0.228511830375955	-0.0185284522288057	0.119	0.154	1
PHC3	0.228749077917669	0.0916674793846127	0.115	0.103	1
SMARCB1	0.2288997500385	0.118229843228978	0.132	0.125	1
NBR1	0.229704585044268	0.0872916767567988	0.126	0.113	1
DHRS7	0.229860047472409	0.0835252715331042	0.255	0.244	1
SLC7A6	0.230257392936631	0.0952153139590453	0.108	0.098	1
C15orf57	0.232823726113549	0.0793827029610866	0.102	0.093	1
UPF3A	0.233715861209798	0.127145154312141	0.115	0.114	1
RAB2A	0.2342834518316	0.0975078024716577	0.255	0.245	1
WDFY1	0.234544768833877	-0.0424873160625352	0.091	0.116	1
MAPRE1	0.234715482981389	0.0965632249292886	0.182	0.173	1
PSMA3	0.234775737439272	0.0976227999506234	0.242	0.237	1
TIMM17B	0.235707153527281	0.117414771129601	0.152	0.147	1
PPP4C	0.235814038144086	0.111909201961605	0.275	0.272	1
CXCR4	0.236224615804508	0.0742683273794902	0.842	0.843	1
SNX6	0.236966246508275	0.122918492885115	0.216	0.212	1
TRPS1	0.23703443315107	0.071972123178803	0.134	0.121	1
PMAIP1	0.237228748627536	0.105207739271772	0.238	0.226	1
EIF2S3	0.238227204904994	0.100830879948148	0.247	0.24	1
EIF3A	0.238879051984806	0.0149788700791134	0.249	0.304	1
HNRNPA3	0.240096355201768	0.117943564344206	0.498	0.5	1
PPHLN1	0.240461776554431	0.112139566130003	0.175	0.169	1
ANP32A	0.240472574309659	0.0900315177031325	0.249	0.238	1
IVNS1ABP	0.24146326947827	-0.0451082585485479	0.197	0.232	1
CD47	0.241521679924103	-0.0224205882849506	0.214	0.258	1
RBMX	0.241725520670249	0.102210506636766	0.275	0.271	1
COPB1	0.242213710786673	-0.0290808786020176	0.082	0.108	1
PPP2R1A	0.242445620849992	0.101804401621474	0.273	0.269	1
GUK1	0.242468686878335	0.00637091241659982	0.539	0.596	1
PDCD6IP	0.245072376454367	0.0881508304162045	0.16	0.152	1
HSPD1	0.24575587337542	-0.0507648733668937	0.342	0.385	1
ZMYM2	0.245822793500541	0.105629396304307	0.182	0.175	1
JOSD1	0.246106987473714	-0.0448210081237672	0.1	0.129	1
DDX18	0.246161904877634	-0.028520786029768	0.115	0.149	1
STK10	0.246596004637336	0.06937489777045	0.171	0.161	1
DEGS1	0.247469678587114	0.0866003402613288	0.121	0.113	1
TFG	0.248157068082477	0.0686758524789866	0.119	0.104	1
TSG101	0.248471199532538	0.0863849937964559	0.132	0.121	1
S100A1	0.250165880963375	0.141597194909196	0.234	0.227	1
MTPN	0.252694392102406	0.118049139263871	0.175	0.174	1
CAPZA1	0.253697128070215	-0.012419459824357	0.294	0.343	1
KIF5B	0.254049262159257	0.0990297707878025	0.262	0.256	1
SERPINB1	0.254589441315273	0.0823473084467407	0.262	0.252	1
YWHAB	0.25539075998931	-0.0414790963679204	0.591	0.635	1
HADHB	0.255619853343108	0.0965974045149858	0.139	0.134	1
RNF168	0.256451541063118	-0.0179446675920671	0.076	0.102	1
PSMA4	0.257310831189526	-0.0314740336310069	0.147	0.18	1
TMEM50A	0.257724291303239	0.121569847117157	0.392	0.395	1
BUD31	0.258041901406797	-0.0196129105728198	0.216	0.26	1
WDR83OS	0.259020473313846	0.0902040883088506	0.439	0.437	1
SUGT1	0.259310401468373	0.0971859375415523	0.106	0.099	1
SCNM1	0.259863310364226	-0.0430130371673416	0.08	0.101	1
COPS6	0.260087554054008	0.108360180648096	0.177	0.173	1
ZNF644	0.260093719538021	0.105000636911526	0.154	0.149	1
VPS51	0.260216650099116	0.0875620791705164	0.145	0.136	1
TOMM22	0.261490896471702	0.102032045434411	0.275	0.268	1
RNF7	0.261539855554602	-0.0111939276254316	0.286	0.336	1
PTGES3	0.261836565783875	-0.0186124639308154	0.457	0.51	1
DYNLL1	0.262015478442763	0.102614911664157	0.498	0.502	1
CD55	0.262289989188934	-0.0332318092446062	0.108	0.138	1
AP1M1	0.262418126140947	0.0829049039998426	0.121	0.113	1
C1QBP	0.262602869474178	0.12888721337035	0.221	0.217	1
NDUFB3	0.26262380942629	-0.0289218422178493	0.132	0.163	1
PSMD11	0.262819725469372	0.110855953456508	0.156	0.151	1
KDM2A	0.262873758993293	0.0968996313864335	0.132	0.123	1
IER2	0.263359144211886	0.0924642342608428	0.372	0.372	1
IKZF3	0.263381285898738	0.0886007478062081	0.229	0.219	1
LAMTOR3	0.263502757555187	-0.0153530806202267	0.097	0.13	1
2002-09-01	0.263812454563192	0.0730017260023755	0.266	0.258	1
BPTF	0.264683423323063	-0.0447065939566201	0.134	0.166	1
HP1BP3	0.265108365473068	0.0102514352953232	0.236	0.282	1
ANKRD37	0.26611116337598	0.107160367796097	0.139	0.134	1
SLTM	0.266413973439441	-0.0191134809449723	0.177	0.214	1
RPL7	0.266571181405364	0.013593788402352	0.766	0.803	1
MAF	0.266749592405957	-0.0145726833346194	0.154	0.189	1
NIPA2	0.266815072903223	0.0954285816548899	0.123	0.118	1
MAGOH	0.267669662819324	0.00746688814378593	0.197	0.246	1
SF3B3	0.268021625550682	0.0761878172949461	0.106	0.095	1
CLPTM1	0.268218622613826	0.109824672592046	0.106	0.097	1
ATRAID	0.269044321640818	0.100069142349361	0.238	0.233	1
ERCC5	0.271986613022645	0.0770427198396872	0.104	0.093	1
GNPTAB	0.272214473120536	-0.0125172201009845	0.078	0.103	1
MED21	0.27271770860598	-0.0214796740752455	0.106	0.135	1
EIF5B	0.273252084439288	0.0941111665487163	0.169	0.164	1
KIAA1191	0.273590124209923	0.0889512447332123	0.115	0.107	1
RNMT	0.273844350281394	-0.0354406869114317	0.13	0.16	1
SON	0.274262126947981	-0.0251409457802643	0.342	0.385	1
OLA1	0.276320190770455	0.103598941669261	0.154	0.15	1
GADD45B	0.276671810990618	0.0548184479821995	0.214	0.202	1
FBXO7	0.27832743462805	0.0881001111058715	0.236	0.23	1
CCDC12	0.278801214769782	0.119943583011313	0.199	0.193	1
TSPYL2	0.278844943842845	0.086568131608606	0.266	0.257	1
BACH1	0.27996676294969	0.0921362298128303	0.11	0.104	1
ARL4C	0.280687067512228	0.0939274110115804	0.333	0.332	1
CHD3	0.282043452651721	0.0848444204227538	0.106	0.1	1
SMARCC1	0.28274357295187	-0.0297681000695347	0.078	0.101	1
POLR2K	0.282955688509019	-0.00604161902662859	0.288	0.331	1
SSR1	0.283453196061097	-0.0209676541782355	0.16	0.2	1
SERINC3	0.284688073636436	0.0926636529967262	0.193	0.185	1
U2AF2	0.285176000394904	0.0958436314513499	0.132	0.124	1
COMMD7	0.285191204183124	-0.0288250414454453	0.141	0.172	1
OTUD6B-AS1	0.285257101561772	-0.0172799083031168	0.08	0.107	1
COX14	0.285816348940322	0.00486096547006165	0.21	0.258	1
CDC73	0.286103598316764	0.0762144657592493	0.134	0.125	1
SP100	0.286797852010408	0.100516603569673	0.275	0.272	1
GID8	0.287197700599441	0.111140381864447	0.139	0.134	1
TCEA1	0.287628072999651	0.00966088893610295	0.247	0.295	1
EZR	0.288065305426093	0.11615670947797	0.604	0.619	1
C19orf25	0.288085637486638	-0.0113130132247052	0.076	0.101	1
PSMD4	0.28844609473267	0.126288743282376	0.156	0.155	1
RAD21	0.288695362931733	0.115391822230842	0.312	0.314	1
NUTF2	0.288704307595478	0.108668070357327	0.206	0.198	1
CCDC124	0.288900252419994	0.116886973657747	0.152	0.15	1
UQCC2	0.28913868543388	-0.00135454642423843	0.08	0.108	1
TRAPPC1	0.289230663815696	0.083857811494841	0.444	0.439	1
THUMPD3-AS1	0.289610992895983	0.0926064732456022	0.128	0.123	1
EEF1D	0.290508001375644	0.00214987245682918	0.848	0.883	1
ZFAND2B	0.290737052652232	-0.0350203515954772	0.089	0.112	1
RICTOR	0.291083707440717	-0.0268157210685431	0.089	0.114	1
VDAC2	0.291659501308843	0.00618851957734679	0.266	0.319	1
EBLN3	0.292067887133203	0.0972354176637906	0.102	0.096	1
PRDX5	0.292468106073549	0.0934393596581806	0.366	0.367	1
EIF4A1	0.292728692158291	-0.0293157755819591	0.087	0.11	1
C8orf59	0.29468152814589	-0.0134686315065137	0.149	0.187	1
GSK3B	0.295527816073759	0.0671078509979317	0.134	0.124	1
CANX	0.295765325369379	0.0852531851072378	0.318	0.312	1
ARAP2	0.297424099316123	-0.0511088928368495	0.193	0.224	1
NDUFS6	0.297883886305663	-0.0148498062415469	0.206	0.243	1
MRPS18C	0.298562169756301	-0.0221246542851894	0.082	0.109	1
PRDX1	0.299040371932157	0.0962824156717728	0.535	0.535	1
DCAF11	0.299782647201553	0.0635549971888551	0.113	0.104	1
FAM13B	0.300299270752682	0.110656612277255	0.13	0.128	1
C11orf73	0.300693260261232	0.0790446810228956	0.141	0.133	1
TP53INP1	0.30097133817741	0.0586972680163943	0.139	0.125	1
SYF2	0.300975495935848	-0.0273938649544306	0.188	0.228	1
CD63	0.301133787950678	0.116843547721144	0.539	0.549	1
MRPL11	0.301300175379263	0.111943772859816	0.123	0.125	1
RAB11A	0.301306887839204	0.131782597280561	0.255	0.259	1
ARL6IP1	0.301868761484218	-0.0381178102134877	0.128	0.152	1
ITGB2	0.302086462254458	0.096185024680014	0.463	0.47	1
EIF3L	0.303204260458578	-0.0188001742453965	0.331	0.375	1
METTL8	0.303413804484152	0.0792472593902412	0.106	0.097	1
METAP2	0.303497325335849	-0.0259758721521157	0.095	0.122	1
RNF10	0.303736238380645	0.0955896992790143	0.175	0.173	1
SFXN1	0.303850216761902	0.082546953818187	0.171	0.164	1
NIN	0.304478423454931	-0.0411461206354628	0.113	0.139	1
KHDRBS1	0.304836591904495	-0.0190485924980131	0.184	0.219	1
PSMB3	0.304978340716382	0.11115405827434	0.361	0.369	1
CASP3	0.304991131616382	0.101940586725727	0.134	0.13	1
HSD17B10	0.305681993260878	0.0785374506554704	0.149	0.142	1
SRPK2	0.3059936671929	0.0950288393279665	0.132	0.127	1
GADD45GIP1	0.30620231550448	0.117310253463177	0.223	0.225	1
MIEN1	0.307322516134368	0.119526376803906	0.197	0.193	1
RALY	0.30784422170134	0.126371191518302	0.34	0.348	1
CHCHD7	0.308296167826481	0.108344357086676	0.132	0.132	1
GTF3C6	0.308396117511501	0.0955957069705995	0.206	0.199	1
DYNC1H1	0.308523829806849	0.0875044383083443	0.214	0.21	1
FKBP8	0.309143701424156	0.126494041478724	0.29	0.293	1
BRWD1	0.311435748414409	0.0825452949066535	0.128	0.122	1
MAX	0.311567158178864	0.0248088025530755	0.134	0.173	1
SEC11A	0.313252737998812	0.0165845396015267	0.229	0.278	1
POLR3GL	0.313622733142092	-0.029867125672625	0.158	0.19	1
DNAJC9	0.314542797009029	0.0815105942228646	0.119	0.115	1
TNIP2	0.314578438412446	-0.0460546079532388	0.091	0.109	1
PPP1R12A	0.314621781051527	0.0773875105840308	0.234	0.229	1
CCDC90B	0.314636554625161	0.0644488276336511	0.132	0.121	1
FIBP	0.315185843731161	0.0896517350691813	0.165	0.157	1
INO80E	0.315645585185514	0.0831983149665665	0.117	0.113	1
TRAPPC3	0.316553979425593	-0.0234135433126613	0.117	0.147	1
C10orf54	0.316958779027178	-0.0370625594617982	0.11	0.136	1
RANBP2	0.317181487706964	-0.0366629844518157	0.18	0.214	1
SLC44A2	0.31769560517485	0.0903423283249618	0.145	0.139	1
EIF1	0.318015346192472	0.011338079130657	0.946	0.969	1
EIF1B	0.318336555321074	0.0773057944878473	0.288	0.281	1
MRPL28	0.318454947058286	0.078377093143132	0.119	0.114	1
TSEN54	0.318937986459313	0.131101250545623	0.165	0.165	1
CSDE1	0.319184198452907	0.105572493678314	0.429	0.436	1
COA1	0.319438623994969	-0.0404004693604378	0.084	0.104	1
AKIRIN1	0.319492284156363	0.0776326487940289	0.258	0.251	1
PCM1	0.319848693956345	0.085563964840202	0.18	0.176	1
ASH1L	0.320086760328113	0.111651235076262	0.167	0.163	1
CCAR1	0.32019327811041	0.0762294567267093	0.162	0.153	1
SURF1	0.32143613329494	-0.04365519948564	0.11	0.133	1
SNRNP27	0.321687152239889	0.0917234145768882	0.123	0.119	1
TMCO1	0.321785074093648	0.0916198595547358	0.21	0.208	1
BNIP2	0.321797323000374	0.0643434970749177	0.162	0.154	1
CCT4	0.323014462473982	-0.015546104602339	0.214	0.258	1
TACC1	0.323487925882832	0.112918876743526	0.128	0.127	1
C11orf58	0.324668688674347	0.115201290656704	0.379	0.39	1
PSMB7	0.3248084071788	0.126749325273608	0.18	0.183	1
SERPINB9	0.325291861555592	0.00232320561855692	0.182	0.221	1
VPS26A	0.326695925443842	-0.0424299185076678	0.084	0.103	1
RHBDD2	0.327642164493606	0.0938560733964016	0.279	0.277	1
PPIG	0.327861734359056	0.0862587020917393	0.284	0.277	1
CBX3	0.327908178527839	-0.00414550944420578	0.193	0.227	1
EIF3K	0.329515926433164	0.0937761967263067	0.6	0.616	1
ITGB1BP1	0.329680774523076	-0.0124918095812812	0.106	0.135	1
SNX17	0.33012672216297	0.0944683274848642	0.206	0.207	1
PSMD1	0.330444005509613	0.127686146616483	0.108	0.111	1
LRRFIP1	0.330448828872736	0.0904152761591934	0.357	0.357	1
CUEDC2	0.330610924077712	0.0576814142239937	0.128	0.118	1
FKBP2	0.331576566007913	-0.00635217425813961	0.136	0.166	1
RNF5	0.332047942980798	0.117958262539483	0.143	0.141	1
MGST3	0.332076947344549	0.0820289457063658	0.255	0.255	1
KRAS	0.332698574000822	0.123900683446881	0.214	0.216	1
HSPA1B	0.332748797300296	-0.105251194599815	0.108	0.125	1
NFYC	0.333022156189406	0.0827882219176768	0.11	0.104	1
TMED5	0.333397421810797	0.111223539405406	0.165	0.163	1
TESPA1	0.334144142807736	0.0564356438969551	0.106	0.097	1
TYMP	0.334220160262442	0.0508380141789392	0.229	0.216	1
PIH1D1	0.334814610357924	0.0865916449973491	0.117	0.114	1
MTCH2	0.33502435416113	0.0942465321463741	0.134	0.132	1
APEH	0.335615450110037	0.0966669653240466	0.102	0.1	1
ATIC	0.335799262694709	0.0932902381846066	0.106	0.105	1
MED10	0.336372183295846	-0.0270508701250848	0.132	0.159	1
ZBTB1	0.33677141993512	0.118948181372411	0.208	0.21	1
TINF2	0.33696603545185	-0.0251746436382594	0.11	0.135	1
NUDT5	0.337141710848251	0.0957513857632821	0.132	0.132	1
NSFL1C	0.337215818279576	0.0675630821853848	0.117	0.11	1
C4orf3	0.337650663120784	0.0108544824393859	0.416	0.471	1
MT-ND4L	0.338414156100134	-0.0133296435600694	0.985	0.99	1
C21orf91	0.338432209440453	0.114911930591419	0.11	0.109	1
FAM103A1	0.338569994876643	0.0976672603883703	0.126	0.125	1
ATAD1	0.338586124002347	0.0924253537579363	0.108	0.104	1
CNOT8	0.338686340410731	0.0916119920410726	0.117	0.114	1
STOML2	0.338765010741141	0.0793495802499494	0.149	0.144	1
DARS	0.339391929494699	0.0800393535228638	0.212	0.209	1
CRIPT	0.339990170484223	-0.0155691264558896	0.082	0.103	1
BATF	0.34054544222631	0.119187007270784	0.245	0.24	1
SRSF1	0.340988675504259	-0.0397081399332827	0.136	0.16	1
WAPL	0.341434461802766	0.059363857379197	0.156	0.148	1
PPP1CA	0.341718086863048	0.114874424660547	0.426	0.435	1
PSMD13	0.341947495382943	0.0704775526473578	0.182	0.173	1
KMT2C	0.342056652241082	-0.020004681007473	0.093	0.119	1
SLC25A32	0.343698516774378	0.0748919581426132	0.11	0.106	1
METTL5	0.343727893269702	0.0982446509342207	0.108	0.108	1
UFC1	0.344455398153305	-0.0155023987333328	0.251	0.288	1
PPIH	0.344898537214183	-0.0240193990530302	0.108	0.131	1
FRYL	0.345860990365483	0.0695052303210232	0.156	0.152	1
DYNLT1	0.347960789925911	0.113031232940508	0.323	0.332	1
RNASEH2C	0.348217677113685	0.0895120523233641	0.152	0.147	1
AASDHPPT	0.348403644353303	0.0959234222975693	0.119	0.116	1
ERBB2IP	0.348689117556693	-0.0440786552415842	0.093	0.111	1
ATP6V0B	0.34988069980569	0.103977865373896	0.286	0.292	1
CHCHD1	0.350026475292595	-0.0283814869585692	0.093	0.118	1
TEX264	0.350421887865096	-0.0375941279984976	0.115	0.137	1
FLOT2	0.351341958078733	-0.0219070512866885	0.087	0.111	1
USP1	0.351736411622395	-0.018087821932751	0.087	0.112	1
EXOSC9	0.352169999137999	0.102727212211793	0.104	0.103	1
COPB2	0.35218234671289	0.114049936672559	0.113	0.111	1
ZNFX1	0.352192806433849	0.117547123222551	0.117	0.12	1
DDX6	0.352212219060003	0.103356176724715	0.314	0.316	1
GARS	0.353569661371766	0.0719677615195522	0.11	0.101	1
FAM195B	0.353962894527984	-0.0178470872398701	0.113	0.14	1
MLLT3	0.354472613300283	0.0669225699296587	0.104	0.098	1
UBE2D3	0.358279919411937	0.0878265539422998	0.587	0.591	1
ERP29	0.359533370050475	0.0807273141818954	0.329	0.329	1
MRPL27	0.359810050042704	0.100794525798109	0.113	0.111	1
GLO1	0.360009665273608	-0.00713592986608208	0.097	0.117	1
GABPB1-AS1	0.360098526081551	0.0906969508299547	0.106	0.1	1
EIF4E	0.360382142965534	0.0603741270663671	0.186	0.178	1
[truncated: 895 more rows]

## Sheet: DEG clusters (Li)
Supplementary Data 3: The differentially expressed genes between clusters in the Li et al data (cutaneous melanoma biopsies). Differential expression calculated with two-sided t test and corrected with Bonferron9
p_val	avg_log2FC	pct.1	pct.2	p_val_adj	cluster	gene
2.03895455389615e-245	2.25106461829607	0.943	0.395	8.14745850191364e-241	0 CD8+ deep exhausted HAVCR2+	CCL5
2.0236324179238e-134	2.4138287850722	0.62	0.13	8.08623277878172e-130	0 CD8+ deep exhausted HAVCR2+	CD8A
2.76483555252199e-102	1.68072920015751	0.661	0.224	1.10480063843226e-97	0 CD8+ deep exhausted HAVCR2+	NKG7
2.40706050541446e-64	2.12115803680109	0.42	0.12	9.61837307358565e-60	0 CD8+ deep exhausted HAVCR2+	LAG3
2.71629030145933e-63	1.33562272409187	0.665	0.34	1.08540244156013e-58	0 CD8+ deep exhausted HAVCR2+	TRBC2
4.14081662918998e-63	-2.71820665496784	0.031	0.302	1.65462891685803e-58	0 CD8+ deep exhausted HAVCR2+	TYROBP
2.89757524651368e-62	-2.86734928768522	0.064	0.357	1.1578420927544e-57	0 CD8+ deep exhausted HAVCR2+	IFI30
4.04730754255819e-61	1.81576486884722	0.528	0.213	1.61726362093083e-56	0 CD8+ deep exhausted HAVCR2+	CCL4
1.22778724039629e-58	-2.91084410641502	0.024	0.278	4.90611503389954e-54	0 CD8+ deep exhausted HAVCR2+	CST3
5.10971288439431e-58	1.36585724419248	0.666	0.307	2.04179017147512e-53	0 CD8+ deep exhausted HAVCR2+	TRAC
2.03225206956812e-56	1.91009648299592	0.321	0.064	8.12067604478725e-52	0 CD8+ deep exhausted HAVCR2+	CD8B
2.48741706241805e-55	0.997301253458663	0.632	0.308	9.93946983971629e-51	0 CD8+ deep exhausted HAVCR2+	IL32
1.39109684305504e-52	-2.28374666360467	0.269	0.506	5.55868387516363e-48	0 CD8+ deep exhausted HAVCR2+	HLA-DRA
4.48522682950293e-50	-1.89492689279575	0.134	0.408	1.79225178880107e-45	0 CD8+ deep exhausted HAVCR2+	PSAP
5.98802182509167e-50	-2.14905666534322	0.013	0.234	2.39275364108838e-45	0 CD8+ deep exhausted HAVCR2+	FCER1G
1.17933096068903e-49	1.48788598160877	0.51	0.212	4.71248858581729e-45	0 CD8+ deep exhausted HAVCR2+	CST7
5.77653162255461e-45	-1.87873894099009	0.54	0.729	2.3082442710566e-40	0 CD8+ deep exhausted HAVCR2+	FTL
3.20606192750585e-44	1.14711055219897	0.606	0.315	1.28111028561206e-39	0 CD8+ deep exhausted HAVCR2+	CD2
1.66501755478328e-43	-1.91058047680672	0.012	0.199	6.6532436471585e-39	0 CD8+ deep exhausted HAVCR2+	CYBB
2.08957716411161e-43	-3.08214081470903	0.04	0.265	8.34974139007357e-39	0 CD8+ deep exhausted HAVCR2+	LYZ
6.38602057966805e-43	-1.61078619614486	0.023	0.231	2.55178996342956e-38	0 CD8+ deep exhausted HAVCR2+	GRN
1.03089130293039e-39	1.24807581477763	0.526	0.23	4.11933855737955e-35	0 CD8+ deep exhausted HAVCR2+	GZMA
1.81581178053627e-39	1.23530814891347	0.294	0.074	7.25580229384487e-35	0 CD8+ deep exhausted HAVCR2+	CXCL13
2.25277845548946e-39	-1.52505022556704	0.029	0.239	9.00187743029032e-35	0 CD8+ deep exhausted HAVCR2+	NPC2
1.62581059482911e-37	-1.45155404947011	0.025	0.198	6.49657655587763e-33	0 CD8+ deep exhausted HAVCR2+	LYN
4.4908746368793e-37	-1.32538982231995	0.012	0.177	1.7945085961506e-32	0 CD8+ deep exhausted HAVCR2+	CTSH
7.66674339023496e-36	1.22770125621238	0.49	0.237	3.06355399130399e-31	0 CD8+ deep exhausted HAVCR2+	CD3D
2.82458429012933e-35	-1.93579360226597	0.023	0.199	1.12867563649278e-30	0 CD8+ deep exhausted HAVCR2+	TIMP1
5.27102251937422e-35	-1.69082397845823	0.006	0.176	2.10624788851675e-30	0 CD8+ deep exhausted HAVCR2+	CD68
5.42914730550193e-34	-1.80010495051534	0.03	0.211	2.16943297180552e-29	0 CD8+ deep exhausted HAVCR2+	AIF1
6.57331560685123e-34	-1.08203333855279	0.102	0.291	2.62663118334168e-29	0 CD8+ deep exhausted HAVCR2+	FTH1P8
1.21869644911519e-33	-1.49636834001777	0.035	0.201	4.8697891410194e-29	0 CD8+ deep exhausted HAVCR2+	SELL
2.54934346877375e-33	-2.04352111811836	0.11	0.333	1.0186921566873e-28	0 CD8+ deep exhausted HAVCR2+	CTSB
3.60506288503357e-33	-2.09788249693307	0.014	0.179	1.44054707823056e-28	0 CD8+ deep exhausted HAVCR2+	TGFBI
3.85913565045018e-33	1.35211650833269	0.33	0.148	1.54207201456339e-28	0 CD8+ deep exhausted HAVCR2+	CD27
1.40541854183884e-32	-1.36630996034866	0.028	0.21	5.61591195133383e-28	0 CD8+ deep exhausted HAVCR2+	CD4
1.76682599695301e-32	1.62901718276593	0.301	0.093	7.06006000122453e-28	0 CD8+ deep exhausted HAVCR2+	GZMK
5.31837806256914e-32	-1.44614321419688	0.007	0.148	2.125170690022e-27	0 CD8+ deep exhausted HAVCR2+	MPEG1
1.00126922405433e-31	1.61324734906684	0.221	0.056	4.00097169239871e-27	0 CD8+ deep exhausted HAVCR2+	EOMES
1.15195326207891e-31	-1.51424490324722	0.013	0.174	4.6030900399411e-27	0 CD8+ deep exhausted HAVCR2+	C1orf162
2.32931064237015e-31	-2.36968193656427	0.012	0.158	9.30769239584687e-27	0 CD8+ deep exhausted HAVCR2+	CD14
2.68689478764766e-31	1.47999933182014	0.31	0.104	1.07365628819613e-26	0 CD8+ deep exhausted HAVCR2+	KLRK1
3.57738793890077e-31	-1.99083811905147	0.019	0.17	1.42948844650536e-26	0 CD8+ deep exhausted HAVCR2+	CD79A
2.6954485949493e-30	1.51732080266021	0.357	0.126	1.07707430405579e-25	0 CD8+ deep exhausted HAVCR2+	TIGIT
3.26481365503649e-30	-1.65590243097104	0.041	0.213	1.30458688841603e-25	0 CD8+ deep exhausted HAVCR2+	GLUL
2.48841120178899e-29	-0.672724764628266	0.426	0.653	9.94344232122861e-25	0 CD8+ deep exhausted HAVCR2+	MIR3654
6.80229064800841e-29	-1.51981023523826	0.011	0.162	2.71812732003768e-24	0 CD8+ deep exhausted HAVCR2+	MARCKS
1.41850284492778e-28	-1.20167699377763	0.007	0.143	5.66819551804693e-24	0 CD8+ deep exhausted HAVCR2+	SYK
5.24167863885265e-28	-1.45354575504927	0.115	0.321	2.09452236729913e-23	0 CD8+ deep exhausted HAVCR2+	SAT1
6.58020638541812e-28	-0.688090934491841	0.464	0.704	2.62938466954923e-23	0 CD8+ deep exhausted HAVCR2+	PABPC1
8.41999901477738e-28	-1.00005287826036	0.148	0.365	3.36454740631489e-23	0 CD8+ deep exhausted HAVCR2+	S100A10
1.08512954827761e-27	-1.45649953124307	0.005	0.12	4.3360691619625e-23	0 CD8+ deep exhausted HAVCR2+	MAFB
1.99459262255835e-27	-1.24736585236549	0.004	0.119	7.97019266048091e-23	0 CD8+ deep exhausted HAVCR2+	SERPINA1
5.51129572550439e-27	-1.09059075849771	0.003	0.132	2.2022586589543e-22	0 CD8+ deep exhausted HAVCR2+	SPI1
1.22695659672695e-26	-1.42655061552686	0.009	0.156	4.90279586486123e-22	0 CD8+ deep exhausted HAVCR2+	RAB31
1.73541883941915e-26	-1.6668091312926	0.005	0.141	6.93456014043496e-22	0 CD8+ deep exhausted HAVCR2+	FCGR2A
3.23390447925124e-26	-1.16674034282004	0.018	0.178	1.292235890864e-21	0 CD8+ deep exhausted HAVCR2+	MIR4709
5.21626366172919e-26	1.14923613898496	0.371	0.176	2.08436679659037e-21	0 CD8+ deep exhausted HAVCR2+	CD3G
6.08255170327936e-26	-1.1275304507041	0.011	0.137	2.4305268351134e-21	0 CD8+ deep exhausted HAVCR2+	TIMP2
1.02990383381269e-25	-1.32941430327056	0.032	0.157	4.11539272953211e-21	0 CD8+ deep exhausted HAVCR2+	MS4A6A
1.39426933484781e-25	-1.26117529858363	0.01	0.135	5.57136083511837e-21	0 CD8+ deep exhausted HAVCR2+	LST1
2.32027863276654e-25	1.06209095785921	0.393	0.177	9.2716013886718e-21	0 CD8+ deep exhausted HAVCR2+	PRF1
4.84915195941262e-25	-1.13759785800297	0.147	0.333	1.93767263146169e-20	0 CD8+ deep exhausted HAVCR2+	TUBA1B
5.95529858687533e-25	1.46823731137596	0.221	0.066	2.37967776232951e-20	0 CD8+ deep exhausted HAVCR2+	TRGC2
6.393593810306e-25	-1.36236496873977	0.005	0.128	2.55481615066018e-20	0 CD8+ deep exhausted HAVCR2+	CSF1R
6.97260405657379e-25	1.36344991878941	0.279	0.129	2.78618285496632e-20	0 CD8+ deep exhausted HAVCR2+	LYST
1.09270194044501e-24	-1.84579961488133	0.028	0.179	4.36632768382421e-20	0 CD8+ deep exhausted HAVCR2+	FCGR3A
1.13472039973847e-24	1.18500060321636	0.343	0.16	4.53422924531495e-20	0 CD8+ deep exhausted HAVCR2+	CD7
2.56104120950515e-24	-1.03167305901745	0.014	0.13	1.02336645690616e-19	0 CD8+ deep exhausted HAVCR2+	CCDC88A
4.19283882941498e-24	1.15344918613295	0.273	0.125	1.67541646784593e-19	0 CD8+ deep exhausted HAVCR2+	ITM2A
6.85547645004413e-24	-1.28750276344805	0.008	0.147	2.73937983467314e-19	0 CD8+ deep exhausted HAVCR2+	MEF2C
7.22271011957189e-24	-1.0671786001043	0.116	0.285	2.88612273667973e-19	0 CD8+ deep exhausted HAVCR2+	XXbac-BPG254F23.6
8.80866466983707e-24	1.05292649589043	0.369	0.177	3.51985431542019e-19	0 CD8+ deep exhausted HAVCR2+	CD3E
1.94098637041995e-23	1.27951688013502	0.17	0.049	7.75598743756106e-19	0 CD8+ deep exhausted HAVCR2+	PDCD1
2.20877436512419e-23	-1.26903600595092	0.152	0.359	8.82604148559975e-19	0 CD8+ deep exhausted HAVCR2+	CTSS
4.16178062070599e-23	-1.23075422402929	0.007	0.115	1.6630059182279e-18	0 CD8+ deep exhausted HAVCR2+	MNDA
5.22646583945682e-23	-0.982832433085923	0.013	0.134	2.08844348478855e-18	0 CD8+ deep exhausted HAVCR2+	RNF130
7.02426400322485e-23	1.65532283028915	0.18	0.04	2.80682565304862e-18	0 CD8+ deep exhausted HAVCR2+	IFNG
7.1421618742355e-23	-1.3518412530991	0.022	0.154	2.85393646332576e-18	0 CD8+ deep exhausted HAVCR2+	PLAC8
1.19121606737199e-22	1.01484054156617	0.417	0.265	4.75998028361174e-18	0 CD8+ deep exhausted HAVCR2+	ID2
1.94270817713743e-22	-1.10851785865385	0.013	0.123	7.76286760502344e-18	0 CD8+ deep exhausted HAVCR2+	BASP1
2.0066530547612e-22	-2.75891005029229	0.022	0.131	8.01838494152028e-18	0 CD8+ deep exhausted HAVCR2+	SPP1
2.08596815792869e-22	-1.8143390540174	0.034	0.125	8.33532016226725e-18	0 CD8+ deep exhausted HAVCR2+	BLOC1S5-TXNDC5
2.24979078157213e-22	-1.15800872435642	0.021	0.142	8.98993898408408e-18	0 CD8+ deep exhausted HAVCR2+	CEBPD
2.58837899898028e-22	-1.0879267819999	0.009	0.123	1.03429036420253e-17	0 CD8+ deep exhausted HAVCR2+	RNASE6
3.13860142150498e-22	-0.843889779259786	0.124	0.297	1.25415374201918e-17	0 CD8+ deep exhausted HAVCR2+	SAMHD1
3.25267863629505e-22	1.12188676255579	0.342	0.203	1.29973785627714e-17	0 CD8+ deep exhausted HAVCR2+	APOBEC3G
4.17323047257215e-22	1.11850138964333	0.388	0.2	1.6675811645351e-17	0 CD8+ deep exhausted HAVCR2+	GZMB
4.50886332078303e-22	1.45589870561888	0.165	0.036	1.80169669435169e-17	0 CD8+ deep exhausted HAVCR2+	AKAP5
4.84088097922368e-22	-2.14795667539894	0.011	0.116	1.93436763048799e-17	0 CD8+ deep exhausted HAVCR2+	VCAN
6.63273870319439e-22	1.3329904497253	0.117	0.015	2.65037605840945e-17	0 CD8+ deep exhausted HAVCR2+	KIR2DL4
7.25937094936807e-22	-2.01312566810454	0.012	0.134	2.90077203765799e-17	0 CD8+ deep exhausted HAVCR2+	S100A9
1.39512929017758e-21	-1.40005540017473	0.094	0.252	5.57479713062059e-17	0 CD8+ deep exhausted HAVCR2+	IFITM3
3.54834699711389e-21	-0.905495652944166	0.012	0.122	1.41788397657674e-16	0 CD8+ deep exhausted HAVCR2+	FCGRT
1.42993985848809e-20	-2.62928068303635	0.027	0.139	5.71389668053255e-16	0 CD8+ deep exhausted HAVCR2+	APOE
1.54093284015828e-20	-1.03161614229085	0.007	0.129	6.15741353598846e-16	0 CD8+ deep exhausted HAVCR2+	IFNGR2
2.15547744724825e-20	1.30357039158522	0.287	0.136	8.61307233145928e-16	0 CD8+ deep exhausted HAVCR2+	CCL3
2.39065858683006e-20	1.45511300202927	0.22	0.066	9.55283264711422e-16	0 CD8+ deep exhausted HAVCR2+	AC092580.4
2.39564261902226e-20	-1.19148419193651	0.006	0.107	9.57274834135106e-16	0 CD8+ deep exhausted HAVCR2+	MS4A7
3.12569528201846e-20	-0.73122127189085	0.037	0.161	1.24899657774176e-15	0 CD8+ deep exhausted HAVCR2+	MAN2B1
3.96809580620575e-20	-0.689402548861916	0.044	0.153	1.58561140320176e-15	0 CD8+ deep exhausted HAVCR2+	SDCBP
4.86049143375419e-20	-0.501604019285052	0.605	0.772	1.94220377201384e-15	0 CD8+ deep exhausted HAVCR2+	RPL8
5.97555448290248e-20	-0.90409282931016	0.061	0.2	2.387771815823e-15	0 CD8+ deep exhausted HAVCR2+	APLP2
6.5391063659292e-20	-0.669417259785924	0.46	0.657	2.61296151276165e-15	0 CD8+ deep exhausted HAVCR2+	TXNIP
7.306011024985e-20	-1.08185595554396	0.006	0.104	2.91940894547376e-15	0 CD8+ deep exhausted HAVCR2+	TCF4
8.96506379420868e-20	-0.45934901813508	0.3	0.498	3.58234984152785e-15	0 CD8+ deep exhausted HAVCR2+	YBX1
1.29869421788568e-19	-2.19478685193796	0.01	0.106	5.18945222524939e-15	0 CD8+ deep exhausted HAVCR2+	C1QB
1.50392875473461e-19	0.487107140165024	0.924	0.89	6.00954891104402e-15	0 CD8+ deep exhausted HAVCR2+	HLA-A
1.69447950657447e-19	-1.34810931063512	0.004	0.101	6.77097066032091e-15	0 CD8+ deep exhausted HAVCR2+	CD163
1.74778521343231e-19	0.949097854137242	0.255	0.113	6.98397493435418e-15	0 CD8+ deep exhausted HAVCR2+	CTSW
2.10032745812917e-19	-0.728628765470787	0.012	0.11	8.39269848993834e-15	0 CD8+ deep exhausted HAVCR2+	SCARB2
3.97992413946378e-19	-0.854974757614746	0.022	0.139	1.59033788688833e-14	0 CD8+ deep exhausted HAVCR2+	GM2A
8.73404527268371e-19	-0.748459762125866	0.446	0.619	3.49003715051168e-14	0 CD8+ deep exhausted HAVCR2+	VIM
1.02577906262646e-18	-1.42363464837747	0.066	0.199	4.09891055634906e-14	0 CD8+ deep exhausted HAVCR2+	IL7R
1.13166884761864e-18	-1.9780100807318	0.012	0.108	4.52203554819932e-14	0 CD8+ deep exhausted HAVCR2+	C1QA
1.69763581221806e-18	-0.88525965657444	0.043	0.174	6.78358294204214e-14	0 CD8+ deep exhausted HAVCR2+	FTH1P2
1.83874264562161e-18	-0.957360258806084	0.054	0.197	7.3474317376394e-14	0 CD8+ deep exhausted HAVCR2+	HLA-DMB
2.07062604672761e-18	-1.78142760238062	0.011	0.106	8.27401462011884e-14	0 CD8+ deep exhausted HAVCR2+	S100A8
2.27881134493782e-18	-0.994336804988922	0.016	0.123	9.10590225323704e-14	0 CD8+ deep exhausted HAVCR2+	FGL2
3.64791499574718e-18	-1.07747298372873	0.005	0.107	1.45767035315061e-13	0 CD8+ deep exhausted HAVCR2+	CPVL
6.80733082910636e-18	-1.40334806950952	0.064	0.222	2.72014132600261e-13	0 CD8+ deep exhausted HAVCR2+	FOS
8.50181992274313e-18	-0.671832220459235	0.122	0.289	3.39724222292893e-13	0 CD8+ deep exhausted HAVCR2+	ANXA2
1.56518731720657e-17	-1.14984122863015	0.006	0.101	6.25433200082575e-13	0 CD8+ deep exhausted HAVCR2+	GPNMB
2.04827331909125e-17	-0.362477318439371	0.936	0.973	8.18469535575673e-13	0 CD8+ deep exhausted HAVCR2+	EEF1A1P5
3.02699834031825e-17	0.863047813386564	0.168	0.09	1.20955826680777e-12	0 CD8+ deep exhausted HAVCR2+	SH2D2A
3.77042492443254e-17	-0.943366947521797	0.015	0.11	1.506624095554e-12	0 CD8+ deep exhausted HAVCR2+	DUSP6
5.42673129737266e-17	-0.558877474064982	0.283	0.476	2.16846755911714e-12	0 CD8+ deep exhausted HAVCR2+	EEF1B2
6.10493782746109e-17	-1.9334436154924	0.01	0.1	2.43947210647518e-12	0 CD8+ deep exhausted HAVCR2+	RNASE1
7.62562603291394e-17	0.794838865408733	0.367	0.269	3.04712390649208e-12	0 CD8+ deep exhausted HAVCR2+	EVL
8.2561895340875e-17	-0.904248936384793	0.013	0.104	3.29909077592602e-12	0 CD8+ deep exhausted HAVCR2+	TNFSF13B
8.89545802955833e-17	-0.911593241674743	0.07	0.207	3.55453607403122e-12	0 CD8+ deep exhausted HAVCR2+	DUSP1
1.11936939308055e-16	-0.864785435388215	0.02	0.129	4.47288815781058e-12	0 CD8+ deep exhausted HAVCR2+	CAPG
1.35391329992266e-16	-0.35368380497783	0.508	0.676	5.41010215516098e-12	0 CD8+ deep exhausted HAVCR2+	RPL4
1.6706685372358e-16	-0.704157488974882	0.02	0.117	6.67582440794055e-12	0 CD8+ deep exhausted HAVCR2+	THEMIS2
2.24667458345012e-16	1.07618803641403	0.127	0.036	8.97748696800834e-12	0 CD8+ deep exhausted HAVCR2+	FASLG
3.50572694640804e-16	-0.357642310897867	0.589	0.743	1.40085343051519e-11	0 CD8+ deep exhausted HAVCR2+	RPL5
3.64234726538128e-16	-0.759116871066622	0.084	0.226	1.45544554377371e-11	0 CD8+ deep exhausted HAVCR2+	TMEM123
4.79735186414614e-16	-0.471599323290733	0.087	0.205	1.91697383139416e-11	0 CD8+ deep exhausted HAVCR2+	SYNGR2
5.10431676235027e-16	-1.3041020010408	0.125	0.274	2.03963393506755e-11	0 CD8+ deep exhausted HAVCR2+	LTB
5.19454603771125e-16	-0.728382359006355	0.051	0.174	2.07568865120904e-11	0 CD8+ deep exhausted HAVCR2+	PLEKHO1
6.35439952489449e-16	1.34410373128519	0.291	0.126	2.53915450615259e-11	0 CD8+ deep exhausted HAVCR2+	GZMH
6.95665834339511e-16	1.26773896591954	0.244	0.124	2.77981110743725e-11	0 CD8+ deep exhausted HAVCR2+	RAB27A
7.48941895516198e-16	-0.84259549682815	0.028	0.144	2.99269692029317e-11	0 CD8+ deep exhausted HAVCR2+	AP1S2
8.71358459172968e-16	1.12142153823809	0.133	0.052	3.48186126700926e-11	0 CD8+ deep exhausted HAVCR2+	TOX
2.65796236138195e-15	-0.748924060189879	0.054	0.19	1.06209517998461e-10	0 CD8+ deep exhausted HAVCR2+	BRI3
2.68870136410329e-15	-0.962776567897933	0.008	0.103	1.07437817808203e-10	0 CD8+ deep exhausted HAVCR2+	SWAP70
2.76267060191507e-15	-0.482926927668234	0.049	0.149	1.10393554581924e-10	0 CD8+ deep exhausted HAVCR2+	ATP6V0B
2.89054722987626e-15	-0.674913691734643	0.034	0.134	1.15503376758626e-10	0 CD8+ deep exhausted HAVCR2+	PLD3
3.30429712558799e-15	-0.788244561200167	0.016	0.11	1.32036408841371e-10	0 CD8+ deep exhausted HAVCR2+	CD86
3.59745225072005e-15	-0.666958332585607	0.034	0.138	1.43750594486522e-10	0 CD8+ deep exhausted HAVCR2+	FTH1P23
3.76164145621139e-15	-0.748925990410599	0.093	0.243	1.50311430948751e-10	0 CD8+ deep exhausted HAVCR2+	RNASET2
4.53642791883893e-15	0.914020932390462	0.214	0.123	1.81271123208885e-10	0 CD8+ deep exhausted HAVCR2+	DENND2D
4.79376160829373e-15	-0.903765999768702	0.254	0.408	1.91553920105809e-10	0 CD8+ deep exhausted HAVCR2+	HSP90B1
5.80066803041694e-15	-1.90444054153802	0.022	0.13	2.3178889382743e-10	0 CD8+ deep exhausted HAVCR2+	MS4A1
6.70308154542051e-15	-0.756593359999052	0.014	0.106	2.67848435473458e-10	0 CD8+ deep exhausted HAVCR2+	CREG1
6.95684431686076e-15	-0.642933986008978	0.226	0.392	2.77988542057439e-10	0 CD8+ deep exhausted HAVCR2+	S100A11
9.42505031751735e-15	1.01196478854647	0.25	0.134	3.76615585637676e-10	0 CD8+ deep exhausted HAVCR2+	PRKCH
1.24194965471133e-14	-0.655066439882462	0.034	0.144	4.96270662526102e-10	0 CD8+ deep exhausted HAVCR2+	PEA15
1.35942879725637e-14	-0.495940836903799	0.492	0.664	5.43214153095674e-10	0 CD8+ deep exhausted HAVCR2+	RPLP0
1.89430641847739e-14	0.880218389396965	0.291	0.178	7.56945901759382e-10	0 CD8+ deep exhausted HAVCR2+	FYN
2.24818458390917e-14	-0.841754438087512	0.078	0.21	8.98352077884267e-10	0 CD8+ deep exhausted HAVCR2+	PLEK
2.53698338390844e-14	1.13197445208312	0.195	0.077	1.01375319037597e-09	0 CD8+ deep exhausted HAVCR2+	CXCR6
2.69701353824926e-14	-0.300160958235593	0.167	0.309	1.07769963974902e-09	0 CD8+ deep exhausted HAVCR2+	CANX
3.40402660381577e-14	0.854442676487977	0.333	0.176	1.36021499061875e-09	0 CD8+ deep exhausted HAVCR2+	IL2RB
4.31857936459226e-14	-0.661821420321779	0.051	0.178	1.72566112829742e-09	0 CD8+ deep exhausted HAVCR2+	PTTG1IP
4.51081588073419e-14	-0.888168144470802	0.025	0.122	1.80247691778258e-09	0 CD8+ deep exhausted HAVCR2+	GPR183
4.60125207030735e-14	1.09170994515921	0.135	0.054	1.83861431477412e-09	0 CD8+ deep exhausted HAVCR2+	ITGAE
4.94208448544695e-14	-0.544508973543172	0.04	0.142	1.97480753953975e-09	0 CD8+ deep exhausted HAVCR2+	GRINA
5.80030195515433e-14	0.640502954816676	0.39	0.283	2.31774265826012e-09	0 CD8+ deep exhausted HAVCR2+	RGS1
6.71576333031055e-14	1.00085978324408	0.224	0.106	2.68355186915879e-09	0 CD8+ deep exhausted HAVCR2+	DUSP2
9.4482581491729e-14	0.951818936119745	0.354	0.264	3.775429473828e-09	0 CD8+ deep exhausted HAVCR2+	APOBEC3C
9.51761162160514e-14	-0.46738017413802	0.129	0.272	3.8031424278772e-09	0 CD8+ deep exhausted HAVCR2+	SERP1
9.81230647360987e-14	-0.758652055800616	0.07	0.188	3.92089954378977e-09	0 CD8+ deep exhausted HAVCR2+	LGALS3
1.06046703243035e-13	-0.410754814193698	0.061	0.147	4.23752021488843e-09	0 CD8+ deep exhausted HAVCR2+	CECR1
1.14408773140793e-13	1.04124324955905	0.325	0.193	4.57166016593296e-09	0 CD8+ deep exhausted HAVCR2+	RARRES3
1.21299914268305e-13	-1.26368535791266	0.316	0.457	4.84702327424719e-09	0 CD8+ deep exhausted HAVCR2+	HLA-DRB1
1.83678271747226e-13	-0.604500724026021	0.334	0.543	7.33960006074741e-09	0 CD8+ deep exhausted HAVCR2+	EEF2
2.03988656486774e-13	-1.01453667882635	0.379	0.496	8.15118272455502e-09	0 CD8+ deep exhausted HAVCR2+	HLA-DPA1
2.09980968661495e-13	0.685131836104849	0.18	0.111	8.39062952674467e-09	0 CD8+ deep exhausted HAVCR2+	TAPBPL
2.20429747768951e-13	-0.776644423565159	0.026	0.134	8.80815229109951e-09	0 CD8+ deep exhausted HAVCR2+	ASAH1
2.80646177362903e-13	-0.289734779215305	0.958	0.985	1.12143406012443e-08	0 CD8+ deep exhausted HAVCR2+	TPT1
2.98544153791574e-13	1.12792285368941	0.107	0.026	1.19295258413575e-08	0 CD8+ deep exhausted HAVCR2+	TNFRSF9
3.12923485094166e-13	-0.396501520416394	0.279	0.44	1.25041095408778e-08	0 CD8+ deep exhausted HAVCR2+	ENO1
3.36714086419322e-13	-0.56223862654607	0.158	0.316	1.34547581792297e-08	0 CD8+ deep exhausted HAVCR2+	LGALS1
4.97556219887259e-13	-0.648466530610909	0.03	0.129	1.9881848990475e-08	0 CD8+ deep exhausted HAVCR2+	SKAP2
5.74406919467242e-13	-0.568742833159602	0.044	0.154	2.29527260949915e-08	0 CD8+ deep exhausted HAVCR2+	PABPC4
7.45136772325645e-13	-0.420622019869316	0.808	0.907	2.97749202853605e-08	0 CD8+ deep exhausted HAVCR2+	RPS8
8.1040608815154e-13	-0.488476409555652	0.3	0.48	3.23830168764474e-08	0 CD8+ deep exhausted HAVCR2+	HSP90AB1
8.40309134911936e-13	-0.721100634488305	0.037	0.151	3.35779127219461e-08	0 CD8+ deep exhausted HAVCR2+	QKI
9.86863855016802e-13	-0.746376169184222	0.084	0.197	3.94340927826164e-08	0 CD8+ deep exhausted HAVCR2+	BTG2
1.05377293797048e-12	0.968347899446819	0.13	0.057	4.21077128283623e-08	0 CD8+ deep exhausted HAVCR2+	F2R
1.1426575190556e-12	1.17676823478061	0.102	0.023	4.56594518039428e-08	0 CD8+ deep exhausted HAVCR2+	CRTAM
1.1875529911455e-12	-0.459620688209417	0.027	0.11	4.74534299731829e-08	0 CD8+ deep exhausted HAVCR2+	RTN3
1.8218705281337e-12	0.323021301028678	0.974	0.95	7.28001244336946e-08	0 CD8+ deep exhausted HAVCR2+	HLA-B
1.86347726453049e-12	-0.672650125842503	0.154	0.277	7.4462688013374e-08	0 CD8+ deep exhausted HAVCR2+	CSTB
2.09413798370339e-12	0.996978674864453	0.196	0.116	8.36796596908037e-08	0 CD8+ deep exhausted HAVCR2+	CCR5
2.10581738755558e-12	-0.416792832148606	0.519	0.667	8.41463569893333e-08	0 CD8+ deep exhausted HAVCR2+	RPS5
2.33469585522141e-12	-0.530407922179745	0.041	0.117	9.32921116787923e-08	0 CD8+ deep exhausted HAVCR2+	AKAP2
2.67939084387536e-12	0.831564068504308	0.258	0.146	1.07065778730415e-07	0 CD8+ deep exhausted HAVCR2+	LCK
4.12393377900603e-12	0.976958762418644	0.142	0.054	1.64788269875302e-07	0 CD8+ deep exhausted HAVCR2+	GPR171
4.21293888656084e-12	-0.421725329232624	0.054	0.138	1.68344824968085e-07	0 CD8+ deep exhausted HAVCR2+	HM13
5.88727332537982e-12	-0.390587305766621	0.287	0.453	2.35249554808852e-07	0 CD8+ deep exhausted HAVCR2+	CYBA
5.91622239780574e-12	-0.470163435684785	0.035	0.121	2.36406330793919e-07	0 CD8+ deep exhausted HAVCR2+	FLOT1
5.95416703700344e-12	0.993327148048698	0.189	0.087	2.3792256063162e-07	0 CD8+ deep exhausted HAVCR2+	SH2D1A
6.49142134191264e-12	-0.753196761105583	0.032	0.134	2.59390705401487e-07	0 CD8+ deep exhausted HAVCR2+	CCDC50
7.15280501928609e-12	-0.487995295439357	0.111	0.232	2.85818935765653e-07	0 CD8+ deep exhausted HAVCR2+	EFHD2
8.30254827538678e-12	0.960766516800454	0.1	0.032	3.3176152653618e-07	0 CD8+ deep exhausted HAVCR2+	SNAP47
8.36352581521861e-12	-0.812491942477441	0.083	0.198	3.34198128050321e-07	0 CD8+ deep exhausted HAVCR2+	HLA-DRB6
1.14932369374579e-11	-1.03634876742196	0.037	0.115	4.5925825478388e-07	0 CD8+ deep exhausted HAVCR2+	PLIN2
2.02398281094734e-11	1.0327212968353	0.165	0.086	8.08763291426447e-07	0 CD8+ deep exhausted HAVCR2+	HAVCR2
2.1516574349231e-11	-0.613228923331048	0.028	0.124	8.59780794420923e-07	0 CD8+ deep exhausted HAVCR2+	GNS
2.18285048197736e-11	-0.540535378294492	0.086	0.216	8.72245224093335e-07	0 CD8+ deep exhausted HAVCR2+	TPP1
2.30532808547316e-11	-0.591483055842045	0.054	0.16	9.2118604967422e-07	0 CD8+ deep exhausted HAVCR2+	LGALS9
2.70199066128297e-11	-0.702853906335703	0.07	0.163	1.07968844834206e-06	0 CD8+ deep exhausted HAVCR2+	HLA-DQB1
4.02157589206006e-11	1.06269146472939	0.125	0.038	1.60698151070828e-06	0 CD8+ deep exhausted HAVCR2+	CSF1
4.29788554998858e-11	-0.647988283719857	0.026	0.119	1.71739208691994e-06	0 CD8+ deep exhausted HAVCR2+	IFNGR1
5.57102189648788e-11	0.704328674570407	0.369	0.254	2.22612463961759e-06	0 CD8+ deep exhausted HAVCR2+	PTPRCAP
8.69545017658354e-11	-0.637188532143624	0.025	0.126	3.47461493606102e-06	0 CD8+ deep exhausted HAVCR2+	CRTAP
8.98215120491122e-11	-0.482476470356585	0.1	0.228	3.58917779997047e-06	0 CD8+ deep exhausted HAVCR2+	EMP3
9.05057029349165e-11	-0.255400648918405	0.684	0.814	3.61651738357633e-06	0 CD8+ deep exhausted HAVCR2+	RPS13
1.23639599756149e-10	-0.451853821712178	0.057	0.146	4.94051476665594e-06	0 CD8+ deep exhausted HAVCR2+	PDIA4
1.33483334007936e-10	-0.682794477107489	0.029	0.118	5.3338605436231e-06	0 CD8+ deep exhausted HAVCR2+	FTLP3
1.53522764122985e-10	-0.818307202343364	0.052	0.156	6.13461613159036e-06	0 CD8+ deep exhausted HAVCR2+	CEBPB
1.62545578690337e-10	-0.356955171122271	0.059	0.122	6.49515877888717e-06	0 CD8+ deep exhausted HAVCR2+	SEL1L
1.89012161044349e-10	0.25939793583612	0.985	0.964	7.55273694317114e-06	0 CD8+ deep exhausted HAVCR2+	TMSB4X
1.91466312188586e-10	-0.706621547249699	0.058	0.111	7.6508023687437e-06	0 CD8+ deep exhausted HAVCR2+	AC073610.5
1.91538700215465e-10	0.801484531142423	0.329	0.219	7.65369492190976e-06	0 CD8+ deep exhausted HAVCR2+	GBP5
1.94807788238501e-10	-0.362828386346941	0.238	0.41	7.78432441022226e-06	0 CD8+ deep exhausted HAVCR2+	CTD-2545G14.7
2.91708442377673e-10	-0.439181066257624	0.165	0.325	1.16563776489694e-05	0 CD8+ deep exhausted HAVCR2+	RAC1
3.6814794547223e-10	-0.55627263851333	0.067	0.18	1.47108237531248e-05	0 CD8+ deep exhausted HAVCR2+	PPT1
5.11566984769882e-10	-0.579243575296683	0.025	0.112	2.04417051444197e-05	0 CD8+ deep exhausted HAVCR2+	NAGK
5.32831190705765e-10	-0.561290414848115	0.105	0.229	2.12914015494117e-05	0 CD8+ deep exhausted HAVCR2+	TYMP
5.58434754267624e-10	-0.256513122731386	0.737	0.835	2.231449434578e-05	0 CD8+ deep exhausted HAVCR2+	TMSB10
6.18084614836437e-10	1.2125009593565	0.177	0.066	2.46980431242492e-05	0 CD8+ deep exhausted HAVCR2+	SIRPG
6.22951618567405e-10	-0.639605051732605	0.142	0.277	2.48925237263349e-05	0 CD8+ deep exhausted HAVCR2+	TUBB
6.34402891087666e-10	-0.340186693815121	0.133	0.256	2.5350105124972e-05	0 CD8+ deep exhausted HAVCR2+	EIF3L
6.48756059438394e-10	-0.70609403801765	0.039	0.135	2.59236433790988e-05	0 CD8+ deep exhausted HAVCR2+	POU2F2
7.48027669871053e-10	-0.474505732095825	0.144	0.3	2.98904376603774e-05	0 CD8+ deep exhausted HAVCR2+	NME2
8.11737375069074e-10	-0.498297767249372	0.063	0.157	3.24362137703851e-05	0 CD8+ deep exhausted HAVCR2+	ZEB2
8.79542272041654e-10	-0.738506151732112	0.036	0.113	3.51456296485125e-05	0 CD8+ deep exhausted HAVCR2+	NAMPT
9.16054329814878e-10	0.934544328977955	0.121	0.051	3.66046149650727e-05	0 CD8+ deep exhausted HAVCR2+	INPP4B
9.49675866611962e-10	-0.887704604107609	0.035	0.133	3.79480979539474e-05	0 CD8+ deep exhausted HAVCR2+	KLF2
1.01228407800182e-09	-0.682888327071753	0.028	0.12	4.04498594728749e-05	0 CD8+ deep exhausted HAVCR2+	RRBP1
1.02753438833358e-09	-0.344813134578342	0.058	0.13	4.10592466234214e-05	0 CD8+ deep exhausted HAVCR2+	FKBP2
1.20636517423634e-09	-0.810852967966752	0.028	0.102	4.82051459973101e-05	0 CD8+ deep exhausted HAVCR2+	BCL2A1
1.43716629041772e-09	-0.331799123562882	0.058	0.134	5.74277277988016e-05	0 CD8+ deep exhausted HAVCR2+	RGS19
1.53705818003618e-09	-0.515209260577013	0.038	0.117	6.14193078160656e-05	0 CD8+ deep exhausted HAVCR2+	C10orf54
1.58042605876721e-09	0.777547808650415	0.442	0.331	6.31522448822788e-05	0 CD8+ deep exhausted HAVCR2+	HCST
1.60834125235297e-09	-0.467069078035173	0.076	0.182	6.42677081027724e-05	0 CD8+ deep exhausted HAVCR2+	IRF2BP2
1.8564470367095e-09	-0.426334866917382	0.049	0.133	7.41817671398751e-05	0 CD8+ deep exhausted HAVCR2+	RAP2B
1.9609274830497e-09	-0.460612941348449	0.1	0.229	7.83567012951831e-05	0 CD8+ deep exhausted HAVCR2+	PRDX1
2.05872753372391e-09	-0.368292913338908	0.165	0.32	8.22646935200739e-05	0 CD8+ deep exhausted HAVCR2+	ATP6V0C
2.17461366703648e-09	-0.530256435723687	0.097	0.18	8.68953875211106e-05	0 CD8+ deep exhausted HAVCR2+	SEC11C
2.24670246660813e-09	-0.522560871395207	0.034	0.119	8.97759838631942e-05	0 CD8+ deep exhausted HAVCR2+	CD59
2.42576597263265e-09	-0.362515181790705	0.047	0.124	9.69311825004279e-05	0 CD8+ deep exhausted HAVCR2+	TUBA1A
2.67797049511016e-09	-0.639751556300626	0.035	0.109	0.000107009023014107	0 CD8+ deep exhausted HAVCR2+	NDRG1
2.80370183366676e-09	-0.393697507785129	0.074	0.171	0.00011203312157149	0 CD8+ deep exhausted HAVCR2+	AC011933.1
3.07055513672165e-09	-0.305223253638062	0.047	0.125	0.00012269631270826	0 CD8+ deep exhausted HAVCR2+	AKR1A1
3.12753530601127e-09	0.837723947473081	0.288	0.184	0.000124973183292904	0 CD8+ deep exhausted HAVCR2+	SYNE2
3.1518809799563e-09	-0.803707834237187	0.09	0.2	0.000125946012078074	0 CD8+ deep exhausted HAVCR2+	HERPUD1
3.48249548674399e-09	-0.485770218549691	0.039	0.127	0.000139157037154803	0 CD8+ deep exhausted HAVCR2+	IFNAR1
3.67826686349859e-09	1.00076802339797	0.254	0.11	0.00014697986559854	0 CD8+ deep exhausted HAVCR2+	KLRD1
3.83815634243595e-09	-0.268666635024099	0.141	0.236	0.000153368889287398	0 CD8+ deep exhausted HAVCR2+	TXN
4.07658607048743e-09	-0.370170299563016	0.111	0.228	0.000162896302790607	0 CD8+ deep exhausted HAVCR2+	H2AFY
4.55879101984726e-09	-0.527110970951075	0.038	0.135	0.000182164730362077	0 CD8+ deep exhausted HAVCR2+	HEXB
5.14475481075991e-09	-0.364357837399015	0.038	0.107	0.000205579257483155	0 CD8+ deep exhausted HAVCR2+	SEC14L1
5.25353011802472e-09	-0.417236120321458	0.054	0.147	0.00020992580998615	0 CD8+ deep exhausted HAVCR2+	PICALM
5.42481057669416e-09	-0.672619756433681	0.12	0.246	0.000216770005834122	0 CD8+ deep exhausted HAVCR2+	NFKBIA
6.6668149634702e-09	-1.45975970421975	0.04	0.124	0.000266399259125306	0 CD8+ deep exhausted HAVCR2+	IFIT3
7.05983884054589e-09	-0.328556747656762	0.049	0.127	0.000282104100229373	0 CD8+ deep exhausted HAVCR2+	TMED9
7.99546392912464e-09	-0.448401712570014	0.276	0.413	0.000319490743143891	0 CD8+ deep exhausted HAVCR2+	CD37
8.69081104421288e-09	1.02453512008003	0.136	0.059	0.000347276118515702	0 CD8+ deep exhausted HAVCR2+	CBLB
9.3940552081092e-09	0.486202014446098	0.637	0.586	0.000375377052060836	0 CD8+ deep exhausted HAVCR2+	AP000936.1
9.93085584552692e-09	-0.459157966158139	0.108	0.221	0.00039682706873141	0 CD8+ deep exhausted HAVCR2+	HLA-DMA
1.0605150969176e-08	-0.350645773197286	0.184	0.32	0.000423771227577302	0 CD8+ deep exhausted HAVCR2+	EIF3E
1.21220590739132e-08	0.712408251700075	0.141	0.076	0.000484385358534499	0 CD8+ deep exhausted HAVCR2+	PYHIN1
1.29684634664508e-08	-0.273312920109616	0.101	0.196	0.000518206831655909	0 CD8+ deep exhausted HAVCR2+	TMED10
1.45873813441076e-08	-0.318064186507611	0.166	0.271	0.000582897171129194	0 CD8+ deep exhausted HAVCR2+	C17orf76-AS1
1.62531215810539e-08	-0.306283729750304	0.07	0.141	0.000649458485257334	0 CD8+ deep exhausted HAVCR2+	MANF
1.76443503286269e-08	-0.694747766271842	0.05	0.137	0.000705050594781602	0 CD8+ deep exhausted HAVCR2+	FAM65B
1.95516728330627e-08	-0.522398320108522	0.052	0.156	0.000781265294736351	0 CD8+ deep exhausted HAVCR2+	LAPTM4A
2.06922270224832e-08	-0.307326516166028	0.078	0.161	0.000826840699591406	0 CD8+ deep exhausted HAVCR2+	ARRB2
2.26880559293897e-08	-0.522421938996199	0.05	0.128	0.000906592026882483	0 CD8+ deep exhausted HAVCR2+	OAS1
2.26956150492409e-08	-0.547276462272217	0.063	0.152	0.000906894081752617	0 CD8+ deep exhausted HAVCR2+	UBE2J1
2.30328072181932e-08	-0.270599614403983	0.412	0.573	0.000920367943631782	0 CD8+ deep exhausted HAVCR2+	OAZ1
2.82230746409325e-08	-1.37786538504535	0.826	0.814	0.00112776583957702	0 CD8+ deep exhausted HAVCR2+	CD74
2.89878082317423e-08	0.818127494308268	0.103	0.042	0.00115832382913219	0 CD8+ deep exhausted HAVCR2+	FCRL3
3.12384264479334e-08	-0.375201212941079	0.063	0.145	0.00124825628243297	0 CD8+ deep exhausted HAVCR2+	DSTN
3.126034693633e-08	-0.255623805527894	0.88	0.939	0.00124913220322881	0 CD8+ deep exhausted HAVCR2+	RPLP2
3.26686487225001e-08	-0.476117506790329	0.087	0.221	0.00130540653430238	0 CD8+ deep exhausted HAVCR2+	RTN4
3.68519051215652e-08	0.794685381342553	0.112	0.063	0.00147256527675262	0 CD8+ deep exhausted HAVCR2+	ATXN1
3.81783640840025e-08	-0.379723737471097	0.09	0.193	0.00152556925043265	0 CD8+ deep exhausted HAVCR2+	MGAT1
3.84193410246038e-08	-0.293341322925478	0.068	0.148	0.00153519844800214	0 CD8+ deep exhausted HAVCR2+	ATP6AP2
3.93122851656503e-08	-1.13294485650922	0.146	0.24	0.00157087960293422	0 CD8+ deep exhausted HAVCR2+	XBP1
4.0284660783419e-08	-0.457376350284431	0.035	0.11	0.00160973476024464	0 CD8+ deep exhausted HAVCR2+	AP1B1
4.38068849711675e-08	-0.35427234064543	0.081	0.185	0.00175047931656288	0 CD8+ deep exhausted HAVCR2+	OS9
4.77697690060884e-08	-0.470151649361889	0.482	0.623	0.00190883219971429	0 CD8+ deep exhausted HAVCR2+	LAPTM5
4.9534674567633e-08	-0.30386080580394	0.135	0.267	0.00197935606104805	0 CD8+ deep exhausted HAVCR2+	YWHAE
5.04733574557606e-08	-0.292901598166758	0.71	0.822	0.00201686489057474	0 CD8+ deep exhausted HAVCR2+	RPS23
5.52754614762663e-08	0.856373935384292	0.319	0.224	0.00220875216513012	0 CD8+ deep exhausted HAVCR2+	CCND2
5.87771511452119e-08	1.1242457547585	0.102	0.041	0.00234867618261152	0 CD8+ deep exhausted HAVCR2+	TTN
6.10684151636937e-08	-0.434130986727525	0.072	0.165	0.00244023280152604	0 CD8+ deep exhausted HAVCR2+	YWHAH
6.39908923885549e-08	-0.384363374646612	0.091	0.212	0.00255701206895427	0 CD8+ deep exhausted HAVCR2+	SNX3
6.42081960140952e-08	0.557330842599309	0.439	0.342	0.00256569530452723	0 CD8+ deep exhausted HAVCR2+	ETS1
7.65912539374573e-08	-0.439578731683815	0.415	0.525	0.00306050991608686	0 CD8+ deep exhausted HAVCR2+	S100A6
8.55864584962598e-08	-0.412304866016201	0.153	0.295	0.00341994929505204	0 CD8+ deep exhausted HAVCR2+	CAST
8.88055456035516e-08	-0.374826757518122	0.048	0.131	0.00354858079677232	0 CD8+ deep exhausted HAVCR2+	NFE2L2
9.60101917219663e-08	-0.731888802455185	0.021	0.102	0.00383647125101805	0 CD8+ deep exhausted HAVCR2+	SORL1
1.1313979097925e-07	-0.353082677333477	0.038	0.104	0.00452095290773987	0 CD8+ deep exhausted HAVCR2+	HSP90B2P
1.2344752677722e-07	-0.441616421615109	0.171	0.294	0.00493283972249094	0 CD8+ deep exhausted HAVCR2+	HSPA5
1.31694375806447e-07	-0.571930589423446	0.035	0.117	0.00526237556284981	0 CD8+ deep exhausted HAVCR2+	ATP2B1
1.36930637848472e-07	-0.39593402116867	0.037	0.101	0.0054716113577871	0 CD8+ deep exhausted HAVCR2+	PILRA
1.37485626407036e-07	-0.40094480403496	0.265	0.412	0.00549378814559874	0 CD8+ deep exhausted HAVCR2+	RPL3
1.44259345081224e-07	-0.355633534277986	0.233	0.367	0.00576445917010063	0 CD8+ deep exhausted HAVCR2+	CTB-63M22.1
1.51882235178507e-07	-0.441667675315108	0.036	0.114	0.00606906223549797	0 CD8+ deep exhausted HAVCR2+	ATP6V1B2
1.5561865258292e-07	0.794217434645432	0.23	0.135	0.00621836573856092	0 CD8+ deep exhausted HAVCR2+	CD96
1.67411556756512e-07	-0.287827623411306	0.053	0.122	0.00668959839643345	0 CD8+ deep exhausted HAVCR2+	ERO1L
1.70153716916282e-07	-0.325406093063279	0.036	0.105	0.00679917237425773	0 CD8+ deep exhausted HAVCR2+	PLIN3
1.71070378372191e-07	-0.360890591194676	0.129	0.227	0.00683580124937438	0 CD8+ deep exhausted HAVCR2+	ANXA1
2.02779577396703e-07	1.07420181078079	0.127	0.071	0.00810286913319484	0 CD8+ deep exhausted HAVCR2+	PTMS
2.05448933126559e-07	-0.290632072838144	0.207	0.335	0.00820953391880417	0 CD8+ deep exhausted HAVCR2+	ALDOA
2.09792023381076e-07	-0.282805502639161	0.112	0.198	0.00838307946228441	0 CD8+ deep exhausted HAVCR2+	SPCS3
2.10673150267343e-07	-0.529278428399836	0.095	0.214	0.00841828841153276	0 CD8+ deep exhausted HAVCR2+	SSR3
2.2582275802689e-07	-0.481143017872167	0.029	0.11	0.0090236515879965	0 CD8+ deep exhausted HAVCR2+	MFSD1
2.42974135727914e-07	1.09647286278439	0.106	0.033	0.0097090034895517	0 CD8+ deep exhausted HAVCR2+	MIAT
2.76210719359837e-07	-0.577458008015246	0.031	0.108	0.0110371041348997	0 CD8+ deep exhausted HAVCR2+	HLA-DOA
2.82607991155563e-07	-0.293663868514616	0.145	0.258	0.0112927327185852	0 CD8+ deep exhausted HAVCR2+	SEC62
2.94564480532059e-07	0.650955730353061	0.273	0.216	0.0117705020775806	0 CD8+ deep exhausted HAVCR2+	GIMAP4
3.13507500172581e-07	-0.84339283392707	0.348	0.457	0.0125274461993962	0 CD8+ deep exhausted HAVCR2+	HLA-DPB1
3.25265740311319e-07	0.711403323273522	0.146	0.083	0.0129972937171	0 CD8+ deep exhausted HAVCR2+	GPR56
3.37807805908288e-07	0.451177805127927	0.643	0.534	0.0134984621162893	0 CD8+ deep exhausted HAVCR2+	IFITM1
3.4214575704253e-07	-0.31411105269491	0.057	0.14	0.0136718023056624	0 CD8+ deep exhausted HAVCR2+	APEX1
3.8782576248003e-07	0.543046819040745	0.391	0.328	0.0154971296429395	0 CD8+ deep exhausted HAVCR2+	CRIP1
4.15048209104463e-07	-0.834550499004091	0.054	0.118	0.0165849113876052	0 CD8+ deep exhausted HAVCR2+	KLRB1
4.40434270360388e-07	0.689879239564142	0.178	0.139	0.0175993130093308	0 CD8+ deep exhausted HAVCR2+	CD84
4.53188904340028e-07	-0.431104992740465	0.057	0.148	0.0181089754285232	0 CD8+ deep exhausted HAVCR2+	HMGA1
4.70078157253105e-07	-0.432289693070692	0.058	0.135	0.0187838530856768	0 CD8+ deep exhausted HAVCR2+	ST6GAL1
5.00225821383231e-07	-0.27766535381275	0.381	0.516	0.0199885235966525	0 CD8+ deep exhausted HAVCR2+	RPL39P3
5.2245800363105e-07	-0.308527998458755	0.061	0.129	0.0208768993670931	0 CD8+ deep exhausted HAVCR2+	JMJD1C
5.84800572613577e-07	0.814996204368396	0.125	0.075	0.0233680460810659	0 CD8+ deep exhausted HAVCR2+	DUSP4
6.21553101285414e-07	-0.476101945313702	0.253	0.412	0.0248366403742638	0 CD8+ deep exhausted HAVCR2+	CXCR4
6.63793706516463e-07	-0.297114273918708	0.096	0.183	0.0265245327186913	0 CD8+ deep exhausted HAVCR2+	GLIPR1
8.01916574811552e-07	-0.595437464555306	0.027	0.106	0.0320437844128948	0 CD8+ deep exhausted HAVCR2+	RASSF2
8.29478407713398e-07	0.749493712455334	0.11	0.072	0.0331451276938197	0 CD8+ deep exhausted HAVCR2+	PHLDA1
9.05258229465093e-07	0.696019673641849	0.286	0.217	0.0361732135911956	0 CD8+ deep exhausted HAVCR2+	LCP2
9.59897721488353e-07	-0.525808667008869	0.04	0.117	0.0383565530529531	0 CD8+ deep exhausted HAVCR2+	CCR1
1.15111096901194e-06	-0.438037865951972	0.034	0.104	0.0459972432107481	0 CD8+ deep exhausted HAVCR2+	LTA4H
1.27376126380224e-06	0.674568576992466	0.158	0.105	0.0508982263402736	0 CD8+ deep exhausted HAVCR2+	SLAMF6
1.3210781788048e-06	0.629556643295865	0.126	0.075	0.0527889629468609	0 CD8+ deep exhausted HAVCR2+	PVRIG
1.40147136690852e-06	-0.323127531166416	0.041	0.107	0.0560013943502976	0 CD8+ deep exhausted HAVCR2+	SNHG16
1.40472910769857e-06	-0.505767467935631	0.057	0.132	0.0561315704145273	0 CD8+ deep exhausted HAVCR2+	IRF7
1.41363441557805e-06	0.679920912141078	0.164	0.114	0.0564874176120832	0 CD8+ deep exhausted HAVCR2+	LINC00152
1.49883120375865e-06	-0.588129343314035	0.041	0.111	0.059891796070992	0 CD8+ deep exhausted HAVCR2+	MX2
1.54804778453067e-06	-0.260757300815044	0.092	0.186	0.0618584414220611	0 CD8+ deep exhausted HAVCR2+	TOP1
1.56157015372426e-06	0.573359684411218	0.165	0.128	0.0623987817726676	0 CD8+ deep exhausted HAVCR2+	CNOT6L
1.59306125820795e-06	-0.388048297483387	0.116	0.197	0.0636571348167317	0 CD8+ deep exhausted HAVCR2+	AL161626.1
1.77524385569966e-06	0.532374997131144	0.152	0.122	0.0709369692299028	0 CD8+ deep exhausted HAVCR2+	ARHGAP9
1.82289024290564e-06	0.672357252789897	0.113	0.078	0.0728408712162666	0 CD8+ deep exhausted HAVCR2+	ASXL2
1.82300971841605e-06	-0.306841398198334	0.061	0.146	0.0728456453381869	0 CD8+ deep exhausted HAVCR2+	ARF4
1.84653751211292e-06	-0.332379179142097	0.047	0.122	0.0737857924465204	0 CD8+ deep exhausted HAVCR2+	FAM96A
2.06351547806449e-06	-0.339863604209588	0.121	0.238	0.0824560149879791	0 CD8+ deep exhausted HAVCR2+	ATP6V1G1
2.0715816044873e-06	-0.752050714865984	0.11	0.203	0.0827783293337079	0 CD8+ deep exhausted HAVCR2+	MX1
2.22339204244642e-06	-0.276508264406259	0.12	0.223	0.0888445226241163	0 CD8+ deep exhausted HAVCR2+	RPN2
2.81558560962626e-06	0.405081074836067	0.358	0.339	0.112507985375056	0 CD8+ deep exhausted HAVCR2+	HLA-F
3.7320474834421e-06	0.961491014727007	0.135	0.062	0.149128885390863	0 CD8+ deep exhausted HAVCR2+	TRAF5
3.9733388267942e-06	-0.315512590163735	0.151	0.233	0.158770646179869	0 CD8+ deep exhausted HAVCR2+	HLA-DQA1
4.2593151777259e-06	0.85881256400201	0.19	0.134	0.170197975186749	0 CD8+ deep exhausted HAVCR2+	PAG1
4.29389867155672e-06	-0.543287553220684	0.178	0.284	0.171579897016735	0 CD8+ deep exhausted HAVCR2+	ZFP36
4.30143135619598e-06	-0.250472300279535	0.05	0.11	0.171880895562235	0 CD8+ deep exhausted HAVCR2+	POLE3
4.56640404518817e-06	-0.355311624537714	0.067	0.148	0.182468939241674	0 CD8+ deep exhausted HAVCR2+	PABPC3
4.62747357529411e-06	-0.440358499744928	0.036	0.107	0.184909216595177	0 CD8+ deep exhausted HAVCR2+	ORAI2
4.78052660395047e-06	0.807292957895028	0.265	0.202	0.191025062567257	0 CD8+ deep exhausted HAVCR2+	SLA
5.00215412044462e-06	0.672549691864292	0.228	0.166	0.199881076498847	0 CD8+ deep exhausted HAVCR2+	ITGAL
5.06060925956575e-06	-0.278789697877203	0.338	0.451	0.202216885402988	0 CD8+ deep exhausted HAVCR2+	RPS28
5.43803019555535e-06	-0.3884016336178	0.481	0.638	0.217298248584196	0 CD8+ deep exhausted HAVCR2+	RPL3P4
5.57044867588389e-06	-0.634791466159742	0.103	0.222	0.222589558639644	0 CD8+ deep exhausted HAVCR2+	JUNB
5.59696620676391e-06	0.54208802599906	0.197	0.17	0.223649172656079	0 CD8+ deep exhausted HAVCR2+	C12orf57
5.71749579339997e-06	-0.308432354799903	0.139	0.261	0.22846541440847	0 CD8+ deep exhausted HAVCR2+	SNORA67
5.77548983935905e-06	-0.429863811047685	0.031	0.107	0.230782798490948	0 CD8+ deep exhausted HAVCR2+	CALU
6.08965424891074e-06	-0.282028702652857	0.072	0.154	0.243336494132224	0 CD8+ deep exhausted HAVCR2+	HSP90AB3P
6.78187151453028e-06	-0.270686110507611	0.069	0.151	0.270996803849116	0 CD8+ deep exhausted HAVCR2+	TALDO1
7.13705673837577e-06	-0.354657257971103	0.126	0.244	0.285189650208757	0 CD8+ deep exhausted HAVCR2+	ATF4
7.56122534468747e-06	0.344460007026949	0.787	0.728	0.302139003548366	0 CD8+ deep exhausted HAVCR2+	TMSB4XP8
7.6562486544368e-06	-0.322682305313869	0.114	0.217	0.30593603998264	0 CD8+ deep exhausted HAVCR2+	CMTM6
8.27618767502372e-06	-0.550110228508467	0.053	0.16	0.330708183306273	0 CD8+ deep exhausted HAVCR2+	GRB2
9.07454161160174e-06	-0.277269612925457	0.064	0.145	0.362609608257994	0 CD8+ deep exhausted HAVCR2+	KDELR2
9.72038269230463e-06	0.840947891933463	0.196	0.127	0.388416772001801	0 CD8+ deep exhausted HAVCR2+	PTPN7
9.87387459669455e-06	-0.277991303474427	0.049	0.113	0.394550155009318	0 CD8+ deep exhausted HAVCR2+	IFNAR2
9.99873183516713e-06	-0.292392121954127	0.054	0.13	0.399539325401444	0 CD8+ deep exhausted HAVCR2+	NUP62
1.1250516572462e-05	0.573094035709223	0.188	0.129	0.449559391719008	0 CD8+ deep exhausted HAVCR2+	AC104698.1
1.18096955779971e-05	-0.298675256412436	0.128	0.231	0.471903625601188	0 CD8+ deep exhausted HAVCR2+	SMAP2
1.35579657440272e-05	-0.346189988702313	0.178	0.317	0.541762753165583	0 CD8+ deep exhausted HAVCR2+	TPM4
1.69295561335928e-05	0.677519525628418	0.116	0.088	0.676488133542236	0 CD8+ deep exhausted HAVCR2+	ENTPD1
1.71296147727156e-05	-0.536748413447907	0.084	0.134	0.684482276702944	0 CD8+ deep exhausted HAVCR2+	PIM2
1.90990922677198e-05	-0.853075734551098	0.088	0.175	0.763180627925817	0 CD8+ deep exhausted HAVCR2+	TNFSF10
2.43565336674032e-05	-0.332868214120194	0.046	0.129	0.973262728815765	0 CD8+ deep exhausted HAVCR2+	KDELR1
2.61341767805918e-05	0.711534876356246	0.213	0.171	1	0 CD8+ deep exhausted HAVCR2+	KMT2A
2.62123307825447e-05	-0.478077571600033	0.041	0.104	1	0 CD8+ deep exhausted HAVCR2+	HSPA1B
2.754518930666e-05	-0.662388613421997	0.115	0.2	1	0 CD8+ deep exhausted HAVCR2+	SLC2A3
3.16175156769414e-05	0.280139036227697	0.906	0.893	1	0 CD8+ deep exhausted HAVCR2+	HLA-C
3.1684549809392e-05	-0.315052793411903	0.047	0.102	1	0 CD8+ deep exhausted HAVCR2+	HSH2D
3.19066144121922e-05	0.820528861453197	0.151	0.086	1	0 CD8+ deep exhausted HAVCR2+	SPATA13
3.26921157231359e-05	0.492681213782208	0.27	0.253	1	0 CD8+ deep exhausted HAVCR2+	PSMB9
3.32314526053541e-05	0.541169001490299	0.131	0.082	1	0 CD8+ deep exhausted HAVCR2+	CD6
3.37780117430164e-05	-0.278772666788268	0.049	0.106	1	0 CD8+ deep exhausted HAVCR2+	ERLEC1
3.46743425431302e-05	-0.426330295446042	0.092	0.19	1	0 CD8+ deep exhausted HAVCR2+	VASP
3.73539800053655e-05	-0.263780304435562	0.048	0.106	1	0 CD8+ deep exhausted HAVCR2+	MYD88
3.76464890409876e-05	-0.366584778615273	0.048	0.133	1	0 CD8+ deep exhausted HAVCR2+	C19orf10
4.12629021756287e-05	0.605372190014465	0.107	0.085	1	0 CD8+ deep exhausted HAVCR2+	GALM
4.28138228020243e-05	-0.337418777765147	0.062	0.118	1	0 CD8+ deep exhausted HAVCR2+	FOXP1
4.33367253787499e-05	-0.263384824082636	0.09	0.184	1	0 CD8+ deep exhausted HAVCR2+	HDLBP
4.41135580614179e-05	0.632922900940394	0.134	0.085	1	0 CD8+ deep exhausted HAVCR2+	RASGRP1
4.56837060775408e-05	-0.287728275364191	0.071	0.155	1	0 CD8+ deep exhausted HAVCR2+	NUDT3
4.56952317286063e-05	0.551058944084204	0.24	0.206	1	0 CD8+ deep exhausted HAVCR2+	CD97
4.68717861166078e-05	-0.300865105623977	0.095	0.192	1	0 CD8+ deep exhausted HAVCR2+	RHOG
5.1658187950992e-05	-0.254611333384084	0.087	0.173	1	0 CD8+ deep exhausted HAVCR2+	RAB8A
5.39075398428753e-05	0.562013538901045	0.253	0.208	1	0 CD8+ deep exhausted HAVCR2+	AKNA
5.94284194541581e-05	-0.585151782933528	0.032	0.118	1	0 CD8+ deep exhausted HAVCR2+	SNX2
5.98274140802576e-05	0.518132518943196	0.153	0.114	1	0 CD8+ deep exhausted HAVCR2+	AC004057.1
6.00487427737102e-05	-0.267490099682861	0.135	0.22	1	0 CD8+ deep exhausted HAVCR2+	RGS10
6.01080578563969e-05	-0.316987530274889	0.09	0.192	1	0 CD8+ deep exhausted HAVCR2+	ATP6V1F
6.38549436202784e-05	0.7773998387275	0.294	0.229	1	0 CD8+ deep exhausted HAVCR2+	GBP2
6.9017018500213e-05	-0.298088157439847	0.067	0.142	1	0 CD8+ deep exhausted HAVCR2+	GLRX
7.12834839703593e-05	-0.289041081533072	0.08	0.149	1	0 CD8+ deep exhausted HAVCR2+	SNHG8
7.19346514856331e-05	-0.299097141499077	0.083	0.173	1	0 CD8+ deep exhausted HAVCR2+	EIF2S3
7.23320400164283e-05	-0.277393590173771	0.168	0.292	1	0 CD8+ deep exhausted HAVCR2+	H3F3AP6
7.40123641010013e-05	-0.329120950693712	0.101	0.214	1	0 CD8+ deep exhausted HAVCR2+	EIF5A
7.48598349906254e-05	0.594055020964277	0.136	0.093	1	0 CD8+ deep exhausted HAVCR2+	CXCR3
8.08208245634924e-05	-0.408352027837268	0.043	0.102	1	0 CD8+ deep exhausted HAVCR2+	PTPRE
8.20886583483299e-05	0.685608823971474	0.298	0.241	1	0 CD8+ deep exhausted HAVCR2+	NPIPB5
9.28305464489677e-05	0.521765558608508	0.43	0.383	1	0 CD8+ deep exhausted HAVCR2+	FYB
9.35179339846736e-05	0.593754706165663	0.309	0.273	1	0 CD8+ deep exhausted HAVCR2+	KIAA1551
9.6229718210657e-05	-0.262444290912431	0.124	0.202	1	0 CD8+ deep exhausted HAVCR2+	HIST1H1C
0.000103119342037595	-0.273875868254282	0.04	0.101	1	0 CD8+ deep exhausted HAVCR2+	MEF2A
0.000109388304821114	0.508729992120636	0.248	0.222	1	0 CD8+ deep exhausted HAVCR2+	RN7SL4P
0.000110271278485105	-0.365527835040775	0.052	0.122	1	0 CD8+ deep exhausted HAVCR2+	PLSCR1
0.000142253259580385	0.58784774776254	0.305	0.229	1	0 CD8+ deep exhausted HAVCR2+	SLFN5
0.00014910916675931	-0.286455370467371	0.044	0.107	1	0 CD8+ deep exhausted HAVCR2+	ARHGAP18
0.000165327118742553	-0.364131465694349	0.067	0.155	1	0 CD8+ deep exhausted HAVCR2+	TAGLN2
0.000179461072881668	0.4093587486646	0.238	0.222	1	0 CD8+ deep exhausted HAVCR2+	EMB
0.000185883923281308	-0.269355253011225	0.077	0.149	1	0 CD8+ deep exhausted HAVCR2+	LMAN1
0.000190547825093847	0.648938817101628	0.295	0.249	1	0 CD8+ deep exhausted HAVCR2+	RN7SL2
0.000207282501088799	-0.299585006864264	0.049	0.125	1	0 CD8+ deep exhausted HAVCR2+	RNH1
0.000214381736791376	-0.514527202356785	0.068	0.132	1	0 CD8+ deep exhausted HAVCR2+	STMN1
0.000247123362800494	-0.510943312509619	0.115	0.216	1	0 CD8+ deep exhausted HAVCR2+	HSPA1A
0.000284578313428563	0.555542865358658	0.118	0.085	1	0 CD8+ deep exhausted HAVCR2+	SPTAN1
0.000286991287208175	0.561893862717536	0.131	0.097	1	0 CD8+ deep exhausted HAVCR2+	RASAL3
0.000295044994652343	-0.672260687741364	0.269	0.365	1	0 CD8+ deep exhausted HAVCR2+	HIST1H4C
0.000335875399237775	-0.368867588074868	0.156	0.261	1	0 CD8+ deep exhausted HAVCR2+	ZFAS1
0.000346333667167526	-0.579391710109898	0.171	0.265	1	0 CD8+ deep exhausted HAVCR2+	IFI6
0.000354010169521056	-0.297840524576325	0.052	0.112	1	0 CD8+ deep exhausted HAVCR2+	B4GALT1
0.000375232790000568	-0.327966220657401	0.262	0.395	1	0 CD8+ deep exhausted HAVCR2+	ITM2B
0.000389591017420238	-0.253430699180018	0.471	0.597	1	0 CD8+ deep exhausted HAVCR2+	HSP90AA1
0.000407119401818947	-0.306752550476196	0.092	0.184	1	0 CD8+ deep exhausted HAVCR2+	DDX21
0.000411079875778537	-0.374913418492618	0.048	0.131	1	0 CD8+ deep exhausted HAVCR2+	ATG3
0.000429072849037155	-0.261627587772417	0.216	0.334	1	0 CD8+ deep exhausted HAVCR2+	AB019441.29
0.000467628580857741	0.482012402882232	0.186	0.159	1	0 CD8+ deep exhausted HAVCR2+	SLC38A1
0.000498776626002987	0.732186094642701	0.111	0.078	1	0 CD8+ deep exhausted HAVCR2+	PSTPIP1
0.00051112176155232	-0.443626951984253	0.041	0.103	1	0 CD8+ deep exhausted HAVCR2+	NT5C3A
0.000523382124928895	0.573140390719664	0.37	0.292	1	0 CD8+ deep exhausted HAVCR2+	IL2RG
0.000526387733316526	0.597631104964029	0.129	0.09	1	0 CD8+ deep exhausted HAVCR2+	ORMDL3
0.000531442211992559	0.300138724037209	0.137	0.111	1	0 CD8+ deep exhausted HAVCR2+	LAT
0.00055467711052336	0.703065540295853	0.13	0.082	1	0 CD8+ deep exhausted HAVCR2+	PCED1B
0.000610176289839993	0.374620946320297	0.233	0.212	1	0 CD8+ deep exhausted HAVCR2+	IRF1
0.000625167343951636	0.596743397752246	0.129	0.087	1	0 CD8+ deep exhausted HAVCR2+	SKAP1
0.000730063539434278	0.355597006089141	0.66	0.615	1	0 CD8+ deep exhausted HAVCR2+	RPS27
0.000848694061845182	0.567920601488173	0.253	0.193	1	0 CD8+ deep exhausted HAVCR2+	GIMAP7
0.000883740904072198	0.477985024951169	0.104	0.06	1	0 CD8+ deep exhausted HAVCR2+	CTLA4
0.000985601071347819	0.500409097682197	0.195	0.164	1	0 CD8+ deep exhausted HAVCR2+	BTN3A2
0.00114908358344273	0.552777846239075	0.177	0.142	1	0 CD8+ deep exhausted HAVCR2+	RNA5-8SP6
0.00126847957078595	0.570664987564362	0.12	0.085	1	0 CD8+ deep exhausted HAVCR2+	ARAP2
0.00141975837289054	0.510288401530059	0.129	0.108	1	0 CD8+ deep exhausted HAVCR2+	GPRIN3
0.00150677954588077	-0.314343257372033	0.057	0.131	1	0 CD8+ deep exhausted HAVCR2+	HIF1A
0.00151640559072548	0.338041955516452	0.161	0.157	1	0 CD8+ deep exhausted HAVCR2+	AC011737.2
0.0015382095297207	-0.290211488343903	0.088	0.157	1	0 CD8+ deep exhausted HAVCR2+	TNFAIP8
0.00177499088454867	-0.282216238229248	0.054	0.102	1	0 CD8+ deep exhausted HAVCR2+	ITM2C
0.00181737100459235	0.420780396293081	0.169	0.153	1	0 CD8+ deep exhausted HAVCR2+	RPS15AP38
0.00199772287706658	-0.354465401230649	0.075	0.149	1	0 CD8+ deep exhausted HAVCR2+	IER2
0.00200824261837819	0.515997104259417	0.157	0.102	1	0 CD8+ deep exhausted HAVCR2+	HOPX
0.00219326966482685	0.40545879440066	0.429	0.391	1	0 CD8+ deep exhausted HAVCR2+	COTL1
0.00229413199954753	0.415700398382683	0.111	0.088	1	0 CD8+ deep exhausted HAVCR2+	BATF
0.00232442832210307	-0.254284036754382	0.047	0.101	1	0 CD8+ deep exhausted HAVCR2+	HSD17B11
0.00278931784068856	0.563367422048623	0.356	0.319	1	0 CD8+ deep exhausted HAVCR2+	RNF213
0.00314759737681332	-0.305845479255944	0.069	0.138	1	0 CD8+ deep exhausted HAVCR2+	TGFB1
0.00332640642497447	0.393334115864445	0.299	0.278	1	0 CD8+ deep exhausted HAVCR2+	TNFRSF1B
0.00346425405751834	0.327207456618911	0.106	0.089	1	0 CD8+ deep exhausted HAVCR2+	PARP8
0.00353038333431222	0.51063865096677	0.126	0.102	1	0 CD8+ deep exhausted HAVCR2+	BTN3A1
0.00365866950269781	-0.406606072613755	0.066	0.136	1	0 CD8+ deep exhausted HAVCR2+	ADD3
0.00375886881927314	0.60839470317192	0.195	0.147	1	0 CD8+ deep exhausted HAVCR2+	SEMA4D
0.00381757104607969	-0.341860399381725	0.097	0.163	1	0 CD8+ deep exhausted HAVCR2+	WARS
0.00383092534945341	0.416385582205292	0.117	0.1	1	0 CD8+ deep exhausted HAVCR2+	HCP5
0.00410343608878956	0.490778234506312	0.22	0.212	1	0 CD8+ deep exhausted HAVCR2+	LASP1
0.00413347825271721	0.363766350987488	0.18	0.165	1	0 CD8+ deep exhausted HAVCR2+	PCED1B-AS1
0.00431682603211436	0.562428186684824	0.114	0.088	1	0 CD8+ deep exhausted HAVCR2+	ITGB7
0.00436829764110739	-0.493608535540053	0.101	0.158	1	0 CD8+ deep exhausted HAVCR2+	HLA-DRB5
0.00479040210977002	0.394873444795092	0.21	0.214	1	0 CD8+ deep exhausted HAVCR2+	CELF2
0.00512552632757831	0.586342273507618	0.11	0.083	1	0 CD8+ deep exhausted HAVCR2+	MAP4K1
0.00528828437672167	0.525989661015861	0.117	0.084	1	0 CD8+ deep exhausted HAVCR2+	NLRC5
0.00532060142059117	0.428146139164996	0.147	0.125	1	0 CD8+ deep exhausted HAVCR2+	OPTN
0.00563085431068768	-0.671043302487052	0.152	0.191	1	0 CD8+ deep exhausted HAVCR2+	GNLY
0.00571935534986188	0.464523773407803	0.146	0.137	1	0 CD8+ deep exhausted HAVCR2+	NAP1L4
0.00591019502588233	0.424162234989071	0.159	0.142	1	0 CD8+ deep exhausted HAVCR2+	SLC9A3R1
0.0060396863661009	0.452258032780589	0.204	0.172	1	0 CD8+ deep exhausted HAVCR2+	SPN
0.00634886934123906	0.41656132648674	0.107	0.093	1	0 CD8+ deep exhausted HAVCR2+	TRIM69
0.0064705210177284	0.49522304855605	0.137	0.119	1	0 CD8+ deep exhausted HAVCR2+	ZBTB38
0.00650410534206056	0.524369094319878	0.246	0.221	1	0 CD8+ deep exhausted HAVCR2+	PPP2R5C
0.00691518547647882	0.4945227826584	0.236	0.23	1	0 CD8+ deep exhausted HAVCR2+	ARHGAP30
0.00774061503880792	0.477478427718182	0.217	0.217	1	0 CD8+ deep exhausted HAVCR2+	ACTN4
0.00793313678477642	-0.583784207485325	0.068	0.135	1	0 CD8+ deep exhausted HAVCR2+	IFI44L
0.00797412167624077	0.512046766742292	0.147	0.112	1	0 CD8+ deep exhausted HAVCR2+	TBC1D10C
0.00832734978133409	0.6598437840543	0.106	0.059	1	0 CD8+ deep exhausted HAVCR2+	SIT1
0.00856031525227235	0.431583135574974	0.294	0.287	1	0 CD8+ deep exhausted HAVCR2+	LSP1
0.00880585757595356	-0.357867669882094	0.066	0.121	1	0 CD8+ deep exhausted HAVCR2+	HSPH1
0.00912695183607415	0.263076090456686	0.196	0.203	1	0 CD8+ deep exhausted HAVCR2+	ALOX5AP
0.00955941518748646	0.559814596216119	0.111	0.087	1	0 CD8+ deep exhausted HAVCR2+	CCSER2
7.51013716970122e-113	-2.63377608150359	0.545	0.852	3.00097571164091e-108	1 T stem-like TCF7+	CD74
2.47220697339445e-97	2.67219094802162	0.528	0.12	9.87869184498689e-93	1 T stem-like TCF7+	IL7R
3.28029408119734e-93	-2.70549330360984	0.089	0.467	1.31077271190564e-88	1 T stem-like TCF7+	HLA-DRB1
2.33016790607557e-91	-3.25537416152292	0.103	0.495	9.31111793588736e-87	1 T stem-like TCF7+	HLA-DRA
1.80770112143439e-69	-2.1721782155888	0.146	0.51	7.22339291113967e-65	1 T stem-like TCF7+	HLA-DPA1
1.87640185827371e-62	-2.06501575176019	0.126	0.471	7.49791418547592e-58	1 T stem-like TCF7+	HLA-DPB1
1.55968197892064e-55	-2.82045288269604	0.048	0.318	6.232333219569e-51	1 T stem-like TCF7+	IFI30
4.43738032491078e-52	1.99883968354726	0.264	0.046	1.7731328040311e-47	1 T stem-like TCF7+	TCF7
5.90276891479531e-47	-2.36550180967624	0.035	0.264	2.35868743066306e-42	1 T stem-like TCF7+	TYROBP
7.3358185074669e-46	-1.40636811973153	0.093	0.354	2.9313197173987e-41	1 T stem-like TCF7+	CD63
9.28470525420352e-45	-2.63359930459897	0.029	0.242	3.71007537252718e-40	1 T stem-like TCF7+	CST3
5.34861873186036e-43	0.75583183278193	0.986	0.977	2.13725455906408e-38	1 T stem-like TCF7+	TPT1
7.05101146525458e-43	-1.79082212298683	0.033	0.272	2.81751367140108e-38	1 T stem-like TCF7+	XXbac-BPG254F23.6
2.24276940466555e-39	-1.65964126056739	0.135	0.37	8.96188226410306e-35	1 T stem-like TCF7+	PSAP
6.77008628369518e-38	-1.93595134022964	0.016	0.203	2.70525877810176e-33	1 T stem-like TCF7+	FCER1G
2.57838661083306e-37	-1.48834226429489	0.021	0.203	1.03029750582278e-32	1 T stem-like TCF7+	GRN
2.14800939286006e-36	0.810609682977058	0.962	0.924	8.58323073292952e-32	1 T stem-like TCF7+	RPS12
5.86938095186795e-36	-2.83861700780354	0.045	0.233	2.34534593455691e-31	1 T stem-like TCF7+	LYZ
1.61451632234891e-35	-1.53700972583501	0.014	0.191	6.45144577247403e-31	1 T stem-like TCF7+	HLA-DRB6
3.89652909774573e-35	-1.74701952920623	0.033	0.237	1.55701406216822e-30	1 T stem-like TCF7+	HLA-DQA1
4.46208051687364e-35	-2.18112118796318	0.113	0.311	1.78300275373754e-30	1 T stem-like TCF7+	CCL4
1.40687170717525e-34	0.711505032725515	0.954	0.921	5.62171865470157e-30	1 T stem-like TCF7+	RPLP2
1.52852215588609e-34	-1.69034073326087	0.519	0.706	6.10782168270523e-30	1 T stem-like TCF7+	FTL
2.39557953086517e-34	0.600257867861878	0.981	0.962	9.57249624738412e-30	1 T stem-like TCF7+	EEF1A1P5
8.71359567160689e-34	-1.78273590045474	0.01	0.173	3.4818656944174e-29	1 T stem-like TCF7+	CYBB
3.29880251767477e-32	0.700962277575298	0.968	0.935	1.31816849803766e-27	1 T stem-like TCF7+	RPS29
9.45258741143475e-32	-1.44363542977183	0.015	0.175	3.77715940373521e-27	1 T stem-like TCF7+	LYN
1.69830521947628e-31	-1.97926548910269	0.016	0.159	6.78625782650526e-27	1 T stem-like TCF7+	FCGR3A
1.69020528936496e-30	-1.47006772695064	0.009	0.152	6.75389131577344e-26	1 T stem-like TCF7+	CD68
5.1313806309341e-30	-1.22470969246982	0.037	0.209	2.05044838631496e-25	1 T stem-like TCF7+	NPC2
1.50496713873851e-29	-1.4705769031635	0.107	0.336	6.0136981896852e-25	1 T stem-like TCF7+	CTSS
1.74338830784025e-28	-2.16083708019324	0.032	0.191	6.96640533929884e-24	1 T stem-like TCF7+	CCL3
3.1272801176573e-28	-1.4189738838283	0.021	0.16	1.24962986221468e-23	1 T stem-like TCF7+	HLA-DRB5
3.70752409567688e-28	-1.4359854005499	0.024	0.216	1.48148955339152e-23	1 T stem-like TCF7+	HLA-DMA
4.62764497666143e-28	-1.86226221413448	0.016	0.156	1.84916065622414e-23	1 T stem-like TCF7+	TGFBI
1.38991359603557e-27	0.758575670158724	0.846	0.769	5.55395573839852e-23	1 T stem-like TCF7+	SNORA52
1.71071654728281e-27	-1.59095323098445	0.135	0.354	6.83585225128739e-23	1 T stem-like TCF7+	NKG7
8.3696658738011e-27	-1.29741135456591	0.033	0.198	3.34443478651218e-22	1 T stem-like TCF7+	PLEK
1.60867129702109e-26	-1.87747107240075	0.015	0.149	6.42808963576658e-22	1 T stem-like TCF7+	CD79A
1.66043109441938e-26	-2.23307670244568	0.009	0.138	6.6349166101904e-22	1 T stem-like TCF7+	CD14
4.71771482593844e-26	-1.75622284841031	0.028	0.186	1.88515166729674e-21	1 T stem-like TCF7+	AIF1
4.91718852625767e-26	-0.786627032941923	0.098	0.276	1.9648593632073e-21	1 T stem-like TCF7+	GSTP1
1.0699688719669e-25	0.871686356025613	0.736	0.612	4.27548861549254e-21	1 T stem-like TCF7+	RPS27
1.52666468595372e-25	0.820241106431332	0.821	0.743	6.10039941860248e-21	1 T stem-like TCF7+	RPS25
1.52672028879962e-25	0.869647907863999	0.755	0.663	6.10062160201441e-21	1 T stem-like TCF7+	CTD-2192J16.15
3.57712021380424e-25	-2.43876416063929	0.024	0.123	1.42938146623403e-20	1 T stem-like TCF7+	APOE
3.65694411861397e-25	-0.875523479186911	0.409	0.627	1.46127830035695e-20	1 T stem-like TCF7+	SRGN
4.61938080219774e-25	-1.13542841598829	0.008	0.128	1.8458583747502e-20	1 T stem-like TCF7+	MEF2C
4.66663687358407e-25	-1.122308336014	0.037	0.183	1.86474142831546e-20	1 T stem-like TCF7+	APLP2
6.643450908446e-25	-1.55442333120694	0.003	0.123	2.65465654850594e-20	1 T stem-like TCF7+	FCGR2A
7.1251410584254e-25	-1.30984988728076	0.023	0.181	2.84713511553621e-20	1 T stem-like TCF7+	HLA-DMB
8.18661844274886e-25	0.870362075706932	0.726	0.623	3.27129086353802e-20	1 T stem-like TCF7+	RPL10
1.80317867282532e-24	-1.32705970902776	0.008	0.136	7.20532165874269e-20	1 T stem-like TCF7+	RAB31
5.5038261671626e-24	1.02708759153831	0.382	0.22	2.1992738981365e-19	1 T stem-like TCF7+	LTB
1.25346402063763e-23	-1.31584612454232	0.017	0.157	5.00871688006591e-19	1 T stem-like TCF7+	HLA-DQB1
1.25399320616525e-23	-1.65787514037868	0.122	0.301	5.01083145251572e-19	1 T stem-like TCF7+	CTSB
1.43682740702813e-23	-1.4887730145775	0.015	0.142	5.74141863574372e-19	1 T stem-like TCF7+	MS4A6A
1.51499401081826e-23	-1.05848158512909	0.007	0.124	6.05376456782868e-19	1 T stem-like TCF7+	SYK
2.11192463497269e-23	-1.32251951276878	0.006	0.128	8.43903964888736e-19	1 T stem-like TCF7+	MPEG1
9.7612447065025e-23	0.705221243226587	0.934	0.899	3.90049577227133e-18	1 T stem-like TCF7+	RPL13
1.44294010130518e-22	-1.95828918509366	0.084	0.267	5.76584435080539e-18	1 T stem-like TCF7+	GZMB
2.07415734726884e-22	-1.16579942655887	0.015	0.109	8.28812534395155e-18	1 T stem-like TCF7+	GPR56
2.92953813938016e-22	-1.02323143861946	0.01	0.119	1.17061414511492e-17	1 T stem-like TCF7+	TIMP2
3.68065762949269e-22	-1.11433977461891	0.02	0.149	1.47075398216899e-17	1 T stem-like TCF7+	ZEB2
4.06080633172947e-22	-0.992009973173851	0.003	0.114	1.62265760209578e-17	1 T stem-like TCF7+	SPI1
4.10820455388201e-22	-1.35636468241774	0.104	0.293	1.64159745768571e-17	1 T stem-like TCF7+	SAT1
4.27091198269707e-22	-0.73393314700738	0.122	0.299	1.70661371916592e-17	1 T stem-like TCF7+	LGALS1
5.47121567346654e-22	-0.817563639502659	0.251	0.446	2.1862430709605e-17	1 T stem-like TCF7+	ZFP36L1
5.90575117771579e-22	-1.23634236343528	0.018	0.14	2.35987911310345e-17	1 T stem-like TCF7+	MARCKS
1.26119427931192e-21	0.828967914093155	0.759	0.656	5.03960622070251e-17	1 T stem-like TCF7+	RPL13A
3.26620498768158e-21	-1.06683735830214	0.127	0.263	1.30514285102768e-16	1 T stem-like TCF7+	CD8A
3.4603135181557e-21	-0.949020034339358	0.089	0.236	1.38270667871984e-16	1 T stem-like TCF7+	CTSD
3.57828010168199e-21	-0.992930037921553	0.027	0.125	1.42984494583111e-16	1 T stem-like TCF7+	CEBPD
4.38357620773476e-21	0.719219168761211	0.906	0.862	1.75163321684873e-16	1 T stem-like TCF7+	RPL30
4.46211416781317e-21	-0.919931774784741	0.018	0.116	1.78301620031647e-16	1 T stem-like TCF7+	HAVCR2
4.47703481530164e-21	-1.37873688520286	0.05	0.188	1.78897834184638e-16	1 T stem-like TCF7+	GLUL
6.94454601444031e-21	0.644404501501778	0.884	0.829	2.7749711419102e-16	1 T stem-like TCF7+	RPL23A
1.40451032717821e-20	0.629639377387543	0.871	0.839	5.61228281637142e-16	1 T stem-like TCF7+	RPL11
1.78778982730355e-20	-1.30582346339614	0.096	0.246	7.14382937092224e-16	1 T stem-like TCF7+	PRF1
2.81326657986962e-20	-0.869094406691777	0.028	0.155	1.1241531926501e-15	1 T stem-like TCF7+	MIR4709
9.78353129843043e-20	-1.78998015880285	0.015	0.117	3.90940127153981e-15	1 T stem-like TCF7+	S100A9
1.12611311633716e-19	-0.845746538905919	0.01	0.107	4.49983540157165e-15	1 T stem-like TCF7+	FCGRT
1.38462360407128e-19	-0.935602110056042	0.013	0.11	5.53281745950844e-15	1 T stem-like TCF7+	CCR1
1.52889262570856e-19	-1.20210576551025	0.006	0.111	6.10930204306884e-15	1 T stem-like TCF7+	CSF1R
3.58450942825855e-19	-0.602902189920306	0.224	0.438	1.43233412243784e-14	1 T stem-like TCF7+	CYBA
3.79650577000727e-19	-1.29013623821903	0.007	0.103	1.5170457406372e-14	1 T stem-like TCF7+	MAFB
4.61399368781061e-19	-1.72724337077583	0.02	0.115	1.84370573771224e-14	1 T stem-like TCF7+	MS4A1
5.79283314958915e-19	-1.07229362945201	0.059	0.217	2.31475819824433e-14	1 T stem-like TCF7+	TYMP
5.80655605961735e-19	-0.839386004095994	0.011	0.111	2.3202417358625e-14	1 T stem-like TCF7+	IFNGR2
6.97861775292098e-19	-1.93430756002069	0.013	0.101	2.78858586788969e-14	1 T stem-like TCF7+	VCAN
1.18437877101321e-18	0.654368947080712	0.919	0.888	4.7326591310917e-14	1 T stem-like TCF7+	RPS6
1.4500311355887e-18	-0.661463573660841	0.13	0.307	5.79417941469887e-14	1 T stem-like TCF7+	RAC1
1.46545621679133e-18	0.548780775132022	0.956	0.932	5.85581649667648e-14	1 T stem-like TCF7+	RPL37
1.71170833052884e-18	-1.37464064467546	0.036	0.159	6.8398153179602e-14	1 T stem-like TCF7+	KLRD1
2.16597667463493e-18	-1.11950972419592	0.004	0.103	8.65502619417372e-14	1 T stem-like TCF7+	SERPINA1
2.57235341177809e-18	0.614462503177467	0.909	0.869	1.02788669981241e-13	1 T stem-like TCF7+	RPS27A
2.85281581730717e-18	-1.04909565501227	0.01	0.108	1.13995667243777e-13	1 T stem-like TCF7+	BASP1
4.11462617205628e-18	0.667363855606627	0.92	0.886	1.64416347209197e-13	1 T stem-like TCF7+	RPL31
4.28778963127612e-18	-2.48843636456352	0.029	0.115	1.71335785876162e-13	1 T stem-like TCF7+	SPP1
4.2971905774161e-18	-0.678467370433787	0.211	0.416	1.7171143828297e-13	1 T stem-like TCF7+	CALR
6.63620987907574e-18	-0.701664895511144	0.023	0.13	2.65176310557988e-13	1 T stem-like TCF7+	GRINA
6.75931241445772e-18	0.861902408783769	0.688	0.588	2.70095364769316e-13	1 T stem-like TCF7+	RPL13P12
7.91012939830763e-18	-0.759034484680618	0.038	0.147	3.16080860626975e-13	1 T stem-like TCF7+	LGALS9
9.95553402790376e-18	-0.90305698156801	0.035	0.144	3.97813184221007e-13	1 T stem-like TCF7+	CEBPB
1.02049369136767e-17	-1.35693976369064	0.073	0.207	4.07779074133605e-13	1 T stem-like TCF7+	LAG3
1.05957367065857e-17	-0.645396015043217	0.034	0.135	4.23395043058457e-13	1 T stem-like TCF7+	QKI
1.26462537300402e-17	-0.398910213828273	0.405	0.602	5.05331652798677e-13	1 T stem-like TCF7+	ARPC2
1.49259869220641e-17	-0.788193325370197	0.042	0.172	5.96427511418758e-13	1 T stem-like TCF7+	BRI3
1.75820785794293e-17	-0.600400851477965	0.067	0.2	7.02562277955414e-13	1 T stem-like TCF7+	TPP1
2.18666822546354e-17	0.915000250850928	0.319	0.168	8.73770756212974e-13	1 T stem-like TCF7+	SPOCK2
2.91657394630404e-17	-0.938856734226722	0.013	0.108	1.16543378320363e-12	1 T stem-like TCF7+	FGL2
3.01618764019402e-17	0.648722878073656	0.779	0.718	1.20523841914513e-12	1 T stem-like TCF7+	RPL13AP25
4.54060806388823e-17	0.663475102302508	0.851	0.796	1.8143815762491e-12	1 T stem-like TCF7+	RPS3
6.21429980543131e-17	-0.813946315591424	0.023	0.121	2.4831720592523e-12	1 T stem-like TCF7+	CCDC50
6.40152171161977e-17	-0.947411934482485	0.01	0.107	2.55798406074614e-12	1 T stem-like TCF7+	RNASE6
8.05223016783104e-17	0.89357206841233	0.399	0.286	3.21759065276361e-12	1 T stem-like TCF7+	RPL34P18
8.18285813351553e-17	-0.891491338908289	0.009	0.101	3.26978828157147e-12	1 T stem-like TCF7+	HLA-DOA
1.30114225089331e-16	-0.662146179951681	0.025	0.13	5.19923432034459e-12	1 T stem-like TCF7+	PEA15
1.45214807045581e-16	-0.726890210868044	0.129	0.283	5.80263847473436e-12	1 T stem-like TCF7+	HSPA5
2.17345345799334e-16	-0.594798089858643	0.132	0.302	8.68490267279559e-12	1 T stem-like TCF7+	ATP6V0C
2.69071458696052e-16	-0.847276334903136	0.018	0.122	1.07518264180356e-11	1 T stem-like TCF7+	METRNL
2.81638424156174e-16	-0.391999149218431	0.056	0.143	1.12539897908566e-11	1 T stem-like TCF7+	SPCS2
3.22011227965206e-16	-0.722272245957927	0.121	0.292	1.28672466582617e-11	1 T stem-like TCF7+	CTSC
5.94071363899546e-16	-1.06174200981275	0.059	0.188	2.37384976300619e-11	1 T stem-like TCF7+	HERPUD1
7.35187362112293e-16	-0.480712233875755	0.334	0.561	2.93773518026451e-11	1 T stem-like TCF7+	OAZ1
8.14238026247828e-16	0.825941353939241	0.44	0.348	3.2536137290837e-11	1 T stem-like TCF7+	ZFP36L2
1.05016302016555e-15	-1.11744752226891	0.039	0.161	4.1963464122795e-11	1 T stem-like TCF7+	WARS
1.40329722756628e-15	-0.695848068906984	0.036	0.144	5.6074353916321e-11	1 T stem-like TCF7+	LAPTM4A
1.56710099551958e-15	-0.49565907123993	0.049	0.136	6.26197886799671e-11	1 T stem-like TCF7+	CECR1
2.04845067724757e-15	0.640884521387759	0.871	0.839	8.18540406121358e-11	1 T stem-like TCF7+	RPS21
2.19345965215743e-15	-1.11205536812809	0.197	0.394	8.76484542405587e-11	1 T stem-like TCF7+	HSP90B1
2.39264360309965e-15	-0.930632521801161	0.027	0.152	9.56076457362591e-11	1 T stem-like TCF7+	CTSH
4.14135778582428e-15	-0.801032901325284	0.016	0.114	1.65484515763752e-10	1 T stem-like TCF7+	CCDC88A
4.85169183196563e-15	-0.49875719210025	0.074	0.195	1.93868753913515e-10	1 T stem-like TCF7+	CLTC
4.91072869831397e-15	-0.916200670572783	0.019	0.127	1.96227808055928e-10	1 T stem-like TCF7+	PIK3AP1
5.48076120538491e-15	-0.378019097092366	0.144	0.292	2.19005737005976e-10	1 T stem-like TCF7+	CANX
8.40785084508607e-15	1.28451801541076	0.114	0.024	3.35969311918794e-10	1 T stem-like TCF7+	LEF1
8.46745979583227e-15	-1.79514355413972	0.02	0.114	3.38351225981662e-10	1 T stem-like TCF7+	BLOC1S5-TXNDC5
8.60200962488256e-15	0.63158881643814	0.728	0.664	3.43727702600682e-10	1 T stem-like TCF7+	RPL10P3
1.26772536875366e-14	-0.386229486527864	0.113	0.235	5.06570380100275e-10	1 T stem-like TCF7+	PDIA3
1.28203432702537e-14	0.905575424826971	0.377	0.27	5.12288096736069e-10	1 T stem-like TCF7+	CTC-575D19.1
1.58753303533217e-14	-0.794940291875112	0.093	0.204	6.34362325588384e-10	1 T stem-like TCF7+	HSPA1A
1.80868741216906e-14	0.571991388664071	0.907	0.892	7.22733403028636e-10	1 T stem-like TCF7+	RPL28
2.08255456775856e-14	-0.804433510695909	0.057	0.193	8.32167979730642e-10	1 T stem-like TCF7+	SYNGR2
2.16856594393993e-14	0.70852186876267	0.868	0.83	8.66537265538955e-10	1 T stem-like TCF7+	RPL38
2.35775800050834e-14	-0.925243940601798	0.132	0.303	9.42136519423129e-10	1 T stem-like TCF7+	TNFRSF1B
2.50001373057429e-14	0.801340672403617	0.575	0.471	9.98980486600181e-10	1 T stem-like TCF7+	RPL39P3
3.83242790684901e-14	-0.417885266541104	0.292	0.456	1.53139986729779e-09	1 T stem-like TCF7+	HSP90AB1
4.29197086504729e-14	-0.502750558706289	0.102	0.253	1.71502863796425e-09	1 T stem-like TCF7+	YWHAE
6.24405078766261e-14	0.46594331176631	0.561	0.399	2.4950602542421e-09	1 T stem-like TCF7+	TRBC2
1.02292964552813e-13	0.673595242684029	0.886	0.851	4.08752457056584e-09	1 T stem-like TCF7+	RPL32
1.03482745958675e-13	-0.365539868715457	0.415	0.6	4.1350670457627e-09	1 T stem-like TCF7+	UBB
1.11327515474329e-13	-0.670239771318052	0.089	0.246	4.44853619083872e-09	1 T stem-like TCF7+	ANXA5
1.24868777703635e-13	-1.1705213946223	0.071	0.178	4.98963148825954e-09	1 T stem-like TCF7+	GZMH
1.51618106991279e-13	-0.664409477124006	0.021	0.112	6.05850793726453e-09	1 T stem-like TCF7+	GNS
1.58671148749367e-13	-1.12792462053713	0.007	0.1	6.34034043287596e-09	1 T stem-like TCF7+	MNDA
1.64579472686646e-13	-0.69026498304786	0.028	0.12	6.57643114908568e-09	1 T stem-like TCF7+	PLD3
1.92763239331492e-13	-0.944660708489529	0.02	0.116	7.7026262804471e-09	1 T stem-like TCF7+	LST1
1.98372341550073e-13	-0.359433691468445	0.083	0.193	7.92676039599935e-09	1 T stem-like TCF7+	SQSTM1
2.03947093597137e-13	-0.32840276196625	0.307	0.495	8.14952191304799e-09	1 T stem-like TCF7+	RHOA
2.50356316416114e-13	-0.654581260409648	0.075	0.201	1.00039880476715e-08	1 T stem-like TCF7+	PTPN6
3.04034611809301e-13	-0.754420450808843	0.089	0.193	1.21489190532879e-08	1 T stem-like TCF7+	TIGIT
3.07605958864828e-13	-0.710648229902212	0.192	0.386	1.22916265102797e-08	1 T stem-like TCF7+	PKM
3.42702103910844e-13	-0.766468704167417	0.02	0.117	1.36940333701734e-08	1 T stem-like TCF7+	SKAP2
3.73241093379405e-13	-0.433798087633721	0.31	0.498	1.49143408503477e-08	1 T stem-like TCF7+	GNAI2
3.95815146464478e-13	-0.535963995928359	0.063	0.182	1.58163774375741e-08	1 T stem-like TCF7+	MGAT1
4.08689737442772e-13	-0.673706640049082	0.077	0.163	1.63308332184757e-08	1 T stem-like TCF7+	KLRK1
4.64656770247776e-13	-0.694398009462727	0.048	0.155	1.85672198823309e-08	1 T stem-like TCF7+	YWHAH
5.40804310367788e-13	-0.491761140761289	0.104	0.247	2.16099994379865e-08	1 T stem-like TCF7+	FKBP1A
5.69543803306347e-13	0.490400092215034	0.963	0.954	2.27584008363183e-08	1 T stem-like TCF7+	RPLP1
6.1342257799118e-13	-0.684062083817427	0.025	0.116	2.45117527939496e-08	1 T stem-like TCF7+	PLSCR1
6.79372293087311e-13	-0.317347305152721	0.306	0.481	2.71470374594759e-08	1 T stem-like TCF7+	CAP1
7.44907889935313e-13	-0.499815526301571	0.165	0.317	2.97657743739252e-08	1 T stem-like TCF7+	LITAF
1.29649880083744e-12	-0.82544789210076	0.021	0.104	5.18067955826632e-08	1 T stem-like TCF7+	NAMPT
1.37779240264968e-12	0.516624077626154	0.858	0.835	5.50552066174786e-08	1 T stem-like TCF7+	RPS16
1.55985838786588e-12	-0.49603013992188	0.043	0.122	6.23303813207328e-08	1 T stem-like TCF7+	FKBP2
1.84754775756015e-12	-0.853416055519539	0.058	0.179	7.38261608443459e-08	1 T stem-like TCF7+	LYST
1.88836877638415e-12	-0.552017564173944	0.064	0.175	7.54573279355344e-08	1 T stem-like TCF7+	HDLBP
1.98952875818389e-12	-0.791910578207985	0.016	0.124	7.94995796482701e-08	1 T stem-like TCF7+	GM2A
2.17770057361786e-12	0.839428372397309	0.453	0.363	8.70187372211962e-08	1 T stem-like TCF7+	RPS3AP26
2.74716223908403e-12	0.874938198289603	0.464	0.366	1.09773855911559e-07	1 T stem-like TCF7+	RPL3
4.97385390507596e-12	-0.739931649840034	0.066	0.157	1.9875022819293e-07	1 T stem-like TCF7+	CTSW
5.08590124197882e-12	0.671574084293099	0.761	0.71	2.03227527728232e-07	1 T stem-like TCF7+	RPL36
5.186851942931e-12	-0.497551466936337	0.054	0.16	2.0726141678758e-07	1 T stem-like TCF7+	PTTG1IP
5.51434965893149e-12	-0.322179601333115	0.039	0.118	2.20347898021243e-07	1 T stem-like TCF7+	TMED9
6.17487257833397e-12	-0.674169362548862	0.026	0.109	2.46741733357647e-07	1 T stem-like TCF7+	AKAP2
6.50104910744664e-12	-0.545260773158027	0.413	0.587	2.5977542128446e-07	1 T stem-like TCF7+	HSP90AA1
7.02961345141415e-12	-0.620811805292437	0.2	0.392	2.80896323905058e-07	1 T stem-like TCF7+	IFI16
8.0273362752521e-12	-0.601392026259051	0.074	0.173	3.20764330222799e-07	1 T stem-like TCF7+	SAMD9L
9.44790631717306e-12	-0.803843046415335	0.021	0.108	3.77528888527918e-07	1 T stem-like TCF7+	RRBP1
1.05364236949533e-11	-0.485710124447246	0.033	0.122	4.21024954426637e-07	1 T stem-like TCF7+	HEXB
1.10611652147057e-11	-0.609530444365917	0.136	0.31	4.41993100814423e-07	1 T stem-like TCF7+	CD81
1.14220396732197e-11	-0.67379658985902	0.024	0.116	4.56413283302185e-07	1 T stem-like TCF7+	RNF130
1.37768994726408e-11	-0.572382009819311	0.088	0.223	5.50511126027256e-07	1 T stem-like TCF7+	PDIA6
1.67431298020385e-11	-0.3406212661134	0.256	0.437	6.69038723759655e-07	1 T stem-like TCF7+	ARPC3
1.68765703587725e-11	-0.944134733946658	0.035	0.149	6.74370874966189e-07	1 T stem-like TCF7+	SLAMF7
1.70916982912477e-11	-0.500138894379049	0.163	0.302	6.82967172019968e-07	1 T stem-like TCF7+	APOBEC3C
1.91726137753721e-11	-0.471008937781688	0.094	0.212	7.66118473850095e-07	1 T stem-like TCF7+	RPN2
2.04561873133148e-11	1.25088408973763	0.203	0.09	8.17408788852744e-07	1 T stem-like TCF7+	KLRB1
2.42793125263679e-11	-0.654314430782983	0.037	0.119	9.70177049241135e-07	1 T stem-like TCF7+	OAS1
2.47419287649068e-11	-0.262823510857307	0.842	0.903	9.88662731516911e-07	1 T stem-like TCF7+	HLA-C
2.63728195917316e-11	0.767364029693122	0.593	0.524	1.053831498066e-06	1 T stem-like TCF7+	SNORD100
3.09867155580725e-11	-0.294522560192218	0.045	0.123	1.23819816698502e-06	1 T stem-like TCF7+	NAPA
3.43966931362634e-11	-0.421355781723316	0.096	0.211	1.37445746103195e-06	1 T stem-like TCF7+	PSMA4
3.88778208037368e-11	0.750250027444274	0.211	0.138	1.55351884149652e-06	1 T stem-like TCF7+	RPS15AP24
3.98691100612394e-11	-0.260490601051314	0.317	0.468	1.59312976893707e-06	1 T stem-like TCF7+	YBX1
4.62345281908927e-11	-0.46250986020378	0.047	0.135	1.84748551197988e-06	1 T stem-like TCF7+	PDIA4
5.26761607010277e-11	-0.389354227684382	0.138	0.273	2.10488670545237e-06	1 T stem-like TCF7+	GDI2
6.30851785877685e-11	-0.474537432352166	0.096	0.214	2.52082065118864e-06	1 T stem-like TCF7+	H2AFY
7.11099819587727e-11	0.460858404536617	0.927	0.904	2.8414837690906e-06	1 T stem-like TCF7+	RPL27A
7.71087713829842e-11	0.571710320758859	0.815	0.788	3.08118939569266e-06	1 T stem-like TCF7+	RPL27
8.40384415543724e-11	-0.488681821718074	0.042	0.143	3.35809208607117e-06	1 T stem-like TCF7+	MAN2B1
9.51218854626501e-11	-0.569671959336196	0.059	0.166	3.80097542120203e-06	1 T stem-like TCF7+	PPT1
9.76636053378923e-11	-0.299662798675163	0.471	0.646	3.90254000569684e-06	1 T stem-like TCF7+	GNAS
1.0007824398376e-10	-0.330602480150798	0.231	0.405	3.99902655134706e-06	1 T stem-like TCF7+	CLIC1
1.00420135028105e-10	0.762793168037334	0.363	0.288	4.01268817558803e-06	1 T stem-like TCF7+	RPS3A
1.01639313617374e-10	-0.629364190169008	0.024	0.1	4.06140533283666e-06	1 T stem-like TCF7+	ARHGAP18
1.03927875837958e-10	-0.304218164737151	0.185	0.328	4.15285399060898e-06	1 T stem-like TCF7+	ARPC1B
1.08631881450181e-10	0.622186689850319	0.879	0.835	4.34082135086777e-06	1 T stem-like TCF7+	RPS20
1.10981403911683e-10	-0.319131440486905	0.156	0.292	4.43470591890693e-06	1 T stem-like TCF7+	ARPC5
1.56157038557187e-10	-0.383538102484467	0.095	0.211	6.23987910370662e-06	1 T stem-like TCF7+	PRDX1
1.63657756033442e-10	-0.863434838998694	0.153	0.307	6.5396002733403e-06	1 T stem-like TCF7+	TUBA1B
1.9860982121952e-10	0.635120630188793	0.303	0.247	7.93624984611081e-06	1 T stem-like TCF7+	RPS20P14
2.2184675555546e-10	-0.690952990250492	0.044	0.142	8.86477450524063e-06	1 T stem-like TCF7+	UBE2J1
2.27492369537011e-10	-0.449308926739988	0.07	0.144	9.09036759432942e-06	1 T stem-like TCF7+	CCR5
2.49477174539904e-10	-0.767826872763868	0.039	0.13	9.96885841744001e-06	1 T stem-like TCF7+	RGS2
2.58109395062864e-10	0.415091378228261	0.896	0.882	1.0313793317317e-05	1 T stem-like TCF7+	RPS8
2.62758624471007e-10	-0.510275927110048	0.04	0.127	1.0499571875237e-05	1 T stem-like TCF7+	AP1S2
2.85422500296819e-10	0.786739036438435	0.29	0.196	1.14051976893606e-05	1 T stem-like TCF7+	GIMAP7
2.92042597136626e-10	0.642333163070594	0.434	0.376	1.16697301389824e-05	1 T stem-like TCF7+	RPL13AP5
3.31811132232438e-10	-0.526041576230856	0.052	0.142	1.3258841032876e-05	1 T stem-like TCF7+	LMAN1
3.39203004677063e-10	-0.460226960018221	0.162	0.305	1.35542128638908e-05	1 T stem-like TCF7+	LSP1
3.78923958098671e-10	-0.551040065744275	0.05	0.136	1.51414224416648e-05	1 T stem-like TCF7+	WSB1
4.09150741058801e-10	0.747017945372272	0.12	0.065	1.63492544619686e-05	1 T stem-like TCF7+	CD5
4.24403808955775e-10	-0.313871539143364	0.051	0.135	1.69587518020638e-05	1 T stem-like TCF7+	ARF4
6.35527697810649e-10	-0.991504986803882	0.06	0.136	2.53950512768157e-05	1 T stem-like TCF7+	CXCL13
6.498571569363e-10	-0.452066791317421	0.216	0.374	2.59676421340176e-05	1 T stem-like TCF7+	ITGB2
7.19889714915443e-10	-0.544078456305783	0.07	0.18	2.87660731183062e-05	1 T stem-like TCF7+	VASP
7.27169891758254e-10	-0.45419493981543	0.034	0.119	2.90569817047681e-05	1 T stem-like TCF7+	KDELR1
8.13867719204171e-10	-0.365101115075796	0.042	0.122	3.25213401916795e-05	1 T stem-like TCF7+	C19orf10
9.16008559153198e-10	-0.4673203330983	0.102	0.217	3.66027860152026e-05	1 T stem-like TCF7+	ARL6IP1
9.42266600822583e-10	-0.423531777983149	0.102	0.227	3.76520311022696e-05	1 T stem-like TCF7+	MTPN
1.12759781033671e-09	-0.362056550813581	0.238	0.367	4.50576809032447e-05	1 T stem-like TCF7+	S100A11
1.1646093305826e-09	0.712393091600837	0.526	0.451	4.65366242407502e-05	1 T stem-like TCF7+	AC022431.1
1.72618659846977e-09	-0.577276636993655	0.08	0.199	6.89766902882537e-05	1 T stem-like TCF7+	SSR3
1.87862450575976e-09	0.418541854239836	0.925	0.917	7.50679566256542e-05	1 T stem-like TCF7+	RPL37A
1.91681997699636e-09	-0.823702143878718	0.029	0.124	7.65942094607977e-05	1 T stem-like TCF7+	CD38
1.94199727767715e-09	-0.384270714603423	0.114	0.226	7.76002692187011e-05	1 T stem-like TCF7+	TXN
2.07116336345787e-09	0.734750702324823	0.188	0.128	8.2761616840413e-05	1 T stem-like TCF7+	PBXIP1
2.20533057842959e-09	-0.479573947657061	0.102	0.232	8.81228045834678e-05	1 T stem-like TCF7+	ACTN4
2.29076679325838e-09	0.654643532274146	0.469	0.412	9.15367502918115e-05	1 T stem-like TCF7+	RPL34P34
2.49407088001421e-09	-0.648407671847578	0.027	0.119	9.96605782944878e-05	1 T stem-like TCF7+	ASAH1
2.7269611028738e-09	-0.251597859083438	0.051	0.113	0.000108966638709734	1 T stem-like TCF7+	TUBA1A
2.80169630887335e-09	-0.441516961208834	0.154	0.301	0.00011195298280627	1 T stem-like TCF7+	TPM4
2.91205545288072e-09	-0.418924709006945	0.033	0.106	0.000116362823841661	1 T stem-like TCF7+	SNX2
3.07874976442954e-09	0.585452767574727	0.649	0.591	0.00012302376183684	1 T stem-like TCF7+	AP000936.1
3.15123618611418e-09	-0.281272769199849	0.313	0.472	0.000125920246760937	1 T stem-like TCF7+	HNRNPA2B1
3.22359291278984e-09	-0.435973681936722	0.042	0.122	0.000128811549202169	1 T stem-like TCF7+	FTH1P23
3.78591169902338e-09	-0.319988613855175	0.078	0.179	0.000151281245581275	1 T stem-like TCF7+	ATP6V1F
3.83147418694765e-09	-0.754681824321922	0.047	0.126	0.000153101877036241	1 T stem-like TCF7+	STMN1
4.0792986875217e-09	-0.258712885370875	0.155	0.277	0.00016300469625468	1 T stem-like TCF7+	NME2
4.41108712353483e-09	0.416760487002991	0.887	0.874	0.000176262630369328	1 T stem-like TCF7+	RPL26
4.62249983859652e-09	-0.373620911793605	0.063	0.155	0.000184710471050479	1 T stem-like TCF7+	PLEKHO1
4.79667617456009e-09	0.566773274800561	0.666	0.632	0.000191670383259246	1 T stem-like TCF7+	RPL4
4.91316148316686e-09	0.740713783759573	0.583	0.505	0.000196325019705864	1 T stem-like TCF7+	AC004453.8
5.31737816463688e-09	0.754238635500615	0.346	0.272	0.000212477114080725	1 T stem-like TCF7+	SNORD54
5.73353988432507e-09	-0.303436053644123	0.185	0.32	0.000229106520237746	1 T stem-like TCF7+	ALDOA
6.64255091247235e-09	0.538739166012674	0.426	0.357	0.000265429691911482	1 T stem-like TCF7+	ETS1
6.66613621497821e-09	0.780681112488628	0.311	0.236	0.000266372137014314	1 T stem-like TCF7+	RPS3AP5
6.76902546442164e-09	0.47090042261263	0.883	0.867	0.000270483488532824	1 T stem-like TCF7+	RPL23
7.8540203344609e-09	-0.515732642370728	0.06	0.174	0.000313838798544723	1 T stem-like TCF7+	OS9
8.50791008820592e-09	-0.353425689087494	0.034	0.114	0.00033996757921462	1 T stem-like TCF7+	ATP6AP1
8.53389919156779e-09	-0.31363238780715	0.119	0.247	0.000341006077795858	1 T stem-like TCF7+	SNORA67
9.25413262422596e-09	-0.304408820102879	0.236	0.389	0.000369785885531445	1 T stem-like TCF7+	CALM2
9.51109965181472e-09	-0.355345295571138	0.042	0.104	0.000380054030986864	1 T stem-like TCF7+	FTLP3
9.73516980511472e-09	0.669970229066642	0.577	0.509	0.000389007650242579	1 T stem-like TCF7+	CTD-2666L21.3
9.78520825517403e-09	0.816761330096065	0.203	0.132	0.000391007136668499	1 T stem-like TCF7+	CTD-3035D6.1
1.01912737770158e-08	-0.917568049227329	0.079	0.194	0.000407233108855776	1 T stem-like TCF7+	MX1
1.02334219292583e-08	-0.434834209784087	0.033	0.108	0.000408917306871232	1 T stem-like TCF7+	CD59
1.16739196414738e-08	-0.331967274236323	0.047	0.12	0.000466478154953651	1 T stem-like TCF7+	ATG3
1.22417472515351e-08	0.566888938018422	0.904	0.882	0.000489167978424091	1 T stem-like TCF7+	RPL19
1.26407992329652e-08	-0.345932921196623	0.173	0.328	0.000505113696550058	1 T stem-like TCF7+	RNASEK-C17orf49
1.3352606782468e-08	0.680029157385188	0.689	0.631	0.000533556814420638	1 T stem-like TCF7+	RPL9P3
1.33968006368141e-08	0.889690952279002	0.341	0.245	0.000535322756646453	1 T stem-like TCF7+	MIR4426
1.48217973878557e-08	-0.498315260149515	0.065	0.176	0.000592264201821327	1 T stem-like TCF7+	TOP1
1.66682767402939e-08	0.778569872679199	0.435	0.36	0.000666047670265404	1 T stem-like TCF7+	RPS10
1.75404277988692e-08	-0.655624026100176	0.135	0.257	0.000700897954415014	1 T stem-like TCF7+	IFI6
1.80905057397881e-08	-0.264982196856655	0.12	0.23	0.000722878518856192	1 T stem-like TCF7+	RAB7A
1.83526851059071e-08	-1.41347161799274	0.033	0.113	0.000733354944146942	1 T stem-like TCF7+	IFIT3
2.20824843640396e-08	-0.532197748841297	0.128	0.265	0.000882393992702658	1 T stem-like TCF7+	ANXA2
2.26488509996875e-08	-0.911303535712497	0.156	0.247	0.000905025437096514	1 T stem-like TCF7+	ISG15
2.30399288394487e-08	0.59364990350216	0.757	0.72	0.00092065251649553	1 T stem-like TCF7+	RPL14
2.3399882603409e-08	-0.29590311562653	0.051	0.136	0.000935035908949619	1 T stem-like TCF7+	TM9SF2
2.35823643161655e-08	-0.264571748075888	0.078	0.168	0.000942327695709658	1 T stem-like TCF7+	CSNK2B
2.39117697085887e-08	-0.390933358912101	0.088	0.196	0.000955490405785494	1 T stem-like TCF7+	SNX3
2.39976465016954e-08	-0.256315833029873	0.313	0.457	0.000958921956561247	1 T stem-like TCF7+	MSN
2.54748324128179e-08	-0.386160811030934	0.04	0.136	0.00101794882838379	1 T stem-like TCF7+	ATP6V0B
2.63443084917269e-08	-0.408014595636305	0.085	0.17	0.00105269222302092	1 T stem-like TCF7+	LGALS3
2.85897176859825e-08	-0.389817592247893	0.263	0.419	0.00114241652901418	1 T stem-like TCF7+	ENO1
2.86022281953907e-08	-0.324376845053945	0.054	0.134	0.00114291643645962	1 T stem-like TCF7+	PICALM
3.3993053399972e-08	-0.494051730615964	0.083	0.206	0.00135832842080948	1 T stem-like TCF7+	CMTM6
3.4326603597092e-08	-0.33241913578835	0.087	0.202	0.0013716567531362	1 T stem-like TCF7+	RTN4
3.56906140457397e-08	-0.505644038962818	0.09	0.202	0.00142616124665371	1 T stem-like TCF7+	RBPJ
3.80422707414412e-08	-0.473925263623812	0.047	0.128	0.00152013109655725	1 T stem-like TCF7+	GALNT1
4.28309070676105e-08	-0.492258502810308	0.062	0.126	0.00171148021551465	1 T stem-like TCF7+	IFI44L
4.49834727276749e-08	0.601131091067311	0.833	0.804	0.00179749458672516	1 T stem-like TCF7+	RPS4X
4.55808083581872e-08	-0.537714843809698	0.136	0.249	0.0018213635211848	1 T stem-like TCF7+	APOBEC3G
4.65994577336894e-08	-0.342924493486144	0.158	0.291	0.00186206773158049	1 T stem-like TCF7+	TLN1
4.93516779667411e-08	-0.49983434462262	0.052	0.137	0.00197204369987301	1 T stem-like TCF7+	SDCBP
4.99564560679084e-08	0.54094743795315	0.506	0.467	0.00199621002801755	1 T stem-like TCF7+	RPL37P23
5.19380761637743e-08	0.541815416208021	0.699	0.662	0.00207539358542826	1 T stem-like TCF7+	RPS2P5
5.61537317928146e-08	-0.355664755319117	0.107	0.21	0.00224384696870908	1 T stem-like TCF7+	SPCS1
5.82970404078892e-08	-0.666481509460396	0.087	0.218	0.00232949143765884	1 T stem-like TCF7+	EFHD2
5.98426407353017e-08	-0.265696993033998	0.384	0.554	0.00239125208114192	1 T stem-like TCF7+	UBC
6.54410967039821e-08	0.65731256669343	0.407	0.353	0.00261496078319442	1 T stem-like TCF7+	AC079250.1
7.45884943706326e-08	-0.492605321432699	0.109	0.213	0.00298048164655611	1 T stem-like TCF7+	SNORD3A
7.79739901803833e-08	0.596625643339238	0.437	0.398	0.00311576267361794	1 T stem-like TCF7+	RPS3AP47
8.25428599350444e-08	-0.260041512217606	0.043	0.105	0.00329833014014444	1 T stem-like TCF7+	TRIM8
8.48458689254114e-08	-0.323650699531386	0.161	0.295	0.00339035607639051	1 T stem-like TCF7+	PSME2
9.31860641024852e-08	0.442353854395867	0.646	0.583	0.00372362193547121	1 T stem-like TCF7+	CD52
9.58809256146636e-08	-0.539240230196477	0.025	0.101	0.00383130590663634	1 T stem-like TCF7+	AP1B1
1.0006090364358e-07	-0.611022544071199	0.052	0.11	0.00399833364869381	1 T stem-like TCF7+	TRGC2
1.035641972444e-07	-0.713686983910282	0.164	0.299	0.00413832175768897	1 T stem-like TCF7+	CST7
1.04726379632485e-07	-0.362031266506232	0.037	0.105	0.00418476140373448	1 T stem-like TCF7+	IFNGR1
1.06394333792767e-07	-0.297333194683158	0.121	0.234	0.00425141118402517	1 T stem-like TCF7+	2002-09-01
1.07143576816603e-07	-0.327061328505651	0.111	0.223	0.00428135018601465	1 T stem-like TCF7+	TMEM59
1.11820728117498e-07	-0.329886344987474	0.051	0.13	0.0044682444748471	1 T stem-like TCF7+	ZNF106
1.12119412869186e-07	-0.442046505914635	0.039	0.119	0.00448017961883981	1 T stem-like TCF7+	LAMP2
1.28117777765773e-07	-0.592561992668259	0.069	0.159	0.00511945828174254	1 T stem-like TCF7+	HSPB1
1.38837314325417e-07	0.609890521901446	0.654	0.593	0.00554780024312935	1 T stem-like TCF7+	BTG1
1.43046509348414e-07	0.285360185491862	0.484	0.372	0.00571599546705326	1 T stem-like TCF7+	IL32
1.46798724901599e-07	-0.415885107742031	0.046	0.133	0.00586593024834299	1 T stem-like TCF7+	CNDP2
1.49305810144841e-07	-0.269156844929624	0.109	0.199	0.00596611086757771	1 T stem-like TCF7+	CASP4
1.52714705955391e-07	-0.49238071441299	0.201	0.39	0.00610232693527147	1 T stem-like TCF7+	CTD-2545G14.7
1.559193780283e-07	-0.434479046844012	0.046	0.115	0.00623038242663283	1 T stem-like TCF7+	SERPINB9
1.5946187659891e-07	-0.294837443121285	0.118	0.227	0.00637193712701583	1 T stem-like TCF7+	LASP1
1.70639018388457e-07	-0.459662077323103	0.044	0.136	0.00681856453578434	1 T stem-like TCF7+	KDELR2
1.73169010247491e-07	0.6926025678161	0.523	0.458	0.00691966048047951	1 T stem-like TCF7+	RPL18AP3
1.79251788338895e-07	0.638655357985076	0.332	0.28	0.00716272221023391	1 T stem-like TCF7+	CTD-2248H3.1
1.99046750906733e-07	-0.381881082924072	0.161	0.323	0.00795370911948214	1 T stem-like TCF7+	ARF1
2.00317791639183e-07	-0.398732800612463	0.115	0.234	0.0080044986361101	1 T stem-like TCF7+	UBE2L6
2.03125922463619e-07	-0.31178826640777	0.045	0.107	0.00811670873572373	1 T stem-like TCF7+	TMEM167A
2.13817348176328e-07	-0.593008937438042	0.255	0.376	0.00854392741577789	1 T stem-like TCF7+	SSR4
2.46103403933358e-07	-0.283786883168896	0.121	0.218	0.00983404591777307	1 T stem-like TCF7+	RNASET2
2.581208634922e-07	-0.424429149327567	0.054	0.147	0.0103142515842848	1 T stem-like TCF7+	ATP1B3
2.63573258100837e-07	0.969991540793187	0.132	0.045	0.0105321238204513	1 T stem-like TCF7+	FLT3LG
2.86358274436806e-07	0.549139711631399	0.373	0.316	0.0114425902882203	1 T stem-like TCF7+	CD48
2.95453352633209e-07	-0.499991813984192	0.143	0.223	0.0118060205178704	1 T stem-like TCF7+	IL2RB
3.39258204309291e-07	-0.333987795456246	0.068	0.163	0.0135564185859949	1 T stem-like TCF7+	RAB8A
3.45376398611243e-07	0.638901857475287	0.122	0.077	0.0138008955121067	1 T stem-like TCF7+	GIMAP1
3.47717333813856e-07	-0.34362049771048	0.076	0.167	0.0138944369418679	1 T stem-like TCF7+	LAMP1
3.50548621642037e-07	-0.363725973204565	0.04	0.119	0.0140075723721942	1 T stem-like TCF7+	TXNDC17
3.64815444153658e-07	-0.4289936585673	0.273	0.417	0.014577660332936	1 T stem-like TCF7+	COTL1
3.74154375005223e-07	-0.272172193479698	0.055	0.11	0.0149508346708337	1 T stem-like TCF7+	MAPRE2
3.83621669364329e-07	0.736788874742819	0.468	0.394	0.0153291382861292	1 T stem-like TCF7+	RPL17
3.87489633554322e-07	-0.451272023443113	0.031	0.102	0.0154836982671971	1 T stem-like TCF7+	THEMIS2
4.5788933230595e-07	0.574355788659458	0.702	0.658	0.0182967998296135	1 T stem-like TCF7+	AC016739.2
4.71831354739083e-07	0.66540405275555	0.218	0.165	0.018853909104019	1 T stem-like TCF7+	RPS12P23
4.73272750013145e-07	-0.297060631049183	0.065	0.143	0.0189115058177753	1 T stem-like TCF7+	HSP90AB3P
4.89503457973993e-07	-0.332773493678693	0.072	0.153	0.0195600686771828	1 T stem-like TCF7+	LIMS1
4.94741531325045e-07	0.629093532669896	0.253	0.203	0.0197693768502175	1 T stem-like TCF7+	RPS23P8
5.1203466224486e-07	-0.589150892174087	0.146	0.261	0.0204603930686424	1 T stem-like TCF7+	CSTB
5.14049819799022e-07	-0.70558475690264	0.088	0.166	0.0205409167493491	1 T stem-like TCF7+	TIMP1
5.14051771852914e-07	-0.436670058890692	0.089	0.203	0.0205409947514706	1 T stem-like TCF7+	POMP
5.31309717987606e-07	-0.394585757427744	0.047	0.128	0.0212306050210668	1 T stem-like TCF7+	CNPY3
5.37469376701445e-07	-0.446493652186515	0.038	0.126	0.0214767388236131	1 T stem-like TCF7+	HSBP1
5.60785899693307e-07	-0.364258425867021	0.094	0.189	0.0224084437658449	1 T stem-like TCF7+	SPCS3
5.78335175232706e-07	-0.450073934705336	0.154	0.258	0.0231096952671237	1 T stem-like TCF7+	GBP5
6.22544622455475e-07	-0.426271915594071	0.229	0.383	0.0248762605686983	1 T stem-like TCF7+	SUB1
6.36397522338768e-07	0.367218691245383	0.298	0.27	0.0254298085951348	1 T stem-like TCF7+	ARL4C
6.45857198177384e-07	0.558552284003304	0.831	0.791	0.0258078077819701	1 T stem-like TCF7+	RPS23
6.49222171004586e-07	-0.32000669124371	0.115	0.231	0.0259422687311723	1 T stem-like TCF7+	PSMB1
6.52982910706886e-07	-0.331410183373964	0.048	0.131	0.0260925441289364	1 T stem-like TCF7+	AP2S1
6.57993166648338e-07	-0.554248834855259	0.179	0.317	0.0262927489461009	1 T stem-like TCF7+	ID2
6.61515558727849e-07	-0.321396688146292	0.042	0.108	0.0264335002112061	1 T stem-like TCF7+	PYCARD
6.71678943237365e-07	0.387856305186238	0.541	0.374	0.0268396188928219	1 T stem-like TCF7+	TRAC
7.58940351159017e-07	-0.501277977869108	0.089	0.179	0.0303264974919632	1 T stem-like TCF7+	GBP4
8.14052294243132e-07	0.32875776242249	0.627	0.551	0.0325287156256613	1 T stem-like TCF7+	IFITM1
8.83387193763809e-07	-0.334965333814725	0.062	0.159	0.0352992688756081	1 T stem-like TCF7+	C1orf43
9.02561818275599e-07	0.624057147582748	0.611	0.579	0.0360654676964747	1 T stem-like TCF7+	RPS12P26
9.33050318843211e-07	0.688501273397207	0.167	0.121	0.0372837576906559	1 T stem-like TCF7+	AC007387.2
9.46411752755131e-07	-0.260296198538553	0.199	0.324	0.0378176672283423	1 T stem-like TCF7+	DEK
9.89879353465926e-07	0.449011103002329	0.727	0.714	0.0395545890851449	1 T stem-like TCF7+	RPL7A
9.93750579295295e-07	0.566333761692668	0.74	0.702	0.0397092793980607	1 T stem-like TCF7+	RPL5
1.01274037776482e-06	-0.548586671358186	0.048	0.116	0.0404680927551043	1 T stem-like TCF7+	HSPH1
1.03164121831963e-06	0.851016894842196	0.145	0.081	0.0412233514428341	1 T stem-like TCF7+	RPS18P12
1.03410161795036e-06	-0.280281786536546	0.072	0.173	0.0413216665516784	1 T stem-like TCF7+	DDOST
1.03776369484538e-06	-0.285787514058486	0.063	0.142	0.0414679994823267	1 T stem-like TCF7+	USF2
1.05503997692054e-06	-0.520947921473829	0.026	0.104	0.042158342437768	1 T stem-like TCF7+	ATP6V1B2
1.05966733240079e-06	-0.692210694594611	0.038	0.104	0.042343246935403	1 T stem-like TCF7+	EOMES
1.06581343646862e-06	-0.353016571194849	0.16	0.299	0.0425888391078495	1 T stem-like TCF7+	MTDH
1.27679735003966e-06	0.515543308539143	0.135	0.105	0.0510195453102348	1 T stem-like TCF7+	RPS4XP22
1.41806518317753e-06	-0.410612696278034	0.142	0.261	0.0566644666545908	1 T stem-like TCF7+	TAP1
1.45690200585701e-06	-0.379395276019793	0.12	0.239	0.0582163472520401	1 T stem-like TCF7+	SEC61B
1.62307527809683e-06	0.55403110137066	0.193	0.153	0.0648564650374711	1 T stem-like TCF7+	RPL31P7
1.64864175475014e-06	0.701706772478321	0.129	0.077	0.0658780758780608	1 T stem-like TCF7+	FAM102A
1.66471433602862e-06	-0.394192082179306	0.052	0.138	0.0665203201533677	1 T stem-like TCF7+	VOPP1
1.70200371601651e-06	-0.362803491244379	0.06	0.124	0.0680103664883036	1 T stem-like TCF7+	SMC4
1.710927144443e-06	0.566731499669241	0.807	0.78	0.0683669377647977	1 T stem-like TCF7+	RPS13
1.74610137352141e-06	-0.536048087375649	0.081	0.17	0.0697724647845422	1 T stem-like TCF7+	SEC11C
1.81429207135603e-06	-0.557181485467264	0.044	0.121	0.0724972968793154	1 T stem-like TCF7+	POU2F2
1.83790562575186e-06	-0.373171281550527	0.132	0.235	0.0734408708994186	1 T stem-like TCF7+	SP110
1.93184104364682e-06	-0.297016990066616	0.047	0.108	0.0771944362630832	1 T stem-like TCF7+	CHMP4B
1.97934787317482e-06	0.3961568415915	0.911	0.903	0.0790927616641926	1 T stem-like TCF7+	RPS19
1.98757305262516e-06	-0.360941216481139	0.081	0.155	0.0794214316098486	1 T stem-like TCF7+	CCDC69
1.99356235160405e-06	-0.336446461256975	0.174	0.296	0.0796607580077462	1 T stem-like TCF7+	HMGB1P5
2.04279680260116e-06	-1.13240866099573	0.135	0.228	0.0816281174351399	1 T stem-like TCF7+	XBP1
2.21160712396847e-06	-0.279680545735131	0.056	0.141	0.0883736090666561	1 T stem-like TCF7+	TALDO1
2.25128388529844e-06	-0.484983823346595	0.042	0.122	0.0899590527726403	1 T stem-like TCF7+	GGA2
2.28511748015041e-06	0.556184057125886	0.64	0.595	0.0913110093893302	1 T stem-like TCF7+	RPL3P4
2.29771269271777e-06	0.44858588995579	0.463	0.45	0.0918143014883092	1 T stem-like TCF7+	RPL7AP6
2.4015157624041e-06	-0.307838901209884	0.041	0.111	0.0959621683499052	1 T stem-like TCF7+	ETF1
2.4732492725009e-06	-0.435740971128923	0.07	0.158	0.0988285676798636	1 T stem-like TCF7+	CD84
2.51011208210549e-06	0.82337500154021	0.14	0.075	0.100301568688853	1 T stem-like TCF7+	BCL11B
2.56837256352826e-06	-0.307521634506465	0.136	0.258	0.102629599266026	1 T stem-like TCF7+	MOB1A
2.57816241369986e-06	-0.268683718794607	0.178	0.283	0.103020791889033	1 T stem-like TCF7+	EZR
2.58294929747108e-06	0.779058601025882	0.159	0.099	0.103212070977647	1 T stem-like TCF7+	PIK3IP1
2.64966810785464e-06	-0.284905298968282	0.943	0.957	0.105878087921763	1 T stem-like TCF7+	HLA-B
2.73088096647579e-06	0.682115446271278	0.174	0.121	0.109123272539406	1 T stem-like TCF7+	RPS3AP25
2.92795389388853e-06	0.812106283998616	0.106	0.056	0.116998109645892	1 T stem-like TCF7+	RCAN3
3.21583499214962e-06	-0.275253586243151	0.051	0.116	0.128501550451307	1 T stem-like TCF7+	VTI1B
3.22119793448181e-06	-0.260702414221188	0.076	0.162	0.128715848263959	1 T stem-like TCF7+	HNRNPAB
3.34447166901088e-06	0.700620570902883	0.416	0.36	0.133641743422006	1 T stem-like TCF7+	RPL18A
3.51389532978602e-06	-0.473684868168895	0.241	0.309	0.14041174348292	1 T stem-like TCF7+	GZMA
3.7173092411064e-06	-0.288879897454527	0.053	0.137	0.148539959965371	1 T stem-like TCF7+	RAB10
3.74241063985144e-06	-0.259121458645038	0.08	0.15	0.149542986757824	1 T stem-like TCF7+	FTH1P2
3.98298527687023e-06	-0.699830558867923	0.021	0.104	0.159156108678458	1 T stem-like TCF7+	ENTPD1
3.98791457017934e-06	-0.323950990720451	0.096	0.195	0.159353078309796	1 T stem-like TCF7+	PRPF40A
4.24709566731019e-06	-0.344918192076901	0.156	0.257	0.169709695770048	1 T stem-like TCF7+	FTH1P8
4.56777510583705e-06	0.63978201089274	0.175	0.14	0.182523725454143	1 T stem-like TCF7+	TNFAIP3
4.58787009141173e-06	-0.316753668044459	0.038	0.113	0.183326700982721	1 T stem-like TCF7+	RCC2
4.91759605095647e-06	-0.284720844428771	0.076	0.143	0.19650222060017	1 T stem-like TCF7+	TMPO
4.92644378161482e-06	-0.32404829474613	0.08	0.162	0.196855767069547	1 T stem-like TCF7+	ARPC5L
5.14689650155889e-06	0.554391764983866	0.251	0.223	0.205664837305792	1 T stem-like TCF7+	RPL7AP30
5.15329519711597e-06	-0.453263949337056	0.089	0.182	0.205920522781557	1 T stem-like TCF7+	EPSTI1
5.29683827190703e-06	-0.324238768776402	0.077	0.164	0.211656360507133	1 T stem-like TCF7+	CARD16
5.38896738776024e-06	0.716234901069642	0.221	0.164	0.215337747847512	1 T stem-like TCF7+	RPL36A-HNRNPH2
5.40892415549695e-06	-0.3025664664731	0.055	0.133	0.216135200329503	1 T stem-like TCF7+	ZFAND5
5.63209579065219e-06	0.726233140008055	0.194	0.129	0.225052915698671	1 T stem-like TCF7+	CD69
6.36731142695377e-06	-0.273566675739581	0.07	0.141	0.254431397309646	1 T stem-like TCF7+	PARP9
6.37402075555382e-06	0.615338990953577	0.573	0.514	0.254699495371175	1 T stem-like TCF7+	RPSA
6.56583460813127e-06	-0.493379928948852	0.059	0.133	0.262364185106317	1 T stem-like TCF7+	SEL1L3
6.88669143067567e-06	-0.273396492181505	0.124	0.225	0.275185302878369	1 T stem-like TCF7+	ZYX
7.30089173055422e-06	-0.294922302336628	0.055	0.125	0.291736332661216	1 T stem-like TCF7+	NASP
7.35475535201736e-06	-0.397878031567537	0.044	0.111	0.293888669111262	1 T stem-like TCF7+	GNPTAB
8.04785862186804e-06	-0.498766509076368	0.049	0.145	0.321584382671225	1 T stem-like TCF7+	GRB2
8.55050570302396e-06	-0.276276898579355	0.053	0.1	0.341669657387134	1 T stem-like TCF7+	RNF19A
8.80039919007259e-06	-1.04338396854536	0.123	0.189	0.351655151236111	1 T stem-like TCF7+	GNLY
9.39514242416431e-06	-0.356200653139131	0.045	0.128	0.375420496127182	1 T stem-like TCF7+	HM13
1.00981107247561e-05	0.563830684483662	0.182	0.147	0.403510406450528	1 T stem-like TCF7+	SNORA21
1.04000230854703e-05	-0.424558753822152	0.089	0.161	0.415574522472307	1 T stem-like TCF7+	RAB27A
1.05450067774287e-05	-0.325035280740592	0.143	0.28	0.421367925819273	1 T stem-like TCF7+	DYNLL1
1.13761725068832e-05	0.738427128441571	0.101	0.055	0.454580477202547	1 T stem-like TCF7+	ABLIM1
1.1433564056151e-05	-0.324154069957911	0.053	0.141	0.456873786119738	1 T stem-like TCF7+	RNF181
1.16923552158389e-05	0.681111421430399	0.351	0.295	0.467214822069705	1 T stem-like TCF7+	RPL5P34
1.17953782562964e-05	0.341366628942088	0.847	0.834	0.471331519743348	1 T stem-like TCF7+	RPS2
1.27347016881438e-05	-0.286330324175174	0.834	0.906	0.508865944756538	1 T stem-like TCF7+	HLA-A
1.29315678354902e-05	0.431111282852588	0.245	0.204	0.516732519138352	1 T stem-like TCF7+	SYNE2
1.32289711874415e-05	-0.294012953138279	0.09	0.183	0.528616459678975	1 T stem-like TCF7+	YWHAG
1.32524676577855e-05	-0.3811356819034	0.094	0.208	0.529555355137452	1 T stem-like TCF7+	FAM49B
1.33432464100637e-05	0.442566664190595	0.546	0.536	0.533182783299735	1 T stem-like TCF7+	RPS7P1
1.33723448433085e-05	0.524926927191744	0.599	0.583	0.534345527593765	1 T stem-like TCF7+	RPL6
1.34742720547426e-05	-0.279501346341682	0.043	0.107	0.538418437035459	1 T stem-like TCF7+	SFT2D1
1.47570340346925e-05	-0.41068584977897	0.037	0.1	0.589676322992276	1 T stem-like TCF7+	ERLEC1
1.51110641593233e-05	-0.870188516877041	0.132	0.225	0.603823012742401	1 T stem-like TCF7+	IFITM3
1.51252831455132e-05	-0.261478971066127	0.105	0.208	0.604391189211563	1 T stem-like TCF7+	SHFM1
1.54955597489189e-05	0.610015221981871	0.16	0.112	0.61918707200705	1 T stem-like TCF7+	LAT
1.60144954878301e-05	0.616896091989588	0.44	0.402	0.639923225198205	1 T stem-like TCF7+	RPL22
1.63173909841536e-05	-0.352962117409106	0.134	0.228	0.652026626335794	1 T stem-like TCF7+	SLA
1.65261781531433e-05	-0.262702059805461	0.044	0.112	0.660369552821454	1 T stem-like TCF7+	MLEC
1.76144785917699e-05	-0.316858057159531	0.084	0.187	0.703856950048532	1 T stem-like TCF7+	SEC11A
1.86707528642818e-05	0.602383123969051	0.139	0.094	0.746064613703835	1 T stem-like TCF7+	CTD-2287O16.1
2.07047672008437e-05	0.614788497352555	0.275	0.224	0.827341792578515	1 T stem-like TCF7+	GAS5
2.10321363714574e-05	-0.250472736995556	0.104	0.203	0.840423137267068	1 T stem-like TCF7+	ENSA
2.12169370974657e-05	0.632195216202276	0.225	0.177	0.847807589477632	1 T stem-like TCF7+	SNORD33
2.30205112720526e-05	-0.253695763337448	0.066	0.141	0.919876609919949	1 T stem-like TCF7+	COPA
2.49529656041334e-05	-0.255778846721033	0.233	0.34	0.997095552575566	1 T stem-like TCF7+	RNF213
2.72551030776291e-05	0.536502885524006	0.416	0.368	1	1 T stem-like TCF7+	CXCR4
2.72613056088222e-05	0.600027413510124	0.321	0.281	1	1 T stem-like TCF7+	RPS2P7
2.85904932985739e-05	0.44009472150867	0.139	0.106	1	1 T stem-like TCF7+	KLF2
3.11592510680868e-05	-0.292893482827166	0.049	0.119	1	1 T stem-like TCF7+	NFE2L2
3.14735640441233e-05	0.687601231039202	0.203	0.157	1	1 T stem-like TCF7+	RPL14P1
3.21622856476259e-05	-0.369578839097724	0.069	0.144	1	1 T stem-like TCF7+	C1orf162
3.370471148923e-05	-0.264938618038727	0.061	0.132	1	1 T stem-like TCF7+	MAPKAPK2
3.46794521786507e-05	0.533712595761942	0.1	0.068	1	1 T stem-like TCF7+	RPS2P46
3.49400782881579e-05	-0.282589468316792	0.066	0.156	1	1 T stem-like TCF7+	CLTA
3.93007470924842e-05	0.717774567530524	0.143	0.087	1	1 T stem-like TCF7+	CD6
4.16102053162772e-05	0.484448578943643	0.278	0.261	1	1 T stem-like TCF7+	RPS17
4.338309826497e-05	-0.582744313593247	0.044	0.123	1	1 T stem-like TCF7+	IRF7
4.55509920681481e-05	-0.332014514235976	0.063	0.136	1	1 T stem-like TCF7+	IRF2
4.8472060871625e-05	0.403192847936082	0.449	0.455	1	1 T stem-like TCF7+	RPL41
4.85594967272239e-05	-0.268720486780068	0.172	0.292	1	1 T stem-like TCF7+	NUCKS1
4.90528102719068e-05	-0.329825929756149	0.039	0.1	1	1 T stem-like TCF7+	IGF2R
5.16395500556838e-05	-0.354980938824576	0.081	0.175	1	1 T stem-like TCF7+	EIF2AK2
5.70159241697896e-05	0.650327125580366	0.189	0.133	1	1 T stem-like TCF7+	RPL34P31
5.71861606231064e-05	-0.359791658341003	0.1	0.18	1	1 T stem-like TCF7+	BTG2
5.90942002039913e-05	0.303300752768085	0.458	0.375	1	1 T stem-like TCF7+	CD2
6.02340818378052e-05	-0.325510185047199	0.055	0.114	1	1 T stem-like TCF7+	TRIM38
6.1135418744084e-05	-0.282466658060212	0.053	0.125	1	1 T stem-like TCF7+	DNAJC3
6.7213006393944e-05	-0.373734952368752	0.114	0.207	1	1 T stem-like TCF7+	PABPN1
6.86620453073882e-05	-0.276308340936439	0.241	0.374	1	1 T stem-like TCF7+	HMGB1
7.2120244085196e-05	-0.384261338325625	0.075	0.17	1	1 T stem-like TCF7+	VCP
7.21747810207689e-05	0.472091358942525	0.629	0.631	1	1 T stem-like TCF7+	RPL29
7.58041390692458e-05	-0.377028838089046	0.121	0.207	1	1 T stem-like TCF7+	XAF1
8.11950714102184e-05	-0.679778338416563	0.105	0.198	1	1 T stem-like TCF7+	GBP1
8.35830772280804e-05	0.424478300949881	0.246	0.223	1	1 T stem-like TCF7+	EMB
9.04899442764345e-05	0.724075736844344	0.11	0.062	1	1 T stem-like TCF7+	DGKA
9.9475196912762e-05	0.444417651676413	0.752	0.751	1	1 T stem-like TCF7+	RPL35
0.000100517128950306	-0.31398578705929	0.104	0.218	1	1 T stem-like TCF7+	MBD2
0.000100831415402729	0.431120264698373	0.777	0.777	1	1 T stem-like TCF7+	RPS15
0.000100957439526262	-0.570138942456512	0.063	0.122	1	1 T stem-like TCF7+	HOPX
0.000101537755109413	0.371346499431711	0.741	0.725	1	1 T stem-like TCF7+	RPS7
0.000101974384632038	-0.453153762707212	0.088	0.184	1	1 T stem-like TCF7+	VMP1
0.000107454856789801	-0.267788813367578	0.147	0.261	1	1 T stem-like TCF7+	PSMB8
0.000118931018536894	0.601282170678621	0.721	0.731	1	1 T stem-like TCF7+	UBA52
0.000119928573682019	-0.301139396953832	0.099	0.205	1	1 T stem-like TCF7+	PSMA2
0.000133496154696584	-0.251828576813848	0.07	0.157	1	1 T stem-like TCF7+	PSMD8
0.000137358063044048	-0.567026938301605	0.038	0.116	1	1 T stem-like TCF7+	SEL1L
0.000138498791107482	-0.283711753124006	0.043	0.112	1	1 T stem-like TCF7+	RAB1A
0.000141310439312103	0.368044763166711	0.377	0.287	1	1 T stem-like TCF7+	CD3D
0.0001434455224721	0.634406764098584	0.297	0.254	1	1 T stem-like TCF7+	CTC-260E6.2
0.000151645816459617	-0.310546162096177	0.488	0.602	1	1 T stem-like TCF7+	LAPTM5
0.000170269308270774	0.432070239102608	0.104	0.075	1	1 T stem-like TCF7+	CTD-2576F9.1
0.000182185490544992	0.576463663899153	0.44	0.405	1	1 T stem-like TCF7+	EEF1A1
0.000211747996825731	-0.471375162696738	0.146	0.258	1	1 T stem-like TCF7+	TUBB
0.000216434779286167	-0.255156016258105	0.095	0.188	1	1 T stem-like TCF7+	PPIB
0.000217867537208106	-0.330689727015937	0.052	0.134	1	1 T stem-like TCF7+	BST2
0.000230092617883522	0.590094971285352	0.157	0.125	1	1 T stem-like TCF7+	LEPROTL1
0.000242362251464284	-0.281388177396132	0.071	0.158	1	1 T stem-like TCF7+	AC011933.1
0.000243381770443263	-0.343880922541983	0.084	0.184	1	1 T stem-like TCF7+	DNAJB11
0.000246799112335987	0.602187314659705	0.207	0.19	1	1 T stem-like TCF7+	TMEM123
0.000257934238998367	0.365764402639121	0.171	0.178	1	1 T stem-like TCF7+	C12orf57
0.00026611120935668	-0.345567723596726	0.049	0.123	1	1 T stem-like TCF7+	IFI27L2
0.000266844030935037	0.449241715136608	0.647	0.605	1	1 T stem-like TCF7+	TXNIP
0.000284510076907786	-0.290005788948443	0.103	0.203	1	1 T stem-like TCF7+	PARP1
0.000284575460518663	-0.338947004171571	0.086	0.127	1	1 T stem-like TCF7+	PIM2
0.0002888335517401	-0.284589976196246	0.047	0.104	1	1 T stem-like TCF7+	NCOA1
0.000296564675844695	-0.453390661433938	0.038	0.11	1	1 T stem-like TCF7+	VIMP
0.000298921540590949	-0.307163717389051	0.049	0.107	1	1 T stem-like TCF7+	MYO1F
0.000311123954661256	-0.253717822682451	0.209	0.319	1	1 T stem-like TCF7+	STAT1
0.000325290040948158	-0.36062539178078	0.069	0.114	1	1 T stem-like TCF7+	SH2D2A
0.000348578572286246	-0.384778492253857	0.13	0.225	1	1 T stem-like TCF7+	CD97
0.000350834837585523	0.56199174251676	0.664	0.645	1	1 T stem-like TCF7+	PABPC1
0.000352232568163078	-0.303787842091336	0.061	0.117	1	1 T stem-like TCF7+	XRN1
0.000354711642663218	-0.319714174064564	0.09	0.172	1	1 T stem-like TCF7+	TACC1
0.00035611750865628	0.479036384483439	0.299	0.276	1	1 T stem-like TCF7+	SNHG6
0.000374608283443038	0.450501781931977	0.254	0.227	1	1 T stem-like TCF7+	GIMAP4
0.000374896559552575	0.421848925213411	0.276	0.264	1	1 T stem-like TCF7+	RPL39
0.000442875516223914	-0.39860687991676	0.093	0.196	1	1 T stem-like TCF7+	HDGF
0.00045163275418434	-0.366396356915598	0.058	0.133	1	1 T stem-like TCF7+	MANF
0.000504679553558348	-0.250857977996917	0.045	0.115	1	1 T stem-like TCF7+	RNH1
0.000508773446099453	0.352544665917945	0.264	0.245	1	1 T stem-like TCF7+	SLFN5
0.000575123026200752	-0.668582240723401	0.051	0.102	1	1 T stem-like TCF7+	PLIN2
0.000576317947520113	0.596916224200207	0.238	0.197	1	1 T stem-like TCF7+	RPL10AP6
0.000580213830182056	-0.273839183968736	0.049	0.106	1	1 T stem-like TCF7+	NCOA3
0.000592155436637148	-0.251682777685435	0.064	0.132	1	1 T stem-like TCF7+	GLRX
0.000593137254510974	-0.43121499828449	0.093	0.201	1	1 T stem-like TCF7+	SERPINB1
0.00059758889542054	-0.296467606451254	0.105	0.212	1	1 T stem-like TCF7+	SSR1
0.00060905674668369	-0.35502112014183	0.132	0.199	1	1 T stem-like TCF7+	CD27
0.000660620437552814	0.469265680445201	0.312	0.305	1	1 T stem-like TCF7+	AB019441.29
0.000678122202447056	-0.41136060824343	0.079	0.132	1	1 T stem-like TCF7+	CD8B
0.000721638897960605	-0.316881775607727	0.074	0.109	1	1 T stem-like TCF7+	CXCR6
0.000722141571028932	-0.33774549395609	0.084	0.16	1	1 T stem-like TCF7+	OAS2
0.000753596684521759	0.701772954804336	0.356	0.327	1	1 T stem-like TCF7+	TMEM66
0.000773669945310552	0.619130181112109	0.277	0.234	1	1 T stem-like TCF7+	RPL5P4
0.000781666713752436	0.414445337911374	0.11	0.096	1	1 T stem-like TCF7+	RPS7P11
0.000800736710321244	-0.386729341265723	0.102	0.165	1	1 T stem-like TCF7+	SAMD9
0.00085547394543421	-0.26123238868988	0.045	0.107	1	1 T stem-like TCF7+	KCTD20
0.000859237030051424	0.571906677655734	0.461	0.434	1	1 T stem-like TCF7+	AC007969.5
0.000885684845012971	0.564337058012124	0.278	0.245	1	1 T stem-like TCF7+	RPL3P2
0.000927168819026493	-0.301865730950477	0.048	0.115	1	1 T stem-like TCF7+	VAMP5
0.0009392104161363	-0.795045703890576	0.518	0.527	1	1 T stem-like TCF7+	CCL5
0.000950252453038222	-0.274428377726041	0.049	0.12	1	1 T stem-like TCF7+	AUP1
0.000978839222748618	-0.277906614518355	0.05	0.124	1	1 T stem-like TCF7+	TMEM109
0.00106958802456089	0.575995009609136	0.394	0.37	1	1 T stem-like TCF7+	GLTSCR2
0.00108716645046816	-0.496274732745763	0.046	0.107	1	1 T stem-like TCF7+	RNU2-2P
0.00109719419414344	-0.515619445949036	0.141	0.258	1	1 T stem-like TCF7+	GBP2
0.00117443653664784	0.294363137606041	0.108	0.106	1	1 T stem-like TCF7+	RPL13AP20
0.00146802158466661	0.487858175070436	0.364	0.339	1	1 T stem-like TCF7+	SC22CB-1E7.1
0.0015330942009923	0.513906389703207	0.22	0.201	1	1 T stem-like TCF7+	ANXA1
0.00158381146931875	-0.309095911153368	0.153	0.271	1	1 T stem-like TCF7+	PSMB9
0.00167293414457426	0.431563565524396	0.103	0.08	1	1 T stem-like TCF7+	RPL10AP2
0.00173197016969055	0.619179013676841	0.388	0.348	1	1 T stem-like TCF7+	RPS11P5
0.00179261405245578	0.546592442699801	0.102	0.08	1	1 T stem-like TCF7+	SORL1
0.00214753237549448	0.268772112946333	0.109	0.123	1	1 T stem-like TCF7+	TNRC6B
0.00238144185871114	0.583155556656163	0.172	0.145	1	1 T stem-like TCF7+	RPL4P4
0.00240133083411986	0.450426700074175	0.182	0.159	1	1 T stem-like TCF7+	SELL
0.00263935533962463	0.427764840446139	0.182	0.167	1	1 T stem-like TCF7+	PCED1B-AS1
0.00277942428692599	0.30415171406014	0.399	0.394	1	1 T stem-like TCF7+	FYB
0.00292863539458241	-0.30244860757426	0.054	0.1	1	1 T stem-like TCF7+	MX2
0.00298850528133197	-0.453949381088322	0.067	0.103	1	1 T stem-like TCF7+	AC073610.5
0.00306313930931476	-0.297165911524076	0.109	0.173	1	1 T stem-like TCF7+	PRDM1
0.00331012114026103	0.556547782771167	0.129	0.096	1	1 T stem-like TCF7+	RPL23P8
0.00361606433074947	0.354586028320922	0.317	0.337	1	1 T stem-like TCF7+	SYVN1
0.00374643015498182	-0.278084434956014	0.079	0.136	1	1 T stem-like TCF7+	ARHGAP9
0.00375549283566971	0.494924926718169	0.145	0.118	1	1 T stem-like TCF7+	RPS20P10
0.00382195702642687	0.459970900859993	0.256	0.26	1	1 T stem-like TCF7+	SNHG5
0.00396448975856541	0.568745283523339	0.199	0.156	1	1 T stem-like TCF7+	RPS26P3
0.00396809378389021	0.351593746302573	0.274	0.216	1	1 T stem-like TCF7+	CD3G
0.00443366789267633	0.508854314916236	0.129	0.094	1	1 T stem-like TCF7+	RPS3AP6
0.00461734654018477	-0.330545592571049	0.041	0.115	1	1 T stem-like TCF7+	AKR1A1
0.00469382075931695	-0.265439062112627	0.058	0.121	1	1 T stem-like TCF7+	HIF1A
0.00474157491494079	0.558691689119453	0.142	0.131	1	1 T stem-like TCF7+	SNHG8
0.00523654140439291	-0.253622818220944	0.066	0.134	1	1 T stem-like TCF7+	LINC00152
0.00553529160201589	-0.541336173317466	0.072	0.171	1	1 T stem-like TCF7+	PARP14
0.0068502862812928	0.296932520154369	0.882	0.891	1	1 T stem-like TCF7+	RPS24
0.00714066962566415	0.301374949752484	0.162	0.167	1	1 T stem-like TCF7+	CD4
0.00721301483377542	-0.296572916766735	0.176	0.27	1	1 T stem-like TCF7+	ZFP36
0.00735562165457851	0.494473260723903	0.203	0.178	1	1 T stem-like TCF7+	RPL37P2
0.00764540838695437	-0.293223420050112	0.047	0.102	1	1 T stem-like TCF7+	ZCCHC6
0.00813050906310628	0.431721399737874	0.641	0.62	1	1 T stem-like TCF7+	RPLP0
0.0082604313238791	0.362113966830282	0.224	0.223	1	1 T stem-like TCF7+	CDC42SE2
0.00837423376958669	0.39379455012421	0.345	0.354	1	1 T stem-like TCF7+	RPL15P2
0.00839623543970138	0.452502228783913	0.261	0.237	1	1 T stem-like TCF7+	TSC22D3
0.00845060199204542	-0.320423656816369	0.048	0.107	1	1 T stem-like TCF7+	AGFG1
0.0086493746904398	-0.283431088309885	0.042	0.104	1	1 T stem-like TCF7+	SMS
0.00879394822236535	-0.291307969455197	0.053	0.1	1	1 T stem-like TCF7+	MYO1G
0.00890940206981352	-0.480117360395863	0.261	0.353	1	1 T stem-like TCF7+	HIST1H4C
0.00972313348780131	0.53002711217865	0.451	0.428	1	1 T stem-like TCF7+	EEF1B2
4.16510369242705e-261	4.24017357280351	0.749	0.025	1.66433378445693e-256	2 B mature	MS4A1
6.18121226903301e-227	1.51375393131557	0.955	0.388	2.4699506105829e-222	2 B mature	HLA-DRA
1.38692852434452e-212	2.97755826238543	0.719	0.062	5.54202769042825e-208	2 B mature	CD79A
1.85645954815193e-198	1.64146485810056	1	0.795	7.4182267084603e-194	2 B mature	CD74
5.29013059409509e-167	-2.72744284451732	0.159	0.656	2.11388328409446e-162	2 B mature	SRGN
6.49403569882053e-150	2.05864974231063	0.795	0.329	2.5949517248917e-145	2 B mature	CD37
6.39590955603752e-119	-3.83861960360079	0.13	0.575	2.55574149949703e-114	2 B mature	CCL5
1.144078410871e-115	2.01061357288912	0.597	0.166	4.57162292199943e-111	2 B mature	HLA-DQA1
1.86632994509523e-115	1.11231883492735	0.816	0.375	7.45766782760602e-111	2 B mature	HLA-DRB1
9.44157831852029e-108	2.88553349885612	0.416	0.014	3.77276028029752e-103	2 B mature	BANK1
1.14129944477432e-97	1.19156373849908	0.84	0.423	4.56051845137371e-93	2 B mature	HLA-DPA1
1.3352159234864e-96	-3.10241887076249	0.031	0.429	5.33538930865929e-92	2 B mature	IL32
2.9127056366361e-92	1.21811186127669	0.786	0.387	1.16388804534342e-87	2 B mature	HLA-DPB1
5.12762534597375e-90	-2.57299607458485	0.06	0.435	2.04894781199765e-85	2 B mature	FYB
2.74692494647635e-85	-2.93824884549459	0.053	0.425	1.09764373936248e-80	2 B mature	CD2
3.60874289073109e-85	2.46719910447499	0.394	0.044	1.44201757170724e-80	2 B mature	CD79B
5.05650646346365e-81	-1.92250171569429	0.167	0.543	2.02052941773544e-76	2 B mature	S100A4
1.95326077925425e-80	-3.16744973872133	0.022	0.366	7.80503474782206e-76	2 B mature	NKG7
1.04312144175349e-79	1.7233722695447	0.587	0.203	4.16820896910279e-75	2 B mature	XXbac-BPG254F23.6
3.54569297128239e-79	-2.64638753181841	0.072	0.432	1.41682345439473e-74	2 B mature	TRAC
1.44679660630837e-74	-2.99901368411259	0.018	0.336	5.78125455914762e-70	2 B mature	GZMA
2.42015531928246e-74	0.992926500220078	0.98	0.872	9.67069864032078e-70	2 B mature	RPS8
1.41799106277322e-73	2.46653427312914	0.29	0.009	5.66615048773551e-69	2 B mature	CD22
2.52889327700775e-71	1.6097612097748	0.595	0.195	1.01052046455953e-66	2 B mature	LTB
6.0452112363337e-71	2.51632186266645	0.306	0.01	2.41560595792658e-66	2 B mature	VPREB3
9.82066218820636e-71	0.95906150208561	0.985	0.917	3.92423840378538e-66	2 B mature	RPLP2
3.26878880941059e-70	1.73236725001058	0.442	0.127	1.30617532035238e-65	2 B mature	SELL
5.57557406003065e-70	-1.94295468364544	0.082	0.391	2.22794363864765e-65	2 B mature	HCST
2.62885904919179e-69	0.852126632077115	0.823	0.562	1.05046578746655e-64	2 B mature	CD52
3.73412490890981e-68	-2.42953301113027	0.027	0.334	1.49211897235127e-63	2 B mature	ID2
2.27440953779754e-65	1.82394222270198	0.416	0.107	9.0883130720852e-61	2 B mature	HLA-DQB1
3.25588444648172e-64	0.768266453581095	0.991	0.961	1.30101886596963e-59	2 B mature	EEF1A1P5
4.17486713316163e-62	2.16751046547712	0.254	0.009	1.66823515774006e-57	2 B mature	FCRLA
1.7151305326548e-61	2.26255224149827	0.328	0.044	6.85349009543532e-57	2 B mature	SMIM14
8.24346941348283e-61	-2.26455063744732	0.038	0.329	3.2940079429336e-56	2 B mature	CD3D
9.24697465080314e-61	-3.46797913541979	0.033	0.32	3.69499860071443e-56	2 B mature	CCL4
9.59926017679575e-59	-1.98560749006776	0.009	0.25	3.83576837404581e-54	2 B mature	CD3E
2.04342547402628e-58	-2.64280510011317	0.021	0.316	8.1653238516616e-54	2 B mature	CST7
5.86219272893533e-58	-1.70183755212092	0.214	0.533	2.34247359255527e-53	2 B mature	S100A6
3.03129731824996e-57	0.944450489854098	0.937	0.778	1.2112760953995e-52	2 B mature	RPS23
1.02541542379619e-56	-2.8619195557403	0.033	0.271	4.09745749194718e-52	2 B mature	GZMB
5.44427413631586e-56	1.58590124140794	0.36	0.1	2.17547750213045e-51	2 B mature	FAIM3
2.21740875457719e-54	2.13493770239999	0.26	0.026	8.86054364241498e-50	2 B mature	RALGPS2
1.76066922060744e-51	-2.04945006435802	0.17	0.448	7.03545813862525e-47	2 B mature	TRBC2
2.18426801573364e-51	-2.15338694734413	0.021	0.248	8.72811656407006e-47	2 B mature	CD3G
2.33492595245364e-51	-0.955633066033032	0.34	0.589	9.33013061340951e-47	2 B mature	MYL6
1.43292182152634e-50	-1.64729914840064	0.106	0.383	5.72581230663709e-46	2 B mature	S100A11
5.58784504455117e-50	1.77711803601708	0.278	0.048	2.2328470013522e-45	2 B mature	NAPSB
7.58177337919334e-50	1.93364436638066	0.278	0.056	3.02960082459187e-45	2 B mature	SWAP70
5.57008944202171e-49	0.693858218972125	0.971	0.893	2.22575204013745e-44	2 B mature	RPS11
4.0293137407099e-48	-1.68183540720247	0.095	0.352	1.61007347765027e-43	2 B mature	CD63
7.0991772536154e-48	-1.46040644497536	0.132	0.385	2.83676023877218e-43	2 B mature	LDHA
8.57451446267458e-48	-2.42010967642736	0.043	0.261	3.42629023414014e-43	2 B mature	TYROBP
1.85732363819715e-47	1.85181202820474	0.225	0.019	7.42167952587201e-43	2 B mature	SPIB
2.51248047553262e-47	-2.14129033599511	0.024	0.255	1.00396207321808e-42	2 B mature	GIMAP4
2.8482121766828e-47	1.85611987218139	0.21	0.007	1.13811710368068e-42	2 B mature	CTA-250D10.23
7.25413506052004e-47	-2.17824836125725	0.009	0.227	2.8986798288332e-42	2 B mature	CD7
7.94091282983987e-47	1.7457216833715	0.219	0.024	3.17310935767571e-42	2 B mature	BCL11A
1.13472197630984e-46	0.912599890208775	0.915	0.762	4.53423554513648e-42	2 B mature	SNORA52
7.92868791594641e-46	0.709734724259674	0.967	0.883	3.16822440433303e-41	2 B mature	RPS6
1.97410838225663e-45	-2.51936355004498	0.022	0.254	7.88833968465929e-41	2 B mature	PRF1
3.5184216042895e-45	0.692667039404072	0.972	0.895	1.40592608885804e-40	2 B mature	RPL13
4.30108230541511e-45	-1.51718067517186	0.084	0.302	1.71866947842082e-40	2 B mature	LGALS1
5.26323838231213e-45	0.725564292202074	0.932	0.824	2.1031374251881e-40	2 B mature	RPL23A
1.04676636023161e-44	0.687061163377758	0.962	0.875	4.18277369884948e-40	2 B mature	RPL19
3.12028883467115e-44	0.626510354987111	0.981	0.934	1.24683621544625e-39	2 B mature	RPS29
3.4837027191688e-44	1.55757170655321	0.289	0.09	1.39205276955266e-39	2 B mature	POU2F2
1.00527010413622e-43	1.76625967219741	0.234	0.038	4.01695880911792e-39	2 B mature	HVCN1
1.21732490256435e-43	0.727674449788629	0.943	0.831	4.86430857815689e-39	2 B mature	RPL11
1.46078231342258e-43	-1.80563945273531	0.052	0.28	5.83714004620527e-39	2 B mature	SAMHD1
1.87976138740084e-43	0.681796816689827	0.952	0.856	7.51133852791502e-39	2 B mature	RPL30
2.18788475553069e-43	0.757525968335578	0.937	0.823	8.74256869462509e-39	2 B mature	RPS2
3.3029943790245e-43	-1.82139776448626	0.049	0.269	1.3198435239144e-38	2 B mature	MT2A
5.09050136093569e-43	-2.37854662051972	0.033	0.273	2.03411343881629e-38	2 B mature	CD8A
1.38929089029656e-42	-1.59948472148587	0.064	0.298	5.55146746853602e-38	2 B mature	CTSC
1.9664129972788e-42	-1.80157685810271	0.02	0.226	7.85758969582636e-38	2 B mature	ANXA1
8.90409933874477e-42	-2.05951839166973	0.024	0.23	3.55798905476902e-37	2 B mature	GIMAP7
2.03285992632222e-41	1.82897275340982	0.31	0.071	8.12310497959097e-37	2 B mature	BASP1
6.99608015547735e-41	-1.95056053957709	0.019	0.201	2.7955636693272e-36	2 B mature	TIGIT
3.70877496187085e-40	1.88888029701416	0.199	0.011	1.48198938701397e-35	2 B mature	TLR10
4.29654595844191e-40	-1.65320159378194	0.038	0.257	1.7168567995338e-35	2 B mature	LCP2
4.67892138682379e-40	1.04528075776937	0.796	0.575	1.86965019696092e-35	2 B mature	MIR3654
1.36960713112283e-39	1.77594347182147	0.196	0.013	5.47281313525371e-35	2 B mature	CD19
1.45062597013826e-38	-2.43029946245129	0.051	0.238	5.79655631407548e-34	2 B mature	CST3
4.78532221850008e-38	1.14830346422629	0.82	0.608	1.91216690529044e-33	2 B mature	RPS5
4.89033400041506e-38	-1.84560422879195	0.025	0.2	1.95412856322585e-33	2 B mature	FCER1G
5.62317375281117e-38	1.72246425779975	0.17	0.003	2.24696399988581e-33	2 B mature	PAX5
1.73422934500689e-37	-1.30779667948304	0.052	0.249	6.92980703971301e-33	2 B mature	ANXA5
1.94418484324541e-37	0.636662628944696	0.964	0.9	7.76876821512431e-33	2 B mature	RPL27A
2.98359502806137e-37	-1.50953228705339	0.101	0.339	1.19221473726304e-32	2 B mature	S100A10
3.24167442908923e-37	1.52265198568028	0.247	0.071	1.29534068511976e-32	2 B mature	HLA-DOA
5.36027042358442e-37	-1.54550708002184	0.015	0.185	2.1419104585601e-32	2 B mature	CD4
1.74557618500345e-36	1.10453352189158	0.348	0.149	6.9751478776553e-32	2 B mature	HLA-DRB6
2.96605808816821e-36	-1.55341696989513	0.087	0.307	1.18520715145113e-31	2 B mature	TNFRSF1B
4.49613388272067e-36	1.53449760958344	0.25	0.046	1.79661013819635e-31	2 B mature	POU2AF1
1.45827822269133e-35	-3.23185650373178	0.029	0.2	5.82713395005227e-31	2 B mature	GNLY
2.45039354945136e-35	1.56591012422287	0.172	0.014	9.79152758425269e-31	2 B mature	HLA-DOB
3.40360340279956e-35	-1.62107643145006	0.021	0.184	1.36004588372467e-30	2 B mature	PRDM1
4.15720271964955e-35	-1.75880473807519	0.049	0.235	1.66117663474476e-30	2 B mature	IFITM3
6.85248282013518e-35	-1.16338192985341	0.479	0.736	2.73818361009781e-30	2 B mature	SH3BGRL3
7.25203856439989e-35	-2.30999481861024	0.013	0.184	2.89784208994855e-30	2 B mature	GZMH
1.07446462756209e-34	-1.60266472660817	0.017	0.178	4.29345320527537e-30	2 B mature	LGALS3
1.15088334594425e-34	-2.34109686388367	0.02	0.191	4.59881476205862e-30	2 B mature	CCL3
1.15155333054532e-34	1.30679535573902	0.338	0.141	4.60149195352605e-30	2 B mature	HLA-DMB
1.16822476831614e-34	-1.60811237224178	0.045	0.241	4.66810935171445e-30	2 B mature	CTSD
3.026336520029e-34	0.77125902056727	0.857	0.709	1.20929381003839e-29	2 B mature	RPL13AP25
3.78132056363235e-34	-1.65494686164679	0.08	0.297	1.51097788402185e-29	2 B mature	ARL4C
4.07668410236394e-34	-1.76821101658798	0.032	0.184	1.62900220046361e-29	2 B mature	AIF1
1.25763951202518e-33	-1.70428626711994	0.064	0.27	5.0254017261014e-29	2 B mature	SLFN5
1.41785195402661e-33	-1.17755300508002	0.355	0.585	5.66559462309495e-29	2 B mature	IFITM1
1.44806508601785e-33	0.562376749953867	0.978	0.923	5.78632327721873e-29	2 B mature	RPS12
1.62905081590455e-33	-1.70716851412436	0.051	0.209	6.50952415527297e-29	2 B mature	HSPA1A
2.13068816831648e-33	1.31517002533043	0.393	0.177	8.51401685177581e-29	2 B mature	RPL9
2.56798451693241e-33	-1.41517009358174	0.141	0.382	1.02614093312102e-28	2 B mature	ITGB2
2.7545905766553e-33	0.550030499325692	0.94	0.83	1.10070684852569e-28	2 B mature	RPS21
3.18406221470468e-33	-1.71943363404366	0.008	0.167	1.27231942037384e-28	2 B mature	MAF
4.98012788012961e-33	-1.51037116278514	0.028	0.19	1.99000929962099e-28	2 B mature	LCK
8.65146050150193e-33	0.751428302142142	0.887	0.754	3.45703710179516e-28	2 B mature	RPL12
1.1850823743721e-32	-2.25356606592465	0.021	0.185	4.73547065975346e-28	2 B mature	IL7R
1.27300446561028e-32	1.38492512785513	0.215	0.057	5.08679854413212e-28	2 B mature	CYB561A3
3.03234505506382e-32	1.61587183090151	0.277	0.094	1.21169476055295e-27	2 B mature	MEF2C
3.24554349536006e-32	-2.23652791430826	0.022	0.213	1.29688672531093e-27	2 B mature	LAG3
3.46165258923927e-32	0.719223897198133	0.845	0.689	1.38324175813412e-27	2 B mature	RPL5
6.88524705237339e-32	1.65545034594864	0.191	0.021	2.75127586965788e-27	2 B mature	CCR6
8.16789755504896e-32	-1.70686995365146	0.008	0.164	3.26381018402201e-27	2 B mature	CTSW
1.11176944546745e-31	-0.980374939673455	0.077	0.23	4.44251952714337e-27	2 B mature	TXN
1.35961337980594e-31	-1.94703105842293	0.007	0.159	5.43287910436654e-27	2 B mature	GZMK
2.79660259327593e-31	1.38213576046059	0.128	0.002	1.11749443024713e-26	2 B mature	LINC00926
5.80211467161118e-31	0.609055872230339	0.933	0.828	2.31846700162911e-26	2 B mature	RPS20
1.24947961468079e-30	-1.70375438646208	0.035	0.189	4.99279559230296e-26	2 B mature	GLUL
1.54806725255789e-30	-1.42415160617917	0.071	0.244	6.18592193449608e-26	2 B mature	RARRES3
2.23937916444811e-30	-1.84211551570469	0.014	0.171	8.94833520321819e-26	2 B mature	KLRK1
3.56872884671226e-30	-1.88850104914857	0.018	0.155	1.42602835985775e-25	2 B mature	TGFBI
4.48641560809413e-30	-1.81798305768474	0.013	0.16	1.79272681283833e-25	2 B mature	KLRD1
8.39444241623591e-30	0.708625234402676	0.951	0.843	3.35433524510371e-25	2 B mature	RPL32
1.32177813292422e-29	1.44249153291035	0.155	0.016	5.2816932413519e-25	2 B mature	PKIG
1.71908377566255e-29	1.03551234016991	0.59	0.347	6.86928685916998e-25	2 B mature	CXCR4
2.87179098301587e-29	-1.56768216610943	0.108	0.333	1.14753895890331e-24	2 B mature	RGS1
9.55063749580794e-29	0.522024061141191	0.94	0.867	3.8163392369499e-24	2 B mature	RPL26
1.69388040513706e-28	1.45306056815581	0.219	0.063	6.76857671088719e-24	2 B mature	TCF4
1.87211323246885e-28	1.20649537742415	0.269	0.097	7.48077726562227e-24	2 B mature	FAM65B
2.44303547077928e-28	-0.915280996759018	0.348	0.566	9.76212543768692e-24	2 B mature	CALM1
4.8487391085844e-28	-1.62492531426989	0.026	0.198	1.93750766039924e-23	2 B mature	SPN
6.33034538370743e-28	0.672835323390062	0.898	0.769	2.52954271187565e-23	2 B mature	RPS13
1.37973571271907e-27	1.23806437189885	0.138	0.029	5.51328593445414e-23	2 B mature	BLNK
1.6189150389748e-27	-0.794082391098534	0.683	0.827	6.46902260423939e-23	2 B mature	TMSB10
2.8707233214087e-27	0.764624873450535	0.737	0.584	1.1471123320017e-22	2 B mature	RPL3P4
7.88895771264128e-27	0.671096075640338	0.864	0.727	3.15234861239433e-22	2 B mature	RPL18
9.64329302069573e-27	1.40769475842791	0.16	0.03	3.85336345813981e-22	2 B mature	CD40
1.00258151792194e-26	-1.1720020279882	0.08	0.234	4.00621548746429e-22	2 B mature	SLA
1.79599571605674e-26	-1.49239621254904	0.005	0.117	7.17661928179115e-22	2 B mature	CXCR6
2.03905833727822e-26	-0.990736492559361	0.184	0.385	8.14787320993003e-22	2 B mature	ITM2B
6.12754921339019e-26	-1.07483174292719	0.096	0.268	2.44850739017859e-21	2 B mature	ANXA2
7.5719571973402e-26	-1.84747994331492	0.129	0.298	3.02567837648517e-21	2 B mature	CTSB
8.42337441083649e-26	-1.4267949240827	0.01	0.138	3.36589618082615e-21	2 B mature	CD247
9.21429564613124e-26	1.16507726879683	0.21	0.061	3.68194039723758e-21	2 B mature	IRF8
1.33444730276989e-25	1.24697828433965	0.127	0.009	5.3323179771382e-21	2 B mature	CXCR5
1.44427730655637e-25	1.46009223983647	0.119	0.005	5.7711876892686e-21	2 B mature	BLK
1.80045138975056e-25	1.59260544118382	0.11	0.012	7.19442370830427e-21	2 B mature	TCL1A
2.39056409927912e-25	-1.35514712227468	0.02	0.159	9.55245508430944e-21	2 B mature	SELPLG
2.40483588412949e-25	1.13978502670355	0.124	0.024	9.60948370939303e-21	2 B mature	CD180
2.73694552641101e-25	-1.55319237835727	0.014	0.141	1.09365606289858e-20	2 B mature	MS4A6A
3.10462102976788e-25	1.40120182659644	0.169	0.028	1.24057551728495e-20	2 B mature	WDFY4
3.41011778328091e-25	0.561488725441723	0.952	0.864	1.36264896502122e-20	2 B mature	RPS27A
3.97846360044835e-25	-1.69071842160613	0.04	0.235	1.58975427010315e-20	2 B mature	IL2RB
6.28247080885793e-25	-1.26787263619643	0.094	0.263	2.51041251051154e-20	2 B mature	GBP2
8.08028328432613e-25	0.646497877069931	0.835	0.711	3.22880039758388e-20	2 B mature	FAU
8.49932561240548e-25	-2.19970348909457	0.012	0.137	3.39624552146111e-20	2 B mature	CD14
1.36774615568886e-24	0.992556036721113	0.609	0.408	5.4653768635171e-20	2 B mature	EEF1B2
1.695634756225e-24	0.604662079030573	0.838	0.701	6.7755869223995e-20	2 B mature	RPL36
2.05091473752691e-24	1.32040888738102	0.107	0.005	8.19525019968378e-20	2 B mature	SNX22
2.25593064464587e-24	-1.69935214916037	0.006	0.14	9.01447326294042e-20	2 B mature	CD8B
3.48048897433123e-24	-1.10766062995474	0.062	0.232	1.39076858925302e-19	2 B mature	ZYX
4.24555795391193e-24	-1.40866295522792	0.008	0.124	1.69648250280367e-19	2 B mature	SH2D1A
4.3684834089939e-24	-1.23701131585219	0.006	0.11	1.74560228539987e-19	2 B mature	CSF1R
5.36759876436317e-24	-1.35394064114914	0.008	0.126	2.14483879025188e-19	2 B mature	CEBPD
6.8750013089531e-24	-1.39702869272196	0.036	0.187	2.74718177304457e-19	2 B mature	FKBP5
8.82329168262956e-24	-2.76236449054369	0.016	0.116	3.52569912346195e-19	2 B mature	SPP1
1.03183772308305e-23	0.4569579236699	0.955	0.882	4.12312035766758e-19	2 B mature	RPL31
1.04018609030826e-23	-1.09017754935774	0.11	0.264	4.15647959826278e-19	2 B mature	CSTB
1.69729929797126e-23	-1.35703591963043	0.011	0.13	6.78223826476335e-19	2 B mature	LAT
1.72156378252804e-23	1.15728782900339	0.109	0.013	6.87919671860379e-19	2 B mature	STAP1
2.59252881788082e-23	0.764337667110975	0.763	0.591	1.035948590337e-18	2 B mature	TXNIP
3.0520691593473e-23	1.22608668975204	0.103	0.002	1.21957631538359e-18	2 B mature	AC079767.4
3.61208981977054e-23	0.584526240163246	0.787	0.653	1.44335497108211e-18	2 B mature	RPL13A
3.64023599310705e-23	-2.29759704924078	0.099	0.225	1.45460190048565e-18	2 B mature	LYZ
3.73559025873198e-23	0.638438911319065	0.864	0.716	1.49270451148671e-18	2 B mature	RPL8
5.33352538781346e-23	1.18826375389478	0.139	0.025	2.13122340971638e-18	2 B mature	AIM2
5.40123596703242e-23	1.07526795946311	0.408	0.176	2.15827988006648e-18	2 B mature	BIRC3
5.97280517937849e-23	-1.35002811555397	0.009	0.121	2.38667322162785e-18	2 B mature	SH2D2A
6.14250219783368e-23	-1.14782794371286	0.032	0.148	2.45448245323236e-18	2 B mature	SLAMF7
7.97596586053008e-23	-1.30107566277502	0.04	0.176	3.18711619820921e-18	2 B mature	PRKCH
8.91972963953817e-23	-1.57607604455097	0.004	0.115	3.56423476666306e-18	2 B mature	TRGC2
1.00860893014886e-22	-1.27978432367038	0.042	0.172	4.03030042398184e-18	2 B mature	CD96
[truncated: 17,216 more rows]

## Sheet: DEG clusters (Durante)
Supplementary Data 3: The differentially expressed genes between clusters in the Durante et al data (uveal melanoma biopsies). Differential expression calculated with two-sided t test and corrected with Bonferron9
[truncated: 18,545 more rows]

[truncated: 2 more sheets: DEG clusters (Huuhtanen), DEG clusters (Sade-Feldman)]
