# Supplementary material for: Evolution and modulation of antigen-specific T cell responses in melanoma patients
Source: Nat Commun. 2022 Oct 11;13:5988. doi: 10.1038/s41467-022-33720-z (PMC9553985; doi:10.1038/s41467-022-33720-z)
Supplement: Supplementary file 7 — Supplementary Data 4 [file 41467_2022_33720_MOESM7_ESM.xlsx]

## Sheet: Interactions (Li)
Supplementary Data 4: The signfiicant ligand-receptor interactions as determined by CellPhoneDB in the Li et al data (cutaneous melanoma biopsies)
interacting_pair (ligand-receptor)	mean expression	ligand expressed in	receptor expressed in
CCL3_CCR5	0.835	0 CD8+ deep exhausted HAVCR2+	0 CD8+ deep exhausted HAVCR2+
CD8 receptor_LCK	0.415	0 CD8+ deep exhausted HAVCR2+	0 CD8+ deep exhausted HAVCR2+
CCL5_CCR5	4.565	0 CD8+ deep exhausted HAVCR2+	0 CD8+ deep exhausted HAVCR2+
ICAM3_aLb2 complex	0.415	0 CD8+ deep exhausted HAVCR2+	0 CD8+ deep exhausted HAVCR2+
CD8 receptor_LCK	0.34	0 CD8+ deep exhausted HAVCR2+	1 T stem-like TCF7+
PDCD1_CD274	0.28	0 CD8+ deep exhausted HAVCR2+	10 Monocyte CD14low
CCR5_CCL8	1.64	0 CD8+ deep exhausted HAVCR2+	10 Monocyte CD14low
CCR5_CCL7	0.295	0 CD8+ deep exhausted HAVCR2+	10 Monocyte CD14low
SPN_SIGLEC1	0.365	0 CD8+ deep exhausted HAVCR2+	10 Monocyte CD14low
CXCR6_CXCL16	0.275	0 CD8+ deep exhausted HAVCR2+	10 Monocyte CD14low
IFNG_Type II IFNR	0.315	0 CD8+ deep exhausted HAVCR2+	10 Monocyte CD14low
CCL3_CCR1	1.325	0 CD8+ deep exhausted HAVCR2+	10 Monocyte CD14low
CCL3_CCR5	0.965	0 CD8+ deep exhausted HAVCR2+	10 Monocyte CD14low
CCL5_CCR1	5.055	0 CD8+ deep exhausted HAVCR2+	10 Monocyte CD14low
HLA-F_LILRB2	0.63	0 CD8+ deep exhausted HAVCR2+	10 Monocyte CD14low
CCL5_CCR5	4.695	0 CD8+ deep exhausted HAVCR2+	10 Monocyte CD14low
PDCD1_FAM3C	0.3	0 CD8+ deep exhausted HAVCR2+	11 Tumor
CD2_CD58	1.08	0 CD8+ deep exhausted HAVCR2+	11 Tumor
IFNG_Type II IFNR	0.3	0 CD8+ deep exhausted HAVCR2+	11 Tumor
COPA_SORT1	0.385	0 CD8+ deep exhausted HAVCR2+	11 Tumor
CD6_ALCAM	0.32	0 CD8+ deep exhausted HAVCR2+	11 Tumor
IFNG_Type II IFNR	0.34	0 CD8+ deep exhausted HAVCR2+	12 pDC
TNFRSF1B_GRN	1.235	0 CD8+ deep exhausted HAVCR2+	12 pDC
PDCD1_FAM3C	0.685	0 CD8+ deep exhausted HAVCR2+	13 Tumor
CD2_CD58	1.115	0 CD8+ deep exhausted HAVCR2+	13 Tumor
IFNG_Type II IFNR	0.37	0 CD8+ deep exhausted HAVCR2+	13 Tumor
LAMP1_FAM3C	0.57	0 CD8+ deep exhausted HAVCR2+	13 Tumor
COPA_SORT1	1.345	0 CD8+ deep exhausted HAVCR2+	13 Tumor
ICAM3_CD209	0.27	0 CD8+ deep exhausted HAVCR2+	14 Osteoclast CST3+
CD2_CD58	1.205	0 CD8+ deep exhausted HAVCR2+	14 Osteoclast CST3+
IFNG_Type II IFNR	0.455	0 CD8+ deep exhausted HAVCR2+	14 Osteoclast CST3+
CCL3_CCR1	1.045	0 CD8+ deep exhausted HAVCR2+	14 Osteoclast CST3+
CCL5_CCR1	4.775	0 CD8+ deep exhausted HAVCR2+	14 Osteoclast CST3+
TNFRSF1B_GRN	3.41	0 CD8+ deep exhausted HAVCR2+	14 Osteoclast CST3+
CXCL13_CXCR5	0.735	0 CD8+ deep exhausted HAVCR2+	15 B immature
PTPRC_CD22	0.965	0 CD8+ deep exhausted HAVCR2+	15 B immature
CLEC2B_KLRF1	0.205	0 CD8+ deep exhausted HAVCR2+	3 NK/CD8+ T cells NKG7+
CD8 receptor_LCK	0.385	0 CD8+ deep exhausted HAVCR2+	3 NK/CD8+ T cells NKG7+
ICAM3_aLb2 complex	0.38	0 CD8+ deep exhausted HAVCR2+	3 NK/CD8+ T cells NKG7+
CD52_SIGLEC10	1.035	0 CD8+ deep exhausted HAVCR2+	4 Monocyte CD14high
CXCR6_CXCL16	0.425	0 CD8+ deep exhausted HAVCR2+	4 Monocyte CD14high
CD2_CD58	1.065	0 CD8+ deep exhausted HAVCR2+	4 Monocyte CD14high
IFNG_Type II IFNR	0.545	0 CD8+ deep exhausted HAVCR2+	4 Monocyte CD14high
HLA-F_LILRB1	0.505	0 CD8+ deep exhausted HAVCR2+	4 Monocyte CD14high
CD6_ALCAM	0.255	0 CD8+ deep exhausted HAVCR2+	4 Monocyte CD14high
CCL3_CCR1	1.02	0 CD8+ deep exhausted HAVCR2+	4 Monocyte CD14high
CCL3_CCR5	0.82	0 CD8+ deep exhausted HAVCR2+	4 Monocyte CD14high
CCL5_CCR1	4.75	0 CD8+ deep exhausted HAVCR2+	4 Monocyte CD14high
HLA-F_LILRB2	0.715	0 CD8+ deep exhausted HAVCR2+	4 Monocyte CD14high
CCL5_CCR5	4.55	0 CD8+ deep exhausted HAVCR2+	4 Monocyte CD14high
TNFRSF1B_GRN	1.23	0 CD8+ deep exhausted HAVCR2+	4 Monocyte CD14high
CCL4_CCR5	1.7	0 CD8+ deep exhausted HAVCR2+	5 CD4+ Treg FOXP3+
CCL3_CCR5	1.16	0 CD8+ deep exhausted HAVCR2+	5 CD4+ Treg FOXP3+
CD8 receptor_LCK	0.49	0 CD8+ deep exhausted HAVCR2+	5 CD4+ Treg FOXP3+
CCL5_CCR5	4.89	0 CD8+ deep exhausted HAVCR2+	5 CD4+ Treg FOXP3+
ICAM3_aLb2 complex	0.545	0 CD8+ deep exhausted HAVCR2+	5 CD4+ Treg FOXP3+
CD47_SIRPG	0.36	0 CD8+ deep exhausted HAVCR2+	5 CD4+ Treg FOXP3+
PTPRC_MRC1	0.87	0 CD8+ deep exhausted HAVCR2+	6 Macrophage
SPN_SIGLEC1	0.415	0 CD8+ deep exhausted HAVCR2+	6 Macrophage
CD52_SIGLEC10	1.02	0 CD8+ deep exhausted HAVCR2+	6 Macrophage
ICAM3_CD209	0.385	0 CD8+ deep exhausted HAVCR2+	6 Macrophage
CXCR6_CXCL16	0.69	0 CD8+ deep exhausted HAVCR2+	6 Macrophage
IFNG_Type II IFNR	0.615	0 CD8+ deep exhausted HAVCR2+	6 Macrophage
ANXA1_FPR3	0.835	0 CD8+ deep exhausted HAVCR2+	6 Macrophage
ANXA1_FPR1	0.475	0 CD8+ deep exhausted HAVCR2+	6 Macrophage
CD6_ALCAM	0.36	0 CD8+ deep exhausted HAVCR2+	6 Macrophage
CCL3_CCR1	1.24	0 CD8+ deep exhausted HAVCR2+	6 Macrophage
CCL5_CCR1	4.97	0 CD8+ deep exhausted HAVCR2+	6 Macrophage
HLA-F_LILRB2	0.655	0 CD8+ deep exhausted HAVCR2+	6 Macrophage
TNFRSF1B_GRN	1.465	0 CD8+ deep exhausted HAVCR2+	6 Macrophage
PDCD1_FAM3C	0.285	0 CD8+ deep exhausted HAVCR2+	7 CD8+ exhausted cycling MKI67+
CCL4_CCR5	1.485	0 CD8+ deep exhausted HAVCR2+	7 CD8+ exhausted cycling MKI67+
CD2_CD58	1.075	0 CD8+ deep exhausted HAVCR2+	7 CD8+ exhausted cycling MKI67+
CCL3_CCR5	0.945	0 CD8+ deep exhausted HAVCR2+	7 CD8+ exhausted cycling MKI67+
CD8 receptor_LCK	0.705	0 CD8+ deep exhausted HAVCR2+	7 CD8+ exhausted cycling MKI67+
CCL5_CCR5	4.675	0 CD8+ deep exhausted HAVCR2+	7 CD8+ exhausted cycling MKI67+
ICAM3_aLb2 complex	0.41	0 CD8+ deep exhausted HAVCR2+	7 CD8+ exhausted cycling MKI67+
CD47_SIRPG	0.415	0 CD8+ deep exhausted HAVCR2+	7 CD8+ exhausted cycling MKI67+
CCL4_CCR5	1.62	0 CD8+ deep exhausted HAVCR2+	8 CD8+ transitional
CCL3_CCR1	0.835	0 CD8+ deep exhausted HAVCR2+	8 CD8+ transitional
CCL3_CCR5	1.08	0 CD8+ deep exhausted HAVCR2+	8 CD8+ transitional
CCL5_CCR1	4.565	0 CD8+ deep exhausted HAVCR2+	8 CD8+ transitional
CD8 receptor_LCK	0.53	0 CD8+ deep exhausted HAVCR2+	8 CD8+ transitional
CCL5_CCR5	4.81	0 CD8+ deep exhausted HAVCR2+	8 CD8+ transitional
ICAM3_aLb2 complex	0.59	0 CD8+ deep exhausted HAVCR2+	8 CD8+ transitional
PDCD1_FAM3C	0.45	0 CD8+ deep exhausted HAVCR2+	9 Plasma cells
IFNG_Type II IFNR	0.305	0 CD8+ deep exhausted HAVCR2+	9 Plasma cells
LAMP1_FAM3C	0.335	0 CD8+ deep exhausted HAVCR2+	9 Plasma cells
CCL3_CCR1	0.845	0 CD8+ deep exhausted HAVCR2+	9 Plasma cells
CCL5_CCR1	4.575	0 CD8+ deep exhausted HAVCR2+	9 Plasma cells
CCL4_CCR5	1.54	0 CD8+ deep exhausted HAVCR2+	predicted anti-maa
CCL3_CCR5	1	0 CD8+ deep exhausted HAVCR2+	predicted anti-maa
CD8 receptor_LCK	0.62	0 CD8+ deep exhausted HAVCR2+	predicted anti-maa
CCL5_CCR5	4.73	0 CD8+ deep exhausted HAVCR2+	predicted anti-maa
ICAM3_aLb2 complex	0.475	0 CD8+ deep exhausted HAVCR2+	predicted anti-maa
CD47_SIRPG	0.41	0 CD8+ deep exhausted HAVCR2+	predicted anti-maa
CCL4_CCR5	1.615	0 CD8+ deep exhausted HAVCR2+	predicted anti-viral
CCL3_CCR1	0.785	0 CD8+ deep exhausted HAVCR2+	predicted anti-viral
CCL3_CCR5	1.075	0 CD8+ deep exhausted HAVCR2+	predicted anti-viral
CCL5_CCR1	4.515	0 CD8+ deep exhausted HAVCR2+	predicted anti-viral
CD8 receptor_LCK	0.645	0 CD8+ deep exhausted HAVCR2+	predicted anti-viral
CCL5_CCR5	4.805	0 CD8+ deep exhausted HAVCR2+	predicted anti-viral
ICAM3_aLb2 complex	0.46	0 CD8+ deep exhausted HAVCR2+	predicted anti-viral
ANXA1_FPR2	0.42	1 T stem-like TCF7+	10 Monocyte CD14low
ANXA1_FPR1	0.595	1 T stem-like TCF7+	10 Monocyte CD14low
HLA-F_LILRB2	0.535	1 T stem-like TCF7+	10 Monocyte CD14low
CD6_ALCAM	0.395	1 T stem-like TCF7+	11 Tumor
CD6_ALCAM	0.28	1 T stem-like TCF7+	12 pDC
SELL_SELPLG	0.745	1 T stem-like TCF7+	12 pDC
TNFRSF1B_GRN	1.075	1 T stem-like TCF7+	12 pDC
TGFB1_TGFbeta receptor2	0.2	1 T stem-like TCF7+	13 Tumor
CD6_ALCAM	0.23	1 T stem-like TCF7+	13 Tumor
ICAM3_CD209	0.215	1 T stem-like TCF7+	14 Osteoclast CST3+
ANXA1_FPR3	0.485	1 T stem-like TCF7+	14 Osteoclast CST3+
SELL_SELPLG	0.565	1 T stem-like TCF7+	14 Osteoclast CST3+
TNFRSF1B_GRN	3.25	1 T stem-like TCF7+	14 Osteoclast CST3+
PTPRC_CD22	0.855	1 T stem-like TCF7+	15 B immature
TGFB1_TGFBR3	0.255	1 T stem-like TCF7+	3 NK/CD8+ T cells NKG7+
CD44_HBEGF	0.815	1 T stem-like TCF7+	4 Monocyte CD14high
CD52_SIGLEC10	1.245	1 T stem-like TCF7+	4 Monocyte CD14high
ANXA1_FPR3	0.58	1 T stem-like TCF7+	4 Monocyte CD14high
ANXA1_FPR1	0.625	1 T stem-like TCF7+	4 Monocyte CD14high
CD6_ALCAM	0.33	1 T stem-like TCF7+	4 Monocyte CD14high
HLA-F_LILRB2	0.62	1 T stem-like TCF7+	4 Monocyte CD14high
TNFRSF1B_GRN	1.07	1 T stem-like TCF7+	4 Monocyte CD14high
KLRB1_CLEC2D	0.455	1 T stem-like TCF7+	5 CD4+ Treg FOXP3+
ICAM3_aLb2 complex	0.49	1 T stem-like TCF7+	5 CD4+ Treg FOXP3+
CD47_SIRPG	0.345	1 T stem-like TCF7+	5 CD4+ Treg FOXP3+
TGFB1_TGFbeta receptor1	0.28	1 T stem-like TCF7+	6 Macrophage
CD52_SIGLEC10	1.23	1 T stem-like TCF7+	6 Macrophage
ICAM3_CD209	0.33	1 T stem-like TCF7+	6 Macrophage
ANXA1_FPR3	1.045	1 T stem-like TCF7+	6 Macrophage
ANXA1_FPR1	0.685	1 T stem-like TCF7+	6 Macrophage
CD6_ALCAM	0.435	1 T stem-like TCF7+	6 Macrophage
HLA-F_LILRB2	0.56	1 T stem-like TCF7+	6 Macrophage
TNFRSF1B_GRN	1.305	1 T stem-like TCF7+	6 Macrophage
KLRB1_CLEC2D	0.535	1 T stem-like TCF7+	7 CD8+ exhausted cycling MKI67+
ICAM3_aLb2 complex	0.355	1 T stem-like TCF7+	7 CD8+ exhausted cycling MKI67+
CD47_SIRPG	0.4	1 T stem-like TCF7+	7 CD8+ exhausted cycling MKI67+
KLRB1_CLEC2D	0.45	1 T stem-like TCF7+	8 CD8+ transitional
ICAM3_aLb2 complex	0.535	1 T stem-like TCF7+	8 CD8+ transitional
CD6_ALCAM	0.245	1 T stem-like TCF7+	9 Plasma cells
KLRB1_CLEC2D	0.465	1 T stem-like TCF7+	predicted anti-maa
ICAM3_aLb2 complex	0.42	1 T stem-like TCF7+	predicted anti-maa
CD47_SIRPG	0.395	1 T stem-like TCF7+	predicted anti-maa
KLRB1_CLEC2D	0.495	1 T stem-like TCF7+	predicted anti-viral
ICAM3_aLb2 complex	0.405	1 T stem-like TCF7+	predicted anti-viral
ANXA1_FPR2	0.485	10 Monocyte CD14low	10 Monocyte CD14low
CCR1_CCL7	0.785	10 Monocyte CD14low	10 Monocyte CD14low
CCR1_CCL8	2.13	10 Monocyte CD14low	10 Monocyte CD14low
CCR5_CCL8	1.77	10 Monocyte CD14low	10 Monocyte CD14low
CCR5_CCL7	0.425	10 Monocyte CD14low	10 Monocyte CD14low
ICAM1_aMb2 complex	0.22	10 Monocyte CD14low	10 Monocyte CD14low
LAIR1_LILRB4	0.3	10 Monocyte CD14low	10 Monocyte CD14low
ICAM1_aXb2 complex	0.255	10 Monocyte CD14low	10 Monocyte CD14low
CD47_SIRB1 complex	0.285	10 Monocyte CD14low	10 Monocyte CD14low
ANXA1_FPR3	0.5	10 Monocyte CD14low	10 Monocyte CD14low
ANXA1_FPR1	0.66	10 Monocyte CD14low	10 Monocyte CD14low
CCL3_CCR1	1.035	10 Monocyte CD14low	10 Monocyte CD14low
CCL3_CCR5	0.675	10 Monocyte CD14low	10 Monocyte CD14low
HLA-F_LILRB2	0.525	10 Monocyte CD14low	10 Monocyte CD14low
LGALS9_LRP1	0.545	10 Monocyte CD14low	10 Monocyte CD14low
LGALS9_HAVCR2	0.58	10 Monocyte CD14low	10 Monocyte CD14low
LGALS9_CD47	0.58	10 Monocyte CD14low	10 Monocyte CD14low
FFAR2_FAM3C	0.345	10 Monocyte CD14low	11 Tumor
C5AR1_RPS19	35.405	10 Monocyte CD14low	11 Tumor
NOTCH2_DLL3	0.205	10 Monocyte CD14low	11 Tumor
LGALS9_MET	0.505	10 Monocyte CD14low	11 Tumor
LGALS9_DAG1	0.6	10 Monocyte CD14low	11 Tumor
TNFSF13_TNFRSF14	0.37	10 Monocyte CD14low	11 Tumor
LGALS9_CD44	3.065	10 Monocyte CD14low	11 Tumor
LGALS9_SLC1A5	0.535	10 Monocyte CD14low	11 Tumor
LGALS9_CD47	0.57	10 Monocyte CD14low	11 Tumor
CXCL10_DPP4	3.87	10 Monocyte CD14low	12 pDC
CXCL11_DPP4	1.47	10 Monocyte CD14low	12 pDC
CXCL10_CXCR3	4.125	10 Monocyte CD14low	12 pDC
CXCL11_CXCR3	1.725	10 Monocyte CD14low	12 pDC
CCL2_CCR2	2.125	10 Monocyte CD14low	12 pDC
NAMPT_P2RY6	0.845	10 Monocyte CD14low	12 pDC
LAIR1_LILRB4	0.395	10 Monocyte CD14low	12 pDC
TNFRSF1A_GRN	1.09	10 Monocyte CD14low	12 pDC
LGALS9_SORL1	0.505	10 Monocyte CD14low	12 pDC
PLAUR_a4b1 complex	0.27	10 Monocyte CD14low	12 pDC
SELL_SELPLG	0.83	10 Monocyte CD14low	12 pDC
ICAM1_SPN	0.52	10 Monocyte CD14low	12 pDC
LGALS9_SLC1A5	0.655	10 Monocyte CD14low	12 pDC
TNFRSF1B_GRN	1.315	10 Monocyte CD14low	12 pDC
LGALS9_CD47	0.675	10 Monocyte CD14low	12 pDC
FFAR2_FAM3C	0.73	10 Monocyte CD14low	13 Tumor
PLAUR_aVb3 complex	0.26	10 Monocyte CD14low	13 Tumor
TNFSF13_FAS	0.28	10 Monocyte CD14low	13 Tumor
LGALS9_MET	2.55	10 Monocyte CD14low	13 Tumor
LGALS9_DAG1	0.635	10 Monocyte CD14low	13 Tumor
GRN_SORT1	1.47	10 Monocyte CD14low	13 Tumor
TNFSF13_TNFRSF1A	0.255	10 Monocyte CD14low	13 Tumor
TNFSF13_TNFRSF14	0.24	10 Monocyte CD14low	13 Tumor
LGALS9_SORL1	0.63	10 Monocyte CD14low	13 Tumor
LAMP1_FAM3C	0.605	10 Monocyte CD14low	13 Tumor
COPA_SORT1	1.345	10 Monocyte CD14low	13 Tumor
LGALS9_CD44	1.775	10 Monocyte CD14low	13 Tumor
LGALS9_LRP1	0.755	10 Monocyte CD14low	13 Tumor
LGALS9_SLC1A5	0.515	10 Monocyte CD14low	13 Tumor
CD74_MIF	12.295	10 Monocyte CD14low	13 Tumor
LGALS9_CD47	0.7	10 Monocyte CD14low	13 Tumor
CXCL10_DPP4	4.225	10 Monocyte CD14low	14 Osteoclast CST3+
CXCL11_DPP4	1.825	10 Monocyte CD14low	14 Osteoclast CST3+
PLAUR_aVb3 complex	0.355	10 Monocyte CD14low	14 Osteoclast CST3+
LAIR1_LILRB4	0.295	10 Monocyte CD14low	14 Osteoclast CST3+
ICAM1_aXb2 complex	0.24	10 Monocyte CD14low	14 Osteoclast CST3+
TNFRSF1A_GRN	3.265	10 Monocyte CD14low	14 Osteoclast CST3+
ANXA1_FPR3	0.55	10 Monocyte CD14low	14 Osteoclast CST3+
CCL3_CCR1	0.755	10 Monocyte CD14low	14 Osteoclast CST3+
SELL_SELPLG	0.65	10 Monocyte CD14low	14 Osteoclast CST3+
LGALS9_CD44	1.135	10 Monocyte CD14low	14 Osteoclast CST3+
ICAM1_SPN	0.285	10 Monocyte CD14low	14 Osteoclast CST3+
LGALS9_LRP1	0.815	10 Monocyte CD14low	14 Osteoclast CST3+
LGALS9_SLC1A5	0.52	10 Monocyte CD14low	14 Osteoclast CST3+
LGALS9_HAVCR2	0.575	10 Monocyte CD14low	14 Osteoclast CST3+
TNFRSF1B_GRN	3.49	10 Monocyte CD14low	14 Osteoclast CST3+
LGALS9_CD47	0.595	10 Monocyte CD14low	14 Osteoclast CST3+
PTPRC_CD22	0.82	10 Monocyte CD14low	15 B immature
LGALS9_CD47	0.59	10 Monocyte CD14low	15 B immature
CLEC2B_KLRF1	0.355	10 Monocyte CD14low	3 NK/CD8+ T cells NKG7+
PLAUR_a4b1 complex	0.27	10 Monocyte CD14low	3 NK/CD8+ T cells NKG7+
SELL_SELPLG	0.445	10 Monocyte CD14low	3 NK/CD8+ T cells NKG7+
ICAM1_aLb2 complex	0.35	10 Monocyte CD14low	3 NK/CD8+ T cells NKG7+
ICAM1_ITGAL	0.35	10 Monocyte CD14low	3 NK/CD8+ T cells NKG7+
ICAM1_SPN	0.525	10 Monocyte CD14low	3 NK/CD8+ T cells NKG7+
LGALS9_CD47	0.585	10 Monocyte CD14low	3 NK/CD8+ T cells NKG7+
CCL2_CCR2	1.98	10 Monocyte CD14low	4 Monocyte CD14high
NAMPT_P2RY6	0.835	10 Monocyte CD14low	4 Monocyte CD14high
ICAM1_aMb2 complex	0.3	10 Monocyte CD14low	4 Monocyte CD14high
ICAM1_aXb2 complex	0.46	10 Monocyte CD14low	4 Monocyte CD14high
TNFRSF1A_GRN	1.085	10 Monocyte CD14low	4 Monocyte CD14high
TNFSF13_TNFRSF1A	0.27	10 Monocyte CD14low	4 Monocyte CD14high
LGALS9_SORL1	0.61	10 Monocyte CD14low	4 Monocyte CD14high
ANXA1_FPR3	0.645	10 Monocyte CD14low	4 Monocyte CD14high
ANXA1_FPR1	0.69	10 Monocyte CD14low	4 Monocyte CD14high
CCL3_CCR1	0.73	10 Monocyte CD14low	4 Monocyte CD14high
PLAUR_a4b1 complex	0.39	10 Monocyte CD14low	4 Monocyte CD14high
HLA-F_LILRB2	0.61	10 Monocyte CD14low	4 Monocyte CD14high
ICAM1_aLb2 complex	0.325	10 Monocyte CD14low	4 Monocyte CD14high
ICAM1_ITGAL	0.325	10 Monocyte CD14low	4 Monocyte CD14high
LGALS9_CD44	1.215	10 Monocyte CD14low	4 Monocyte CD14high
ICAM1_SPN	0.38	10 Monocyte CD14low	4 Monocyte CD14high
LGALS9_LRP1	0.67	10 Monocyte CD14low	4 Monocyte CD14high
LGALS9_SLC1A5	0.53	10 Monocyte CD14low	4 Monocyte CD14high
LGALS9_HAVCR2	0.58	10 Monocyte CD14low	4 Monocyte CD14high
TNFRSF1B_GRN	1.31	10 Monocyte CD14low	4 Monocyte CD14high
LGALS9_CD47	0.615	10 Monocyte CD14low	4 Monocyte CD14high
CXCL10_CXCR3	3.895	10 Monocyte CD14low	5 CD4+ Treg FOXP3+
CXCL11_CXCR3	1.495	10 Monocyte CD14low	5 CD4+ Treg FOXP3+
CCL3_CCR5	0.87	10 Monocyte CD14low	5 CD4+ Treg FOXP3+
PLAUR_a4b1 complex	0.325	10 Monocyte CD14low	5 CD4+ Treg FOXP3+
ICAM1_aLb2 complex	0.515	10 Monocyte CD14low	5 CD4+ Treg FOXP3+
ICAM1_ITGAL	0.515	10 Monocyte CD14low	5 CD4+ Treg FOXP3+
ICAM1_SPN	0.35	10 Monocyte CD14low	5 CD4+ Treg FOXP3+
CD47_SIRPG	0.38	10 Monocyte CD14low	5 CD4+ Treg FOXP3+
LGALS9_COLEC12	0.795	10 Monocyte CD14low	6 Macrophage
NAMPT_P2RY6	0.805	10 Monocyte CD14low	6 Macrophage
ICAM1_aMb2 complex	0.41	10 Monocyte CD14low	6 Macrophage
LAIR1_LILRB4	0.285	10 Monocyte CD14low	6 Macrophage
ICAM1_aXb2 complex	0.32	10 Monocyte CD14low	6 Macrophage
TNFRSF1A_GRN	1.32	10 Monocyte CD14low	6 Macrophage
TNFSF13_TNFRSF1A	0.39	10 Monocyte CD14low	6 Macrophage
LGALS9_SORL1	0.625	10 Monocyte CD14low	6 Macrophage
ANXA1_FPR3	1.11	10 Monocyte CD14low	6 Macrophage
ANXA1_FPR1	0.75	10 Monocyte CD14low	6 Macrophage
CCL3_CCR1	0.95	10 Monocyte CD14low	6 Macrophage
PLAUR_a4b1 complex	0.41	10 Monocyte CD14low	6 Macrophage
HLA-F_LILRB2	0.55	10 Monocyte CD14low	6 Macrophage
LGALS9_CD44	0.875	10 Monocyte CD14low	6 Macrophage
LGALS9_LRP1	1.29	10 Monocyte CD14low	6 Macrophage
LGALS9_HAVCR2	0.635	10 Monocyte CD14low	6 Macrophage
TNFRSF1B_GRN	1.545	10 Monocyte CD14low	6 Macrophage
LGALS9_CD47	0.59	10 Monocyte CD14low	6 Macrophage
FFAR2_FAM3C	0.33	10 Monocyte CD14low	7 CD8+ exhausted cycling MKI67+
CXCL10_CXCR3	3.945	10 Monocyte CD14low	7 CD8+ exhausted cycling MKI67+
CXCL11_CXCR3	1.545	10 Monocyte CD14low	7 CD8+ exhausted cycling MKI67+
PLAUR_a4b1 complex	0.3	10 Monocyte CD14low	7 CD8+ exhausted cycling MKI67+
ICAM1_aLb2 complex	0.38	10 Monocyte CD14low	7 CD8+ exhausted cycling MKI67+
ICAM1_ITGAL	0.38	10 Monocyte CD14low	7 CD8+ exhausted cycling MKI67+
ICAM1_SPN	0.375	10 Monocyte CD14low	7 CD8+ exhausted cycling MKI67+
LGALS9_SLC1A5	0.525	10 Monocyte CD14low	7 CD8+ exhausted cycling MKI67+
LGALS9_HAVCR2	0.565	10 Monocyte CD14low	7 CD8+ exhausted cycling MKI67+
SIRPA_CD47	0.36	10 Monocyte CD14low	7 CD8+ exhausted cycling MKI67+
CD47_SIRPG	0.435	10 Monocyte CD14low	7 CD8+ exhausted cycling MKI67+
LGALS9_CD47	0.695	10 Monocyte CD14low	7 CD8+ exhausted cycling MKI67+
CXCL10_CXCR3	3.925	10 Monocyte CD14low	8 CD8+ transitional
CXCL11_CXCR3	1.525	10 Monocyte CD14low	8 CD8+ transitional
CCL3_CCR5	0.79	10 Monocyte CD14low	8 CD8+ transitional
PLAUR_a4b1 complex	0.295	10 Monocyte CD14low	8 CD8+ transitional
SELL_SELPLG	0.53	10 Monocyte CD14low	8 CD8+ transitional
ICAM1_aLb2 complex	0.56	10 Monocyte CD14low	8 CD8+ transitional
ICAM1_ITGAL	0.56	10 Monocyte CD14low	8 CD8+ transitional
LGALS9_CD44	0.905	10 Monocyte CD14low	8 CD8+ transitional
LGALS9_HAVCR2	0.605	10 Monocyte CD14low	8 CD8+ transitional
LGALS9_CD47	0.65	10 Monocyte CD14low	8 CD8+ transitional
FFAR2_FAM3C	0.495	10 Monocyte CD14low	9 Plasma cells
TNFSF10_RIPK1	2.085	10 Monocyte CD14low	9 Plasma cells
TNFSF13_TNFRSF17	0.42	10 Monocyte CD14low	9 Plasma cells
CXCL10_CXCR3	3.925	10 Monocyte CD14low	9 Plasma cells
CXCL11_CXCR3	1.525	10 Monocyte CD14low	9 Plasma cells
CCL2_CCR2	2.225	10 Monocyte CD14low	9 Plasma cells
LAMP1_FAM3C	0.37	10 Monocyte CD14low	9 Plasma cells
PLAUR_a4b1 complex	0.26	10 Monocyte CD14low	9 Plasma cells
LGALS9_SLC1A5	0.635	10 Monocyte CD14low	9 Plasma cells
LGALS9_CD47	0.675	10 Monocyte CD14low	9 Plasma cells
CXCL10_CXCR3	3.925	10 Monocyte CD14low	predicted anti-maa
CXCL11_CXCR3	1.525	10 Monocyte CD14low	predicted anti-maa
TNFRSF1A_FASLG	0.235	10 Monocyte CD14low	predicted anti-maa
CCL3_CCR5	0.71	10 Monocyte CD14low	predicted anti-maa
PLAUR_a4b1 complex	0.365	10 Monocyte CD14low	predicted anti-maa
SELL_SELPLG	0.53	10 Monocyte CD14low	predicted anti-maa
ICAM1_aLb2 complex	0.445	10 Monocyte CD14low	predicted anti-maa
ICAM1_ITGAL	0.445	10 Monocyte CD14low	predicted anti-maa
ICAM1_SPN	0.46	10 Monocyte CD14low	predicted anti-maa
LGALS9_HAVCR2	0.63	10 Monocyte CD14low	predicted anti-maa
CD47_SIRPG	0.43	10 Monocyte CD14low	predicted anti-maa
LGALS9_CD47	0.62	10 Monocyte CD14low	predicted anti-maa
CXCL10_CXCR3	3.985	10 Monocyte CD14low	predicted anti-viral
CXCL11_CXCR3	1.585	10 Monocyte CD14low	predicted anti-viral
TNFRSF1A_FASLG	0.205	10 Monocyte CD14low	predicted anti-viral
CCL3_CCR5	0.785	10 Monocyte CD14low	predicted anti-viral
PLAUR_a4b1 complex	0.28	10 Monocyte CD14low	predicted anti-viral
ICAM1_aLb2 complex	0.43	10 Monocyte CD14low	predicted anti-viral
ICAM1_ITGAL	0.43	10 Monocyte CD14low	predicted anti-viral
ICAM1_SPN	0.36	10 Monocyte CD14low	predicted anti-viral
LGALS9_HAVCR2	0.515	10 Monocyte CD14low	predicted anti-viral
CD47_SIRPG	0.355	10 Monocyte CD14low	predicted anti-viral
LGALS9_CD47	0.545	10 Monocyte CD14low	predicted anti-viral
L1CAM_L1CAM	0.53	11 Tumor	11 Tumor
JAM3_JAM3	0.19	11 Tumor	11 Tumor
GDF11_TGFR_AVR2B	0.21	11 Tumor	11 Tumor
CSPG4_a3b1 complex	0.265	11 Tumor	11 Tumor
MDK_PTPRZ1	0.54	11 Tumor	11 Tumor
NRP2_SEMA3C	0.655	11 Tumor	11 Tumor
PROS1_TYRO3	0.285	11 Tumor	11 Tumor
FN1_a3b1 complex	2.44	11 Tumor	11 Tumor
NOTCH2_DLL3	0.245	11 Tumor	11 Tumor
FN1_aVb1 complex	2.35	11 Tumor	11 Tumor
FN1_aVb5 complex	2.36	11 Tumor	11 Tumor
NRP2_VEGFA	0.47	11 Tumor	11 Tumor
CDH1_aEb7 complex	0.185	11 Tumor	11 Tumor
LAMP1_FAM3C	0.525	11 Tumor	11 Tumor
MIF_TNFRSF14	6.13	11 Tumor	11 Tumor
COPA_SORT1	0.865	11 Tumor	11 Tumor
EFNA1_EPHA2	0.16	11 Tumor	12 pDC
PLXNC1_SEMA7A	0.2	11 Tumor	12 pDC
TYRO3_GAS6	0.41	11 Tumor	12 pDC
MDK_SORL1	0.535	11 Tumor	12 pDC
NAMPT_P2RY6	0.355	11 Tumor	12 pDC
COPA_P2RY6	0.705	11 Tumor	12 pDC
TFRC_TNFSF13B	0.295	11 Tumor	12 pDC
FN1_a4b1 complex	2.36	11 Tumor	12 pDC
LTBR_LTB	1.315	11 Tumor	12 pDC
TNFRSF1A_GRN	1.13	11 Tumor	12 pDC
ICAM1_SPN	0.455	11 Tumor	12 pDC
PLXNB2_SEMA4D	0.32	11 Tumor	12 pDC
L1CAM_aVb3 complex	0.345	11 Tumor	13 Tumor
GDF11_ANTXR1	0.24	11 Tumor	13 Tumor
EPHB4_EFNB1	0.385	11 Tumor	13 Tumor
NRP2_PGF	0.54	11 Tumor	13 Tumor
CSPG4_a3b1 complex	0.31	11 Tumor	13 Tumor
MDK_PTPRZ1	1.555	11 Tumor	13 Tumor
MMP2_aVb3 complex	0.195	11 Tumor	13 Tumor
PLXNB2_PTN	0.46	11 Tumor	13 Tumor
PROS1_TYRO3	0.265	11 Tumor	13 Tumor
FN1_aVb3 complex	2.35	11 Tumor	13 Tumor
FN1_a3b1 complex	2.485	11 Tumor	13 Tumor
PLAUR_aVb3 complex	0.175	11 Tumor	13 Tumor
CD46_JAG1	0.22	11 Tumor	13 Tumor
MDK_LRP1	0.785	11 Tumor	13 Tumor
MDK_SORL1	0.66	11 Tumor	13 Tumor
FN1_aVb1 complex	2.48	11 Tumor	13 Tumor
FN1_aVb5 complex	2.465	11 Tumor	13 Tumor
NRP2_VEGFA	2.48	11 Tumor	13 Tumor
CDH1_aEb7 complex	0.24	11 Tumor	13 Tumor
CADM1_CADM1	0.395	11 Tumor	13 Tumor
GRN_SORT1	1.565	11 Tumor	13 Tumor
LAMP1_FAM3C	0.91	11 Tumor	13 Tumor
MIF_TNFRSF14	6	11 Tumor	13 Tumor
COPA_SORT1	1.825	11 Tumor	13 Tumor
COL11A2_a2b1 complex	0.225	11 Tumor	14 Osteoclast CST3+
L1CAM_aVb3 complex	0.44	11 Tumor	14 Osteoclast CST3+
L1CAM_a5b1 complex	0.675	11 Tumor	14 Osteoclast CST3+
COL18A1_a2b1 complex	0.225	11 Tumor	14 Osteoclast CST3+
CDH1_a2b1 complex	0.165	11 Tumor	14 Osteoclast CST3+
COL6A2_a2b1 complex	0.175	11 Tumor	14 Osteoclast CST3+
COL1A2_a2b1 complex	0.92	11 Tumor	14 Osteoclast CST3+
FN1_a2b1 complex	2.335	11 Tumor	14 Osteoclast CST3+
COL6A1_a2b1 complex	0.65	11 Tumor	14 Osteoclast CST3+
EPHB4_EFNB1	0.37	11 Tumor	14 Osteoclast CST3+
MMP2_aVb3 complex	0.29	11 Tumor	14 Osteoclast CST3+
LRP6_CKLF	0.88	11 Tumor	14 Osteoclast CST3+
FN1_aVb3 complex	2.445	11 Tumor	14 Osteoclast CST3+
FN1_a5b1 complex	2.68	11 Tumor	14 Osteoclast CST3+
PLAUR_aVb3 complex	0.27	11 Tumor	14 Osteoclast CST3+
COL6A3_a2b1 complex	0.195	11 Tumor	14 Osteoclast CST3+
MDK_LRP1	0.845	11 Tumor	14 Osteoclast CST3+
FN1_aVb1 complex	2.795	11 Tumor	14 Osteoclast CST3+
FN1_aVb5 complex	2.565	11 Tumor	14 Osteoclast CST3+
NRP2_VEGFA	0.43	11 Tumor	14 Osteoclast CST3+
ICAM1_aXb2 complex	0.175	11 Tumor	14 Osteoclast CST3+
CADM1_CADM1	0.56	11 Tumor	14 Osteoclast CST3+
TNFRSF1A_GRN	3.305	11 Tumor	14 Osteoclast CST3+
ANXA1_FPR3	0.65	11 Tumor	14 Osteoclast CST3+
MIF_TNFRSF14	5.95	11 Tumor	14 Osteoclast CST3+
COPA_SORT1	0.67	11 Tumor	14 Osteoclast CST3+
PLXNB2_SEMA4D	0.38	11 Tumor	14 Osteoclast CST3+
LTBR_LTB	1.25	11 Tumor	15 B immature
CDH1_KLRG1	0.19	11 Tumor	3 NK/CD8+ T cells NKG7+
PVR_CD96	0.235	11 Tumor	3 NK/CD8+ T cells NKG7+
HLA-E_KLRC1	2.165	11 Tumor	3 NK/CD8+ T cells NKG7+
FN1_a4b1 complex	2.36	11 Tumor	3 NK/CD8+ T cells NKG7+
HLA-E_KLRK1	2.325	11 Tumor	3 NK/CD8+ T cells NKG7+
ICAM1_SPN	0.46	11 Tumor	3 NK/CD8+ T cells NKG7+
PLXNB2_SEMA4D	0.295	11 Tumor	3 NK/CD8+ T cells NKG7+
L1CAM_a5b1 complex	0.365	11 Tumor	4 Monocyte CD14high
JAM3_aMb2 complex	0.255	11 Tumor	4 Monocyte CD14high
LRP6_CKLF	0.42	11 Tumor	4 Monocyte CD14high
PROS1_AXL	0.26	11 Tumor	4 Monocyte CD14high
FN1_a5b1 complex	2.37	11 Tumor	4 Monocyte CD14high
MDK_LRP1	0.7	11 Tumor	4 Monocyte CD14high
MDK_SORL1	0.64	11 Tumor	4 Monocyte CD14high
NRP2_VEGFA	0.555	11 Tumor	4 Monocyte CD14high
CD44_HBEGF	3.065	11 Tumor	4 Monocyte CD14high
NAMPT_P2RY6	0.345	11 Tumor	4 Monocyte CD14high
ICAM1_aMb2 complex	0.235	11 Tumor	4 Monocyte CD14high
ICAM1_aXb2 complex	0.395	11 Tumor	4 Monocyte CD14high
COPA_P2RY6	0.695	11 Tumor	4 Monocyte CD14high
TFRC_TNFSF13B	0.435	11 Tumor	4 Monocyte CD14high
FN1_a4b1 complex	2.48	11 Tumor	4 Monocyte CD14high
TNFRSF1A_GRN	1.125	11 Tumor	4 Monocyte CD14high
ANXA1_FPR3	0.745	11 Tumor	4 Monocyte CD14high
ANXA1_FPR1	0.79	11 Tumor	4 Monocyte CD14high
HLA-F_LILRB1	0.48	11 Tumor	4 Monocyte CD14high
COPA_SORT1	0.68	11 Tumor	4 Monocyte CD14high
PLAUR_a4b1 complex	0.305	11 Tumor	4 Monocyte CD14high
HLA-F_LILRB2	0.69	11 Tumor	4 Monocyte CD14high
ICAM1_SPN	0.315	11 Tumor	4 Monocyte CD14high
PLXNB2_SEMA4D	0.295	11 Tumor	4 Monocyte CD14high
PVR_TIGIT	0.705	11 Tumor	5 CD4+ Treg FOXP3+
LRP6_CKLF	0.36	11 Tumor	5 CD4+ Treg FOXP3+
PVR_CD96	0.36	11 Tumor	5 CD4+ Treg FOXP3+
FAM3C_CLEC2D	0.215	11 Tumor	5 CD4+ Treg FOXP3+
FN1_a4b1 complex	2.415	11 Tumor	5 CD4+ Treg FOXP3+
LTBR_LTB	1.4	11 Tumor	5 CD4+ Treg FOXP3+
MIF_TNFRSF14	5.915	11 Tumor	5 CD4+ Treg FOXP3+
PLAUR_a4b1 complex	0.24	11 Tumor	5 CD4+ Treg FOXP3+
ICAM1_aLb2 complex	0.45	11 Tumor	5 CD4+ Treg FOXP3+
ICAM1_ITGAL	0.45	11 Tumor	5 CD4+ Treg FOXP3+
ICAM1_SPN	0.285	11 Tumor	5 CD4+ Treg FOXP3+
PLXNB2_SEMA4D	0.425	11 Tumor	5 CD4+ Treg FOXP3+
CD47_SIRPG	0.37	11 Tumor	5 CD4+ Treg FOXP3+
JAM3_aMb2 complex	0.365	11 Tumor	6 Macrophage
TYRO3_GAS6	0.255	11 Tumor	6 Macrophage
PROS1_AXL	0.25	11 Tumor	6 Macrophage
MDK_LRP1	1.32	11 Tumor	6 Macrophage
MDK_SORL1	0.655	11 Tumor	6 Macrophage
FN1_aVb1 complex	2.33	11 Tumor	6 Macrophage
FN1_aVb5 complex	2.435	11 Tumor	6 Macrophage
NRP2_VEGFA	0.425	11 Tumor	6 Macrophage
CD44_HBEGF	2.705	11 Tumor	6 Macrophage
NAMPT_P2RY6	0.315	11 Tumor	6 Macrophage
ICAM1_aMb2 complex	0.345	11 Tumor	6 Macrophage
ICAM1_aXb2 complex	0.255	11 Tumor	6 Macrophage
COPA_P2RY6	0.665	11 Tumor	6 Macrophage
TFRC_TNFSF13B	0.61	11 Tumor	6 Macrophage
CADM1_CADM1	0.44	11 Tumor	6 Macrophage
FN1_a4b1 complex	2.5	11 Tumor	6 Macrophage
TNFRSF1A_GRN	1.36	11 Tumor	6 Macrophage
ANXA1_FPR3	1.21	11 Tumor	6 Macrophage
ANXA1_FPR1	0.85	11 Tumor	6 Macrophage
MIF_TNFRSF14	5.945	11 Tumor	6 Macrophage
COPA_SORT1	0.655	11 Tumor	6 Macrophage
PLAUR_a4b1 complex	0.325	11 Tumor	6 Macrophage
HLA-F_LILRB2	0.63	11 Tumor	6 Macrophage
PLXNB2_SEMA4D	0.325	11 Tumor	6 Macrophage
PVR_TIGIT	0.505	11 Tumor	7 CD8+ exhausted cycling MKI67+
LRP6_CKLF	0.42	11 Tumor	7 CD8+ exhausted cycling MKI67+
PVR_CD96	0.35	11 Tumor	7 CD8+ exhausted cycling MKI67+
HLA-E_KLRC1	2.195	11 Tumor	7 CD8+ exhausted cycling MKI67+
CDH1_aEb7 complex	0.255	11 Tumor	7 CD8+ exhausted cycling MKI67+
FN1_a4b7 complex	2.425	11 Tumor	7 CD8+ exhausted cycling MKI67+
FAM3C_CLEC2D	0.295	11 Tumor	7 CD8+ exhausted cycling MKI67+
FN1_a4b1 complex	2.39	11 Tumor	7 CD8+ exhausted cycling MKI67+
LAMP1_FAM3C	0.51	11 Tumor	7 CD8+ exhausted cycling MKI67+
HLA-E_KLRK1	2.39	11 Tumor	7 CD8+ exhausted cycling MKI67+
MIF_TNFRSF14	5.925	11 Tumor	7 CD8+ exhausted cycling MKI67+
PLAUR_a4b1 complex	0.215	11 Tumor	7 CD8+ exhausted cycling MKI67+
ICAM1_aLb2 complex	0.315	11 Tumor	7 CD8+ exhausted cycling MKI67+
ICAM1_ITGAL	0.315	11 Tumor	7 CD8+ exhausted cycling MKI67+
ICAM1_SPN	0.31	11 Tumor	7 CD8+ exhausted cycling MKI67+
SIRPA_CD47	0.36	11 Tumor	7 CD8+ exhausted cycling MKI67+
PLXNB2_SEMA4D	0.35	11 Tumor	7 CD8+ exhausted cycling MKI67+
CD47_SIRPG	0.425	11 Tumor	7 CD8+ exhausted cycling MKI67+
PVR_CD96	0.53	11 Tumor	8 CD8+ transitional
TNFRSF6B_FASLG	0.22	11 Tumor	8 CD8+ transitional
CDH1_aEb7 complex	0.23	11 Tumor	8 CD8+ transitional
FN1_a4b7 complex	2.375	11 Tumor	8 CD8+ transitional
FAM3C_CLEC2D	0.21	11 Tumor	8 CD8+ transitional
TNFRSF1A_FASLG	0.2	11 Tumor	8 CD8+ transitional
FN1_a4b1 complex	2.385	11 Tumor	8 CD8+ transitional
HLA-E_KLRK1	2.38	11 Tumor	8 CD8+ transitional
ICAM1_aLb2 complex	0.495	11 Tumor	8 CD8+ transitional
ICAM1_ITGAL	0.495	11 Tumor	8 CD8+ transitional
PLXNB2_SEMA4D	0.33	11 Tumor	8 CD8+ transitional
FN1_a8b1 complex	2.395	11 Tumor	9 Plasma cells
TYRO3_GAS6	0.35	11 Tumor	9 Plasma cells
CDH1_aEb7 complex	0.17	11 Tumor	9 Plasma cells
FN1_a4b7 complex	2.575	11 Tumor	9 Plasma cells
CADM1_CADM1	0.44	11 Tumor	9 Plasma cells
FN1_a4b1 complex	2.35	11 Tumor	9 Plasma cells
LAMP1_FAM3C	0.675	11 Tumor	9 Plasma cells
MIF_TNFRSF14	5.97	11 Tumor	9 Plasma cells
PLXNB2_SEMA4D	0.425	11 Tumor	9 Plasma cells
COL11A2_a1b1 complex	0.27	11 Tumor	predicted anti-maa
COL18A1_a1b1 complex	0.27	11 Tumor	predicted anti-maa
COL1A2_a1b1 complex	0.965	11 Tumor	predicted anti-maa
COL6A2_a1b1 complex	0.22	11 Tumor	predicted anti-maa
COL6A1_a1b1 complex	0.695	11 Tumor	predicted anti-maa
PVR_TIGIT	0.645	11 Tumor	predicted anti-maa
PVR_CD96	0.39	11 Tumor	predicted anti-maa
TNFRSF6B_FASLG	0.295	11 Tumor	predicted anti-maa
COL6A3_a1b1 complex	0.24	11 Tumor	predicted anti-maa
CDH1_aEb7 complex	0.155	11 Tumor	predicted anti-maa
FN1_a4b7 complex	2.4	11 Tumor	predicted anti-maa
FAM3C_CLEC2D	0.225	11 Tumor	predicted anti-maa
TNFRSF1A_FASLG	0.275	11 Tumor	predicted anti-maa
FN1_a4b1 complex	2.455	11 Tumor	predicted anti-maa
HLA-E_KLRK1	2.345	11 Tumor	predicted anti-maa
MIF_TNFRSF14	5.9	11 Tumor	predicted anti-maa
PLAUR_a4b1 complex	0.28	11 Tumor	predicted anti-maa
ICAM1_aLb2 complex	0.38	11 Tumor	predicted anti-maa
ICAM1_ITGAL	0.38	11 Tumor	predicted anti-maa
ICAM1_SPN	0.395	11 Tumor	predicted anti-maa
PLXNB2_SEMA4D	0.4	11 Tumor	predicted anti-maa
CD47_SIRPG	0.42	11 Tumor	predicted anti-maa
PVR_TIGIT	0.71	11 Tumor	predicted anti-viral
LRP6_CKLF	0.365	11 Tumor	predicted anti-viral
PVR_CD96	0.375	11 Tumor	predicted anti-viral
TNFRSF6B_FASLG	0.265	11 Tumor	predicted anti-viral
FN1_a4b7 complex	2.41	11 Tumor	predicted anti-viral
FAM3C_CLEC2D	0.255	11 Tumor	predicted anti-viral
TNFRSF1A_FASLG	0.245	11 Tumor	predicted anti-viral
FN1_a4b1 complex	2.37	11 Tumor	predicted anti-viral
LTBR_LTB	0.865	11 Tumor	predicted anti-viral
HLA-E_KLRK1	2.335	11 Tumor	predicted anti-viral
ICAM1_aLb2 complex	0.365	11 Tumor	predicted anti-viral
ICAM1_ITGAL	0.365	11 Tumor	predicted anti-viral
ICAM1_SPN	0.295	11 Tumor	predicted anti-viral
PLXNB2_SEMA4D	0.335	11 Tumor	predicted anti-viral
LILRA4_BST2	1.255	12 pDC	12 pDC
HLA-DPB1_TNFSF13B	1.57	12 pDC	12 pDC
NRP1_VEGFB	0.665	12 pDC	12 pDC
LAIR1_LILRB4	0.57	12 pDC	12 pDC
CD74_APP	20.63	12 pDC	12 pDC
COPA_P2RY6	0.285	12 pDC	12 pDC
TFRC_TNFSF13B	0.26	12 pDC	12 pDC
CD47_SIRB1 complex	0.36	12 pDC	12 pDC
SELL_SELPLG	1.795	12 pDC	12 pDC
LGALS9_SLC1A5	0.36	12 pDC	12 pDC
CD74_COPA	20.305	12 pDC	12 pDC
TNFRSF1B_GRN	1.285	12 pDC	12 pDC
CD74_MIF	20.535	12 pDC	12 pDC
PLXNB2_SEMA4D	0.315	12 pDC	12 pDC
EPHB1_EFNB1	0.32	12 pDC	13 Tumor
NRP1_PGF	0.42	12 pDC	13 Tumor
PLXNB2_PTN	0.455	12 pDC	13 Tumor
NRP1_VEGFA	2.36	12 pDC	13 Tumor
CD46_JAG1	0.185	12 pDC	13 Tumor
TGFB1_TGFbeta receptor2	0.195	12 pDC	13 Tumor
TNFSF13_FAS	0.425	12 pDC	13 Tumor
LGALS9_MET	2.255	12 pDC	13 Tumor
LILRA4_BST2	1.22	12 pDC	13 Tumor
NRP1_VEGFB	1.125	12 pDC	13 Tumor
CD74_APP	20.955	12 pDC	13 Tumor
LGALS9_DAG1	0.34	12 pDC	13 Tumor
GRN_SORT1	2.23	12 pDC	13 Tumor
TNFSF13_TNFRSF1A	0.4	12 pDC	13 Tumor
TNFSF13_TNFRSF14	0.385	12 pDC	13 Tumor
LGALS9_SORL1	0.335	12 pDC	13 Tumor
LAMP1_FAM3C	0.79	12 pDC	13 Tumor
COPA_SORT1	1.405	12 pDC	13 Tumor
LGALS9_CD44	1.48	12 pDC	13 Tumor
LGALS9_LRP1	0.46	12 pDC	13 Tumor
CD74_COPA	20.44	12 pDC	13 Tumor
CD74_MIF	27.29	12 pDC	13 Tumor
EPHB1_EFNB1	0.305	12 pDC	14 Osteoclast CST3+
LILRA4_BST2	1.115	12 pDC	14 Osteoclast CST3+
NRP1_VEGFB	0.485	12 pDC	14 Osteoclast CST3+
CD99_PILRA	0.16	12 pDC	14 Osteoclast CST3+
LAIR1_LILRB4	0.47	12 pDC	14 Osteoclast CST3+
CD74_APP	20.285	12 pDC	14 Osteoclast CST3+
GRN_SORT1	1.075	12 pDC	14 Osteoclast CST3+
TNFSF13_TNFRSF1A	0.295	12 pDC	14 Osteoclast CST3+
TNFSF13_TNFRSF14	0.335	12 pDC	14 Osteoclast CST3+
SELL_SELPLG	1.615	12 pDC	14 Osteoclast CST3+
LGALS9_CD44	0.84	12 pDC	14 Osteoclast CST3+
LGALS9_LRP1	0.52	12 pDC	14 Osteoclast CST3+
CD74_COPA	20.385	12 pDC	14 Osteoclast CST3+
TNFRSF1B_GRN	3.46	12 pDC	14 Osteoclast CST3+
CD74_MIF	22.705	12 pDC	14 Osteoclast CST3+
PLXNB2_SEMA4D	0.375	12 pDC	14 Osteoclast CST3+
NRP1_VEGFB	0.33	12 pDC	15 B immature
CD74_COPA	20.2	12 pDC	15 B immature
CD74_MIF	20.565	12 pDC	15 B immature
TGFB1_TGFBR3	0.25	12 pDC	3 NK/CD8+ T cells NKG7+
TNFSF13_TNFRSF1A	0.275	12 pDC	3 NK/CD8+ T cells NKG7+
F11R_aLb2 complex	0.305	12 pDC	3 NK/CD8+ T cells NKG7+
SELL_SELPLG	1.41	12 pDC	3 NK/CD8+ T cells NKG7+
CD74_COPA	20.21	12 pDC	3 NK/CD8+ T cells NKG7+
CD74_MIF	20.38	12 pDC	3 NK/CD8+ T cells NKG7+
PLXNB2_SEMA4D	0.29	12 pDC	3 NK/CD8+ T cells NKG7+
NRP1_VEGFA	0.435	12 pDC	4 Monocyte CD14high
LILRA4_BST2	1.19	12 pDC	4 Monocyte CD14high
HLA-DPB1_TNFSF13B	1.71	12 pDC	4 Monocyte CD14high
NRP1_VEGFB	0.3	12 pDC	4 Monocyte CD14high
CD99_PILRA	0.26	12 pDC	4 Monocyte CD14high
LAIR1_LILRB4	0.34	12 pDC	4 Monocyte CD14high
COPA_P2RY6	0.275	12 pDC	4 Monocyte CD14high
TFRC_TNFSF13B	0.4	12 pDC	4 Monocyte CD14high
GRN_SORT1	1.085	12 pDC	4 Monocyte CD14high
TNFSF13_TNFRSF1A	0.415	12 pDC	4 Monocyte CD14high
CD47_SIRB1 complex	0.33	12 pDC	4 Monocyte CD14high
LGALS9_SORL1	0.315	12 pDC	4 Monocyte CD14high
F11R_aLb2 complex	0.28	12 pDC	4 Monocyte CD14high
SELL_SELPLG	1.42	12 pDC	4 Monocyte CD14high
HLA-F_LILRB2	0.715	12 pDC	4 Monocyte CD14high
LGALS9_CD44	0.92	12 pDC	4 Monocyte CD14high
LGALS9_LRP1	0.375	12 pDC	4 Monocyte CD14high
CD74_COPA	20.345	12 pDC	4 Monocyte CD14high
TNFRSF1B_GRN	1.28	12 pDC	4 Monocyte CD14high
CD74_MIF	21.135	12 pDC	4 Monocyte CD14high
LILRA4_BST2	1.14	12 pDC	5 CD4+ Treg FOXP3+
TNFSF13_TNFRSF14	0.3	12 pDC	5 CD4+ Treg FOXP3+
F11R_aLb2 complex	0.47	12 pDC	5 CD4+ Treg FOXP3+
SELL_SELPLG	1.43	12 pDC	5 CD4+ Treg FOXP3+
CD74_MIF	20.785	12 pDC	5 CD4+ Treg FOXP3+
PLXNB2_SEMA4D	0.42	12 pDC	5 CD4+ Treg FOXP3+
CD47_SIRPG	0.475	12 pDC	5 CD4+ Treg FOXP3+
DPP4_CXCL12	0.21	12 pDC	6 Macrophage
LGALS9_COLEC12	0.5	12 pDC	6 Macrophage
LILRA4_BST2	1.265	12 pDC	6 Macrophage
HLA-DPB1_TNFSF13B	1.885	12 pDC	6 Macrophage
NRP1_VEGFB	0.39	12 pDC	6 Macrophage
TGFB1_TGFbeta receptor1	0.275	12 pDC	6 Macrophage
CD99_PILRA	0.435	12 pDC	6 Macrophage
LAIR1_LILRB4	0.46	12 pDC	6 Macrophage
SPN_SIGLEC1	0.585	12 pDC	6 Macrophage
CD74_APP	20.245	12 pDC	6 Macrophage
TFRC_TNFSF13B	0.575	12 pDC	6 Macrophage
GRN_SORT1	1.06	12 pDC	6 Macrophage
TNFSF13_TNFRSF1A	0.535	12 pDC	6 Macrophage
TNFSF13_TNFRSF14	0.33	12 pDC	6 Macrophage
LGALS9_SORL1	0.33	12 pDC	6 Macrophage
SELL_SELPLG	1.42	12 pDC	6 Macrophage
HLA-F_LILRB2	0.655	12 pDC	6 Macrophage
LGALS9_LRP1	0.995	12 pDC	6 Macrophage
LGALS9_HAVCR2	0.34	12 pDC	6 Macrophage
CD74_COPA	20.37	12 pDC	6 Macrophage
TNFRSF1B_GRN	1.515	12 pDC	6 Macrophage
CD74_MIF	20.855	12 pDC	6 Macrophage
PLXNB2_SEMA4D	0.32	12 pDC	6 Macrophage
TNFSF13_FAS	0.3	12 pDC	7 CD8+ exhausted cycling MKI67+
LILRA4_BST2	1.135	12 pDC	7 CD8+ exhausted cycling MKI67+
TNFSF13_TNFRSF14	0.31	12 pDC	7 CD8+ exhausted cycling MKI67+
LAMP1_FAM3C	0.39	12 pDC	7 CD8+ exhausted cycling MKI67+
F11R_aLb2 complex	0.335	12 pDC	7 CD8+ exhausted cycling MKI67+
SELL_SELPLG	1.43	12 pDC	7 CD8+ exhausted cycling MKI67+
CD74_COPA	20.255	12 pDC	7 CD8+ exhausted cycling MKI67+
CD74_MIF	21.855	12 pDC	7 CD8+ exhausted cycling MKI67+
PLXNB2_SEMA4D	0.345	12 pDC	7 CD8+ exhausted cycling MKI67+
CD47_SIRPG	0.53	12 pDC	7 CD8+ exhausted cycling MKI67+
LILRA4_BST2	1.215	12 pDC	8 CD8+ transitional
F11R_aLb2 complex	0.515	12 pDC	8 CD8+ transitional
SELL_SELPLG	1.495	12 pDC	8 CD8+ transitional
CD74_COPA	20.265	12 pDC	8 CD8+ transitional
CD74_MIF	20.44	12 pDC	8 CD8+ transitional
PLXNB2_SEMA4D	0.325	12 pDC	8 CD8+ transitional
CD47_SIRPG	0.34	12 pDC	8 CD8+ transitional
TNFSF13_TNFRSF17	0.565	12 pDC	9 Plasma cells
LILRA4_BST2	1.28	12 pDC	9 Plasma cells
NRP1_VEGFB	0.305	12 pDC	9 Plasma cells
TNFSF13_TNFRSF14	0.355	12 pDC	9 Plasma cells
LAMP1_FAM3C	0.555	12 pDC	9 Plasma cells
SELL_SELPLG	1.395	12 pDC	9 Plasma cells
LGALS9_SLC1A5	0.34	12 pDC	9 Plasma cells
CD74_COPA	20.44	12 pDC	9 Plasma cells
CD74_MIF	22.12	12 pDC	9 Plasma cells
PLXNB2_SEMA4D	0.42	12 pDC	9 Plasma cells
SEMA7A_a1b1 complex	0.195	12 pDC	predicted anti-maa
LILRA4_BST2	1.18	12 pDC	predicted anti-maa
NRP1_VEGFB	0.295	12 pDC	predicted anti-maa
TNFSF13_TNFRSF14	0.285	12 pDC	predicted anti-maa
F11R_aLb2 complex	0.4	12 pDC	predicted anti-maa
SELL_SELPLG	1.495	12 pDC	predicted anti-maa
LGALS9_HAVCR2	0.335	12 pDC	predicted anti-maa
CD74_COPA	20.2	12 pDC	predicted anti-maa
CD74_MIF	20.65	12 pDC	predicted anti-maa
PLXNB2_SEMA4D	0.395	12 pDC	predicted anti-maa
CD47_SIRPG	0.525	12 pDC	predicted anti-maa
TNFSF13_FAS	0.28	12 pDC	predicted anti-viral
LILRA4_BST2	1.125	12 pDC	predicted anti-viral
F11R_aLb2 complex	0.385	12 pDC	predicted anti-viral
SELL_SELPLG	1.37	12 pDC	predicted anti-viral
CD74_COPA	20.28	12 pDC	predicted anti-viral
CD74_MIF	21.01	12 pDC	predicted anti-viral
PLXNB2_SEMA4D	0.33	12 pDC	predicted anti-viral
CD47_SIRPG	0.45	12 pDC	predicted anti-viral
FGF2_aVb3 complex	0.21	13 Tumor	13 Tumor
PTN_PTPRZ1	1.365	13 Tumor	13 Tumor
TTR_DDR1	0.51	13 Tumor	13 Tumor
GDF11_ANTXR1	0.22	13 Tumor	13 Tumor
EPHB4_EFNB1	0.305	13 Tumor	13 Tumor
NRP2_PGF	0.475	13 Tumor	13 Tumor
CSPG4_a3b1 complex	0.875	13 Tumor	13 Tumor
MDK_PTPRZ1	2.02	13 Tumor	13 Tumor
MMP2_aVb3 complex	0.805	13 Tumor	13 Tumor
FGF2_CD44	1.48	13 Tumor	13 Tumor
PLXNB2_PTN	0.5	13 Tumor	13 Tumor
PROS1_TYRO3	0.275	13 Tumor	13 Tumor
SPP1_aVb3 complex	38.54	13 Tumor	13 Tumor
JAG1_NOTCH2	0.19	13 Tumor	13 Tumor
CD46_JAG1	0.28	13 Tumor	13 Tumor
GPR37_PSAP	2.78	13 Tumor	13 Tumor
MDK_LRP1	1.25	13 Tumor	13 Tumor
MDK_SORL1	1.125	13 Tumor	13 Tumor
TNFSF13_FAS	0.285	13 Tumor	13 Tumor
NRP2_VEGFA	2.415	13 Tumor	13 Tumor
CDH1_aEb7 complex	0.33	13 Tumor	13 Tumor
CADM1_CADM1	0.52	13 Tumor	13 Tumor
GRN_SORT1	1.69	13 Tumor	13 Tumor
TNFSF13_TNFRSF1A	0.26	13 Tumor	13 Tumor
TNFSF13_TNFRSF14	0.245	13 Tumor	13 Tumor
LAMP1_FAM3C	1.245	13 Tumor	13 Tumor
MIF_TNFRSF14	7.335	13 Tumor	13 Tumor
COPA_SORT1	1.54	13 Tumor	13 Tumor
SPP1_CD44	39.81	13 Tumor	13 Tumor
SIRPA_CD47	0.43	13 Tumor	13 Tumor
COL4A2_a2b1 complex	0.43	13 Tumor	14 Osteoclast CST3+
COL4A1_a2b1 complex	0.155	13 Tumor	14 Osteoclast CST3+
COL14A1_a2b1 complex	0.165	13 Tumor	14 Osteoclast CST3+
FGF2_aVb3 complex	0.305	13 Tumor	14 Osteoclast CST3+
FBN1_a5b1 complex	0.615	13 Tumor	14 Osteoclast CST3+
CDH1_a2b1 complex	0.255	13 Tumor	14 Osteoclast CST3+
COL1A2_a2b1 complex	1.825	13 Tumor	14 Osteoclast CST3+
COL6A1_a2b1 complex	0.26	13 Tumor	14 Osteoclast CST3+
EPHB4_EFNB1	0.29	13 Tumor	14 Osteoclast CST3+
TNFSF12_TNFRSF12A	0.405	13 Tumor	14 Osteoclast CST3+
MMP2_aVb3 complex	0.9	13 Tumor	14 Osteoclast CST3+
FGF2_CD44	0.84	13 Tumor	14 Osteoclast CST3+
SPP1_aVb3 complex	38.635	13 Tumor	14 Osteoclast CST3+
JAG1_NOTCH2	0.17	13 Tumor	14 Osteoclast CST3+
GPR37_PSAP	4.735	13 Tumor	14 Osteoclast CST3+
COL6A3_a2b1 complex	0.25	13 Tumor	14 Osteoclast CST3+
MDK_LRP1	1.31	13 Tumor	14 Osteoclast CST3+
NRP2_VEGFA	0.365	13 Tumor	14 Osteoclast CST3+
CD99_PILRA	0.2	13 Tumor	14 Osteoclast CST3+
ICAM1_aXb2 complex	0.255	13 Tumor	14 Osteoclast CST3+
CADM1_CADM1	0.685	13 Tumor	14 Osteoclast CST3+
TNFRSF1A_GRN	3.365	13 Tumor	14 Osteoclast CST3+
MIF_TNFRSF14	7.285	13 Tumor	14 Osteoclast CST3+
COPA_SORT1	0.385	13 Tumor	14 Osteoclast CST3+
ICAM1_SPN	0.3	13 Tumor	14 Osteoclast CST3+
SPP1_CD44	39.17	13 Tumor	14 Osteoclast CST3+
PLXNB2_SEMA4D	0.42	13 Tumor	14 Osteoclast CST3+
LTBR_LTB	1.395	13 Tumor	15 B immature
SPP1_CD44	38.6	13 Tumor	15 B immature
CDH1_KLRG1	0.28	13 Tumor	3 NK/CD8+ T cells NKG7+
CLEC2B_KLRF1	0.49	13 Tumor	3 NK/CD8+ T cells NKG7+
SPP1_a4b1 complex	38.55	13 Tumor	3 NK/CD8+ T cells NKG7+
ICAM1_aLb2 complex	0.365	13 Tumor	3 NK/CD8+ T cells NKG7+
ICAM1_ITGAL	0.365	13 Tumor	3 NK/CD8+ T cells NKG7+
ICAM1_SPN	0.54	13 Tumor	3 NK/CD8+ T cells NKG7+
SPP1_CD44	38.735	13 Tumor	3 NK/CD8+ T cells NKG7+
PLXNB2_SEMA4D	0.335	13 Tumor	3 NK/CD8+ T cells NKG7+
FBN1_a5b1 complex	0.305	13 Tumor	4 Monocyte CD14high
BMP8B_PLAUR	0.61	13 Tumor	4 Monocyte CD14high
IL1 receptor inhibitor_IL1B	0.44	13 Tumor	4 Monocyte CD14high
FGF2_CD44	0.92	13 Tumor	4 Monocyte CD14high
TNFRSF10B_TNFSF10	0.48	13 Tumor	4 Monocyte CD14high
PROS1_AXL	0.27	13 Tumor	4 Monocyte CD14high
JAG1_NOTCH2	0.19	13 Tumor	4 Monocyte CD14high
GPR37_PSAP	4.145	13 Tumor	4 Monocyte CD14high
MDK_LRP1	1.165	13 Tumor	4 Monocyte CD14high
MDK_SORL1	1.105	13 Tumor	4 Monocyte CD14high
NRP2_VEGFA	0.49	13 Tumor	4 Monocyte CD14high
CD44_HBEGF	1.775	13 Tumor	4 Monocyte CD14high
NAMPT_P2RY6	0.27	13 Tumor	4 Monocyte CD14high
ICAM1_aMb2 complex	0.315	13 Tumor	4 Monocyte CD14high
SPP1_PTGER4	38.57	13 Tumor	4 Monocyte CD14high
CD99_PILRA	0.3	13 Tumor	4 Monocyte CD14high
ICAM1_aXb2 complex	0.475	13 Tumor	4 Monocyte CD14high
COPA_P2RY6	0.41	13 Tumor	4 Monocyte CD14high
TFRC_TNFSF13B	0.47	13 Tumor	4 Monocyte CD14high
TNFRSF1A_GRN	1.185	13 Tumor	4 Monocyte CD14high
TNFSF13_TNFRSF1A	0.275	13 Tumor	4 Monocyte CD14high
CD47_SIRB1 complex	0.355	13 Tumor	4 Monocyte CD14high
ANXA1_FPR1	0.5	13 Tumor	4 Monocyte CD14high
SPP1_a4b1 complex	38.67	13 Tumor	4 Monocyte CD14high
COPA_SORT1	0.395	13 Tumor	4 Monocyte CD14high
ICAM1_aLb2 complex	0.34	13 Tumor	4 Monocyte CD14high
ICAM1_ITGAL	0.34	13 Tumor	4 Monocyte CD14high
ICAM1_SPN	0.395	13 Tumor	4 Monocyte CD14high
SPP1_CD44	39.25	13 Tumor	4 Monocyte CD14high
SIRPA_CD47	0.345	13 Tumor	4 Monocyte CD14high
PLXNB2_SEMA4D	0.335	13 Tumor	4 Monocyte CD14high
TNFSF12_TNFRSF25	0.255	13 Tumor	5 CD4+ Treg FOXP3+
FAM3C_CLEC2D	0.6	13 Tumor	5 CD4+ Treg FOXP3+
LTBR_LTB	1.545	13 Tumor	5 CD4+ Treg FOXP3+
SPP1_a4b1 complex	38.605	13 Tumor	5 CD4+ Treg FOXP3+
MIF_TNFRSF14	7.25	13 Tumor	5 CD4+ Treg FOXP3+
F11R_aLb2 complex	0.45	13 Tumor	5 CD4+ Treg FOXP3+
ICAM1_aLb2 complex	0.53	13 Tumor	5 CD4+ Treg FOXP3+
ICAM1_ITGAL	0.53	13 Tumor	5 CD4+ Treg FOXP3+
ICAM1_SPN	0.365	13 Tumor	5 CD4+ Treg FOXP3+
SPP1_CD44	38.87	13 Tumor	5 CD4+ Treg FOXP3+
PLXNB2_SEMA4D	0.465	13 Tumor	5 CD4+ Treg FOXP3+
CD47_SIRPG	0.5	13 Tumor	5 CD4+ Treg FOXP3+
VEGFA_EPHB2	2.275	13 Tumor	6 Macrophage
BMP8B_PLAUR	0.545	13 Tumor	6 Macrophage
TNFRSF10B_TNFSF10	0.465	13 Tumor	6 Macrophage
TYRO3_GAS6	0.235	13 Tumor	6 Macrophage
PROS1_AXL	0.26	13 Tumor	6 Macrophage
JAG1_NOTCH2	0.15	13 Tumor	6 Macrophage
GPR37_PSAP	5.53	13 Tumor	6 Macrophage
MDK_LRP1	1.785	13 Tumor	6 Macrophage
MDK_SORL1	1.12	13 Tumor	6 Macrophage
CD44_HBEGF	1.415	13 Tumor	6 Macrophage
NAMPT_P2RY6	0.24	13 Tumor	6 Macrophage
ICAM1_aMb2 complex	0.425	13 Tumor	6 Macrophage
SPP1_PTGER4	38.595	13 Tumor	6 Macrophage
CD99_PILRA	0.475	13 Tumor	6 Macrophage
ICAM1_aXb2 complex	0.335	13 Tumor	6 Macrophage
COPA_P2RY6	0.38	13 Tumor	6 Macrophage
TFRC_TNFSF13B	0.645	13 Tumor	6 Macrophage
CADM1_CADM1	0.565	13 Tumor	6 Macrophage
TNFRSF1A_GRN	1.42	13 Tumor	6 Macrophage
TNFSF13_TNFRSF1A	0.395	13 Tumor	6 Macrophage
ANXA1_FPR3	0.92	13 Tumor	6 Macrophage
ANXA1_FPR1	0.56	13 Tumor	6 Macrophage
SPP1_a4b1 complex	38.69	13 Tumor	6 Macrophage
MIF_TNFRSF14	7.28	13 Tumor	6 Macrophage
COPA_SORT1	0.37	13 Tumor	6 Macrophage
SPP1_CD44	38.91	13 Tumor	6 Macrophage
PLXNB2_SEMA4D	0.365	13 Tumor	6 Macrophage
CDH1_aEb7 complex	0.345	13 Tumor	7 CD8+ exhausted cycling MKI67+
SPP1_PTGER4	38.585	13 Tumor	7 CD8+ exhausted cycling MKI67+
FAM3C_CLEC2D	0.68	13 Tumor	7 CD8+ exhausted cycling MKI67+
LTBR_LTB	0.655	13 Tumor	7 CD8+ exhausted cycling MKI67+
LAMP1_FAM3C	0.845	13 Tumor	7 CD8+ exhausted cycling MKI67+
SPP1_a4b1 complex	38.58	13 Tumor	7 CD8+ exhausted cycling MKI67+
MIF_TNFRSF14	7.26	13 Tumor	7 CD8+ exhausted cycling MKI67+
F11R_aLb2 complex	0.315	13 Tumor	7 CD8+ exhausted cycling MKI67+
ICAM1_aLb2 complex	0.395	13 Tumor	7 CD8+ exhausted cycling MKI67+
ICAM1_ITGAL	0.395	13 Tumor	7 CD8+ exhausted cycling MKI67+
ICAM1_SPN	0.39	13 Tumor	7 CD8+ exhausted cycling MKI67+
SPP1_CD44	38.915	13 Tumor	7 CD8+ exhausted cycling MKI67+
SIRPA_CD47	0.425	13 Tumor	7 CD8+ exhausted cycling MKI67+
PLXNB2_SEMA4D	0.39	13 Tumor	7 CD8+ exhausted cycling MKI67+
CD47_SIRPG	0.555	13 Tumor	7 CD8+ exhausted cycling MKI67+
TNFRSF10B_FASLG	0.215	13 Tumor	8 CD8+ transitional
FGF2_CD44	0.61	13 Tumor	8 CD8+ transitional
TNFRSF10B_TNFSF10	0.64	13 Tumor	8 CD8+ transitional
TNFSF12_TNFRSF25	0.225	13 Tumor	8 CD8+ transitional
FAS_FASLG	0.285	13 Tumor	8 CD8+ transitional
CDH1_aEb7 complex	0.32	13 Tumor	8 CD8+ transitional
SPP1_PTGER4	38.56	13 Tumor	8 CD8+ transitional
CD99_PILRA	0.17	13 Tumor	8 CD8+ transitional
FAM3C_CLEC2D	0.595	13 Tumor	8 CD8+ transitional
TNFRSF1A_FASLG	0.26	13 Tumor	8 CD8+ transitional
SPP1_a4b1 complex	38.575	13 Tumor	8 CD8+ transitional
F11R_aLb2 complex	0.495	13 Tumor	8 CD8+ transitional
ICAM1_aLb2 complex	0.575	13 Tumor	8 CD8+ transitional
ICAM1_ITGAL	0.575	13 Tumor	8 CD8+ transitional
SPP1_CD44	38.94	13 Tumor	8 CD8+ transitional
SIRPA_CD47	0.38	13 Tumor	8 CD8+ transitional
PLXNB2_SEMA4D	0.37	13 Tumor	8 CD8+ transitional
CD47_SIRPG	0.365	13 Tumor	8 CD8+ transitional
TNFRSF10B_TNFSF10	0.44	13 Tumor	9 Plasma cells
TNFSF13_TNFRSF17	0.425	13 Tumor	9 Plasma cells
TYRO3_GAS6	0.33	13 Tumor	9 Plasma cells
GPR37_PSAP	2.665	13 Tumor	9 Plasma cells
CDH1_aEb7 complex	0.26	13 Tumor	9 Plasma cells
CADM1_CADM1	0.565	13 Tumor	9 Plasma cells
LAMP1_FAM3C	1.01	13 Tumor	9 Plasma cells
SPP1_a4b1 complex	38.54	13 Tumor	9 Plasma cells
MIF_TNFRSF14	7.305	13 Tumor	9 Plasma cells
SPP1_CD44	38.76	13 Tumor	9 Plasma cells
SIRPA_CD47	0.405	13 Tumor	9 Plasma cells
PLXNB2_SEMA4D	0.465	13 Tumor	9 Plasma cells
COL4A1_a1b1 complex	0.2	13 Tumor	predicted anti-maa
COL14A1_a1b1 complex	0.21	13 Tumor	predicted anti-maa
COL4A2_a1b1 complex	0.475	13 Tumor	predicted anti-maa
COL1A2_a1b1 complex	1.87	13 Tumor	predicted anti-maa
COL6A1_a1b1 complex	0.305	13 Tumor	predicted anti-maa
TNFRSF10B_FASLG	0.29	13 Tumor	predicted anti-maa
COL6A3_a1b1 complex	0.295	13 Tumor	predicted anti-maa
FAS_FASLG	0.36	13 Tumor	predicted anti-maa
CDH1_aEb7 complex	0.245	13 Tumor	predicted anti-maa
SPP1_PTGER4	38.565	13 Tumor	predicted anti-maa
FAM3C_CLEC2D	0.61	13 Tumor	predicted anti-maa
TNFRSF1A_FASLG	0.335	13 Tumor	predicted anti-maa
SPP1_a4b1 complex	38.645	13 Tumor	predicted anti-maa
MIF_TNFRSF14	7.235	13 Tumor	predicted anti-maa
F11R_aLb2 complex	0.38	13 Tumor	predicted anti-maa
ICAM1_aLb2 complex	0.46	13 Tumor	predicted anti-maa
ICAM1_ITGAL	0.46	13 Tumor	predicted anti-maa
ICAM1_SPN	0.475	13 Tumor	predicted anti-maa
SPP1_CD44	38.84	13 Tumor	predicted anti-maa
SIRPA_CD47	0.35	13 Tumor	predicted anti-maa
PLXNB2_SEMA4D	0.44	13 Tumor	predicted anti-maa
CD47_SIRPG	0.55	13 Tumor	predicted anti-maa
TNFRSF10B_FASLG	0.26	13 Tumor	predicted anti-viral
FAS_FASLG	0.33	13 Tumor	predicted anti-viral
SPP1_PTGER4	38.515	13 Tumor	predicted anti-viral
FAM3C_CLEC2D	0.64	13 Tumor	predicted anti-viral
TNFRSF1A_FASLG	0.305	13 Tumor	predicted anti-viral
LTBR_LTB	1.01	13 Tumor	predicted anti-viral
SPP1_a4b1 complex	38.56	13 Tumor	predicted anti-viral
F11R_aLb2 complex	0.365	13 Tumor	predicted anti-viral
ICAM1_aLb2 complex	0.445	13 Tumor	predicted anti-viral
ICAM1_ITGAL	0.445	13 Tumor	predicted anti-viral
ICAM1_SPN	0.375	13 Tumor	predicted anti-viral
SPP1_CD44	38.66	13 Tumor	predicted anti-viral
PLXNB2_SEMA4D	0.375	13 Tumor	predicted anti-viral
CD47_SIRPG	0.475	13 Tumor	predicted anti-viral
COL27A1_a2b1 complex	0.335	14 Osteoclast CST3+	14 Osteoclast CST3+
COL5A1_a2b1 complex	0.235	14 Osteoclast CST3+	14 Osteoclast CST3+
COL18A1_a2b1 complex	0.205	14 Osteoclast CST3+	14 Osteoclast CST3+
COL6A2_a2b1 complex	0.56	14 Osteoclast CST3+	14 Osteoclast CST3+
COL6A1_a2b1 complex	0.44	14 Osteoclast CST3+	14 Osteoclast CST3+
PDGFB_LRP1	0.465	14 Osteoclast CST3+	14 Osteoclast CST3+
SPP1_aVb3 complex	9.325	14 Osteoclast CST3+	14 Osteoclast CST3+
COL6A3_a2b1 complex	0.195	14 Osteoclast CST3+	14 Osteoclast CST3+
CD99_PILRA	0.2	14 Osteoclast CST3+	14 Osteoclast CST3+
ICAM1_aXb2 complex	0.2	14 Osteoclast CST3+	14 Osteoclast CST3+
CADM1_CADM1	0.85	14 Osteoclast CST3+	14 Osteoclast CST3+
GRN_SORT1	3.25	14 Osteoclast CST3+	14 Osteoclast CST3+
TNFRSF1A_GRN	3.26	14 Osteoclast CST3+	14 Osteoclast CST3+
ANXA1_FPR3	1.22	14 Osteoclast CST3+	14 Osteoclast CST3+
MIF_TNFRSF14	2.7	14 Osteoclast CST3+	14 Osteoclast CST3+
COPA_SORT1	0.33	14 Osteoclast CST3+	14 Osteoclast CST3+
LGALS9_CD44	1.085	14 Osteoclast CST3+	14 Osteoclast CST3+
LGALS9_LRP1	0.765	14 Osteoclast CST3+	14 Osteoclast CST3+
LGALS9_SLC1A5	0.47	14 Osteoclast CST3+	14 Osteoclast CST3+
SPP1_CD44	9.86	14 Osteoclast CST3+	14 Osteoclast CST3+
LGALS9_HAVCR2	0.525	14 Osteoclast CST3+	14 Osteoclast CST3+
SIRPA_CD47	0.46	14 Osteoclast CST3+	14 Osteoclast CST3+
TNFRSF1B_GRN	3.26	14 Osteoclast CST3+	14 Osteoclast CST3+
PLXNB2_SEMA4D	0.455	14 Osteoclast CST3+	14 Osteoclast CST3+
LGALS9_CD47	0.545	14 Osteoclast CST3+	14 Osteoclast CST3+
PTPRC_CD22	0.88	14 Osteoclast CST3+	15 B immature
LTBR_LTB	1.215	14 Osteoclast CST3+	15 B immature
SPP1_CD44	9.29	14 Osteoclast CST3+	15 B immature
SIRPA_CD47	0.455	14 Osteoclast CST3+	15 B immature
LGALS9_CD47	0.54	14 Osteoclast CST3+	15 B immature
TGFB1_TGFBR3	0.325	14 Osteoclast CST3+	3 NK/CD8+ T cells NKG7+
CLEC2B_KLRF1	0.27	14 Osteoclast CST3+	3 NK/CD8+ T cells NKG7+
SPP1_a4b1 complex	9.24	14 Osteoclast CST3+	3 NK/CD8+ T cells NKG7+
F11R_aLb2 complex	0.565	14 Osteoclast CST3+	3 NK/CD8+ T cells NKG7+
ICAM1_aLb2 complex	0.31	14 Osteoclast CST3+	3 NK/CD8+ T cells NKG7+
ICAM1_ITGAL	0.31	14 Osteoclast CST3+	3 NK/CD8+ T cells NKG7+
ICAM1_SPN	0.485	14 Osteoclast CST3+	3 NK/CD8+ T cells NKG7+
SPP1_CD44	9.425	14 Osteoclast CST3+	3 NK/CD8+ T cells NKG7+
SIRPA_CD47	0.45	14 Osteoclast CST3+	3 NK/CD8+ T cells NKG7+
PLXNB2_SEMA4D	0.37	14 Osteoclast CST3+	3 NK/CD8+ T cells NKG7+
LGALS9_CD47	0.535	14 Osteoclast CST3+	3 NK/CD8+ T cells NKG7+
PDGFB_LRP1	0.32	14 Osteoclast CST3+	4 Monocyte CD14high
PROS1_AXL	0.19	14 Osteoclast CST3+	4 Monocyte CD14high
NRP2_VEGFA	0.52	14 Osteoclast CST3+	4 Monocyte CD14high
CD44_HBEGF	1.135	14 Osteoclast CST3+	4 Monocyte CD14high
ICAM1_aMb2 complex	0.26	14 Osteoclast CST3+	4 Monocyte CD14high
SPP1_PTGER4	9.26	14 Osteoclast CST3+	4 Monocyte CD14high
CD99_PILRA	0.3	14 Osteoclast CST3+	4 Monocyte CD14high
ICAM1_aXb2 complex	0.42	14 Osteoclast CST3+	4 Monocyte CD14high
COPA_P2RY6	0.355	14 Osteoclast CST3+	4 Monocyte CD14high
TFRC_TNFSF13B	0.535	14 Osteoclast CST3+	4 Monocyte CD14high
GRN_SORT1	3.26	14 Osteoclast CST3+	4 Monocyte CD14high
TNFRSF1A_GRN	1.08	14 Osteoclast CST3+	4 Monocyte CD14high
TNFSF13_TNFRSF1A	0.275	14 Osteoclast CST3+	4 Monocyte CD14high
LGALS9_SORL1	0.56	14 Osteoclast CST3+	4 Monocyte CD14high
ANXA1_FPR3	1.315	14 Osteoclast CST3+	4 Monocyte CD14high
ANXA1_FPR1	1.36	14 Osteoclast CST3+	4 Monocyte CD14high
SPP1_a4b1 complex	9.36	14 Osteoclast CST3+	4 Monocyte CD14high
F11R_aLb2 complex	0.54	14 Osteoclast CST3+	4 Monocyte CD14high
COPA_SORT1	0.34	14 Osteoclast CST3+	4 Monocyte CD14high
ICAM1_aLb2 complex	0.285	14 Osteoclast CST3+	4 Monocyte CD14high
ICAM1_ITGAL	0.285	14 Osteoclast CST3+	4 Monocyte CD14high
LGALS9_CD44	1.165	14 Osteoclast CST3+	4 Monocyte CD14high
ICAM1_SPN	0.34	14 Osteoclast CST3+	4 Monocyte CD14high
LGALS9_LRP1	0.62	14 Osteoclast CST3+	4 Monocyte CD14high
LGALS9_SLC1A5	0.48	14 Osteoclast CST3+	4 Monocyte CD14high
SPP1_CD44	9.94	14 Osteoclast CST3+	4 Monocyte CD14high
LGALS9_HAVCR2	0.53	14 Osteoclast CST3+	4 Monocyte CD14high
SIRPA_CD47	0.48	14 Osteoclast CST3+	4 Monocyte CD14high
TNFRSF1B_GRN	1.08	14 Osteoclast CST3+	4 Monocyte CD14high
PLXNB2_SEMA4D	0.37	14 Osteoclast CST3+	4 Monocyte CD14high
LGALS9_CD47	0.565	14 Osteoclast CST3+	4 Monocyte CD14high
CSF1R_CSF1	1.705	14 Osteoclast CST3+	5 CD4+ Treg FOXP3+
LTBR_LTB	1.365	14 Osteoclast CST3+	5 CD4+ Treg FOXP3+
SPP1_a4b1 complex	9.295	14 Osteoclast CST3+	5 CD4+ Treg FOXP3+
MIF_TNFRSF14	2.665	14 Osteoclast CST3+	5 CD4+ Treg FOXP3+
F11R_aLb2 complex	0.73	14 Osteoclast CST3+	5 CD4+ Treg FOXP3+
ICAM1_aLb2 complex	0.475	14 Osteoclast CST3+	5 CD4+ Treg FOXP3+
ICAM1_ITGAL	0.475	14 Osteoclast CST3+	5 CD4+ Treg FOXP3+
ICAM1_SPN	0.31	14 Osteoclast CST3+	5 CD4+ Treg FOXP3+
SPP1_CD44	9.56	14 Osteoclast CST3+	5 CD4+ Treg FOXP3+
PLXNB2_SEMA4D	0.5	14 Osteoclast CST3+	5 CD4+ Treg FOXP3+
CD47_SIRPG	0.395	14 Osteoclast CST3+	5 CD4+ Treg FOXP3+
DPP4_CXCL12	0.565	14 Osteoclast CST3+	6 Macrophage
PDGFB_LRP1	0.94	14 Osteoclast CST3+	6 Macrophage
PROS1_AXL	0.18	14 Osteoclast CST3+	6 Macrophage
LGALS9_COLEC12	0.745	14 Osteoclast CST3+	6 Macrophage
CD44_HBEGF	0.775	14 Osteoclast CST3+	6 Macrophage
ICAM1_aMb2 complex	0.37	14 Osteoclast CST3+	6 Macrophage
SPP1_PTGER4	9.285	14 Osteoclast CST3+	6 Macrophage
TGFB1_TGFbeta receptor1	0.35	14 Osteoclast CST3+	6 Macrophage
CD99_PILRA	0.475	14 Osteoclast CST3+	6 Macrophage
SPN_SIGLEC1	0.35	14 Osteoclast CST3+	6 Macrophage
ICAM1_aXb2 complex	0.28	14 Osteoclast CST3+	6 Macrophage
COPA_P2RY6	0.325	14 Osteoclast CST3+	6 Macrophage
TFRC_TNFSF13B	0.71	14 Osteoclast CST3+	6 Macrophage
CADM1_CADM1	0.73	14 Osteoclast CST3+	6 Macrophage
GRN_SORT1	3.235	14 Osteoclast CST3+	6 Macrophage
TNFRSF1A_GRN	1.315	14 Osteoclast CST3+	6 Macrophage
TNFSF13_TNFRSF1A	0.395	14 Osteoclast CST3+	6 Macrophage
LGALS9_SORL1	0.575	14 Osteoclast CST3+	6 Macrophage
ANXA1_FPR3	1.78	14 Osteoclast CST3+	6 Macrophage
ANXA1_FPR1	1.42	14 Osteoclast CST3+	6 Macrophage
SPP1_a4b1 complex	9.38	14 Osteoclast CST3+	6 Macrophage
MIF_TNFRSF14	2.695	14 Osteoclast CST3+	6 Macrophage
LGALS9_LRP1	1.24	14 Osteoclast CST3+	6 Macrophage
SPP1_CD44	9.6	14 Osteoclast CST3+	6 Macrophage
LGALS9_HAVCR2	0.585	14 Osteoclast CST3+	6 Macrophage
SIRPA_CD47	0.455	14 Osteoclast CST3+	6 Macrophage
TNFRSF1B_GRN	1.315	14 Osteoclast CST3+	6 Macrophage
PLXNB2_SEMA4D	0.4	14 Osteoclast CST3+	6 Macrophage
LGALS9_CD47	0.54	14 Osteoclast CST3+	6 Macrophage
CSF1R_CSF1	1.705	14 Osteoclast CST3+	7 CD8+ exhausted cycling MKI67+
TNFSF13_FAS	0.16	14 Osteoclast CST3+	7 CD8+ exhausted cycling MKI67+
SPP1_PTGER4	9.275	14 Osteoclast CST3+	7 CD8+ exhausted cycling MKI67+
SPP1_a4b1 complex	9.27	14 Osteoclast CST3+	7 CD8+ exhausted cycling MKI67+
MIF_TNFRSF14	2.675	14 Osteoclast CST3+	7 CD8+ exhausted cycling MKI67+
F11R_aLb2 complex	0.595	14 Osteoclast CST3+	7 CD8+ exhausted cycling MKI67+
ICAM1_aLb2 complex	0.34	14 Osteoclast CST3+	7 CD8+ exhausted cycling MKI67+
ICAM1_ITGAL	0.34	14 Osteoclast CST3+	7 CD8+ exhausted cycling MKI67+
ICAM1_SPN	0.335	14 Osteoclast CST3+	7 CD8+ exhausted cycling MKI67+
LGALS9_SLC1A5	0.475	14 Osteoclast CST3+	7 CD8+ exhausted cycling MKI67+
SPP1_CD44	9.605	14 Osteoclast CST3+	7 CD8+ exhausted cycling MKI67+
LGALS9_HAVCR2	0.515	14 Osteoclast CST3+	7 CD8+ exhausted cycling MKI67+
SIRPA_CD47	0.56	14 Osteoclast CST3+	7 CD8+ exhausted cycling MKI67+
PLXNB2_SEMA4D	0.425	14 Osteoclast CST3+	7 CD8+ exhausted cycling MKI67+
CD47_SIRPG	0.45	14 Osteoclast CST3+	7 CD8+ exhausted cycling MKI67+
LGALS9_CD47	0.645	14 Osteoclast CST3+	7 CD8+ exhausted cycling MKI67+
TNFRSF6B_FASLG	0.275	14 Osteoclast CST3+	8 CD8+ transitional
SPP1_PTGER4	9.25	14 Osteoclast CST3+	8 CD8+ transitional
CD99_PILRA	0.17	14 Osteoclast CST3+	8 CD8+ transitional
SPP1_a4b1 complex	9.265	14 Osteoclast CST3+	8 CD8+ transitional
F11R_aLb2 complex	0.775	14 Osteoclast CST3+	8 CD8+ transitional
ICAM1_aLb2 complex	0.52	14 Osteoclast CST3+	8 CD8+ transitional
ICAM1_ITGAL	0.52	14 Osteoclast CST3+	8 CD8+ transitional
LGALS9_CD44	0.855	14 Osteoclast CST3+	8 CD8+ transitional
SPP1_CD44	9.63	14 Osteoclast CST3+	8 CD8+ transitional
LGALS9_HAVCR2	0.555	14 Osteoclast CST3+	8 CD8+ transitional
SIRPA_CD47	0.515	14 Osteoclast CST3+	8 CD8+ transitional
PLXNB2_SEMA4D	0.405	14 Osteoclast CST3+	8 CD8+ transitional
LGALS9_CD47	0.6	14 Osteoclast CST3+	8 CD8+ transitional
TNFSF13_TNFRSF17	0.425	14 Osteoclast CST3+	9 Plasma cells
CADM1_CADM1	0.73	14 Osteoclast CST3+	9 Plasma cells
TNFSF13_TNFRSF14	0.215	14 Osteoclast CST3+	9 Plasma cells
LAMP1_FAM3C	0.345	14 Osteoclast CST3+	9 Plasma cells
SPP1_a4b1 complex	9.23	14 Osteoclast CST3+	9 Plasma cells
MIF_TNFRSF14	2.72	14 Osteoclast CST3+	9 Plasma cells
LGALS9_SLC1A5	0.585	14 Osteoclast CST3+	9 Plasma cells
SPP1_CD44	9.45	14 Osteoclast CST3+	9 Plasma cells
SIRPA_CD47	0.54	14 Osteoclast CST3+	9 Plasma cells
PLXNB2_SEMA4D	0.5	14 Osteoclast CST3+	9 Plasma cells
LGALS9_CD47	0.625	14 Osteoclast CST3+	9 Plasma cells
COL27A1_a1b1 complex	0.38	14 Osteoclast CST3+	predicted anti-maa
COL5A1_a1b1 complex	0.28	14 Osteoclast CST3+	predicted anti-maa
COL18A1_a1b1 complex	0.25	14 Osteoclast CST3+	predicted anti-maa
COL6A2_a1b1 complex	0.605	14 Osteoclast CST3+	predicted anti-maa
COL6A1_a1b1 complex	0.485	14 Osteoclast CST3+	predicted anti-maa
TNFRSF6B_FASLG	0.35	14 Osteoclast CST3+	predicted anti-maa
COL6A3_a1b1 complex	0.24	14 Osteoclast CST3+	predicted anti-maa
CSF1R_CSF1	1.675	14 Osteoclast CST3+	predicted anti-maa
SPP1_PTGER4	9.255	14 Osteoclast CST3+	predicted anti-maa
TNFRSF1A_FASLG	0.23	14 Osteoclast CST3+	predicted anti-maa
SPP1_a4b1 complex	9.335	14 Osteoclast CST3+	predicted anti-maa
MIF_TNFRSF14	2.65	14 Osteoclast CST3+	predicted anti-maa
F11R_aLb2 complex	0.66	14 Osteoclast CST3+	predicted anti-maa
ICAM1_aLb2 complex	0.405	14 Osteoclast CST3+	predicted anti-maa
ICAM1_ITGAL	0.405	14 Osteoclast CST3+	predicted anti-maa
ICAM1_SPN	0.42	14 Osteoclast CST3+	predicted anti-maa
SPP1_CD44	9.53	14 Osteoclast CST3+	predicted anti-maa
LGALS9_HAVCR2	0.58	14 Osteoclast CST3+	predicted anti-maa
SIRPA_CD47	0.485	14 Osteoclast CST3+	predicted anti-maa
PLXNB2_SEMA4D	0.475	14 Osteoclast CST3+	predicted anti-maa
CD47_SIRPG	0.445	14 Osteoclast CST3+	predicted anti-maa
LGALS9_CD47	0.57	14 Osteoclast CST3+	predicted anti-maa
TNFRSF6B_FASLG	0.32	14 Osteoclast CST3+	predicted anti-viral
CSF1R_CSF1	1.725	14 Osteoclast CST3+	predicted anti-viral
SPP1_PTGER4	9.205	14 Osteoclast CST3+	predicted anti-viral
TNFRSF1A_FASLG	0.2	14 Osteoclast CST3+	predicted anti-viral
LTBR_LTB	0.83	14 Osteoclast CST3+	predicted anti-viral
SPP1_a4b1 complex	9.25	14 Osteoclast CST3+	predicted anti-viral
F11R_aLb2 complex	0.645	14 Osteoclast CST3+	predicted anti-viral
ICAM1_aLb2 complex	0.39	14 Osteoclast CST3+	predicted anti-viral
ICAM1_ITGAL	0.39	14 Osteoclast CST3+	predicted anti-viral
ICAM1_SPN	0.32	14 Osteoclast CST3+	predicted anti-viral
SPP1_CD44	9.35	14 Osteoclast CST3+	predicted anti-viral
LGALS9_HAVCR2	0.465	14 Osteoclast CST3+	predicted anti-viral
SIRPA_CD47	0.41	14 Osteoclast CST3+	predicted anti-viral
PLXNB2_SEMA4D	0.41	14 Osteoclast CST3+	predicted anti-viral
CD47_SIRPG	0.37	14 Osteoclast CST3+	predicted anti-viral
LGALS9_CD47	0.495	14 Osteoclast CST3+	predicted anti-viral
FCER2_aMb2 complex	0.355	15 B immature	4 Monocyte CD14high
FCER2_aXb2 complex	0.515	15 B immature	4 Monocyte CD14high
CD52_SIGLEC10	1.38	15 B immature	4 Monocyte CD14high
LGALS9_SORL1	0.39	15 B immature	4 Monocyte CD14high
LGALS9_CD44	0.995	15 B immature	4 Monocyte CD14high
LGALS9_LRP1	0.45	15 B immature	4 Monocyte CD14high
LGALS9_SLC1A5	0.31	15 B immature	4 Monocyte CD14high
LGALS9_HAVCR2	0.36	15 B immature	4 Monocyte CD14high
ICAM3_aLb2 complex	0.47	15 B immature	5 CD4+ Treg FOXP3+
CD47_SIRPG	0.39	15 B immature	5 CD4+ Treg FOXP3+
FCER2_aMb2 complex	0.465	15 B immature	6 Macrophage
FCER2_aXb2 complex	0.375	15 B immature	6 Macrophage
LGALS9_COLEC12	0.575	15 B immature	6 Macrophage
CD52_SIGLEC10	1.365	15 B immature	6 Macrophage
ICAM3_CD209	0.31	15 B immature	6 Macrophage
LGALS9_SORL1	0.405	15 B immature	6 Macrophage
LGALS9_LRP1	1.07	15 B immature	6 Macrophage
LGALS9_HAVCR2	0.415	15 B immature	6 Macrophage
LGALS9_SLC1A5	0.305	15 B immature	7 CD8+ exhausted cycling MKI67+
LGALS9_HAVCR2	0.345	15 B immature	7 CD8+ exhausted cycling MKI67+
CD47_SIRPG	0.445	15 B immature	7 CD8+ exhausted cycling MKI67+
LGALS9_CD47	0.475	15 B immature	7 CD8+ exhausted cycling MKI67+
SELL_SELPLG	0.485	15 B immature	8 CD8+ transitional
LGALS9_HAVCR2	0.385	15 B immature	8 CD8+ transitional
ICAM3_aLb2 complex	0.515	15 B immature	8 CD8+ transitional
LGALS9_CD47	0.43	15 B immature	8 CD8+ transitional
LGALS9_SLC1A5	0.415	15 B immature	9 Plasma cells
LGALS9_CD47	0.455	15 B immature	9 Plasma cells
COL6A3_a1b1 complex	0.26	15 B immature	predicted anti-maa
LGALS9_HAVCR2	0.41	15 B immature	predicted anti-maa
ICAM3_aLb2 complex	0.4	15 B immature	predicted anti-maa
CD47_SIRPG	0.44	15 B immature	predicted anti-maa
LGALS9_CD47	0.4	15 B immature	predicted anti-maa
ICAM3_aLb2 complex	0.385	15 B immature	predicted anti-viral
CD47_SIRPG	0.365	15 B immature	predicted anti-viral
SELL_SELPLG	0.6	2 B mature	3 NK/CD8+ T cells NKG7+
CD74_COPA	11.855	2 B mature	3 NK/CD8+ T cells NKG7+
CD40_TNFSF13B	0.445	2 B mature	4 Monocyte CD14high
HLA-DPB1_TNFSF13B	1.6	2 B mature	4 Monocyte CD14high
CD52_SIGLEC10	1.705	2 B mature	4 Monocyte CD14high
ALOX5_ALOX5AP	0.535	2 B mature	4 Monocyte CD14high
SELL_SELPLG	0.61	2 B mature	4 Monocyte CD14high
HLA-F_LILRB2	0.605	2 B mature	4 Monocyte CD14high
LGALS9_CD44	0.875	2 B mature	4 Monocyte CD14high
CD74_COPA	11.99	2 B mature	4 Monocyte CD14high
SELL_SELPLG	0.62	2 B mature	5 CD4+ Treg FOXP3+
CD40_TNFSF13B	0.62	2 B mature	6 Macrophage
LGALS9_COLEC12	0.455	2 B mature	6 Macrophage
HLA-DPB1_TNFSF13B	1.775	2 B mature	6 Macrophage
CD52_SIGLEC10	1.69	2 B mature	6 Macrophage
CD74_APP	11.89	2 B mature	6 Macrophage
ALOX5_ALOX5AP	0.755	2 B mature	6 Macrophage
SELL_SELPLG	0.61	2 B mature	6 Macrophage
HLA-F_LILRB2	0.545	2 B mature	6 Macrophage
LGALS9_LRP1	0.95	2 B mature	6 Macrophage
CD74_COPA	12.015	2 B mature	6 Macrophage
SELL_SELPLG	0.62	2 B mature	7 CD8+ exhausted cycling MKI67+
CD74_COPA	11.9	2 B mature	7 CD8+ exhausted cycling MKI67+
CD74_MIF	13.5	2 B mature	7 CD8+ exhausted cycling MKI67+
CD47_SIRPG	0.345	2 B mature	7 CD8+ exhausted cycling MKI67+
CD40_CD40LG	0.24	2 B mature	8 CD8+ transitional
ALOX5_ALOX5AP	0.55	2 B mature	8 CD8+ transitional
SELL_SELPLG	0.685	2 B mature	8 CD8+ transitional
CD74_COPA	11.91	2 B mature	8 CD8+ transitional
SELL_SELPLG	0.585	2 B mature	9 Plasma cells
LGALS9_SLC1A5	0.295	2 B mature	9 Plasma cells
CD74_COPA	12.085	2 B mature	9 Plasma cells
CD74_MIF	13.765	2 B mature	9 Plasma cells
SELL_SELPLG	0.685	2 B mature	predicted anti-maa
CD74_COPA	11.845	2 B mature	predicted anti-maa
CD47_SIRPG	0.34	2 B mature	predicted anti-maa
SELL_SELPLG	0.56	2 B mature	predicted anti-viral
CD74_COPA	11.925	2 B mature	predicted anti-viral
TGFB1_TGFBR3	0.31	3 NK/CD8+ T cells NKG7+	3 NK/CD8+ T cells NKG7+
CLEC2B_KLRF1	0.27	3 NK/CD8+ T cells NKG7+	3 NK/CD8+ T cells NKG7+
TNFRSF1A_GRN	1.06	3 NK/CD8+ T cells NKG7+	4 Monocyte CD14high
CCL4_CCR5	1.515	3 NK/CD8+ T cells NKG7+	4 Monocyte CD14high
CD47_SIRB1 complex	0.24	3 NK/CD8+ T cells NKG7+	4 Monocyte CD14high
ANXA1_FPR3	0.57	3 NK/CD8+ T cells NKG7+	4 Monocyte CD14high
ANXA1_FPR1	0.615	3 NK/CD8+ T cells NKG7+	4 Monocyte CD14high
HLA-F_LILRB1	0.54	3 NK/CD8+ T cells NKG7+	4 Monocyte CD14high
CCL3_CCR1	0.825	3 NK/CD8+ T cells NKG7+	4 Monocyte CD14high
CCL3_CCR5	0.625	3 NK/CD8+ T cells NKG7+	4 Monocyte CD14high
CCL5_CCR1	2.8	3 NK/CD8+ T cells NKG7+	4 Monocyte CD14high
HLA-F_LILRB2	0.75	3 NK/CD8+ T cells NKG7+	4 Monocyte CD14high
CCL5_CCR5	2.6	3 NK/CD8+ T cells NKG7+	4 Monocyte CD14high
TNFRSF1B_GRN	1.225	3 NK/CD8+ T cells NKG7+	4 Monocyte CD14high
CCL4_CCR5	1.855	3 NK/CD8+ T cells NKG7+	5 CD4+ Treg FOXP3+
KLRB1_CLEC2D	0.595	3 NK/CD8+ T cells NKG7+	5 CD4+ Treg FOXP3+
CCL3_CCR5	0.965	3 NK/CD8+ T cells NKG7+	5 CD4+ Treg FOXP3+
CD8 receptor_LCK	0.38	3 NK/CD8+ T cells NKG7+	5 CD4+ Treg FOXP3+
CCL5_CCR5	2.94	3 NK/CD8+ T cells NKG7+	5 CD4+ Treg FOXP3+
ICAM3_aLb2 complex	0.48	3 NK/CD8+ T cells NKG7+	5 CD4+ Treg FOXP3+
CD47_SIRPG	0.385	3 NK/CD8+ T cells NKG7+	5 CD4+ Treg FOXP3+
CD94:NKG2E_HLA-E	3.25	3 NK/CD8+ T cells NKG7+	6 Macrophage
PTPRC_MRC1	0.875	3 NK/CD8+ T cells NKG7+	6 Macrophage
CD94:NKG2A_HLA-E	3.27	3 NK/CD8+ T cells NKG7+	6 Macrophage
TGFB1_TGFbeta receptor1	0.335	3 NK/CD8+ T cells NKG7+	6 Macrophage
SPN_SIGLEC1	0.59	3 NK/CD8+ T cells NKG7+	6 Macrophage
ICAM3_CD209	0.32	3 NK/CD8+ T cells NKG7+	6 Macrophage
TNFRSF1A_GRN	1.295	3 NK/CD8+ T cells NKG7+	6 Macrophage
ANXA1_FPR3	1.035	3 NK/CD8+ T cells NKG7+	6 Macrophage
ANXA1_FPR1	0.675	3 NK/CD8+ T cells NKG7+	6 Macrophage
CCL3_CCR1	1.045	3 NK/CD8+ T cells NKG7+	6 Macrophage
CCL5_CCR1	3.02	3 NK/CD8+ T cells NKG7+	6 Macrophage
HLA-F_LILRB2	0.69	3 NK/CD8+ T cells NKG7+	6 Macrophage
TNFRSF1B_GRN	1.46	3 NK/CD8+ T cells NKG7+	6 Macrophage
KIR2DL3_FAM3C	0.165	3 NK/CD8+ T cells NKG7+	7 CD8+ exhausted cycling MKI67+
CCL4_CCR5	1.64	3 NK/CD8+ T cells NKG7+	7 CD8+ exhausted cycling MKI67+
KLRB1_CLEC2D	0.675	3 NK/CD8+ T cells NKG7+	7 CD8+ exhausted cycling MKI67+
CCL3_CCR5	0.75	3 NK/CD8+ T cells NKG7+	7 CD8+ exhausted cycling MKI67+
CD8 receptor_LCK	0.595	3 NK/CD8+ T cells NKG7+	7 CD8+ exhausted cycling MKI67+
CCL5_CCR5	2.725	3 NK/CD8+ T cells NKG7+	7 CD8+ exhausted cycling MKI67+
CD47_SIRPG	0.44	3 NK/CD8+ T cells NKG7+	7 CD8+ exhausted cycling MKI67+
CD94:NKG2E_HLA-E	2.2	3 NK/CD8+ T cells NKG7+	8 CD8+ transitional
CD94:NKG2A_HLA-E	2.22	3 NK/CD8+ T cells NKG7+	8 CD8+ transitional
CCL4_CCR5	1.775	3 NK/CD8+ T cells NKG7+	8 CD8+ transitional
KLRB1_CLEC2D	0.59	3 NK/CD8+ T cells NKG7+	8 CD8+ transitional
CCL3_CCR1	0.64	3 NK/CD8+ T cells NKG7+	8 CD8+ transitional
CCL3_CCR5	0.885	3 NK/CD8+ T cells NKG7+	8 CD8+ transitional
CCL5_CCR1	2.615	3 NK/CD8+ T cells NKG7+	8 CD8+ transitional
CD8 receptor_LCK	0.42	3 NK/CD8+ T cells NKG7+	8 CD8+ transitional
CCL5_CCR5	2.86	3 NK/CD8+ T cells NKG7+	8 CD8+ transitional
ICAM3_aLb2 complex	0.525	3 NK/CD8+ T cells NKG7+	8 CD8+ transitional
KIR2DL3_FAM3C	0.33	3 NK/CD8+ T cells NKG7+	9 Plasma cells
CD94:NKG2E_HLA-E	2.265	3 NK/CD8+ T cells NKG7+	9 Plasma cells
CD94:NKG2A_HLA-E	2.285	3 NK/CD8+ T cells NKG7+	9 Plasma cells
CCL3_CCR1	0.65	3 NK/CD8+ T cells NKG7+	9 Plasma cells
CCL5_CCR1	2.625	3 NK/CD8+ T cells NKG7+	9 Plasma cells
TNFRSF1A_FASLG	0.21	3 NK/CD8+ T cells NKG7+	predicted anti-maa
CCL4_CCR5	1.695	3 NK/CD8+ T cells NKG7+	predicted anti-maa
KLRB1_CLEC2D	0.605	3 NK/CD8+ T cells NKG7+	predicted anti-maa
CCL3_CCR5	0.805	3 NK/CD8+ T cells NKG7+	predicted anti-maa
CD8 receptor_LCK	0.51	3 NK/CD8+ T cells NKG7+	predicted anti-maa
CCL5_CCR5	2.78	3 NK/CD8+ T cells NKG7+	predicted anti-maa
ICAM3_aLb2 complex	0.41	3 NK/CD8+ T cells NKG7+	predicted anti-maa
CD47_SIRPG	0.435	3 NK/CD8+ T cells NKG7+	predicted anti-maa
CD94:NKG2E_HLA-E	2.54	3 NK/CD8+ T cells NKG7+	predicted anti-viral
CD94:NKG2A_HLA-E	2.56	3 NK/CD8+ T cells NKG7+	predicted anti-viral
TNFRSF1A_FASLG	0.18	3 NK/CD8+ T cells NKG7+	predicted anti-viral
CCL4_CCR5	1.77	3 NK/CD8+ T cells NKG7+	predicted anti-viral
KLRB1_CLEC2D	0.635	3 NK/CD8+ T cells NKG7+	predicted anti-viral
CCL3_CCR1	0.59	3 NK/CD8+ T cells NKG7+	predicted anti-viral
CCL3_CCR5	0.88	3 NK/CD8+ T cells NKG7+	predicted anti-viral
CCL5_CCR1	2.565	3 NK/CD8+ T cells NKG7+	predicted anti-viral
CD8 receptor_LCK	0.535	3 NK/CD8+ T cells NKG7+	predicted anti-viral
CCL5_CCR5	2.855	3 NK/CD8+ T cells NKG7+	predicted anti-viral
CD47_SIRPG	0.36	3 NK/CD8+ T cells NKG7+	predicted anti-viral
CD1D_LILRB2	0.575	4 Monocyte CD14high	4 Monocyte CD14high
C3_C3AR1	0.43	4 Monocyte CD14high	4 Monocyte CD14high
C3_aMb2 complex	0.37	4 Monocyte CD14high	4 Monocyte CD14high
FN1_a5b1 complex	0.52	4 Monocyte CD14high	4 Monocyte CD14high
SEMA4A_PLXND1	0.165	4 Monocyte CD14high	4 Monocyte CD14high
CCL2_CCR2	0.51	4 Monocyte CD14high	4 Monocyte CD14high
CD40_TNFSF13B	0.395	4 Monocyte CD14high	4 Monocyte CD14high
CD44_HBEGF	1.215	4 Monocyte CD14high	4 Monocyte CD14high
NAMPT_P2RY6	0.355	4 Monocyte CD14high	4 Monocyte CD14high
HLA-DPB1_TNFSF13B	6.325	4 Monocyte CD14high	4 Monocyte CD14high
ICAM1_aMb2 complex	0.225	4 Monocyte CD14high	4 Monocyte CD14high
LAIR1_LILRB4	0.295	4 Monocyte CD14high	4 Monocyte CD14high
CD52_SIGLEC10	1.07	4 Monocyte CD14high	4 Monocyte CD14high
ALOX5_ALOX5AP	0.75	4 Monocyte CD14high	4 Monocyte CD14high
ICAM1_aXb2 complex	0.385	4 Monocyte CD14high	4 Monocyte CD14high
COPA_P2RY6	0.315	4 Monocyte CD14high	4 Monocyte CD14high
GRN_SORT1	1.08	4 Monocyte CD14high	4 Monocyte CD14high
FN1_a4b1 complex	0.63	4 Monocyte CD14high	4 Monocyte CD14high
TNFRSF1A_GRN	1.2	4 Monocyte CD14high	4 Monocyte CD14high
TNFSF13_TNFRSF1A	0.455	4 Monocyte CD14high	4 Monocyte CD14high
CD47_SIRB1 complex	0.27	4 Monocyte CD14high	4 Monocyte CD14high
LGALS9_SORL1	0.545	4 Monocyte CD14high	4 Monocyte CD14high
ANXA1_FPR3	0.765	4 Monocyte CD14high	4 Monocyte CD14high
ANXA1_FPR1	0.81	4 Monocyte CD14high	4 Monocyte CD14high
HLA-F_LILRB1	0.515	4 Monocyte CD14high	4 Monocyte CD14high
F11R_aLb2 complex	0.38	4 Monocyte CD14high	4 Monocyte CD14high
CCL3_CCR1	0.73	4 Monocyte CD14high	4 Monocyte CD14high
PLAUR_a4b1 complex	0.565	4 Monocyte CD14high	4 Monocyte CD14high
HLA-F_LILRB2	0.725	4 Monocyte CD14high	4 Monocyte CD14high
LGALS9_CD44	1.15	4 Monocyte CD14high	4 Monocyte CD14high
ICAM1_SPN	0.305	4 Monocyte CD14high	4 Monocyte CD14high
LGALS9_LRP1	0.605	4 Monocyte CD14high	4 Monocyte CD14high
LGALS9_SLC1A5	0.465	4 Monocyte CD14high	4 Monocyte CD14high
LGALS9_HAVCR2	0.515	4 Monocyte CD14high	4 Monocyte CD14high
CD74_COPA	32.955	4 Monocyte CD14high	4 Monocyte CD14high
SIRPA_CD47	0.485	4 Monocyte CD14high	4 Monocyte CD14high
TNFRSF1B_GRN	1.695	4 Monocyte CD14high	4 Monocyte CD14high
CD74_MIF	33.745	4 Monocyte CD14high	4 Monocyte CD14high
LGALS9_CD47	0.55	4 Monocyte CD14high	4 Monocyte CD14high
CSF1R_CSF1	0.675	4 Monocyte CD14high	5 CD4+ Treg FOXP3+
FN1_a4b1 complex	0.565	4 Monocyte CD14high	5 CD4+ Treg FOXP3+
LTBR_LTB	1.38	4 Monocyte CD14high	5 CD4+ Treg FOXP3+
TNFSF13_TNFRSF14	0.34	4 Monocyte CD14high	5 CD4+ Treg FOXP3+
F11R_aLb2 complex	0.57	4 Monocyte CD14high	5 CD4+ Treg FOXP3+
CCL3_CCR5	0.87	4 Monocyte CD14high	5 CD4+ Treg FOXP3+
PLAUR_a4b1 complex	0.5	4 Monocyte CD14high	5 CD4+ Treg FOXP3+
ICAM1_aLb2 complex	0.44	4 Monocyte CD14high	5 CD4+ Treg FOXP3+
ICAM1_ITGAL	0.44	4 Monocyte CD14high	5 CD4+ Treg FOXP3+
ICAM1_SPN	0.275	4 Monocyte CD14high	5 CD4+ Treg FOXP3+
CD74_MIF	33.395	4 Monocyte CD14high	5 CD4+ Treg FOXP3+
ICAM3_aLb2 complex	0.485	4 Monocyte CD14high	5 CD4+ Treg FOXP3+
PLXNB2_SEMA4D	0.325	4 Monocyte CD14high	5 CD4+ Treg FOXP3+
CD47_SIRPG	0.415	4 Monocyte CD14high	5 CD4+ Treg FOXP3+
CD1D_LILRB2	0.515	4 Monocyte CD14high	6 Macrophage
C3_C3AR1	0.7	4 Monocyte CD14high	6 Macrophage
AXL_GAS6	0.23	4 Monocyte CD14high	6 Macrophage
C3_aMb2 complex	0.48	4 Monocyte CD14high	6 Macrophage
SEMA4A_PLXND1	0.275	4 Monocyte CD14high	6 Macrophage
PTPRC_MRC1	1.255	4 Monocyte CD14high	6 Macrophage
FN1_aVb1 complex	0.48	4 Monocyte CD14high	6 Macrophage
CD40_TNFSF13B	0.57	4 Monocyte CD14high	6 Macrophage
FN1_aVb5 complex	0.585	4 Monocyte CD14high	6 Macrophage
LGALS9_COLEC12	0.73	4 Monocyte CD14high	6 Macrophage
CD44_HBEGF	0.855	4 Monocyte CD14high	6 Macrophage
NAMPT_P2RY6	0.325	4 Monocyte CD14high	6 Macrophage
HLA-DPB1_TNFSF13B	6.5	4 Monocyte CD14high	6 Macrophage
ICAM1_aMb2 complex	0.335	4 Monocyte CD14high	6 Macrophage
TGFB1_TGFbeta receptor1	0.36	4 Monocyte CD14high	6 Macrophage
LAIR1_LILRB4	0.415	4 Monocyte CD14high	6 Macrophage
SPN_SIGLEC1	0.445	4 Monocyte CD14high	6 Macrophage
CD52_SIGLEC10	1.055	4 Monocyte CD14high	6 Macrophage
ICAM3_CD209	0.325	4 Monocyte CD14high	6 Macrophage
CD74_APP	32.855	4 Monocyte CD14high	6 Macrophage
ALOX5_ALOX5AP	0.97	4 Monocyte CD14high	6 Macrophage
ICAM1_aXb2 complex	0.245	4 Monocyte CD14high	6 Macrophage
COPA_P2RY6	0.285	4 Monocyte CD14high	6 Macrophage
GRN_SORT1	1.055	4 Monocyte CD14high	6 Macrophage
FN1_a4b1 complex	0.65	4 Monocyte CD14high	6 Macrophage
TNFRSF1A_GRN	1.435	4 Monocyte CD14high	6 Macrophage
TNFSF13_TNFRSF1A	0.575	4 Monocyte CD14high	6 Macrophage
TNFSF13_TNFRSF14	0.37	4 Monocyte CD14high	6 Macrophage
LGALS9_SORL1	0.56	4 Monocyte CD14high	6 Macrophage
ANXA1_FPR3	1.23	4 Monocyte CD14high	6 Macrophage
ANXA1_FPR1	0.87	4 Monocyte CD14high	6 Macrophage
HLA-F_LILRB1	0.455	4 Monocyte CD14high	6 Macrophage
CCL3_CCR1	0.95	4 Monocyte CD14high	6 Macrophage
PLAUR_a4b1 complex	0.585	4 Monocyte CD14high	6 Macrophage
HLA-F_LILRB2	0.665	4 Monocyte CD14high	6 Macrophage
LGALS9_LRP1	1.225	4 Monocyte CD14high	6 Macrophage
LGALS9_HAVCR2	0.57	4 Monocyte CD14high	6 Macrophage
CD74_COPA	32.98	4 Monocyte CD14high	6 Macrophage
SIRPA_CD47	0.46	4 Monocyte CD14high	6 Macrophage
TNFRSF1B_GRN	1.93	4 Monocyte CD14high	6 Macrophage
CD74_MIF	33.465	4 Monocyte CD14high	6 Macrophage
LGALS9_CD47	0.525	4 Monocyte CD14high	6 Macrophage
CSF1R_CSF1	0.675	4 Monocyte CD14high	7 CD8+ exhausted cycling MKI67+
TNFSF13_FAS	0.34	4 Monocyte CD14high	7 CD8+ exhausted cycling MKI67+
FN1_a4b7 complex	0.575	4 Monocyte CD14high	7 CD8+ exhausted cycling MKI67+
ALOX5_ALOX5AP	0.565	4 Monocyte CD14high	7 CD8+ exhausted cycling MKI67+
FN1_a4b1 complex	0.54	4 Monocyte CD14high	7 CD8+ exhausted cycling MKI67+
TNFSF13_TNFRSF14	0.35	4 Monocyte CD14high	7 CD8+ exhausted cycling MKI67+
LAMP1_FAM3C	0.385	4 Monocyte CD14high	7 CD8+ exhausted cycling MKI67+
F11R_aLb2 complex	0.435	4 Monocyte CD14high	7 CD8+ exhausted cycling MKI67+
CCL3_CCR5	0.655	4 Monocyte CD14high	7 CD8+ exhausted cycling MKI67+
PLAUR_a4b1 complex	0.475	4 Monocyte CD14high	7 CD8+ exhausted cycling MKI67+
ICAM1_aLb2 complex	0.305	4 Monocyte CD14high	7 CD8+ exhausted cycling MKI67+
ICAM1_ITGAL	0.305	4 Monocyte CD14high	7 CD8+ exhausted cycling MKI67+
LGALS9_SLC1A5	0.46	4 Monocyte CD14high	7 CD8+ exhausted cycling MKI67+
LGALS9_HAVCR2	0.5	4 Monocyte CD14high	7 CD8+ exhausted cycling MKI67+
CD74_COPA	32.865	4 Monocyte CD14high	7 CD8+ exhausted cycling MKI67+
SIRPA_CD47	0.565	4 Monocyte CD14high	7 CD8+ exhausted cycling MKI67+
CD74_MIF	34.465	4 Monocyte CD14high	7 CD8+ exhausted cycling MKI67+
CD47_SIRPG	0.47	4 Monocyte CD14high	7 CD8+ exhausted cycling MKI67+
LGALS9_CD47	0.63	4 Monocyte CD14high	7 CD8+ exhausted cycling MKI67+
CD40_CD40LG	0.19	4 Monocyte CD14high	8 CD8+ transitional
FN1_a4b7 complex	0.525	4 Monocyte CD14high	8 CD8+ transitional
ALOX5_ALOX5AP	0.765	4 Monocyte CD14high	8 CD8+ transitional
TNFRSF1A_FASLG	0.275	4 Monocyte CD14high	8 CD8+ transitional
FN1_a4b1 complex	0.535	4 Monocyte CD14high	8 CD8+ transitional
F11R_aLb2 complex	0.615	4 Monocyte CD14high	8 CD8+ transitional
CCL3_CCR5	0.79	4 Monocyte CD14high	8 CD8+ transitional
PLAUR_a4b1 complex	0.47	4 Monocyte CD14high	8 CD8+ transitional
ICAM1_aLb2 complex	0.485	4 Monocyte CD14high	8 CD8+ transitional
ICAM1_ITGAL	0.485	4 Monocyte CD14high	8 CD8+ transitional
LGALS9_CD44	0.84	4 Monocyte CD14high	8 CD8+ transitional
LGALS9_HAVCR2	0.54	4 Monocyte CD14high	8 CD8+ transitional
CD74_COPA	32.875	4 Monocyte CD14high	8 CD8+ transitional
SIRPA_CD47	0.52	4 Monocyte CD14high	8 CD8+ transitional
CD74_MIF	33.05	4 Monocyte CD14high	8 CD8+ transitional
ICAM3_aLb2 complex	0.53	4 Monocyte CD14high	8 CD8+ transitional
LGALS9_CD47	0.585	4 Monocyte CD14high	8 CD8+ transitional
FN1_a8b1 complex	0.545	4 Monocyte CD14high	9 Plasma cells
TNFSF10_RIPK1	0.425	4 Monocyte CD14high	9 Plasma cells
TNFSF13_TNFRSF17	0.605	4 Monocyte CD14high	9 Plasma cells
AXL_GAS6	0.325	4 Monocyte CD14high	9 Plasma cells
CCL2_CCR2	0.755	4 Monocyte CD14high	9 Plasma cells
FN1_a4b7 complex	0.725	4 Monocyte CD14high	9 Plasma cells
FN1_a4b1 complex	0.5	4 Monocyte CD14high	9 Plasma cells
TNFSF13_TNFRSF14	0.395	4 Monocyte CD14high	9 Plasma cells
LAMP1_FAM3C	0.55	4 Monocyte CD14high	9 Plasma cells
PLAUR_a4b1 complex	0.435	4 Monocyte CD14high	9 Plasma cells
LGALS9_SLC1A5	0.57	4 Monocyte CD14high	9 Plasma cells
CD74_COPA	33.05	4 Monocyte CD14high	9 Plasma cells
SIRPA_CD47	0.545	4 Monocyte CD14high	9 Plasma cells
TNFRSF1B_GRN	1.025	4 Monocyte CD14high	9 Plasma cells
CD74_MIF	34.73	4 Monocyte CD14high	9 Plasma cells
PLXNB2_SEMA4D	0.325	4 Monocyte CD14high	9 Plasma cells
LGALS9_CD47	0.61	4 Monocyte CD14high	9 Plasma cells
COL6A3_a1b1 complex	0.2	4 Monocyte CD14high	predicted anti-maa
CSF1R_CSF1	0.645	4 Monocyte CD14high	predicted anti-maa
FN1_a4b7 complex	0.55	4 Monocyte CD14high	predicted anti-maa
ALOX5_ALOX5AP	0.53	4 Monocyte CD14high	predicted anti-maa
TNFRSF1A_FASLG	0.35	4 Monocyte CD14high	predicted anti-maa
FN1_a4b1 complex	0.605	4 Monocyte CD14high	predicted anti-maa
TNFSF13_TNFRSF14	0.325	4 Monocyte CD14high	predicted anti-maa
F11R_aLb2 complex	0.5	4 Monocyte CD14high	predicted anti-maa
CCL3_CCR5	0.71	4 Monocyte CD14high	predicted anti-maa
PLAUR_a4b1 complex	0.54	4 Monocyte CD14high	predicted anti-maa
ICAM1_aLb2 complex	0.37	4 Monocyte CD14high	predicted anti-maa
ICAM1_ITGAL	0.37	4 Monocyte CD14high	predicted anti-maa
ICAM1_SPN	0.385	4 Monocyte CD14high	predicted anti-maa
LGALS9_HAVCR2	0.565	4 Monocyte CD14high	predicted anti-maa
CD74_COPA	32.81	4 Monocyte CD14high	predicted anti-maa
SIRPA_CD47	0.49	4 Monocyte CD14high	predicted anti-maa
CD74_MIF	33.26	4 Monocyte CD14high	predicted anti-maa
ICAM3_aLb2 complex	0.415	4 Monocyte CD14high	predicted anti-maa
PLXNB2_SEMA4D	0.3	4 Monocyte CD14high	predicted anti-maa
CD47_SIRPG	0.465	4 Monocyte CD14high	predicted anti-maa
LGALS9_CD47	0.555	4 Monocyte CD14high	predicted anti-maa
CSF1R_CSF1	0.695	4 Monocyte CD14high	predicted anti-viral
TNFSF13_FAS	0.32	4 Monocyte CD14high	predicted anti-viral
FN1_a4b7 complex	0.56	4 Monocyte CD14high	predicted anti-viral
ALOX5_ALOX5AP	0.485	4 Monocyte CD14high	predicted anti-viral
TNFRSF1A_FASLG	0.32	4 Monocyte CD14high	predicted anti-viral
FN1_a4b1 complex	0.52	4 Monocyte CD14high	predicted anti-viral
LTBR_LTB	0.845	4 Monocyte CD14high	predicted anti-viral
F11R_aLb2 complex	0.485	4 Monocyte CD14high	predicted anti-viral
CCL3_CCR5	0.785	4 Monocyte CD14high	predicted anti-viral
PLAUR_a4b1 complex	0.455	4 Monocyte CD14high	predicted anti-viral
ICAM1_aLb2 complex	0.355	4 Monocyte CD14high	predicted anti-viral
ICAM1_ITGAL	0.355	4 Monocyte CD14high	predicted anti-viral
ICAM1_SPN	0.285	4 Monocyte CD14high	predicted anti-viral
LGALS9_HAVCR2	0.45	4 Monocyte CD14high	predicted anti-viral
CD74_COPA	32.89	4 Monocyte CD14high	predicted anti-viral
SIRPA_CD47	0.415	4 Monocyte CD14high	predicted anti-viral
CD74_MIF	33.62	4 Monocyte CD14high	predicted anti-viral
ICAM3_aLb2 complex	0.4	4 Monocyte CD14high	predicted anti-viral
CD47_SIRPG	0.39	4 Monocyte CD14high	predicted anti-viral
LGALS9_CD47	0.48	4 Monocyte CD14high	predicted anti-viral
LTA_TNFRSF1B	1.165	5 CD4+ Treg FOXP3+	5 CD4+ Treg FOXP3+
LTA_TNFRSF14	0.22	5 CD4+ Treg FOXP3+	5 CD4+ Treg FOXP3+
KLRB1_CLEC2D	0.4	5 CD4+ Treg FOXP3+	5 CD4+ Treg FOXP3+
ICAM3_aLb2 complex	0.63	5 CD4+ Treg FOXP3+	5 CD4+ Treg FOXP3+
LTA_LTBR	0.35	5 CD4+ Treg FOXP3+	6 Macrophage
LTA_TNFRSF1B	0.64	5 CD4+ Treg FOXP3+	6 Macrophage
LTA_TNFRSF1A	0.455	5 CD4+ Treg FOXP3+	6 Macrophage
LTA_TNFRSF14	0.25	5 CD4+ Treg FOXP3+	6 Macrophage
PTPRC_MRC1	1.035	5 CD4+ Treg FOXP3+	6 Macrophage
CTLA4_CD86	0.97	5 CD4+ Treg FOXP3+	6 Macrophage
CD28_CD86	0.73	5 CD4+ Treg FOXP3+	6 Macrophage
LGALS9_COLEC12	0.465	5 CD4+ Treg FOXP3+	6 Macrophage
CSF1_SIRPA	0.775	5 CD4+ Treg FOXP3+	6 Macrophage
TGFB1_TGFbeta receptor1	0.265	5 CD4+ Treg FOXP3+	6 Macrophage
SPN_SIGLEC1	0.415	5 CD4+ Treg FOXP3+	6 Macrophage
CD52_SIGLEC10	1.355	5 CD4+ Treg FOXP3+	6 Macrophage
ICAM3_CD209	0.47	5 CD4+ Treg FOXP3+	6 Macrophage
TFRC_TNFSF13B	0.565	5 CD4+ Treg FOXP3+	6 Macrophage
CXCR6_CXCL16	0.76	5 CD4+ Treg FOXP3+	6 Macrophage
LGALS9_SORL1	0.295	5 CD4+ Treg FOXP3+	6 Macrophage
HLA-F_LILRB1	0.59	5 CD4+ Treg FOXP3+	6 Macrophage
CD6_ALCAM	0.54	5 CD4+ Treg FOXP3+	6 Macrophage
HLA-F_LILRB2	0.8	5 CD4+ Treg FOXP3+	6 Macrophage
LGALS9_LRP1	0.96	5 CD4+ Treg FOXP3+	6 Macrophage
LGALS9_HAVCR2	0.305	5 CD4+ Treg FOXP3+	6 Macrophage
TNFRSF1B_GRN	2.265	5 CD4+ Treg FOXP3+	6 Macrophage
LTA_TNFRSF1B	0.61	5 CD4+ Treg FOXP3+	7 CD8+ exhausted cycling MKI67+
LTA_TNFRSF14	0.23	5 CD4+ Treg FOXP3+	7 CD8+ exhausted cycling MKI67+
PDCD1_FAM3C	0.245	5 CD4+ Treg FOXP3+	7 CD8+ exhausted cycling MKI67+
HLA-C_FAM3C	3.55	5 CD4+ Treg FOXP3+	7 CD8+ exhausted cycling MKI67+
CD2_CD58	1.41	5 CD4+ Treg FOXP3+	7 CD8+ exhausted cycling MKI67+
KLRB1_CLEC2D	0.48	5 CD4+ Treg FOXP3+	7 CD8+ exhausted cycling MKI67+
ICAM3_aLb2 complex	0.495	5 CD4+ Treg FOXP3+	7 CD8+ exhausted cycling MKI67+
KLRB1_CLEC2D	0.395	5 CD4+ Treg FOXP3+	8 CD8+ transitional
ICAM3_aLb2 complex	0.675	5 CD4+ Treg FOXP3+	8 CD8+ transitional
LTA_RIPK1	0.22	5 CD4+ Treg FOXP3+	9 Plasma cells
LTA_TNFRSF14	0.275	5 CD4+ Treg FOXP3+	9 Plasma cells
PDCD1_FAM3C	0.41	5 CD4+ Treg FOXP3+	9 Plasma cells
HLA-C_FAM3C	3.715	5 CD4+ Treg FOXP3+	9 Plasma cells
CD6_ALCAM	0.35	5 CD4+ Treg FOXP3+	9 Plasma cells
LGALS9_SLC1A5	0.305	5 CD4+ Treg FOXP3+	9 Plasma cells
TNFRSF1B_GRN	1.36	5 CD4+ Treg FOXP3+	9 Plasma cells
LTA_TNFRSF1B	0.63	5 CD4+ Treg FOXP3+	predicted anti-maa
LTA_TNFRSF14	0.205	5 CD4+ Treg FOXP3+	predicted anti-maa
COL6A3_a1b1 complex	0.22	5 CD4+ Treg FOXP3+	predicted anti-maa
KLRB1_CLEC2D	0.41	5 CD4+ Treg FOXP3+	predicted anti-maa
LGALS9_HAVCR2	0.3	5 CD4+ Treg FOXP3+	predicted anti-maa
ICAM3_aLb2 complex	0.56	5 CD4+ Treg FOXP3+	predicted anti-maa
LTA_TNFRSF1B	0.945	5 CD4+ Treg FOXP3+	predicted anti-viral
KLRB1_CLEC2D	0.44	5 CD4+ Treg FOXP3+	predicted anti-viral
ICAM3_aLb2 complex	0.545	5 CD4+ Treg FOXP3+	predicted anti-viral
MERTK_GAS6	0.45	6 Macrophage	6 Macrophage
C3_C3AR1	0.995	6 Macrophage	6 Macrophage
CXCL12_CXCR4	0.89	6 Macrophage	6 Macrophage
AXL_GAS6	0.22	6 Macrophage	6 Macrophage
C3_aMb2 complex	0.775	6 Macrophage	6 Macrophage
NRP1_VEGFA	0.715	6 Macrophage	6 Macrophage
ADORA3_ENTPD1	0.415	6 Macrophage	6 Macrophage
PTPRC_MRC1	0.8	6 Macrophage	6 Macrophage
FN1_aVb5 complex	0.455	6 Macrophage	6 Macrophage
LGALS9_COLEC12	0.65	6 Macrophage	6 Macrophage
NAMPT_P2RY6	0.27	6 Macrophage	6 Macrophage
HLA-DPB1_TNFSF13B	5.28	6 Macrophage	6 Macrophage
ICAM1_aMb2 complex	0.4	6 Macrophage	6 Macrophage
SPP1_PTGER4	6.655	6 Macrophage	6 Macrophage
NRP1_VEGFB	0.8	6 Macrophage	6 Macrophage
TGFB1_TGFbeta receptor1	0.3	6 Macrophage	6 Macrophage
LAIR1_LILRB4	0.745	6 Macrophage	6 Macrophage
CD74_APP	41.86	6 Macrophage	6 Macrophage
ALOX5_ALOX5AP	0.845	6 Macrophage	6 Macrophage
ICAM1_aXb2 complex	0.31	6 Macrophage	6 Macrophage
COPA_P2RY6	0.31	6 Macrophage	6 Macrophage
CADM1_CADM1	0.61	6 Macrophage	6 Macrophage
GRN_SORT1	1.29	6 Macrophage	6 Macrophage
FN1_a4b1 complex	0.52	6 Macrophage	6 Macrophage
TNFRSF1A_GRN	1.555	6 Macrophage	6 Macrophage
TNFSF13_TNFRSF1A	0.88	6 Macrophage	6 Macrophage
TNFSF13_TNFRSF14	0.675	6 Macrophage	6 Macrophage
LGALS9_SORL1	0.48	6 Macrophage	6 Macrophage
ANXA1_FPR3	1.075	6 Macrophage	6 Macrophage
ANXA1_FPR1	0.715	6 Macrophage	6 Macrophage
SPP1_a4b1 complex	6.75	6 Macrophage	6 Macrophage
CCL3_CCR1	0.825	6 Macrophage	6 Macrophage
PLAUR_a4b1 complex	0.52	6 Macrophage	6 Macrophage
HLA-F_LILRB2	0.65	6 Macrophage	6 Macrophage
LGALS9_LRP1	1.145	6 Macrophage	6 Macrophage
SPP1_CD44	6.97	6 Macrophage	6 Macrophage
LGALS9_HAVCR2	0.49	6 Macrophage	6 Macrophage
CD74_COPA	41.985	6 Macrophage	6 Macrophage
SIRPA_CD47	0.83	6 Macrophage	6 Macrophage
TNFRSF1B_GRN	1.74	6 Macrophage	6 Macrophage
CD74_MIF	42.47	6 Macrophage	6 Macrophage
PLXNB2_SEMA4D	0.29	6 Macrophage	6 Macrophage
LGALS9_CD47	0.445	6 Macrophage	6 Macrophage
ICOSLG_ICOS	0.185	6 Macrophage	7 CD8+ exhausted cycling MKI67+
ADORA3_ENTPD1	0.575	6 Macrophage	7 CD8+ exhausted cycling MKI67+
CXCL12_CXCR3	0.285	6 Macrophage	7 CD8+ exhausted cycling MKI67+
HLA-E_KLRC1	3.3	6 Macrophage	7 CD8+ exhausted cycling MKI67+
CSF1R_CSF1	1.325	6 Macrophage	7 CD8+ exhausted cycling MKI67+
TNFSF13_FAS	0.645	6 Macrophage	7 CD8+ exhausted cycling MKI67+
SPP1_PTGER4	6.645	6 Macrophage	7 CD8+ exhausted cycling MKI67+
ALOX5_ALOX5AP	0.44	6 Macrophage	7 CD8+ exhausted cycling MKI67+
HLA-C_FAM3C	4.18	6 Macrophage	7 CD8+ exhausted cycling MKI67+
TNFSF13_TNFRSF14	0.655	6 Macrophage	7 CD8+ exhausted cycling MKI67+
LAMP1_FAM3C	0.745	6 Macrophage	7 CD8+ exhausted cycling MKI67+
HLA-E_KLRK1	3.495	6 Macrophage	7 CD8+ exhausted cycling MKI67+
SPP1_a4b1 complex	6.64	6 Macrophage	7 CD8+ exhausted cycling MKI67+
F11R_aLb2 complex	0.33	6 Macrophage	7 CD8+ exhausted cycling MKI67+
PLAUR_a4b1 complex	0.41	6 Macrophage	7 CD8+ exhausted cycling MKI67+
ICAM1_aLb2 complex	0.37	6 Macrophage	7 CD8+ exhausted cycling MKI67+
ICAM1_ITGAL	0.37	6 Macrophage	7 CD8+ exhausted cycling MKI67+
ICAM1_SPN	0.365	6 Macrophage	7 CD8+ exhausted cycling MKI67+
LGALS9_SLC1A5	0.38	6 Macrophage	7 CD8+ exhausted cycling MKI67+
SPP1_CD44	6.975	6 Macrophage	7 CD8+ exhausted cycling MKI67+
LGALS9_HAVCR2	0.42	6 Macrophage	7 CD8+ exhausted cycling MKI67+
CD74_COPA	41.87	6 Macrophage	7 CD8+ exhausted cycling MKI67+
SIRPA_CD47	0.935	6 Macrophage	7 CD8+ exhausted cycling MKI67+
CD74_MIF	43.47	6 Macrophage	7 CD8+ exhausted cycling MKI67+
PLXNB2_SEMA4D	0.315	6 Macrophage	7 CD8+ exhausted cycling MKI67+
CD47_SIRPG	0.445	6 Macrophage	7 CD8+ exhausted cycling MKI67+
LGALS9_CD47	0.55	6 Macrophage	7 CD8+ exhausted cycling MKI67+
ICOSLG_ICOS	0.185	6 Macrophage	8 CD8+ transitional
CXCL12_CXCR4	0.935	6 Macrophage	8 CD8+ transitional
TNFSF12_TNFRSF25	0.25	6 Macrophage	8 CD8+ transitional
CXCL12_CXCR3	0.265	6 Macrophage	8 CD8+ transitional
SPP1_PTGER4	6.62	6 Macrophage	8 CD8+ transitional
ALOX5_ALOX5AP	0.64	6 Macrophage	8 CD8+ transitional
TNFRSF1A_FASLG	0.395	6 Macrophage	8 CD8+ transitional
HLA-E_KLRK1	3.485	6 Macrophage	8 CD8+ transitional
SPP1_a4b1 complex	6.635	6 Macrophage	8 CD8+ transitional
F11R_aLb2 complex	0.51	6 Macrophage	8 CD8+ transitional
PLAUR_a4b1 complex	0.405	6 Macrophage	8 CD8+ transitional
ICAM1_aLb2 complex	0.55	6 Macrophage	8 CD8+ transitional
ICAM1_ITGAL	0.55	6 Macrophage	8 CD8+ transitional
SPP1_CD44	7	6 Macrophage	8 CD8+ transitional
LGALS9_HAVCR2	0.46	6 Macrophage	8 CD8+ transitional
CD74_COPA	41.88	6 Macrophage	8 CD8+ transitional
SIRPA_CD47	0.89	6 Macrophage	8 CD8+ transitional
CD74_MIF	42.055	6 Macrophage	8 CD8+ transitional
PLXNB2_SEMA4D	0.295	6 Macrophage	8 CD8+ transitional
LGALS9_CD47	0.505	6 Macrophage	8 CD8+ transitional
MERTK_GAS6	0.545	6 Macrophage	9 Plasma cells
FN1_a8b1 complex	0.415	6 Macrophage	9 Plasma cells
TNFSF10_RIPK1	0.41	6 Macrophage	9 Plasma cells
TNFSF13_TNFRSF17	0.91	6 Macrophage	9 Plasma cells
AXL_GAS6	0.315	6 Macrophage	9 Plasma cells
ADORA3_ENTPD1	0.37	6 Macrophage	9 Plasma cells
CXCL12_CXCR3	0.265	6 Macrophage	9 Plasma cells
CCL2_CCR2	0.69	6 Macrophage	9 Plasma cells
FN1_a4b7 complex	0.595	6 Macrophage	9 Plasma cells
NRP1_VEGFB	0.715	6 Macrophage	9 Plasma cells
CADM1_CADM1	0.61	6 Macrophage	9 Plasma cells
HLA-C_FAM3C	4.345	6 Macrophage	9 Plasma cells
TNFSF13_TNFRSF14	0.7	6 Macrophage	9 Plasma cells
LAMP1_FAM3C	0.91	6 Macrophage	9 Plasma cells
SPP1_a4b1 complex	6.6	6 Macrophage	9 Plasma cells
PLAUR_a4b1 complex	0.37	6 Macrophage	9 Plasma cells
LGALS9_SLC1A5	0.49	6 Macrophage	9 Plasma cells
SPP1_CD44	6.82	6 Macrophage	9 Plasma cells
CD74_COPA	42.055	6 Macrophage	9 Plasma cells
SIRPA_CD47	0.915	6 Macrophage	9 Plasma cells
CD74_MIF	43.735	6 Macrophage	9 Plasma cells
PLXNB2_SEMA4D	0.39	6 Macrophage	9 Plasma cells
LGALS9_CD47	0.53	6 Macrophage	9 Plasma cells
CXCL12_CXCR3	0.265	6 Macrophage	predicted anti-maa
COL6A3_a1b1 complex	0.195	6 Macrophage	predicted anti-maa
CSF1R_CSF1	1.295	6 Macrophage	predicted anti-maa
FN1_a4b7 complex	0.42	6 Macrophage	predicted anti-maa
SPP1_PTGER4	6.625	6 Macrophage	predicted anti-maa
NRP1_VEGFB	0.705	6 Macrophage	predicted anti-maa
ALOX5_ALOX5AP	0.405	6 Macrophage	predicted anti-maa
TNFRSF1A_FASLG	0.47	6 Macrophage	predicted anti-maa
TNFSF13_TNFRSF14	0.63	6 Macrophage	predicted anti-maa
HLA-E_KLRK1	3.45	6 Macrophage	predicted anti-maa
SPP1_a4b1 complex	6.705	6 Macrophage	predicted anti-maa
F11R_aLb2 complex	0.395	6 Macrophage	predicted anti-maa
PLAUR_a4b1 complex	0.475	6 Macrophage	predicted anti-maa
ICAM1_aLb2 complex	0.435	6 Macrophage	predicted anti-maa
ICAM1_ITGAL	0.435	6 Macrophage	predicted anti-maa
ICAM1_SPN	0.45	6 Macrophage	predicted anti-maa
SPP1_CD44	6.9	6 Macrophage	predicted anti-maa
LGALS9_HAVCR2	0.485	6 Macrophage	predicted anti-maa
CD74_COPA	41.815	6 Macrophage	predicted anti-maa
SIRPA_CD47	0.86	6 Macrophage	predicted anti-maa
CD74_MIF	42.265	6 Macrophage	predicted anti-maa
PLXNB2_SEMA4D	0.365	6 Macrophage	predicted anti-maa
CD47_SIRPG	0.44	6 Macrophage	predicted anti-maa
LGALS9_CD47	0.475	6 Macrophage	predicted anti-maa
ICOSLG_ICOS	0.18	6 Macrophage	predicted anti-viral
ADORA3_ENTPD1	0.43	6 Macrophage	predicted anti-viral
CXCL12_CXCR3	0.325	6 Macrophage	predicted anti-viral
CSF1R_CSF1	1.345	6 Macrophage	predicted anti-viral
TNFSF13_FAS	0.625	6 Macrophage	predicted anti-viral
FN1_a4b7 complex	0.43	6 Macrophage	predicted anti-viral
SPP1_PTGER4	6.575	6 Macrophage	predicted anti-viral
TNFRSF1A_FASLG	0.44	6 Macrophage	predicted anti-viral
LTBR_LTB	0.92	6 Macrophage	predicted anti-viral
HLA-E_KLRK1	3.44	6 Macrophage	predicted anti-viral
SPP1_a4b1 complex	6.62	6 Macrophage	predicted anti-viral
F11R_aLb2 complex	0.38	6 Macrophage	predicted anti-viral
PLAUR_a4b1 complex	0.39	6 Macrophage	predicted anti-viral
ICAM1_aLb2 complex	0.42	6 Macrophage	predicted anti-viral
ICAM1_ITGAL	0.42	6 Macrophage	predicted anti-viral
ICAM1_SPN	0.35	6 Macrophage	predicted anti-viral
SPP1_CD44	6.72	6 Macrophage	predicted anti-viral
LGALS9_HAVCR2	0.37	6 Macrophage	predicted anti-viral
CD74_COPA	41.895	6 Macrophage	predicted anti-viral
SIRPA_CD47	0.785	6 Macrophage	predicted anti-viral
CD74_MIF	42.625	6 Macrophage	predicted anti-viral
PLXNB2_SEMA4D	0.3	6 Macrophage	predicted anti-viral
CD47_SIRPG	0.365	6 Macrophage	predicted anti-viral
PDCD1_FAM3C	0.31	7 CD8+ exhausted cycling MKI67+	7 CD8+ exhausted cycling MKI67+
FAM3C_CLEC2D	0.28	7 CD8+ exhausted cycling MKI67+	7 CD8+ exhausted cycling MKI67+
HLA-C_FAM3C	3.69	7 CD8+ exhausted cycling MKI67+	7 CD8+ exhausted cycling MKI67+
CCL4_CCR5	3.84	7 CD8+ exhausted cycling MKI67+	7 CD8+ exhausted cycling MKI67+
CD2_CD58	1.125	7 CD8+ exhausted cycling MKI67+	7 CD8+ exhausted cycling MKI67+
KLRB1_CLEC2D	0.315	7 CD8+ exhausted cycling MKI67+	7 CD8+ exhausted cycling MKI67+
CCL3_CCR5	1.51	7 CD8+ exhausted cycling MKI67+	7 CD8+ exhausted cycling MKI67+
CD8 receptor_LCK	0.785	7 CD8+ exhausted cycling MKI67+	7 CD8+ exhausted cycling MKI67+
CCL5_CCR5	3.92	7 CD8+ exhausted cycling MKI67+	7 CD8+ exhausted cycling MKI67+
ICAM3_aLb2 complex	0.36	7 CD8+ exhausted cycling MKI67+	7 CD8+ exhausted cycling MKI67+
CD47_SIRPG	0.55	7 CD8+ exhausted cycling MKI67+	7 CD8+ exhausted cycling MKI67+
CD94:NKG2A_HLA-E	2.25	7 CD8+ exhausted cycling MKI67+	8 CD8+ transitional
FAS_FASLG	0.16	7 CD8+ exhausted cycling MKI67+	8 CD8+ transitional
CD99_PILRA	0.15	7 CD8+ exhausted cycling MKI67+	8 CD8+ transitional
FAM3C_CLEC2D	0.195	7 CD8+ exhausted cycling MKI67+	8 CD8+ transitional
CCL4_CCR5	3.975	7 CD8+ exhausted cycling MKI67+	8 CD8+ transitional
CCL3_CCR1	1.4	7 CD8+ exhausted cycling MKI67+	8 CD8+ transitional
CCL3_CCR5	1.645	7 CD8+ exhausted cycling MKI67+	8 CD8+ transitional
CCL5_CCR1	3.81	7 CD8+ exhausted cycling MKI67+	8 CD8+ transitional
CD8 receptor_LCK	0.61	7 CD8+ exhausted cycling MKI67+	8 CD8+ transitional
CCL5_CCR5	4.055	7 CD8+ exhausted cycling MKI67+	8 CD8+ transitional
ICAM3_aLb2 complex	0.54	7 CD8+ exhausted cycling MKI67+	8 CD8+ transitional
CD47_SIRPG	0.36	7 CD8+ exhausted cycling MKI67+	8 CD8+ transitional
CRTAM_CADM1	0.535	7 CD8+ exhausted cycling MKI67+	9 Plasma cells
CD94:NKG2A_HLA-E	2.315	7 CD8+ exhausted cycling MKI67+	9 Plasma cells
PDCD1_FAM3C	0.475	7 CD8+ exhausted cycling MKI67+	9 Plasma cells
HLA-C_FAM3C	3.855	7 CD8+ exhausted cycling MKI67+	9 Plasma cells
IFNG_Type II IFNR	0.615	7 CD8+ exhausted cycling MKI67+	9 Plasma cells
LAMP1_FAM3C	0.405	7 CD8+ exhausted cycling MKI67+	9 Plasma cells
CD6_ALCAM	0.33	7 CD8+ exhausted cycling MKI67+	9 Plasma cells
CCL3_CCR1	1.41	7 CD8+ exhausted cycling MKI67+	9 Plasma cells
CCL5_CCR1	3.82	7 CD8+ exhausted cycling MKI67+	9 Plasma cells
LGALS9_SLC1A5	0.29	7 CD8+ exhausted cycling MKI67+	9 Plasma cells
COL6A3_a1b1 complex	0.25	7 CD8+ exhausted cycling MKI67+	predicted anti-maa
FAS_FASLG	0.235	7 CD8+ exhausted cycling MKI67+	predicted anti-maa
FAM3C_CLEC2D	0.21	7 CD8+ exhausted cycling MKI67+	predicted anti-maa
CCL4_CCR5	3.895	7 CD8+ exhausted cycling MKI67+	predicted anti-maa
CCL3_CCR5	1.565	7 CD8+ exhausted cycling MKI67+	predicted anti-maa
CD8 receptor_LCK	0.7	7 CD8+ exhausted cycling MKI67+	predicted anti-maa
CCL5_CCR5	3.975	7 CD8+ exhausted cycling MKI67+	predicted anti-maa
ICAM3_aLb2 complex	0.425	7 CD8+ exhausted cycling MKI67+	predicted anti-maa
CD47_SIRPG	0.545	7 CD8+ exhausted cycling MKI67+	predicted anti-maa
CD94:NKG2A_HLA-E	2.59	7 CD8+ exhausted cycling MKI67+	predicted anti-viral
FAS_FASLG	0.205	7 CD8+ exhausted cycling MKI67+	predicted anti-viral
FAM3C_CLEC2D	0.24	7 CD8+ exhausted cycling MKI67+	predicted anti-viral
CCL4_CCR5	3.97	7 CD8+ exhausted cycling MKI67+	predicted anti-viral
CCL3_CCR1	1.35	7 CD8+ exhausted cycling MKI67+	predicted anti-viral
CCL3_CCR5	1.64	7 CD8+ exhausted cycling MKI67+	predicted anti-viral
CCL5_CCR1	3.76	7 CD8+ exhausted cycling MKI67+	predicted anti-viral
CD8 receptor_LCK	0.725	7 CD8+ exhausted cycling MKI67+	predicted anti-viral
CCL5_CCR5	4.05	7 CD8+ exhausted cycling MKI67+	predicted anti-viral
ICAM3_aLb2 complex	0.41	7 CD8+ exhausted cycling MKI67+	predicted anti-viral
CD47_SIRPG	0.47	7 CD8+ exhausted cycling MKI67+	predicted anti-viral
HLA-E_KLRK1	2.435	8 CD8+ transitional	8 CD8+ transitional
KLRB1_CLEC2D	0.315	8 CD8+ transitional	8 CD8+ transitional
CCL5_CCR1	5.09	8 CD8+ transitional	8 CD8+ transitional
CD8 receptor_LCK	0.58	8 CD8+ transitional	8 CD8+ transitional
CCL5_CCR5	5.335	8 CD8+ transitional	8 CD8+ transitional
LGALS9_HAVCR2	0.39	8 CD8+ transitional	8 CD8+ transitional
ICAM3_aLb2 complex	0.515	8 CD8+ transitional	8 CD8+ transitional
LGALS9_CD47	0.435	8 CD8+ transitional	8 CD8+ transitional
TNFSF10_RIPK1	0.585	8 CD8+ transitional	9 Plasma cells
HLA-C_FAM3C	3.305	8 CD8+ transitional	9 Plasma cells
CD6_ALCAM	0.34	8 CD8+ transitional	9 Plasma cells
CCL5_CCR1	5.1	8 CD8+ transitional	9 Plasma cells
LGALS9_SLC1A5	0.42	8 CD8+ transitional	9 Plasma cells
LGALS9_CD47	0.46	8 CD8+ transitional	9 Plasma cells
COL6A3_a1b1 complex	0.19	8 CD8+ transitional	predicted anti-maa
HLA-E_KLRK1	2.4	8 CD8+ transitional	predicted anti-maa
KLRB1_CLEC2D	0.33	8 CD8+ transitional	predicted anti-maa
CD8 receptor_LCK	0.67	8 CD8+ transitional	predicted anti-maa
CCL5_CCR5	5.255	8 CD8+ transitional	predicted anti-maa
LGALS9_HAVCR2	0.415	8 CD8+ transitional	predicted anti-maa
ICAM3_aLb2 complex	0.4	8 CD8+ transitional	predicted anti-maa
CD47_SIRPG	0.5	8 CD8+ transitional	predicted anti-maa
LGALS9_CD47	0.405	8 CD8+ transitional	predicted anti-maa
HLA-E_KLRK1	2.39	8 CD8+ transitional	predicted anti-viral
KLRB1_CLEC2D	0.36	8 CD8+ transitional	predicted anti-viral
CCL5_CCR1	5.04	8 CD8+ transitional	predicted anti-viral
CD8 receptor_LCK	0.695	8 CD8+ transitional	predicted anti-viral
CCL5_CCR5	5.33	8 CD8+ transitional	predicted anti-viral
ICAM3_aLb2 complex	0.385	8 CD8+ transitional	predicted anti-viral
CD47_SIRPG	0.425	8 CD8+ transitional	predicted anti-viral
ADORA2A_ENTPD1	0.18	9 Plasma cells	9 Plasma cells
CADM1_CADM1	0.61	9 Plasma cells	9 Plasma cells
HLA-C_FAM3C	7.88	9 Plasma cells	9 Plasma cells
LAMP1_FAM3C	0.38	9 Plasma cells	9 Plasma cells
MIF_TNFRSF14	2.135	9 Plasma cells	9 Plasma cells
ICAM2_aLb2 complex	0.665	9 Plasma cells	predicted anti-maa
COL6A3_a1b1 complex	0.245	9 Plasma cells	predicted anti-maa
FAM3C_CLEC2D	0.375	9 Plasma cells	predicted anti-maa
HLA-E_KLRK1	2.465	9 Plasma cells	predicted anti-maa
MIF_TNFRSF14	2.065	9 Plasma cells	predicted anti-maa
ICAM3_aLb2 complex	0.785	9 Plasma cells	predicted anti-maa
CD47_SIRPG	0.525	9 Plasma cells	predicted anti-maa
ICAM2_aLb2 complex	0.65	9 Plasma cells	predicted anti-viral
ADORA2A_ENTPD1	0.24	9 Plasma cells	predicted anti-viral
FAM3C_CLEC2D	0.405	9 Plasma cells	predicted anti-viral
HLA-E_KLRK1	2.455	9 Plasma cells	predicted anti-viral
ICAM3_aLb2 complex	0.77	9 Plasma cells	predicted anti-viral
CD47_SIRPG	0.45	9 Plasma cells	predicted anti-viral
VCAM1_a4b7 complex	0.22	predicted anti-maa	predicted anti-maa
VCAM1_a4b1 complex	0.275	predicted anti-maa	predicted anti-maa
CCL4_CCR5	2.115	predicted anti-maa	predicted anti-maa
HLA-E_KLRK1	2.29	predicted anti-maa	predicted anti-maa
KLRB1_CLEC2D	0.37	predicted anti-maa	predicted anti-maa
CD8 receptor_LCK	0.74	predicted anti-maa	predicted anti-maa
CCL5_CCR5	5.395	predicted anti-maa	predicted anti-maa
ICAM3_aLb2 complex	0.49	predicted anti-maa	predicted anti-maa
CD47_SIRPG	0.47	predicted anti-maa	predicted anti-maa
VCAM1_a4b7 complex	0.23	predicted anti-maa	predicted anti-viral
VCAM1_a4b1 complex	0.19	predicted anti-maa	predicted anti-viral
CCL4_CCR5	2.19	predicted anti-maa	predicted anti-viral
HLA-E_KLRK1	2.28	predicted anti-maa	predicted anti-viral
KLRB1_CLEC2D	0.4	predicted anti-maa	predicted anti-viral
CCL3_CCR5	0.65	predicted anti-maa	predicted anti-viral
CCL5_CCR1	5.18	predicted anti-maa	predicted anti-viral
CD8 receptor_LCK	0.765	predicted anti-maa	predicted anti-viral
CCL5_CCR5	5.47	predicted anti-maa	predicted anti-viral
ICAM3_aLb2 complex	0.475	predicted anti-maa	predicted anti-viral
CD47_SIRPG	0.395	predicted anti-maa	predicted anti-viral
FAS_FASLG	0.185	predicted anti-viral	predicted anti-viral
ADORA2A_ENTPD1	0.215	predicted anti-viral	predicted anti-viral
HLA-E_KLRK1	2.73	predicted anti-viral	predicted anti-viral
KLRB1_CLEC2D	0.41	predicted anti-viral	predicted anti-viral
CCL3_CCR5	0.565	predicted anti-viral	predicted anti-viral
CCL5_CCR1	3.65	predicted anti-viral	predicted anti-viral
CD8 receptor_LCK	0.7	predicted anti-viral	predicted anti-viral
CCL5_CCR5	3.94	predicted anti-viral	predicted anti-viral
ICAM3_aLb2 complex	0.455	predicted anti-viral	predicted anti-viral
CD47_SIRPG	0.32	predicted anti-viral	predicted anti-viral

## Sheet: Interactions (Durante)
Supplementary Data 4: The signfiicant ligand-receptor interactions as determined by CellPhoneDB in the Durante et al data (uveal melanoma biopsies)
interacting_pair (ligand-receptor)	mean expression	ligand expressed in	receptor expressed in
EPHB4_EFNB1	0.17	0 Melanocytes	0 Melanocytes
BMR1A_ACR2A_BMP4	0.145	0 Melanocytes	0 Melanocytes
TNFSF12_TNFRSF12A	0.925	0 Melanocytes	0 Melanocytes
ACVR_1B2A receptor_GDF11	0.22	0 Melanocytes	0 Melanocytes
GDF11_TGFR_AVR2A	0.22	0 Melanocytes	0 Melanocytes
EFNA1_EPHA5	0.43	0 Melanocytes	0 Melanocytes
GDF11_ANTXR1	0.27	0 Melanocytes	0 Melanocytes
IGF2_IGF1R	0.45	0 Melanocytes	0 Melanocytes
PROS1_TYRO3	1.29	0 Melanocytes	0 Melanocytes
FGFR1_FGF9	0.505	0 Melanocytes	0 Melanocytes
IGF2_IGF2R	0.23	0 Melanocytes	0 Melanocytes
IGF2_IDE	0.16	0 Melanocytes	0 Melanocytes
EFNA1_EPHA2	0.485	0 Melanocytes	0 Melanocytes
NRG2_ERBB3	0.305	0 Melanocytes	0 Melanocytes
CSPG4_a3b1 complex	0.295	0 Melanocytes	0 Melanocytes
BMPR1A_BMPR2_BMP4	0.19	0 Melanocytes	0 Melanocytes
PVR_TNFSF9	0.34	0 Melanocytes	0 Melanocytes
SEMA4A_PLXND1	0.23	0 Melanocytes	0 Melanocytes
NRP2_PGF	0.515	0 Melanocytes	0 Melanocytes
CSF1_SLC7A1	0.395	0 Melanocytes	0 Melanocytes
CXADR_FAM3C	0.425	0 Melanocytes	0 Melanocytes
NOTCH2_DLL4	0.295	0 Melanocytes	0 Melanocytes
NRP2_SEMA3C	0.62	0 Melanocytes	0 Melanocytes
CSF1_SIRPA	0.44	0 Melanocytes	0 Melanocytes
GPR37_PSAP	3.93	0 Melanocytes	0 Melanocytes
JAG1_NOTCH2	0.245	0 Melanocytes	0 Melanocytes
CD44_HBEGF	8.86	0 Melanocytes	0 Melanocytes
CD46_JAG1	0.495	0 Melanocytes	0 Melanocytes
PLXNB2_SEMA4C	0.38	0 Melanocytes	0 Melanocytes
TYRO3_GAS6	0.615	0 Melanocytes	0 Melanocytes
MDK_LRP1	1.67	0 Melanocytes	0 Melanocytes
MERTK_GAS6	0.365	0 Melanocytes	0 Melanocytes
ADRB2_VEGFB	0.33	0 Melanocytes	0 Melanocytes
TNFRSF1A_GRN	2.18	0 Melanocytes	0 Melanocytes
GRN_SORT1	2.48	0 Melanocytes	0 Melanocytes
COPA_SORT1	1.265	0 Melanocytes	0 Melanocytes
SIRPA_CD47	0.875	0 Melanocytes	0 Melanocytes
CD55_ADGRE5	0.905	0 Melanocytes	0 Melanocytes
HLA-C_FAM3C	13.31	0 Melanocytes	0 Melanocytes
LAMP1_FAM3C	1.005	0 Melanocytes	0 Melanocytes
SPP1_CD44	10.385	0 Melanocytes	0 Melanocytes
MIF_TNFRSF14	12.955	0 Melanocytes	0 Melanocytes
MIF_TNFRSF14	10.86	0 Melanocytes	1 Class 2 PRAME+ Primary Tumor Cells
CEACAM1_CD209	0.815	0 Melanocytes	11 Macrophages/Monocytes
ICAM1_aMb2 complex	0.955	0 Melanocytes	11 Macrophages/Monocytes
FCGR2A_CXCL9	0.715	0 Melanocytes	11 Macrophages/Monocytes
IL1 receptor_IL1B	11.645	0 Melanocytes	11 Macrophages/Monocytes
IL1 receptor_IL1A	0.34	0 Melanocytes	11 Macrophages/Monocytes
IL1 receptor_IL1RN	0.875	0 Melanocytes	11 Macrophages/Monocytes
PROS1_AXL	1.425	0 Melanocytes	11 Macrophages/Monocytes
ICAM3_CD209	0.91	0 Melanocytes	11 Macrophages/Monocytes
ICAM1_aXb2 complex	0.995	0 Melanocytes	11 Macrophages/Monocytes
CD40_TNFSF13B	0.79	0 Melanocytes	11 Macrophages/Monocytes
OSMR_OSM	0.225	0 Melanocytes	11 Macrophages/Monocytes
CD99_PILRA	2.17	0 Melanocytes	11 Macrophages/Monocytes
IL10 receptor_IL10	0.46	0 Melanocytes	11 Macrophages/Monocytes
NAMPT_P2RY6	1.17	0 Melanocytes	11 Macrophages/Monocytes
TFRC_TNFSF13B	0.895	0 Melanocytes	11 Macrophages/Monocytes
HLA-F_LILRB1	0.675	0 Melanocytes	11 Macrophages/Monocytes
PGRMC2_CCL4L2	8.735	0 Melanocytes	11 Macrophages/Monocytes
HLA-F_LILRB2	0.875	0 Melanocytes	11 Macrophages/Monocytes
COPA_P2RY6	0.625	0 Melanocytes	11 Macrophages/Monocytes
IGF2_IGF2R	0.22	0 Melanocytes	11 Macrophages/Monocytes
TNFRSF10B_TNFSF10	0.385	0 Melanocytes	11 Macrophages/Monocytes
IGF2_IDE	0.135	0 Melanocytes	11 Macrophages/Monocytes
CDH1_aEb7 complex	0.47	0 Melanocytes	11 Macrophages/Monocytes
SEMA4A_PLXND1	0.31	0 Melanocytes	11 Macrophages/Monocytes
MDK_SORL1	1.545	0 Melanocytes	11 Macrophages/Monocytes
CSF1_SIRPA	0.48	0 Melanocytes	11 Macrophages/Monocytes
GPR37_PSAP	9.705	0 Melanocytes	11 Macrophages/Monocytes
NRP2_VEGFA	0.915	0 Melanocytes	11 Macrophages/Monocytes
CD44_HBEGF	9.555	0 Melanocytes	11 Macrophages/Monocytes
PLXNB2_SEMA4D	0.315	0 Melanocytes	11 Macrophages/Monocytes
PLXNB2_SEMA4C	0.295	0 Melanocytes	11 Macrophages/Monocytes
TYRO3_GAS6	0.49	0 Melanocytes	11 Macrophages/Monocytes
MDK_LRP1	1.79	0 Melanocytes	11 Macrophages/Monocytes
ADRB2_VEGFB	0.32	0 Melanocytes	11 Macrophages/Monocytes
TNFRSF1A_GRN	4.08	0 Melanocytes	11 Macrophages/Monocytes
CD55_ADGRE5	1.09	0 Melanocytes	11 Macrophages/Monocytes
HLA-C_FAM3C	13.055	0 Melanocytes	11 Macrophages/Monocytes
MIF_TNFRSF14	11.31	0 Melanocytes	11 Macrophages/Monocytes
BMR1A_ACR2A_BMP4	0.16	0 Melanocytes	12 Melanocytes
TNFSF12_TNFRSF12A	1.835	0 Melanocytes	12 Melanocytes
ACVR_1B2A receptor_GDF11	0.23	0 Melanocytes	12 Melanocytes
GDF11_ANTXR1	0.285	0 Melanocytes	12 Melanocytes
POMC_MC1R	0.25	0 Melanocytes	12 Melanocytes
IGF2_IGF1R	0.425	0 Melanocytes	12 Melanocytes
PROS1_TYRO3	1.285	0 Melanocytes	12 Melanocytes
FGFR1_FGF9	0.47	0 Melanocytes	12 Melanocytes
IGF2_IGF2R	0.335	0 Melanocytes	12 Melanocytes
IGF2_IDE	0.205	0 Melanocytes	12 Melanocytes
EFNA1_EPHA2	0.45	0 Melanocytes	12 Melanocytes
NRG2_ERBB3	0.22	0 Melanocytes	12 Melanocytes
CSPG4_a3b1 complex	0.38	0 Melanocytes	12 Melanocytes
BMPR1A_BMPR2_BMP4	0.205	0 Melanocytes	12 Melanocytes
PVR_TNFSF9	0.835	0 Melanocytes	12 Melanocytes
NRP2_PGF	0.535	0 Melanocytes	12 Melanocytes
CSF1_SLC7A1	0.42	0 Melanocytes	12 Melanocytes
CXADR_FAM3C	0.555	0 Melanocytes	12 Melanocytes
NOTCH2_DLL4	0.325	0 Melanocytes	12 Melanocytes
NRP2_SEMA3C	0.645	0 Melanocytes	12 Melanocytes
CSF1_SIRPA	0.465	0 Melanocytes	12 Melanocytes
GPR37_PSAP	4.04	0 Melanocytes	12 Melanocytes
NRP2_VEGFA	0.49	0 Melanocytes	12 Melanocytes
LRP6_CKLF	0.205	0 Melanocytes	12 Melanocytes
JAG1_NOTCH2	0.305	0 Melanocytes	12 Melanocytes
CD44_HBEGF	9.23	0 Melanocytes	12 Melanocytes
CD46_JAG1	0.625	0 Melanocytes	12 Melanocytes
PLXNB2_SEMA4C	0.385	0 Melanocytes	12 Melanocytes
TYRO3_GAS6	0.625	0 Melanocytes	12 Melanocytes
MDK_LRP1	1.7	0 Melanocytes	12 Melanocytes
MERTK_GAS6	0.375	0 Melanocytes	12 Melanocytes
ADRB2_VEGFB	0.53	0 Melanocytes	12 Melanocytes
TNFRSF1A_GRN	2.16	0 Melanocytes	12 Melanocytes
GRN_SORT1	2.69	0 Melanocytes	12 Melanocytes
COPA_SORT1	1.475	0 Melanocytes	12 Melanocytes
SIRPA_CD47	1.08	0 Melanocytes	12 Melanocytes
CD55_ADGRE5	0.935	0 Melanocytes	12 Melanocytes
HLA-C_FAM3C	13.44	0 Melanocytes	12 Melanocytes
LAMP1_FAM3C	1.135	0 Melanocytes	12 Melanocytes
SPP1_CD44	11.29	0 Melanocytes	12 Melanocytes
MIF_TNFRSF14	13.63	0 Melanocytes	12 Melanocytes
IGF2_IDE	0.16	0 Melanocytes	14 Plasma cell
CDH1_aEb7 complex	0.415	0 Melanocytes	14 Plasma cell
LAMC1_a6b1 complex	0.3	0 Melanocytes	14 Plasma cell
CXADR_FAM3C	0.425	0 Melanocytes	14 Plasma cell
PLXNB2_SEMA4D	0.29	0 Melanocytes	14 Plasma cell
TYRO3_GAS6	0.61	0 Melanocytes	14 Plasma cell
MERTK_GAS6	0.36	0 Melanocytes	14 Plasma cell
ADRB2_VEGFB	0.26	0 Melanocytes	14 Plasma cell
FAM3C_CLEC2D	0.475	0 Melanocytes	14 Plasma cell
CD55_ADGRE5	0.88	0 Melanocytes	14 Plasma cell
HLA-C_FAM3C	13.31	0 Melanocytes	14 Plasma cell
LAMP1_FAM3C	1.005	0 Melanocytes	14 Plasma cell
MIF_TNFRSF14	10.955	0 Melanocytes	14 Plasma cell
EPHB4_EFNB1	0.125	0 Melanocytes	15 Class 2 PRAME+ Primary Tumor Cells
EPHA2_EFNA4	0.165	0 Melanocytes	15 Class 2 PRAME+ Primary Tumor Cells
ACVR_1B2A receptor_GDF11	0.135	0 Melanocytes	15 Class 2 PRAME+ Primary Tumor Cells
EFNA1_EPHA5	0.435	0 Melanocytes	15 Class 2 PRAME+ Primary Tumor Cells
PLXNC1_SEMA7A	1.15	0 Melanocytes	15 Class 2 PRAME+ Primary Tumor Cells
NOTCH2_DLL3	0.365	0 Melanocytes	15 Class 2 PRAME+ Primary Tumor Cells
POMC_MC1R	0.225	0 Melanocytes	15 Class 2 PRAME+ Primary Tumor Cells
IGF2_IGF1R	0.355	0 Melanocytes	15 Class 2 PRAME+ Primary Tumor Cells
PROS1_TYRO3	1.22	0 Melanocytes	15 Class 2 PRAME+ Primary Tumor Cells
NOTCH2_JAG2	0.245	0 Melanocytes	15 Class 2 PRAME+ Primary Tumor Cells
NRG2_ERBB3	0.315	0 Melanocytes	15 Class 2 PRAME+ Primary Tumor Cells
SEMA4A_PLXND1	0.21	0 Melanocytes	15 Class 2 PRAME+ Primary Tumor Cells
NRP2_PGF	0.53	0 Melanocytes	15 Class 2 PRAME+ Primary Tumor Cells
CSF1_SLC7A1	0.365	0 Melanocytes	15 Class 2 PRAME+ Primary Tumor Cells
CSF1_SIRPA	0.41	0 Melanocytes	15 Class 2 PRAME+ Primary Tumor Cells
JAG1_NOTCH2	0.25	0 Melanocytes	15 Class 2 PRAME+ Primary Tumor Cells
PLXNB2_SEMA4C	0.32	0 Melanocytes	15 Class 2 PRAME+ Primary Tumor Cells
TYRO3_GAS6	0.455	0 Melanocytes	15 Class 2 PRAME+ Primary Tumor Cells
MDK_LRP1	1.625	0 Melanocytes	15 Class 2 PRAME+ Primary Tumor Cells
ADRB2_VEGFB	0.385	0 Melanocytes	15 Class 2 PRAME+ Primary Tumor Cells
TNFRSF1A_GRN	2.255	0 Melanocytes	15 Class 2 PRAME+ Primary Tumor Cells
GRN_SORT1	2.65	0 Melanocytes	15 Class 2 PRAME+ Primary Tumor Cells
COPA_SORT1	1.435	0 Melanocytes	15 Class 2 PRAME+ Primary Tumor Cells
SIRPA_CD47	0.78	0 Melanocytes	15 Class 2 PRAME+ Primary Tumor Cells
CD55_ADGRE5	0.975	0 Melanocytes	15 Class 2 PRAME+ Primary Tumor Cells
HLA-C_FAM3C	13.145	0 Melanocytes	15 Class 2 PRAME+ Primary Tumor Cells
SPP1_CD44	9.92	0 Melanocytes	15 Class 2 PRAME+ Primary Tumor Cells
MIF_TNFRSF14	13.845	0 Melanocytes	15 Class 2 PRAME+ Primary Tumor Cells
TNFSF12_TNFRSF25	0.135	0 Melanocytes	16 Tregs
ICAM1_aLb2 complex	1.025	0 Melanocytes	16 Tregs
ICAM1_ITGAL	1.025	0 Melanocytes	16 Tregs
PVR_TIGIT	0.945	0 Melanocytes	16 Tregs
PVR_CD96	0.345	0 Melanocytes	16 Tregs
ICAM1_SPN	0.955	0 Melanocytes	16 Tregs
TNFSF9_TNFRSF9	0.505	0 Melanocytes	16 Tregs
CD47_SIRPG	0.81	0 Melanocytes	16 Tregs
LTBR_LTB	2.32	0 Melanocytes	16 Tregs
LRP6_CKLF	0.245	0 Melanocytes	16 Tregs
PLXNB2_SEMA4D	0.36	0 Melanocytes	16 Tregs
ICAM3_aLb2 complex	0.35	0 Melanocytes	16 Tregs
FAM3C_CLEC2D	0.64	0 Melanocytes	16 Tregs
CD55_ADGRE5	0.93	0 Melanocytes	16 Tregs
HLA-C_FAM3C	13.02	0 Melanocytes	16 Tregs
MIF_TNFRSF14	11.04	0 Melanocytes	16 Tregs
PLXNB2_SEMA4G	0.285	0 Melanocytes	17 Class 2 PRAME+ Primary Tumor Cells
EPHB4_EFNB1	0.135	0 Melanocytes	17 Class 2 PRAME+ Primary Tumor Cells
EPHA2_EFNA4	0.18	0 Melanocytes	17 Class 2 PRAME+ Primary Tumor Cells
TNFSF12_TNFRSF12A	1.425	0 Melanocytes	17 Class 2 PRAME+ Primary Tumor Cells
ACVR_1B2A receptor_GDF11	0.155	0 Melanocytes	17 Class 2 PRAME+ Primary Tumor Cells
EFNA1_EPHA5	0.515	0 Melanocytes	17 Class 2 PRAME+ Primary Tumor Cells
PLXNC1_SEMA7A	1.21	0 Melanocytes	17 Class 2 PRAME+ Primary Tumor Cells
GDF11_ANTXR1	0.235	0 Melanocytes	17 Class 2 PRAME+ Primary Tumor Cells
POMC_MC1R	0.21	0 Melanocytes	17 Class 2 PRAME+ Primary Tumor Cells
IGF2_IGF1R	0.535	0 Melanocytes	17 Class 2 PRAME+ Primary Tumor Cells
PROS1_TYRO3	1.565	0 Melanocytes	17 Class 2 PRAME+ Primary Tumor Cells
NOTCH2_JAG2	0.275	0 Melanocytes	17 Class 2 PRAME+ Primary Tumor Cells
IGF2_IGF2R	0.41	0 Melanocytes	17 Class 2 PRAME+ Primary Tumor Cells
IGF2_IDE	0.185	0 Melanocytes	17 Class 2 PRAME+ Primary Tumor Cells
EFNA1_EPHA2	0.48	0 Melanocytes	17 Class 2 PRAME+ Primary Tumor Cells
NRG2_ERBB3	0.26	0 Melanocytes	17 Class 2 PRAME+ Primary Tumor Cells
CSPG4_a3b1 complex	0.3	0 Melanocytes	17 Class 2 PRAME+ Primary Tumor Cells
PVR_TNFSF9	0.925	0 Melanocytes	17 Class 2 PRAME+ Primary Tumor Cells
SEMA4A_PLXND1	0.36	0 Melanocytes	17 Class 2 PRAME+ Primary Tumor Cells
NRP2_PGF	0.66	0 Melanocytes	17 Class 2 PRAME+ Primary Tumor Cells
MDK_SORL1	1.565	0 Melanocytes	17 Class 2 PRAME+ Primary Tumor Cells
CSF1_SLC7A1	0.505	0 Melanocytes	17 Class 2 PRAME+ Primary Tumor Cells
CXADR_FAM3C	0.475	0 Melanocytes	17 Class 2 PRAME+ Primary Tumor Cells
NOTCH2_DLL4	0.325	0 Melanocytes	17 Class 2 PRAME+ Primary Tumor Cells
NRP2_SEMA3C	0.94	0 Melanocytes	17 Class 2 PRAME+ Primary Tumor Cells
CSF1_SIRPA	0.595	0 Melanocytes	17 Class 2 PRAME+ Primary Tumor Cells
GPR37_PSAP	4.855	0 Melanocytes	17 Class 2 PRAME+ Primary Tumor Cells
NRP2_VEGFA	0.53	0 Melanocytes	17 Class 2 PRAME+ Primary Tumor Cells
JAG1_NOTCH2	0.27	0 Melanocytes	17 Class 2 PRAME+ Primary Tumor Cells
CD44_HBEGF	9.14	0 Melanocytes	17 Class 2 PRAME+ Primary Tumor Cells
PLXNB2_SEMA4C	0.38	0 Melanocytes	17 Class 2 PRAME+ Primary Tumor Cells
TYRO3_GAS6	0.445	0 Melanocytes	17 Class 2 PRAME+ Primary Tumor Cells
MDK_LRP1	1.74	0 Melanocytes	17 Class 2 PRAME+ Primary Tumor Cells
ADRB2_VEGFB	0.525	0 Melanocytes	17 Class 2 PRAME+ Primary Tumor Cells
TNFRSF1A_GRN	3.465	0 Melanocytes	17 Class 2 PRAME+ Primary Tumor Cells
GRN_SORT1	2.975	0 Melanocytes	17 Class 2 PRAME+ Primary Tumor Cells
COPA_SORT1	1.76	0 Melanocytes	17 Class 2 PRAME+ Primary Tumor Cells
CD74_MIF	28.015	0 Melanocytes	17 Class 2 PRAME+ Primary Tumor Cells
SIRPA_CD47	1.615	0 Melanocytes	17 Class 2 PRAME+ Primary Tumor Cells
CD55_ADGRE5	0.93	0 Melanocytes	17 Class 2 PRAME+ Primary Tumor Cells
HLA-C_FAM3C	13.36	0 Melanocytes	17 Class 2 PRAME+ Primary Tumor Cells
LAMP1_FAM3C	1.055	0 Melanocytes	17 Class 2 PRAME+ Primary Tumor Cells
SPP1_CD44	10.13	0 Melanocytes	17 Class 2 PRAME+ Primary Tumor Cells
MIF_TNFRSF14	14.945	0 Melanocytes	17 Class 2 PRAME+ Primary Tumor Cells
ACVR_1A2A receptor_INHBA	0.49	0 Melanocytes	19 Macrophages/Monocytes
ACVR_1B2A receptor_INHBA	0.49	0 Melanocytes	19 Macrophages/Monocytes
APP_FPR2	2.14	0 Melanocytes	19 Macrophages/Monocytes
CD47_SIRB1 complex	0.655	0 Melanocytes	19 Macrophages/Monocytes
ICAM1_aMb2 complex	0.995	0 Melanocytes	19 Macrophages/Monocytes
FCGR2A_CXCL9	1.325	0 Melanocytes	19 Macrophages/Monocytes
IL1 receptor_IL1B	13.355	0 Melanocytes	19 Macrophages/Monocytes
IL1 receptor_IL1A	0.325	0 Melanocytes	19 Macrophages/Monocytes
IL1 receptor_IL1RN	0.945	0 Melanocytes	19 Macrophages/Monocytes
PROS1_AXL	1.165	0 Melanocytes	19 Macrophages/Monocytes
ICAM1_aXb2 complex	1.56	0 Melanocytes	19 Macrophages/Monocytes
CD40_TNFSF13B	0.905	0 Melanocytes	19 Macrophages/Monocytes
OSMR_OSM	0.645	0 Melanocytes	19 Macrophages/Monocytes
CD99_PILRA	2.4	0 Melanocytes	19 Macrophages/Monocytes
IL10 receptor_IL10	0.35	0 Melanocytes	19 Macrophages/Monocytes
NAMPT_P2RY6	1.105	0 Melanocytes	19 Macrophages/Monocytes
PVR_CD226	0.175	0 Melanocytes	19 Macrophages/Monocytes
TFRC_TNFSF13B	1.01	0 Melanocytes	19 Macrophages/Monocytes
HLA-F_LILRB1	0.925	0 Melanocytes	19 Macrophages/Monocytes
PGRMC2_CCL4L2	4.555	0 Melanocytes	19 Macrophages/Monocytes
HLA-F_LILRB2	1.125	0 Melanocytes	19 Macrophages/Monocytes
COPA_P2RY6	0.56	0 Melanocytes	19 Macrophages/Monocytes
ICAM1_aLb2 complex	0.985	0 Melanocytes	19 Macrophages/Monocytes
ICAM1_ITGAL	0.985	0 Melanocytes	19 Macrophages/Monocytes
TNFRSF10B_TNFSF10	0.295	0 Melanocytes	19 Macrophages/Monocytes
IGF2_IDE	0.15	0 Melanocytes	19 Macrophages/Monocytes
ICAM1_SPN	1.04	0 Melanocytes	19 Macrophages/Monocytes
CDH1_aEb7 complex	0.445	0 Melanocytes	19 Macrophages/Monocytes
ICAM1_AREG	4.16	0 Melanocytes	19 Macrophages/Monocytes
SEMA4A_PLXND1	0.415	0 Melanocytes	19 Macrophages/Monocytes
MDK_SORL1	1.705	0 Melanocytes	19 Macrophages/Monocytes
CSF1_SIRPA	0.495	0 Melanocytes	19 Macrophages/Monocytes
GPR37_PSAP	13.115	0 Melanocytes	19 Macrophages/Monocytes
LTBR_LTB	0.99	0 Melanocytes	19 Macrophages/Monocytes
NRP2_VEGFA	0.795	0 Melanocytes	19 Macrophages/Monocytes
LRP6_CKLF	0.555	0 Melanocytes	19 Macrophages/Monocytes
JAG1_NOTCH2	0.44	0 Melanocytes	19 Macrophages/Monocytes
CD44_HBEGF	9.27	0 Melanocytes	19 Macrophages/Monocytes
PLXNB2_SEMA4D	0.32	0 Melanocytes	19 Macrophages/Monocytes
MDK_LRP1	1.965	0 Melanocytes	19 Macrophages/Monocytes
ADRB2_VEGFB	0.29	0 Melanocytes	19 Macrophages/Monocytes
TNFRSF1A_GRN	3.8	0 Melanocytes	19 Macrophages/Monocytes
GRN_SORT1	1.775	0 Melanocytes	19 Macrophages/Monocytes
SIRPA_CD47	0.695	0 Melanocytes	19 Macrophages/Monocytes
CD55_ADGRE5	1.33	0 Melanocytes	19 Macrophages/Monocytes
HLA-C_FAM3C	13.085	0 Melanocytes	19 Macrophages/Monocytes
LAMP1_FAM3C	0.78	0 Melanocytes	19 Macrophages/Monocytes
MIF_TNFRSF14	11.3	0 Melanocytes	19 Macrophages/Monocytes
MDK_PTPRZ1	1.565	0 Melanocytes	20 Class 2 PRAME+ Primary Tumor Cells
EPHB4_EFNB1	0.125	0 Melanocytes	20 Class 2 PRAME+ Primary Tumor Cells
BMR1A_ACR2A_BMP4	0.21	0 Melanocytes	20 Class 2 PRAME+ Primary Tumor Cells
TNFSF12_TNFRSF12A	1.295	0 Melanocytes	20 Class 2 PRAME+ Primary Tumor Cells
ACVR_1B2A receptor_GDF11	0.195	0 Melanocytes	20 Class 2 PRAME+ Primary Tumor Cells
GDF11_TGFR_AVR2A	0.215	0 Melanocytes	20 Class 2 PRAME+ Primary Tumor Cells
EFNA1_EPHA5	0.53	0 Melanocytes	20 Class 2 PRAME+ Primary Tumor Cells
PLXNC1_SEMA7A	1.13	0 Melanocytes	20 Class 2 PRAME+ Primary Tumor Cells
POMC_MC1R	0.3	0 Melanocytes	20 Class 2 PRAME+ Primary Tumor Cells
IGF2_IGF1R	0.715	0 Melanocytes	20 Class 2 PRAME+ Primary Tumor Cells
PROS1_TYRO3	1.9	0 Melanocytes	20 Class 2 PRAME+ Primary Tumor Cells
FGFR1_FGF9	0.425	0 Melanocytes	20 Class 2 PRAME+ Primary Tumor Cells
NOTCH2_JAG2	0.255	0 Melanocytes	20 Class 2 PRAME+ Primary Tumor Cells
IGF2_IGF2R	0.4	0 Melanocytes	20 Class 2 PRAME+ Primary Tumor Cells
IGF2_IDE	0.265	0 Melanocytes	20 Class 2 PRAME+ Primary Tumor Cells
EFNA1_EPHA2	0.55	0 Melanocytes	20 Class 2 PRAME+ Primary Tumor Cells
NRG2_ERBB3	0.25	0 Melanocytes	20 Class 2 PRAME+ Primary Tumor Cells
CSPG4_a3b1 complex	0.37	0 Melanocytes	20 Class 2 PRAME+ Primary Tumor Cells
BMPR1A_BMPR2_BMP4	0.255	0 Melanocytes	20 Class 2 PRAME+ Primary Tumor Cells
PVR_TNFSF9	0.84	0 Melanocytes	20 Class 2 PRAME+ Primary Tumor Cells
SEMA4A_PLXND1	0.22	0 Melanocytes	20 Class 2 PRAME+ Primary Tumor Cells
NRP2_PGF	0.515	0 Melanocytes	20 Class 2 PRAME+ Primary Tumor Cells
MDK_SORL1	1.535	0 Melanocytes	20 Class 2 PRAME+ Primary Tumor Cells
CSF1_SLC7A1	0.415	0 Melanocytes	20 Class 2 PRAME+ Primary Tumor Cells
LAMC1_a6b1 complex	0.19	0 Melanocytes	20 Class 2 PRAME+ Primary Tumor Cells
CXADR_FAM3C	0.85	0 Melanocytes	20 Class 2 PRAME+ Primary Tumor Cells
NOTCH2_DLL4	0.7	0 Melanocytes	20 Class 2 PRAME+ Primary Tumor Cells
NRP2_SEMA3C	1.315	0 Melanocytes	20 Class 2 PRAME+ Primary Tumor Cells
CSF1_SIRPA	0.82	0 Melanocytes	20 Class 2 PRAME+ Primary Tumor Cells
GPR37_PSAP	11.015	0 Melanocytes	20 Class 2 PRAME+ Primary Tumor Cells
NRP2_VEGFA	0.57	0 Melanocytes	20 Class 2 PRAME+ Primary Tumor Cells
LRP6_CKLF	0.35	0 Melanocytes	20 Class 2 PRAME+ Primary Tumor Cells
JAG1_NOTCH2	0.49	0 Melanocytes	20 Class 2 PRAME+ Primary Tumor Cells
CD44_HBEGF	8.91	0 Melanocytes	20 Class 2 PRAME+ Primary Tumor Cells
CD46_JAG1	0.615	0 Melanocytes	20 Class 2 PRAME+ Primary Tumor Cells
PLXNB2_SEMA4C	0.37	0 Melanocytes	20 Class 2 PRAME+ Primary Tumor Cells
TYRO3_GAS6	0.665	0 Melanocytes	20 Class 2 PRAME+ Primary Tumor Cells
MDK_LRP1	1.865	0 Melanocytes	20 Class 2 PRAME+ Primary Tumor Cells
MERTK_GAS6	0.415	0 Melanocytes	20 Class 2 PRAME+ Primary Tumor Cells
ADRB2_VEGFB	0.39	0 Melanocytes	20 Class 2 PRAME+ Primary Tumor Cells
TNFRSF1A_GRN	4.99	0 Melanocytes	20 Class 2 PRAME+ Primary Tumor Cells
GRN_SORT1	4.055	0 Melanocytes	20 Class 2 PRAME+ Primary Tumor Cells
COPA_SORT1	2.84	0 Melanocytes	20 Class 2 PRAME+ Primary Tumor Cells
CD74_MIF	24.93	0 Melanocytes	20 Class 2 PRAME+ Primary Tumor Cells
SIRPA_CD47	1.49	0 Melanocytes	20 Class 2 PRAME+ Primary Tumor Cells
CD55_ADGRE5	1.31	0 Melanocytes	20 Class 2 PRAME+ Primary Tumor Cells
HLA-C_FAM3C	13.735	0 Melanocytes	20 Class 2 PRAME+ Primary Tumor Cells
LAMP1_FAM3C	1.43	0 Melanocytes	20 Class 2 PRAME+ Primary Tumor Cells
SPP1_CD44	16.935	0 Melanocytes	20 Class 2 PRAME+ Primary Tumor Cells
MIF_TNFRSF14	14.24	0 Melanocytes	20 Class 2 PRAME+ Primary Tumor Cells
MIF_TNFRSF10D	10.815	0 Melanocytes	21 Melanocytes
ACVR_1B2A receptor_GDF11	0.13	0 Melanocytes	21 Melanocytes
GDF11_ANTXR1	0.25	0 Melanocytes	21 Melanocytes
POMC_MC1R	0.19	0 Melanocytes	21 Melanocytes
IGF2_IGF1R	0.53	0 Melanocytes	21 Melanocytes
PROS1_TYRO3	1.28	0 Melanocytes	21 Melanocytes
IGF2_IGF2R	0.35	0 Melanocytes	21 Melanocytes
IGF2_IDE	0.155	0 Melanocytes	21 Melanocytes
EFNA1_EPHA2	0.475	0 Melanocytes	21 Melanocytes
NRG2_ERBB3	0.63	0 Melanocytes	21 Melanocytes
CSPG4_a3b1 complex	0.435	0 Melanocytes	21 Melanocytes
SEMA4A_PLXND1	0.2	0 Melanocytes	21 Melanocytes
CSF1_SLC7A1	0.44	0 Melanocytes	21 Melanocytes
LAMC1_a6b1 complex	0.195	0 Melanocytes	21 Melanocytes
CXADR_FAM3C	0.54	0 Melanocytes	21 Melanocytes
NOTCH2_DLL4	0.235	0 Melanocytes	21 Melanocytes
NRP2_SEMA3C	0.585	0 Melanocytes	21 Melanocytes
CSF1_SIRPA	0.465	0 Melanocytes	21 Melanocytes
JAG1_NOTCH2	0.24	0 Melanocytes	21 Melanocytes
CD44_HBEGF	8.845	0 Melanocytes	21 Melanocytes
CD46_JAG1	0.49	0 Melanocytes	21 Melanocytes
PLXNB2_SEMA4C	0.435	0 Melanocytes	21 Melanocytes
TYRO3_GAS6	0.545	0 Melanocytes	21 Melanocytes
MDK_LRP1	1.595	0 Melanocytes	21 Melanocytes
MERTK_GAS6	0.295	0 Melanocytes	21 Melanocytes
ADRB2_VEGFB	0.545	0 Melanocytes	21 Melanocytes
TNFRSF1A_GRN	1.78	0 Melanocytes	21 Melanocytes
GRN_SORT1	2.49	0 Melanocytes	21 Melanocytes
COPA_SORT1	1.275	0 Melanocytes	21 Melanocytes
SIRPA_CD47	0.835	0 Melanocytes	21 Melanocytes
CD55_ADGRE5	0.98	0 Melanocytes	21 Melanocytes
HLA-C_FAM3C	13.425	0 Melanocytes	21 Melanocytes
LAMP1_FAM3C	1.12	0 Melanocytes	21 Melanocytes
SPP1_CD44	13.465	0 Melanocytes	21 Melanocytes
MIF_TNFRSF14	12.45	0 Melanocytes	21 Melanocytes
TNFSF12_TNFRSF25	0.145	0 Melanocytes	22 T-Cells
CD40_CD40LG	0.325	0 Melanocytes	22 T-Cells
OSMR_OSM	0.13	0 Melanocytes	22 T-Cells
PVR_CD226	0.18	0 Melanocytes	22 T-Cells
CDH1_KLRG1	0.59	0 Melanocytes	22 T-Cells
PGRMC2_CCL4L2	1.58	0 Melanocytes	22 T-Cells
TNFRSF10B_FASLG	0.265	0 Melanocytes	22 T-Cells
TNFRSF1A_FASLG	0.745	0 Melanocytes	22 T-Cells
ICAM1_aLb2 complex	1.025	0 Melanocytes	22 T-Cells
ICAM1_ITGAL	1.025	0 Melanocytes	22 T-Cells
PVR_TIGIT	0.595	0 Melanocytes	22 T-Cells
PVR_CD96	0.495	0 Melanocytes	22 T-Cells
TNFRSF10B_TNFSF10	0.24	0 Melanocytes	22 T-Cells
ICAM1_SPN	1.095	0 Melanocytes	22 T-Cells
CDH1_aEb7 complex	0.57	0 Melanocytes	22 T-Cells
FAS_FASLG	0.33	0 Melanocytes	22 T-Cells
PVR_TNFSF9	0.41	0 Melanocytes	22 T-Cells
TNFSF9_TNFRSF9	0.53	0 Melanocytes	22 T-Cells
MDK_SORL1	1.5	0 Melanocytes	22 T-Cells
CD47_SIRPG	0.85	0 Melanocytes	22 T-Cells
LTBR_LTB	2.11	0 Melanocytes	22 T-Cells
LRP6_CKLF	0.335	0 Melanocytes	22 T-Cells
PLXNB2_SEMA4D	0.515	0 Melanocytes	22 T-Cells
ICAM3_aLb2 complex	0.35	0 Melanocytes	22 T-Cells
FAM3C_CLEC2D	0.715	0 Melanocytes	22 T-Cells
CD55_ADGRE5	1.26	0 Melanocytes	22 T-Cells
HLA-C_FAM3C	13.13	0 Melanocytes	22 T-Cells
LAMP1_FAM3C	0.825	0 Melanocytes	22 T-Cells
MIF_TNFRSF14	11.075	0 Melanocytes	22 T-Cells
CSPG4_a3b1 complex	0.295	0 Melanocytes	23 Melanocytes
NRP2_SEMA3C	0.475	0 Melanocytes	23 Melanocytes
NRP2_VEGFA	0.5	0 Melanocytes	23 Melanocytes
GRN_SORT1	1.745	0 Melanocytes	23 Melanocytes
MIF_TNFRSF14	11.235	0 Melanocytes	23 Melanocytes
EFNA1_EPHA8	0.425	0 Melanocytes	24 Class 2 PRAME+ Primary Tumor Cells
EPHB4_EFNB1	0.145	0 Melanocytes	24 Class 2 PRAME+ Primary Tumor Cells
BMR1A_ACR2A_BMP4	0.14	0 Melanocytes	24 Class 2 PRAME+ Primary Tumor Cells
MDK_ALK	1.51	0 Melanocytes	24 Class 2 PRAME+ Primary Tumor Cells
EPHA2_EFNA4	0.19	0 Melanocytes	24 Class 2 PRAME+ Primary Tumor Cells
TNFSF12_TNFRSF12A	1.58	0 Melanocytes	24 Class 2 PRAME+ Primary Tumor Cells
ACVR_1B2A receptor_GDF11	0.26	0 Melanocytes	24 Class 2 PRAME+ Primary Tumor Cells
EFNA1_EPHA5	0.435	0 Melanocytes	24 Class 2 PRAME+ Primary Tumor Cells
PLXNC1_SEMA7A	1.145	0 Melanocytes	24 Class 2 PRAME+ Primary Tumor Cells
NOTCH2_DLL3	0.345	0 Melanocytes	24 Class 2 PRAME+ Primary Tumor Cells
POMC_MC1R	0.27	0 Melanocytes	24 Class 2 PRAME+ Primary Tumor Cells
IGF2_IGF1R	0.695	0 Melanocytes	24 Class 2 PRAME+ Primary Tumor Cells
PROS1_TYRO3	1.81	0 Melanocytes	24 Class 2 PRAME+ Primary Tumor Cells
FGFR1_FGF9	0.42	0 Melanocytes	24 Class 2 PRAME+ Primary Tumor Cells
NOTCH2_JAG2	0.305	0 Melanocytes	24 Class 2 PRAME+ Primary Tumor Cells
IGF2_IGF2R	0.51	0 Melanocytes	24 Class 2 PRAME+ Primary Tumor Cells
IGF2_IDE	0.29	0 Melanocytes	24 Class 2 PRAME+ Primary Tumor Cells
EFNA1_EPHA2	0.55	0 Melanocytes	24 Class 2 PRAME+ Primary Tumor Cells
NRG2_ERBB3	0.385	0 Melanocytes	24 Class 2 PRAME+ Primary Tumor Cells
CSPG4_a3b1 complex	0.535	0 Melanocytes	24 Class 2 PRAME+ Primary Tumor Cells
BMPR1A_BMPR2_BMP4	0.185	0 Melanocytes	24 Class 2 PRAME+ Primary Tumor Cells
PVR_TNFSF9	0.445	0 Melanocytes	24 Class 2 PRAME+ Primary Tumor Cells
SEMA4A_PLXND1	0.255	0 Melanocytes	24 Class 2 PRAME+ Primary Tumor Cells
NRP2_PGF	0.61	0 Melanocytes	24 Class 2 PRAME+ Primary Tumor Cells
MDK_SORL1	1.555	0 Melanocytes	24 Class 2 PRAME+ Primary Tumor Cells
CSF1_SLC7A1	0.715	0 Melanocytes	24 Class 2 PRAME+ Primary Tumor Cells
LAMC1_a6b1 complex	0.27	0 Melanocytes	24 Class 2 PRAME+ Primary Tumor Cells
CXADR_FAM3C	0.62	0 Melanocytes	24 Class 2 PRAME+ Primary Tumor Cells
NOTCH2_DLL4	0.375	0 Melanocytes	24 Class 2 PRAME+ Primary Tumor Cells
NRP2_SEMA3C	0.635	0 Melanocytes	24 Class 2 PRAME+ Primary Tumor Cells
CSF1_SIRPA	0.785	0 Melanocytes	24 Class 2 PRAME+ Primary Tumor Cells
GPR37_PSAP	5.445	0 Melanocytes	24 Class 2 PRAME+ Primary Tumor Cells
NRP2_VEGFA	0.57	0 Melanocytes	24 Class 2 PRAME+ Primary Tumor Cells
LRP6_CKLF	0.58	0 Melanocytes	24 Class 2 PRAME+ Primary Tumor Cells
JAG1_NOTCH2	0.355	0 Melanocytes	24 Class 2 PRAME+ Primary Tumor Cells
CD44_HBEGF	8.93	0 Melanocytes	24 Class 2 PRAME+ Primary Tumor Cells
CD46_JAG1	0.525	0 Melanocytes	24 Class 2 PRAME+ Primary Tumor Cells
PLXNB2_SEMA4C	0.425	0 Melanocytes	24 Class 2 PRAME+ Primary Tumor Cells
TYRO3_GAS6	0.575	0 Melanocytes	24 Class 2 PRAME+ Primary Tumor Cells
MDK_LRP1	1.72	0 Melanocytes	24 Class 2 PRAME+ Primary Tumor Cells
MERTK_GAS6	0.325	0 Melanocytes	24 Class 2 PRAME+ Primary Tumor Cells
ADRB2_VEGFB	0.645	0 Melanocytes	24 Class 2 PRAME+ Primary Tumor Cells
FAM3C_CLEC2D	0.405	0 Melanocytes	24 Class 2 PRAME+ Primary Tumor Cells
TNFRSF1A_GRN	3.44	0 Melanocytes	24 Class 2 PRAME+ Primary Tumor Cells
GRN_SORT1	3.29	0 Melanocytes	24 Class 2 PRAME+ Primary Tumor Cells
COPA_SORT1	2.075	0 Melanocytes	24 Class 2 PRAME+ Primary Tumor Cells
CD74_MIF	47.61	0 Melanocytes	24 Class 2 PRAME+ Primary Tumor Cells
SIRPA_CD47	1.57	0 Melanocytes	24 Class 2 PRAME+ Primary Tumor Cells
CD55_ADGRE5	1.3	0 Melanocytes	24 Class 2 PRAME+ Primary Tumor Cells
HLA-C_FAM3C	13.505	0 Melanocytes	24 Class 2 PRAME+ Primary Tumor Cells
LAMP1_FAM3C	1.2	0 Melanocytes	24 Class 2 PRAME+ Primary Tumor Cells
SPP1_CD44	11.87	0 Melanocytes	24 Class 2 PRAME+ Primary Tumor Cells
MIF_TNFRSF14	14.645	0 Melanocytes	24 Class 2 PRAME+ Primary Tumor Cells
BMR1A_ACR2A_BMP4	0.13	0 Melanocytes	27 B-Cells Class 1B Met
PLXNC1_SEMA7A	1.13	0 Melanocytes	27 B-Cells Class 1B Met
NOTCH2_DLL3	0.23	0 Melanocytes	27 B-Cells Class 1B Met
PROS1_TYRO3	1.035	0 Melanocytes	27 B-Cells Class 1B Met
FGFR1_FGF9	0.26	0 Melanocytes	27 B-Cells Class 1B Met
IGF2_IDE	0.18	0 Melanocytes	27 B-Cells Class 1B Met
NRG2_ERBB3	0.375	0 Melanocytes	27 B-Cells Class 1B Met
CDH1_aEb7 complex	0.46	0 Melanocytes	27 B-Cells Class 1B Met
BMPR1A_BMPR2_BMP4	0.175	0 Melanocytes	27 B-Cells Class 1B Met
ICAM1_AREG	1.705	0 Melanocytes	27 B-Cells Class 1B Met
NRP2_PGF	0.52	0 Melanocytes	27 B-Cells Class 1B Met
LAMC1_a6b1 complex	0.3	0 Melanocytes	27 B-Cells Class 1B Met
CXADR_FAM3C	0.715	0 Melanocytes	27 B-Cells Class 1B Met
LRP6_CKLF	0.255	0 Melanocytes	27 B-Cells Class 1B Met
CD44_HBEGF	8.955	0 Melanocytes	27 B-Cells Class 1B Met
PLXNB2_SEMA4D	0.295	0 Melanocytes	27 B-Cells Class 1B Met
PLXNB2_SEMA4C	0.29	0 Melanocytes	27 B-Cells Class 1B Met
TYRO3_GAS6	0.72	0 Melanocytes	27 B-Cells Class 1B Met
MERTK_GAS6	0.47	0 Melanocytes	27 B-Cells Class 1B Met
ADRB2_VEGFB	0.27	0 Melanocytes	27 B-Cells Class 1B Met
FAM3C_CLEC2D	0.455	0 Melanocytes	27 B-Cells Class 1B Met
GRN_SORT1	1.975	0 Melanocytes	27 B-Cells Class 1B Met
SIRPA_CD47	0.855	0 Melanocytes	27 B-Cells Class 1B Met
CD55_ADGRE5	0.945	0 Melanocytes	27 B-Cells Class 1B Met
HLA-C_FAM3C	13.6	0 Melanocytes	27 B-Cells Class 1B Met
LAMP1_FAM3C	1.295	0 Melanocytes	27 B-Cells Class 1B Met
SPP1_CD44	6.815	0 Melanocytes	27 B-Cells Class 1B Met
MIF_TNFRSF14	12.045	0 Melanocytes	27 B-Cells Class 1B Met
CDH1_KLRG1	0.35	0 Melanocytes	3 CD8+
TNFRSF10B_FASLG	0.175	0 Melanocytes	3 CD8+
TNFRSF1A_FASLG	0.655	0 Melanocytes	3 CD8+
ICAM1_aLb2 complex	0.935	0 Melanocytes	3 CD8+
ICAM1_ITGAL	0.935	0 Melanocytes	3 CD8+
PVR_TIGIT	0.46	0 Melanocytes	3 CD8+
PVR_CD96	0.345	0 Melanocytes	3 CD8+
ICAM1_SPN	1.06	0 Melanocytes	3 CD8+
CDH1_aEb7 complex	0.425	0 Melanocytes	3 CD8+
FAS_FASLG	0.24	0 Melanocytes	3 CD8+
TNFSF9_TNFRSF9	0.655	0 Melanocytes	3 CD8+
CD47_SIRPG	0.765	0 Melanocytes	3 CD8+
LTBR_LTB	0.815	0 Melanocytes	3 CD8+
PLXNB2_SEMA4D	0.3	0 Melanocytes	3 CD8+
FAM3C_CLEC2D	0.605	0 Melanocytes	3 CD8+
CD55_ADGRE5	1.12	0 Melanocytes	3 CD8+
HLA-C_FAM3C	13.195	0 Melanocytes	3 CD8+
LAMP1_FAM3C	0.89	0 Melanocytes	3 CD8+
MIF_TNFRSF14	10.905	0 Melanocytes	3 CD8+
HLA-E_KLRK1	5.89	0 Melanocytes	30 CD8+
PVR_CD226	0.185	0 Melanocytes	30 CD8+
CDH1_KLRG1	0.46	0 Melanocytes	30 CD8+
PLAUR_a4b1 complex	1.35	0 Melanocytes	30 CD8+
PGRMC2_CCL4L2	1.41	0 Melanocytes	30 CD8+
TNFRSF10B_FASLG	0.285	0 Melanocytes	30 CD8+
TNFRSF1A_FASLG	0.765	0 Melanocytes	30 CD8+
ICAM1_aLb2 complex	1.2	0 Melanocytes	30 CD8+
ICAM1_ITGAL	1.2	0 Melanocytes	30 CD8+
PVR_TIGIT	1.04	0 Melanocytes	30 CD8+
IGF2_IGF2R	0.225	0 Melanocytes	30 CD8+
PVR_CD96	0.765	0 Melanocytes	30 CD8+
TNFRSF10B_TNFSF10	0.235	0 Melanocytes	30 CD8+
ICAM1_SPN	1.55	0 Melanocytes	30 CD8+
CDH1_aEb7 complex	0.59	0 Melanocytes	30 CD8+
FAS_FASLG	0.35	0 Melanocytes	30 CD8+
PVR_TNFSF9	0.31	0 Melanocytes	30 CD8+
TNFSF9_TNFRSF9	1.42	0 Melanocytes	30 CD8+
CXADR_FAM3C	0.42	0 Melanocytes	30 CD8+
CD47_SIRPG	1.07	0 Melanocytes	30 CD8+
LTBR_LTB	0.9	0 Melanocytes	30 CD8+
LRP6_CKLF	0.56	0 Melanocytes	30 CD8+
PLXNB2_SEMA4D	0.54	0 Melanocytes	30 CD8+
ICAM3_aLb2 complex	0.525	0 Melanocytes	30 CD8+
FAM3C_CLEC2D	1.115	0 Melanocytes	30 CD8+
SIRPA_CD47	0.91	0 Melanocytes	30 CD8+
CD55_ADGRE5	1.52	0 Melanocytes	30 CD8+
HLA-C_FAM3C	13.305	0 Melanocytes	30 CD8+
LAMP1_FAM3C	1	0 Melanocytes	30 CD8+
MIF_TNFRSF14	11.145	0 Melanocytes	30 CD8+
PlexinA3_complex1_SEMA3A	0.255	0 Melanocytes	31 Photoreceptor Cells
FGFR1_NCAM1	0.45	0 Melanocytes	31 Photoreceptor Cells
PLXNB2_PTN	0.665	0 Melanocytes	31 Photoreceptor Cells
ACVR_1B2A receptor_GDF11	0.19	0 Melanocytes	31 Photoreceptor Cells
GDF11_TGFR_AVR2A	0.225	0 Melanocytes	31 Photoreceptor Cells
CADM1_CADM1	3.365	0 Melanocytes	31 Photoreceptor Cells
IGF2_IDE	0.18	0 Melanocytes	31 Photoreceptor Cells
MDK_SORL1	1.52	0 Melanocytes	31 Photoreceptor Cells
LAMC1_a6b1 complex	0.22	0 Melanocytes	31 Photoreceptor Cells
CXADR_FAM3C	0.39	0 Melanocytes	31 Photoreceptor Cells
CD46_JAG1	0.595	0 Melanocytes	31 Photoreceptor Cells
ADRB2_VEGFB	0.27	0 Melanocytes	31 Photoreceptor Cells
GRN_SORT1	1.78	0 Melanocytes	31 Photoreceptor Cells
SIRPA_CD47	0.725	0 Melanocytes	31 Photoreceptor Cells
HLA-C_FAM3C	13.275	0 Melanocytes	31 Photoreceptor Cells
LAMP1_FAM3C	0.97	0 Melanocytes	31 Photoreceptor Cells
ERBB3_BTC	0.365	0 Melanocytes	32 Class 1A Primary Tumor Cells
EPHB4_EFNB1	0.115	0 Melanocytes	32 Class 1A Primary Tumor Cells
BMR1A_ACR2A_BMP4	0.275	0 Melanocytes	32 Class 1A Primary Tumor Cells
MDK_ALK	1.665	0 Melanocytes	32 Class 1A Primary Tumor Cells
GDF11_ANTXR1	0.215	0 Melanocytes	32 Class 1A Primary Tumor Cells
PROS1_TYRO3	1.1	0 Melanocytes	32 Class 1A Primary Tumor Cells
IGF2_IGF2R	0.37	0 Melanocytes	32 Class 1A Primary Tumor Cells
IGF2_IDE	0.14	0 Melanocytes	32 Class 1A Primary Tumor Cells
EFNA1_EPHA2	0.43	0 Melanocytes	32 Class 1A Primary Tumor Cells
NRG2_ERBB3	0.76	0 Melanocytes	32 Class 1A Primary Tumor Cells
CSPG4_a3b1 complex	0.5	0 Melanocytes	32 Class 1A Primary Tumor Cells
BMPR1A_BMPR2_BMP4	0.32	0 Melanocytes	32 Class 1A Primary Tumor Cells
CSF1_SLC7A1	0.365	0 Melanocytes	32 Class 1A Primary Tumor Cells
LAMC1_a6b1 complex	0.235	0 Melanocytes	32 Class 1A Primary Tumor Cells
CXADR_FAM3C	0.485	0 Melanocytes	32 Class 1A Primary Tumor Cells
CSF1_SIRPA	0.39	0 Melanocytes	32 Class 1A Primary Tumor Cells
GPR37_PSAP	4.285	0 Melanocytes	32 Class 1A Primary Tumor Cells
NRP2_VEGFA	0.55	0 Melanocytes	32 Class 1A Primary Tumor Cells
CD44_HBEGF	9.01	0 Melanocytes	32 Class 1A Primary Tumor Cells
CD46_JAG1	0.585	0 Melanocytes	32 Class 1A Primary Tumor Cells
TYRO3_GAS6	0.44	0 Melanocytes	32 Class 1A Primary Tumor Cells
MDK_LRP1	1.595	0 Melanocytes	32 Class 1A Primary Tumor Cells
ADRB2_VEGFB	0.33	0 Melanocytes	32 Class 1A Primary Tumor Cells
GRN_SORT1	2.05	0 Melanocytes	32 Class 1A Primary Tumor Cells
SIRPA_CD47	0.91	0 Melanocytes	32 Class 1A Primary Tumor Cells
CD55_ADGRE5	1.08	0 Melanocytes	32 Class 1A Primary Tumor Cells
HLA-C_FAM3C	13.37	0 Melanocytes	32 Class 1A Primary Tumor Cells
LAMP1_FAM3C	1.065	0 Melanocytes	32 Class 1A Primary Tumor Cells
MIF_TNFRSF14	11.72	0 Melanocytes	32 Class 1A Primary Tumor Cells
BMR1A_ACR2A_BMP4	0.165	0 Melanocytes	6 Melanocytes
GDF11_ANTXR1	0.235	0 Melanocytes	6 Melanocytes
IGF2_IGF1R	0.31	0 Melanocytes	6 Melanocytes
PROS1_TYRO3	1.17	0 Melanocytes	6 Melanocytes
FGFR1_FGF9	0.275	0 Melanocytes	6 Melanocytes
IGF2_IGF2R	0.21	0 Melanocytes	6 Melanocytes
IGF2_IDE	0.155	0 Melanocytes	6 Melanocytes
NRG2_ERBB3	0.255	0 Melanocytes	6 Melanocytes
CSPG4_a3b1 complex	0.36	0 Melanocytes	6 Melanocytes
BMPR1A_BMPR2_BMP4	0.21	0 Melanocytes	6 Melanocytes
NRP2_SEMA3C	0.625	0 Melanocytes	6 Melanocytes
CSF1_SIRPA	0.39	0 Melanocytes	6 Melanocytes
LRP6_CKLF	0.23	0 Melanocytes	6 Melanocytes
CD46_JAG1	0.47	0 Melanocytes	6 Melanocytes
PLXNB2_SEMA4C	0.295	0 Melanocytes	6 Melanocytes
TYRO3_GAS6	0.5	0 Melanocytes	6 Melanocytes
MDK_LRP1	1.595	0 Melanocytes	6 Melanocytes
MERTK_GAS6	0.25	0 Melanocytes	6 Melanocytes
ADRB2_VEGFB	0.375	0 Melanocytes	6 Melanocytes
TNFRSF1A_GRN	1.9	0 Melanocytes	6 Melanocytes
GRN_SORT1	2.355	0 Melanocytes	6 Melanocytes
COPA_SORT1	1.14	0 Melanocytes	6 Melanocytes
SIRPA_CD47	0.875	0 Melanocytes	6 Melanocytes
CD55_ADGRE5	0.94	0 Melanocytes	6 Melanocytes
HLA-C_FAM3C	13.2	0 Melanocytes	6 Melanocytes
LAMP1_FAM3C	0.895	0 Melanocytes	6 Melanocytes
SPP1_CD44	10.26	0 Melanocytes	6 Melanocytes
MIF_TNFRSF14	12.935	0 Melanocytes	6 Melanocytes
PROS1_AXL	1.01	0 Melanocytes	7 Macrophages/Monocytes
MIF_TNFRSF14	10.815	0 Melanocytes	7 Macrophages/Monocytes
MIF_TNFRSF14	10.91	0 Melanocytes	8 Class 1A Primary Tumor Cells
FGFR1_FGFR2	0.3	0 Melanocytes	9 Melanocytes
CD44_FGFR2	8.83	0 Melanocytes	9 Melanocytes
DLL4_NOTCH3	0.225	0 Melanocytes	9 Melanocytes
JAG1_NOTCH3	0.175	0 Melanocytes	9 Melanocytes
KIT_KITLG	0.795	0 Melanocytes	9 Melanocytes
JAG1_NOTCH4	0.225	0 Melanocytes	9 Melanocytes
MDK_PTPRZ1	1.555	0 Melanocytes	9 Melanocytes
EPOR_KITLG	0.21	0 Melanocytes	9 Melanocytes
IL6 receptor_IL6	0.41	0 Melanocytes	9 Melanocytes
EPHB4_EFNB1	0.135	0 Melanocytes	9 Melanocytes
MDK_ALK	1.5	0 Melanocytes	9 Melanocytes
EPHA2_EFNA4	0.205	0 Melanocytes	9 Melanocytes
TNFSF12_TNFRSF12A	4.15	0 Melanocytes	9 Melanocytes
ACVR_1B2A receptor_GDF11	0.25	0 Melanocytes	9 Melanocytes
CADM1_CADM1	1.34	0 Melanocytes	9 Melanocytes
GDF11_ANTXR1	0.955	0 Melanocytes	9 Melanocytes
POMC_MC1R	0.285	0 Melanocytes	9 Melanocytes
IGF2_IGF1R	0.955	0 Melanocytes	9 Melanocytes
PROS1_TYRO3	1.295	0 Melanocytes	9 Melanocytes
FGFR1_FGF9	0.465	0 Melanocytes	9 Melanocytes
NOTCH2_JAG2	0.25	0 Melanocytes	9 Melanocytes
IGF2_IGF2R	0.77	0 Melanocytes	9 Melanocytes
IGF2_IDE	0.335	0 Melanocytes	9 Melanocytes
EFNA1_EPHA2	0.495	0 Melanocytes	9 Melanocytes
CSPG4_a3b1 complex	0.93	0 Melanocytes	9 Melanocytes
ICAM1_AREG	2.28	0 Melanocytes	9 Melanocytes
PVR_TNFSF9	0.53	0 Melanocytes	9 Melanocytes
NRP2_PGF	0.495	0 Melanocytes	9 Melanocytes
MDK_SORL1	1.505	0 Melanocytes	9 Melanocytes
CSF1_SLC7A1	0.635	0 Melanocytes	9 Melanocytes
LAMC1_a6b1 complex	0.305	0 Melanocytes	9 Melanocytes
CXADR_FAM3C	1.01	0 Melanocytes	9 Melanocytes
NOTCH2_DLL4	0.43	0 Melanocytes	9 Melanocytes
NRP2_SEMA3C	0.575	0 Melanocytes	9 Melanocytes
CSF1_SIRPA	0.505	0 Melanocytes	9 Melanocytes
GPR37_PSAP	9.03	0 Melanocytes	9 Melanocytes
NRP2_VEGFA	0.605	0 Melanocytes	9 Melanocytes
LRP6_CKLF	0.395	0 Melanocytes	9 Melanocytes
JAG1_NOTCH2	0.36	0 Melanocytes	9 Melanocytes
CD44_HBEGF	9.175	0 Melanocytes	9 Melanocytes
CD46_JAG1	0.645	0 Melanocytes	9 Melanocytes
PLXNB2_SEMA4C	0.465	0 Melanocytes	9 Melanocytes
TYRO3_GAS6	0.99	0 Melanocytes	9 Melanocytes
MDK_LRP1	2.34	0 Melanocytes	9 Melanocytes
MERTK_GAS6	0.74	0 Melanocytes	9 Melanocytes
ADRB2_VEGFB	0.51	0 Melanocytes	9 Melanocytes
TNFRSF1A_GRN	4.025	0 Melanocytes	9 Melanocytes
GRN_SORT1	4.315	0 Melanocytes	9 Melanocytes
COPA_SORT1	3.1	0 Melanocytes	9 Melanocytes
CD74_MIF	26.85	0 Melanocytes	9 Melanocytes
SIRPA_CD47	1.17	0 Melanocytes	9 Melanocytes
CD55_ADGRE5	1.545	0 Melanocytes	9 Melanocytes
HLA-C_FAM3C	13.895	0 Melanocytes	9 Melanocytes
LAMP1_FAM3C	1.59	0 Melanocytes	9 Melanocytes
SPP1_CD44	14.14	0 Melanocytes	9 Melanocytes
MIF_TNFRSF14	13.41	0 Melanocytes	9 Melanocytes
TNFRSF10B_FASLG	0.145	0 Melanocytes	predicted anti-maa
TNFRSF1A_FASLG	0.625	0 Melanocytes	predicted anti-maa
ICAM1_aLb2 complex	0.995	0 Melanocytes	predicted anti-maa
ICAM1_ITGAL	0.995	0 Melanocytes	predicted anti-maa
PVR_TIGIT	0.31	0 Melanocytes	predicted anti-maa
PVR_CD96	0.25	0 Melanocytes	predicted anti-maa
ICAM1_SPN	0.99	0 Melanocytes	predicted anti-maa
CDH1_aEb7 complex	0.415	0 Melanocytes	predicted anti-maa
FAS_FASLG	0.21	0 Melanocytes	predicted anti-maa
TNFSF9_TNFRSF9	0.745	0 Melanocytes	predicted anti-maa
CD47_SIRPG	0.71	0 Melanocytes	predicted anti-maa
PLXNB2_SEMA4D	0.295	0 Melanocytes	predicted anti-maa
ICAM3_aLb2 complex	0.32	0 Melanocytes	predicted anti-maa
FAM3C_CLEC2D	0.605	0 Melanocytes	predicted anti-maa
CD55_ADGRE5	1.05	0 Melanocytes	predicted anti-maa
HLA-C_FAM3C	13.155	0 Melanocytes	predicted anti-maa
LAMP1_FAM3C	0.85	0 Melanocytes	predicted anti-maa
MIF_TNFRSF14	10.88	0 Melanocytes	predicted anti-maa
CDH1_KLRG1	0.365	0 Melanocytes	predicted anti-viral
TNFRSF10B_FASLG	0.14	0 Melanocytes	predicted anti-viral
TNFRSF1A_FASLG	0.62	0 Melanocytes	predicted anti-viral
ICAM1_aLb2 complex	0.96	0 Melanocytes	predicted anti-viral
ICAM1_ITGAL	0.96	0 Melanocytes	predicted anti-viral
PVR_TIGIT	0.55	0 Melanocytes	predicted anti-viral
PVR_CD96	0.31	0 Melanocytes	predicted anti-viral
ICAM1_SPN	1.025	0 Melanocytes	predicted anti-viral
CDH1_aEb7 complex	0.385	0 Melanocytes	predicted anti-viral
FAS_FASLG	0.205	0 Melanocytes	predicted anti-viral
TNFSF9_TNFRSF9	0.54	0 Melanocytes	predicted anti-viral
CD47_SIRPG	0.74	0 Melanocytes	predicted anti-viral
LTBR_LTB	1.005	0 Melanocytes	predicted anti-viral
LRP6_CKLF	0.215	0 Melanocytes	predicted anti-viral
PLXNB2_SEMA4D	0.29	0 Melanocytes	predicted anti-viral
FAM3C_CLEC2D	0.615	0 Melanocytes	predicted anti-viral
CD55_ADGRE5	0.985	0 Melanocytes	predicted anti-viral
HLA-C_FAM3C	13.035	0 Melanocytes	predicted anti-viral
MIF_TNFRSF14	10.945	0 Melanocytes	predicted anti-viral
LTBR_LTB	1.785	1 Class 2 PRAME+ Primary Tumor Cells	16 Tregs
CD74_MIF	26.675	1 Class 2 PRAME+ Primary Tumor Cells	17 Class 2 PRAME+ Primary Tumor Cells
GRN_SORT1	2.535	1 Class 2 PRAME+ Primary Tumor Cells	20 Class 2 PRAME+ Primary Tumor Cells
CD74_MIF	23.59	1 Class 2 PRAME+ Primary Tumor Cells	20 Class 2 PRAME+ Primary Tumor Cells
LAMP1_FAM3C	0.85	1 Class 2 PRAME+ Primary Tumor Cells	20 Class 2 PRAME+ Primary Tumor Cells
LTBR_LTB	1.575	1 Class 2 PRAME+ Primary Tumor Cells	22 T-Cells
CD74_MIF	46.27	1 Class 2 PRAME+ Primary Tumor Cells	24 Class 2 PRAME+ Primary Tumor Cells
GRN_SORT1	2.795	1 Class 2 PRAME+ Primary Tumor Cells	9 Melanocytes
CD74_MIF	25.51	1 Class 2 PRAME+ Primary Tumor Cells	9 Melanocytes
LAMP1_FAM3C	1.01	1 Class 2 PRAME+ Primary Tumor Cells	9 Melanocytes
VEGFA_EPHB2	0.445	10	11 Macrophages/Monocytes
FCGR2A_CXCL9	0.775	10	11 Macrophages/Monocytes
IL1 receptor_IL1B	11.625	10	11 Macrophages/Monocytes
IL1 receptor_IL1A	0.32	10	11 Macrophages/Monocytes
IL1 receptor_IL1RN	0.855	10	11 Macrophages/Monocytes
PROS1_AXL	0.785	10	11 Macrophages/Monocytes
OSMR_OSM	0.29	10	11 Macrophages/Monocytes
IL10 receptor_IL10	0.43	10	11 Macrophages/Monocytes
TFRC_TNFSF13B	0.805	10	11 Macrophages/Monocytes
HLA-G_LILRB2	0.505	10	11 Macrophages/Monocytes
HLA-G_LILRB1	0.305	10	11 Macrophages/Monocytes
VTN_aVb1 complex	0.465	10	11 Macrophages/Monocytes
PGRMC2_CCL4L2	8.49	10	11 Macrophages/Monocytes
HLA-F_LILRB2	0.6	10	11 Macrophages/Monocytes
COPA_P2RY6	0.535	10	11 Macrophages/Monocytes
IGF2_IGF2R	0.35	10	11 Macrophages/Monocytes
IGF2_IDE	0.265	10	11 Macrophages/Monocytes
PDGFB_LRP1	0.425	10	11 Macrophages/Monocytes
MDK_SORL1	1.67	10	11 Macrophages/Monocytes
GPR37_PSAP	9.81	10	11 Macrophages/Monocytes
CD44_HBEGF	6.9	10	11 Macrophages/Monocytes
PLXNB2_SEMA4D	0.215	10	11 Macrophages/Monocytes
MDK_LRP1	1.915	10	11 Macrophages/Monocytes
TNFRSF1A_GRN	4.015	10	11 Macrophages/Monocytes
CD55_ADGRE5	1.145	10	11 Macrophages/Monocytes
MIF_TNFRSF14	12.71	10	11 Macrophages/Monocytes
INHA_TGFBR3	0.145	10	12 Melanocytes
CCR10_CCL28	0.41	10	12 Melanocytes
VTN_aVb1 complex	0.38	10	12 Melanocytes
GDF11_ANTXR1	0.215	10	12 Melanocytes
IGF2_IGF1R	0.555	10	12 Melanocytes
FGFR1_FGF9	0.35	10	12 Melanocytes
IGF2_IGF2R	0.465	10	12 Melanocytes
IGF2_IDE	0.335	10	12 Melanocytes
EFNA1_EPHA2	0.65	10	12 Melanocytes
PDGFB_LRP1	0.335	10	12 Melanocytes
CSPG4_a3b1 complex	0.3	10	12 Melanocytes
BMPR1A_BMPR2_BMP4	0.155	10	12 Melanocytes
NOTCH2_DLL4	0.275	10	12 Melanocytes
GPR37_PSAP	4.145	10	12 Melanocytes
CD44_HBEGF	6.575	10	12 Melanocytes
CD46_JAG1	0.6	10	12 Melanocytes
PLXNB2_SEMA4C	0.285	10	12 Melanocytes
TYRO3_GAS6	0.355	10	12 Melanocytes
MDK_LRP1	1.825	10	12 Melanocytes
ADRB2_VEGFB	0.43	10	12 Melanocytes
TNFRSF1A_GRN	2.095	10	12 Melanocytes
COPA_SORT1	1.385	10	12 Melanocytes
SIRPA_CD47	0.86	10	12 Melanocytes
CD55_ADGRE5	0.99	10	12 Melanocytes
MIF_TNFRSF14	15.03	10	12 Melanocytes
IGF2_IDE	0.29	10	14 Plasma cell
LAMC1_a6b1 complex	0.235	10	14 Plasma cell
MIF_TNFRSF14	12.355	10	14 Plasma cell
INHA_TGFBR3	0.16	10	15 Class 2 PRAME+ Primary Tumor Cells
EFNA4_EPHA5	0.125	10	15 Class 2 PRAME+ Primary Tumor Cells
CCR10_CCL28	0.265	10	15 Class 2 PRAME+ Primary Tumor Cells
EFNA1_EPHA5	0.635	10	15 Class 2 PRAME+ Primary Tumor Cells
NOTCH2_DLL3	0.315	10	15 Class 2 PRAME+ Primary Tumor Cells
IGF2_IGF1R	0.485	10	15 Class 2 PRAME+ Primary Tumor Cells
NOTCH2_JAG2	0.195	10	15 Class 2 PRAME+ Primary Tumor Cells
IGF2_IGF2R	0.34	10	15 Class 2 PRAME+ Primary Tumor Cells
IGF2_IDE	0.275	10	15 Class 2 PRAME+ Primary Tumor Cells
PDGFB_LRP1	0.26	10	15 Class 2 PRAME+ Primary Tumor Cells
PLXNB2_SEMA4C	0.22	10	15 Class 2 PRAME+ Primary Tumor Cells
MDK_LRP1	1.75	10	15 Class 2 PRAME+ Primary Tumor Cells
ADRB2_VEGFB	0.285	10	15 Class 2 PRAME+ Primary Tumor Cells
TNFRSF1A_GRN	2.19	10	15 Class 2 PRAME+ Primary Tumor Cells
COPA_SORT1	1.345	10	15 Class 2 PRAME+ Primary Tumor Cells
CD55_ADGRE5	1.03	10	15 Class 2 PRAME+ Primary Tumor Cells
MIF_TNFRSF14	15.245	10	15 Class 2 PRAME+ Primary Tumor Cells
LTBR_LTB	2.21	10	16 Tregs
PLXNB2_SEMA4D	0.26	10	16 Tregs
FAM3C_CLEC2D	0.595	10	16 Tregs
CD55_ADGRE5	0.985	10	16 Tregs
MIF_TNFRSF14	12.44	10	16 Tregs
PLXNB2_SEMA4G	0.185	10	17 Class 2 PRAME+ Primary Tumor Cells
INHA_TGFBR3	0.145	10	17 Class 2 PRAME+ Primary Tumor Cells
EFNA4_EPHA5	0.205	10	17 Class 2 PRAME+ Primary Tumor Cells
CCR10_CCL28	0.38	10	17 Class 2 PRAME+ Primary Tumor Cells
EFNA1_EPHA5	0.715	10	17 Class 2 PRAME+ Primary Tumor Cells
VTN_aVb1 complex	0.63	10	17 Class 2 PRAME+ Primary Tumor Cells
GDF11_ANTXR1	0.165	10	17 Class 2 PRAME+ Primary Tumor Cells
IGF2_IGF1R	0.665	10	17 Class 2 PRAME+ Primary Tumor Cells
PROS1_TYRO3	0.925	10	17 Class 2 PRAME+ Primary Tumor Cells
NOTCH2_JAG2	0.225	10	17 Class 2 PRAME+ Primary Tumor Cells
IGF2_IGF2R	0.54	10	17 Class 2 PRAME+ Primary Tumor Cells
IGF2_IDE	0.315	10	17 Class 2 PRAME+ Primary Tumor Cells
EFNA1_EPHA2	0.68	10	17 Class 2 PRAME+ Primary Tumor Cells
PDGFB_LRP1	0.375	10	17 Class 2 PRAME+ Primary Tumor Cells
MDK_SORL1	1.69	10	17 Class 2 PRAME+ Primary Tumor Cells
NOTCH2_DLL4	0.275	10	17 Class 2 PRAME+ Primary Tumor Cells
GPR37_PSAP	4.96	10	17 Class 2 PRAME+ Primary Tumor Cells
CD44_HBEGF	6.485	10	17 Class 2 PRAME+ Primary Tumor Cells
PLXNB2_SEMA4C	0.28	10	17 Class 2 PRAME+ Primary Tumor Cells
MDK_LRP1	1.865	10	17 Class 2 PRAME+ Primary Tumor Cells
ADRB2_VEGFB	0.425	10	17 Class 2 PRAME+ Primary Tumor Cells
TNFRSF1A_GRN	3.4	10	17 Class 2 PRAME+ Primary Tumor Cells
GRN_SORT1	2.085	10	17 Class 2 PRAME+ Primary Tumor Cells
COPA_SORT1	1.67	10	17 Class 2 PRAME+ Primary Tumor Cells
CD74_MIF	27.07	10	17 Class 2 PRAME+ Primary Tumor Cells
SIRPA_CD47	1.395	10	17 Class 2 PRAME+ Primary Tumor Cells
CD55_ADGRE5	0.985	10	17 Class 2 PRAME+ Primary Tumor Cells
MIF_TNFRSF14	16.345	10	17 Class 2 PRAME+ Primary Tumor Cells
APP_FPR2	2.885	10	19 Macrophages/Monocytes
FCGR2A_CXCL9	1.385	10	19 Macrophages/Monocytes
IL1 receptor_IL1B	13.335	10	19 Macrophages/Monocytes
IL1 receptor_IL1A	0.305	10	19 Macrophages/Monocytes
IL1 receptor_IL1RN	0.925	10	19 Macrophages/Monocytes
ICAM1_aXb2 complex	1.085	10	19 Macrophages/Monocytes
OSMR_OSM	0.71	10	19 Macrophages/Monocytes
CD99_PILRA	1.85	10	19 Macrophages/Monocytes
IL10 receptor_IL10	0.32	10	19 Macrophages/Monocytes
TFRC_TNFSF13B	0.92	10	19 Macrophages/Monocytes
HLA-G_LILRB2	0.755	10	19 Macrophages/Monocytes
HLA-G_LILRB1	0.555	10	19 Macrophages/Monocytes
HLA-F_LILRB1	0.65	10	19 Macrophages/Monocytes
PGRMC2_CCL4L2	4.31	10	19 Macrophages/Monocytes
HLA-F_LILRB2	0.85	10	19 Macrophages/Monocytes
COPA_P2RY6	0.47	10	19 Macrophages/Monocytes
IGF2_IGF2R	0.375	10	19 Macrophages/Monocytes
IGF2_IDE	0.28	10	19 Macrophages/Monocytes
PDGFB_LRP1	0.6	10	19 Macrophages/Monocytes
ICAM1_AREG	3.685	10	19 Macrophages/Monocytes
MDK_SORL1	1.83	10	19 Macrophages/Monocytes
GPR37_PSAP	13.22	10	19 Macrophages/Monocytes
LTBR_LTB	0.88	10	19 Macrophages/Monocytes
CD44_HBEGF	6.615	10	19 Macrophages/Monocytes
MDK_LRP1	2.09	10	19 Macrophages/Monocytes
TNFRSF1A_GRN	3.735	10	19 Macrophages/Monocytes
CD55_ADGRE5	1.385	10	19 Macrophages/Monocytes
MIF_TNFRSF14	12.7	10	19 Macrophages/Monocytes
INHA_TGFBR3	0.215	10	20 Class 2 PRAME+ Primary Tumor Cells
MDK_PTPRZ1	1.69	10	20 Class 2 PRAME+ Primary Tumor Cells
EFNA4_EPHA5	0.22	10	20 Class 2 PRAME+ Primary Tumor Cells
GDF11_TGFR_AVR2A	0.145	10	20 Class 2 PRAME+ Primary Tumor Cells
CCR10_CCL28	0.48	10	20 Class 2 PRAME+ Primary Tumor Cells
EFNA1_EPHA5	0.73	10	20 Class 2 PRAME+ Primary Tumor Cells
VTN_aVb1 complex	0.605	10	20 Class 2 PRAME+ Primary Tumor Cells
CADM1_CADM1	0.785	10	20 Class 2 PRAME+ Primary Tumor Cells
IGF2_IGF1R	0.845	10	20 Class 2 PRAME+ Primary Tumor Cells
PROS1_TYRO3	1.26	10	20 Class 2 PRAME+ Primary Tumor Cells
FGFR1_FGF9	0.305	10	20 Class 2 PRAME+ Primary Tumor Cells
NOTCH2_JAG2	0.205	10	20 Class 2 PRAME+ Primary Tumor Cells
IGF2_IGF2R	0.53	10	20 Class 2 PRAME+ Primary Tumor Cells
IGF2_IDE	0.395	10	20 Class 2 PRAME+ Primary Tumor Cells
EFNA1_EPHA2	0.75	10	20 Class 2 PRAME+ Primary Tumor Cells
PDGFB_LRP1	0.5	10	20 Class 2 PRAME+ Primary Tumor Cells
BMPR1A_BMPR2_BMP4	0.205	10	20 Class 2 PRAME+ Primary Tumor Cells
MDK_SORL1	1.66	10	20 Class 2 PRAME+ Primary Tumor Cells
NOTCH2_DLL4	0.65	10	20 Class 2 PRAME+ Primary Tumor Cells
GPR37_PSAP	11.12	10	20 Class 2 PRAME+ Primary Tumor Cells
CD44_HBEGF	6.255	10	20 Class 2 PRAME+ Primary Tumor Cells
CD46_JAG1	0.59	10	20 Class 2 PRAME+ Primary Tumor Cells
PLXNB2_SEMA4C	0.27	10	20 Class 2 PRAME+ Primary Tumor Cells
TYRO3_GAS6	0.395	10	20 Class 2 PRAME+ Primary Tumor Cells
MDK_LRP1	1.99	10	20 Class 2 PRAME+ Primary Tumor Cells
ADRB2_VEGFB	0.29	10	20 Class 2 PRAME+ Primary Tumor Cells
TNFRSF1A_GRN	4.925	10	20 Class 2 PRAME+ Primary Tumor Cells
GRN_SORT1	3.165	10	20 Class 2 PRAME+ Primary Tumor Cells
COPA_SORT1	2.75	10	20 Class 2 PRAME+ Primary Tumor Cells
CD74_MIF	23.985	10	20 Class 2 PRAME+ Primary Tumor Cells
SIRPA_CD47	1.27	10	20 Class 2 PRAME+ Primary Tumor Cells
CD55_ADGRE5	1.365	10	20 Class 2 PRAME+ Primary Tumor Cells
LAMP1_FAM3C	1.06	10	20 Class 2 PRAME+ Primary Tumor Cells
MIF_TNFRSF14	15.64	10	20 Class 2 PRAME+ Primary Tumor Cells
INHA_TGFBR3	0.16	10	21 Melanocytes
MIF_TNFRSF10D	12.215	10	21 Melanocytes
CCR10_CCL28	0.42	10	21 Melanocytes
VTN_aVb1 complex	0.49	10	21 Melanocytes
GDF11_ANTXR1	0.18	10	21 Melanocytes
IGF2_IGF1R	0.66	10	21 Melanocytes
IGF2_IGF2R	0.48	10	21 Melanocytes
IGF2_IDE	0.285	10	21 Melanocytes
EFNA1_EPHA2	0.675	10	21 Melanocytes
CSPG4_a3b1 complex	0.355	10	21 Melanocytes
GPR37_PSAP	3.585	10	21 Melanocytes
CD44_HBEGF	6.19	10	21 Melanocytes
CD46_JAG1	0.465	10	21 Melanocytes
PLXNB2_SEMA4C	0.335	10	21 Melanocytes
MDK_LRP1	1.72	10	21 Melanocytes
ADRB2_VEGFB	0.445	10	21 Melanocytes
TNFRSF1A_GRN	1.715	10	21 Melanocytes
COPA_SORT1	1.185	10	21 Melanocytes
CD55_ADGRE5	1.035	10	21 Melanocytes
MIF_TNFRSF14	13.85	10	21 Melanocytes
OSMR_OSM	0.195	10	22 T-Cells
PGRMC2_CCL4L2	1.335	10	22 T-Cells
TNFRSF1A_FASLG	0.68	10	22 T-Cells
IGF2_IGF2R	0.27	10	22 T-Cells
MDK_SORL1	1.625	10	22 T-Cells
LTBR_LTB	2	10	22 T-Cells
PLXNB2_SEMA4D	0.415	10	22 T-Cells
FAM3C_CLEC2D	0.67	10	22 T-Cells
CD55_ADGRE5	1.315	10	22 T-Cells
MIF_TNFRSF14	12.475	10	22 T-Cells
IGF2_IGF1R	0.375	10	23 Melanocytes
IGF2_IGF2R	0.27	10	23 Melanocytes
CD55_ADGRE5	0.9	10	23 Melanocytes
MIF_TNFRSF14	12.635	10	23 Melanocytes
EFNA1_EPHA8	0.625	10	24 Class 2 PRAME+ Primary Tumor Cells
INHA_TGFBR3	0.17	10	24 Class 2 PRAME+ Primary Tumor Cells
EFNA4_EPHA5	0.125	10	24 Class 2 PRAME+ Primary Tumor Cells
MDK_ALK	1.635	10	24 Class 2 PRAME+ Primary Tumor Cells
CCR10_CCL28	0.425	10	24 Class 2 PRAME+ Primary Tumor Cells
EFNA1_EPHA5	0.635	10	24 Class 2 PRAME+ Primary Tumor Cells
VTN_aVb1 complex	0.54	10	24 Class 2 PRAME+ Primary Tumor Cells
NOTCH2_DLL3	0.295	10	24 Class 2 PRAME+ Primary Tumor Cells
IGF2_IGF1R	0.825	10	24 Class 2 PRAME+ Primary Tumor Cells
PROS1_TYRO3	1.17	10	24 Class 2 PRAME+ Primary Tumor Cells
FGFR1_FGF9	0.3	10	24 Class 2 PRAME+ Primary Tumor Cells
NOTCH2_JAG2	0.255	10	24 Class 2 PRAME+ Primary Tumor Cells
IGF2_IGF2R	0.64	10	24 Class 2 PRAME+ Primary Tumor Cells
IGF2_IDE	0.42	10	24 Class 2 PRAME+ Primary Tumor Cells
EFNA1_EPHA2	0.75	10	24 Class 2 PRAME+ Primary Tumor Cells
PDGFB_LRP1	0.355	10	24 Class 2 PRAME+ Primary Tumor Cells
CSPG4_a3b1 complex	0.455	10	24 Class 2 PRAME+ Primary Tumor Cells
MDK_SORL1	1.68	10	24 Class 2 PRAME+ Primary Tumor Cells
LAMC1_a6b1 complex	0.205	10	24 Class 2 PRAME+ Primary Tumor Cells
NOTCH2_DLL4	0.325	10	24 Class 2 PRAME+ Primary Tumor Cells
GPR37_PSAP	5.55	10	24 Class 2 PRAME+ Primary Tumor Cells
CD44_HBEGF	6.275	10	24 Class 2 PRAME+ Primary Tumor Cells
CD46_JAG1	0.5	10	24 Class 2 PRAME+ Primary Tumor Cells
PLXNB2_SEMA4C	0.325	10	24 Class 2 PRAME+ Primary Tumor Cells
MDK_LRP1	1.845	10	24 Class 2 PRAME+ Primary Tumor Cells
ADRB2_VEGFB	0.545	10	24 Class 2 PRAME+ Primary Tumor Cells
TNFRSF1A_GRN	3.375	10	24 Class 2 PRAME+ Primary Tumor Cells
GRN_SORT1	2.4	10	24 Class 2 PRAME+ Primary Tumor Cells
COPA_SORT1	1.985	10	24 Class 2 PRAME+ Primary Tumor Cells
CD74_MIF	46.665	10	24 Class 2 PRAME+ Primary Tumor Cells
SIRPA_CD47	1.35	10	24 Class 2 PRAME+ Primary Tumor Cells
CD55_ADGRE5	1.355	10	24 Class 2 PRAME+ Primary Tumor Cells
LAMP1_FAM3C	0.83	10	24 Class 2 PRAME+ Primary Tumor Cells
MIF_TNFRSF14	16.045	10	24 Class 2 PRAME+ Primary Tumor Cells
INHA_TGFBR3	0.16	10	27 B-Cells Class 1B Met
CCR10_CCL28	0.36	10	27 B-Cells Class 1B Met
NOTCH2_DLL3	0.18	10	27 B-Cells Class 1B Met
IGF2_IGF1R	0.385	10	27 B-Cells Class 1B Met
IGF2_IGF2R	0.275	10	27 B-Cells Class 1B Met
IGF2_IDE	0.31	10	27 B-Cells Class 1B Met
LAMC1_a6b1 complex	0.235	10	27 B-Cells Class 1B Met
CD44_HBEGF	6.3	10	27 B-Cells Class 1B Met
TYRO3_GAS6	0.45	10	27 B-Cells Class 1B Met
CD55_ADGRE5	1	10	27 B-Cells Class 1B Met
LAMP1_FAM3C	0.925	10	27 B-Cells Class 1B Met
MIF_TNFRSF14	13.445	10	27 B-Cells Class 1B Met
TNFRSF1A_FASLG	0.59	10	3 CD8+
IGF2_IGF2R	0.305	10	3 CD8+
FAM3C_CLEC2D	0.56	10	3 CD8+
CD55_ADGRE5	1.175	10	3 CD8+
MIF_TNFRSF14	12.305	10	3 CD8+
HLA-E_KLRK1	3.64	10	30 CD8+
FN1_a4b1 complex	1.455	10	30 CD8+
TNFRSF1A_FASLG	0.7	10	30 CD8+
IGF2_IGF2R	0.355	10	30 CD8+
ICAM1_SPN	1.075	10	30 CD8+
CD47_SIRPG	0.72	10	30 CD8+
PLXNB2_SEMA4D	0.44	10	30 CD8+
FAM3C_CLEC2D	1.07	10	30 CD8+
SIRPA_CD47	0.69	10	30 CD8+
CD55_ADGRE5	1.575	10	30 CD8+
MIF_TNFRSF14	12.545	10	30 CD8+
PDGFB_ADGRV1	0.305	10	31 Photoreceptor Cells
FGFR1_NCAM1	0.33	10	31 Photoreceptor Cells
INHA_TGFBR3	0.14	10	31 Photoreceptor Cells
PLXNB2_PTN	0.565	10	31 Photoreceptor Cells
GDF11_TGFR_AVR2A	0.155	10	31 Photoreceptor Cells
VTN_aVb1 complex	0.38	10	31 Photoreceptor Cells
CADM1_CADM1	3.525	10	31 Photoreceptor Cells
IGF2_IGF1R	0.315	10	31 Photoreceptor Cells
IGF2_IDE	0.31	10	31 Photoreceptor Cells
MDK_SORL1	1.645	10	31 Photoreceptor Cells
CD46_JAG1	0.57	10	31 Photoreceptor Cells
ERBB3_BTC	0.22	10	32 Class 1A Primary Tumor Cells
INHA_TGFBR3	0.14	10	32 Class 1A Primary Tumor Cells
MDK_ALK	1.79	10	32 Class 1A Primary Tumor Cells
CCR10_CCL28	0.285	10	32 Class 1A Primary Tumor Cells
IGF2_IGF1R	0.295	10	32 Class 1A Primary Tumor Cells
IGF2_IGF2R	0.5	10	32 Class 1A Primary Tumor Cells
IGF2_IDE	0.27	10	32 Class 1A Primary Tumor Cells
EFNA1_EPHA2	0.63	10	32 Class 1A Primary Tumor Cells
CSPG4_a3b1 complex	0.42	10	32 Class 1A Primary Tumor Cells
BMPR1A_BMPR2_BMP4	0.27	10	32 Class 1A Primary Tumor Cells
LAMC1_a6b1 complex	0.17	10	32 Class 1A Primary Tumor Cells
GPR37_PSAP	4.39	10	32 Class 1A Primary Tumor Cells
CD44_HBEGF	6.355	10	32 Class 1A Primary Tumor Cells
CD46_JAG1	0.56	10	32 Class 1A Primary Tumor Cells
MDK_LRP1	1.72	10	32 Class 1A Primary Tumor Cells
SIRPA_CD47	0.69	10	32 Class 1A Primary Tumor Cells
CD55_ADGRE5	1.135	10	32 Class 1A Primary Tumor Cells
MIF_TNFRSF14	13.12	10	32 Class 1A Primary Tumor Cells
INHA_TGFBR3	0.15	10	6 Melanocytes
CCR10_CCL28	0.335	10	6 Melanocytes
GDF11_ANTXR1	0.165	10	6 Melanocytes
IGF2_IGF1R	0.44	10	6 Melanocytes
IGF2_IGF2R	0.34	10	6 Melanocytes
IGF2_IDE	0.285	10	6 Melanocytes
BMPR1A_BMPR2_BMP4	0.16	10	6 Melanocytes
CD46_JAG1	0.445	10	6 Melanocytes
MDK_LRP1	1.72	10	6 Melanocytes
ADRB2_VEGFB	0.275	10	6 Melanocytes
TNFRSF1A_GRN	1.835	10	6 Melanocytes
COPA_SORT1	1.05	10	6 Melanocytes
CD55_ADGRE5	0.995	10	6 Melanocytes
MIF_TNFRSF14	14.335	10	6 Melanocytes
MIF_TNFRSF14	12.215	10	7 Macrophages/Monocytes
MIF_TNFRSF14	12.31	10	8 Class 1A Primary Tumor Cells
FGFR1_FGFR2	0.18	10	9 Melanocytes
CD44_FGFR2	6.175	10	9 Melanocytes
INHA_TGFBR3	0.165	10	9 Melanocytes
MDK_PTPRZ1	1.68	10	9 Melanocytes
VEGFA_KDR	0.515	10	9 Melanocytes
EPOR_KITLG	0.21	10	9 Melanocytes
IL6 receptor_IL6	0.345	10	9 Melanocytes
MDK_ALK	1.625	10	9 Melanocytes
CCR10_CCL28	0.315	10	9 Melanocytes
VTN_aVb1 complex	0.665	10	9 Melanocytes
CADM1_CADM1	1.5	10	9 Melanocytes
GDF11_ANTXR1	0.885	10	9 Melanocytes
IGF2_IGF1R	1.085	10	9 Melanocytes
FGFR1_FGF9	0.345	10	9 Melanocytes
NOTCH2_JAG2	0.2	10	9 Melanocytes
IGF2_IGF2R	0.9	10	9 Melanocytes
IGF2_IDE	0.465	10	9 Melanocytes
EFNA1_EPHA2	0.695	10	9 Melanocytes
PDGFB_LRP1	0.975	10	9 Melanocytes
CSPG4_a3b1 complex	0.85	10	9 Melanocytes
ICAM1_AREG	1.805	10	9 Melanocytes
MDK_SORL1	1.63	10	9 Melanocytes
LAMC1_a6b1 complex	0.24	10	9 Melanocytes
NOTCH2_DLL4	0.38	10	9 Melanocytes
GPR37_PSAP	9.135	10	9 Melanocytes
CD44_HBEGF	6.52	10	9 Melanocytes
CD46_JAG1	0.62	10	9 Melanocytes
PLXNB2_SEMA4C	0.365	10	9 Melanocytes
TYRO3_GAS6	0.72	10	9 Melanocytes
MDK_LRP1	2.465	10	9 Melanocytes
ADRB2_VEGFB	0.41	10	9 Melanocytes
TNFRSF1A_GRN	3.96	10	9 Melanocytes
GRN_SORT1	3.425	10	9 Melanocytes
COPA_SORT1	3.01	10	9 Melanocytes
CD74_MIF	25.905	10	9 Melanocytes
SIRPA_CD47	0.95	10	9 Melanocytes
CD55_ADGRE5	1.6	10	9 Melanocytes
LAMP1_FAM3C	1.22	10	9 Melanocytes
MIF_TNFRSF14	14.81	10	9 Melanocytes
TNFRSF1A_FASLG	0.56	10	predicted anti-maa
FAM3C_CLEC2D	0.56	10	predicted anti-maa
CD55_ADGRE5	1.105	10	predicted anti-maa
MIF_TNFRSF14	12.28	10	predicted anti-maa
TNFRSF1A_FASLG	0.555	10	predicted anti-viral
LTBR_LTB	0.895	10	predicted anti-viral
FAM3C_CLEC2D	0.57	10	predicted anti-viral
CD55_ADGRE5	1.04	10	predicted anti-viral
MIF_TNFRSF14	12.345	10	predicted anti-viral
CD80_CD274	0.165	11 Macrophages/Monocytes	11 Macrophages/Monocytes
CCR1_CCL8	0.375	11 Macrophages/Monocytes	11 Macrophages/Monocytes
C3_aMb2 complex	0.355	11 Macrophages/Monocytes	11 Macrophages/Monocytes
CCL3_CCR1	15.855	11 Macrophages/Monocytes	11 Macrophages/Monocytes
CCL3L3_CCR1	4.285	11 Macrophages/Monocytes	11 Macrophages/Monocytes
CD1D_LILRB2	0.5	11 Macrophages/Monocytes	11 Macrophages/Monocytes
C3_C3AR1	0.565	11 Macrophages/Monocytes	11 Macrophages/Monocytes
IL15_IL15RA	0.12	11 Macrophages/Monocytes	11 Macrophages/Monocytes
VEGFA_EPHB2	0.56	11 Macrophages/Monocytes	11 Macrophages/Monocytes
TNF_NOTCH1	3.305	11 Macrophages/Monocytes	11 Macrophages/Monocytes
LAIR1_LILRB4	1.09	11 Macrophages/Monocytes	11 Macrophages/Monocytes
HLA-DPB1_TNFSF13B	15.105	11 Macrophages/Monocytes	11 Macrophages/Monocytes
AXL_IL15RA	0.53	11 Macrophages/Monocytes	11 Macrophages/Monocytes
ANXA1_FPR3	1.455	11 Macrophages/Monocytes	11 Macrophages/Monocytes
ICAM1_aMb2 complex	2.46	11 Macrophages/Monocytes	11 Macrophages/Monocytes
FCGR2A_CXCL9	1.7	11 Macrophages/Monocytes	11 Macrophages/Monocytes
ANXA1_FPR1	1.27	11 Macrophages/Monocytes	11 Macrophages/Monocytes
IL1 receptor_IL1B	11.65	11 Macrophages/Monocytes	11 Macrophages/Monocytes
IL1 receptor_IL1A	0.345	11 Macrophages/Monocytes	11 Macrophages/Monocytes
IL1 receptor_IL1RN	0.88	11 Macrophages/Monocytes	11 Macrophages/Monocytes
PTPRC_MRC1	1.525	11 Macrophages/Monocytes	11 Macrophages/Monocytes
ICAM1_aXb2 complex	2.5	11 Macrophages/Monocytes	11 Macrophages/Monocytes
VCAM1_a9b1 complex	0.215	11 Macrophages/Monocytes	11 Macrophages/Monocytes
ADORA3_ENTPD1	0.335	11 Macrophages/Monocytes	11 Macrophages/Monocytes
CD40_TNFSF13B	1.2	11 Macrophages/Monocytes	11 Macrophages/Monocytes
IL1B_ADRB2	11.625	11 Macrophages/Monocytes	11 Macrophages/Monocytes
FPR3_HEBP1	0.61	11 Macrophages/Monocytes	11 Macrophages/Monocytes
ALOX5_ALOX5AP	0.685	11 Macrophages/Monocytes	11 Macrophages/Monocytes
CCL3_IDE	15.68	11 Macrophages/Monocytes	11 Macrophages/Monocytes
NRP1_VEGFA	0.975	11 Macrophages/Monocytes	11 Macrophages/Monocytes
IL10 receptor_IL10	0.515	11 Macrophages/Monocytes	11 Macrophages/Monocytes
NAMPT_P2RY6	2.61	11 Macrophages/Monocytes	11 Macrophages/Monocytes
TNF_SEMA4C	3.315	11 Macrophages/Monocytes	11 Macrophages/Monocytes
TNFSF13_TNFRSF1A	0.55	11 Macrophages/Monocytes	11 Macrophages/Monocytes
PLAUR_a4b1 complex	4.44	11 Macrophages/Monocytes	11 Macrophages/Monocytes
TFRC_TNFSF13B	1.18	11 Macrophages/Monocytes	11 Macrophages/Monocytes
HLA-G_LILRB2	0.485	11 Macrophages/Monocytes	11 Macrophages/Monocytes
HLA-G_LILRB1	0.285	11 Macrophages/Monocytes	11 Macrophages/Monocytes
CD72_SEMA4D	0.34	11 Macrophages/Monocytes	11 Macrophages/Monocytes
TNF_RIPK1	3.33	11 Macrophages/Monocytes	11 Macrophages/Monocytes
AXL_GAS6	0.625	11 Macrophages/Monocytes	11 Macrophages/Monocytes
NRP1_VEGFB	0.59	11 Macrophages/Monocytes	11 Macrophages/Monocytes
TNFSF13_FAS	0.265	11 Macrophages/Monocytes	11 Macrophages/Monocytes
LGALS9_HAVCR2	0.595	11 Macrophages/Monocytes	11 Macrophages/Monocytes
HLA-F_LILRB1	0.735	11 Macrophages/Monocytes	11 Macrophages/Monocytes
TNF_TNFRSF1B	3.765	11 Macrophages/Monocytes	11 Macrophages/Monocytes
LGALS9_MRC2	0.48	11 Macrophages/Monocytes	11 Macrophages/Monocytes
HLA-F_LILRB2	0.935	11 Macrophages/Monocytes	11 Macrophages/Monocytes
COPA_P2RY6	0.525	11 Macrophages/Monocytes	11 Macrophages/Monocytes
HLA-DPA1_TNFSF9	18.51	11 Macrophages/Monocytes	11 Macrophages/Monocytes
TNF_FAS	3.31	11 Macrophages/Monocytes	11 Macrophages/Monocytes
LGALS9_SORL1	0.505	11 Macrophages/Monocytes	11 Macrophages/Monocytes
TNF_TNFRSF1A	3.595	11 Macrophages/Monocytes	11 Macrophages/Monocytes
PECAM1_CD38	0.405	11 Macrophages/Monocytes	11 Macrophages/Monocytes
VCAM1_a4b7 complex	0.295	11 Macrophages/Monocytes	11 Macrophages/Monocytes
TNFRSF10B_TNFSF10	0.455	11 Macrophages/Monocytes	11 Macrophages/Monocytes
PDGFB_LRP1	0.57	11 Macrophages/Monocytes	11 Macrophages/Monocytes
LGALS9_LRP1	0.75	11 Macrophages/Monocytes	11 Macrophages/Monocytes
LGALS9_SLC1A5	0.56	11 Macrophages/Monocytes	11 Macrophages/Monocytes
VCAM1_a4b1 complex	0.55	11 Macrophages/Monocytes	11 Macrophages/Monocytes
CD74_COPA	82.21	11 Macrophages/Monocytes	11 Macrophages/Monocytes
SEMA4A_PLXND1	0.285	11 Macrophages/Monocytes	11 Macrophages/Monocytes
CD74_APP	82.46	11 Macrophages/Monocytes	11 Macrophages/Monocytes
TNFSF10_RIPK1	0.39	11 Macrophages/Monocytes	11 Macrophages/Monocytes
LGALS9_CD47	0.74	11 Macrophages/Monocytes	11 Macrophages/Monocytes
NRP2_VEGFA	0.93	11 Macrophages/Monocytes	11 Macrophages/Monocytes
PLXNB2_SEMA4D	0.315	11 Macrophages/Monocytes	11 Macrophages/Monocytes
TNFRSF1B_GRN	4.04	11 Macrophages/Monocytes	11 Macrophages/Monocytes
PLXNB2_SEMA4C	0.295	11 Macrophages/Monocytes	11 Macrophages/Monocytes
MERTK_GAS6	0.365	11 Macrophages/Monocytes	11 Macrophages/Monocytes
TGFB1_TGFbeta receptor1	0.6	11 Macrophages/Monocytes	11 Macrophages/Monocytes
TNFRSF1A_GRN	3.87	11 Macrophages/Monocytes	11 Macrophages/Monocytes
GRN_SORT1	3.64	11 Macrophages/Monocytes	11 Macrophages/Monocytes
CD74_MIF	83.79	11 Macrophages/Monocytes	11 Macrophages/Monocytes
SIRPA_CD47	0.71	11 Macrophages/Monocytes	11 Macrophages/Monocytes
CMKLR1_RARRES2	1.035	11 Macrophages/Monocytes	12 Melanocytes
C5AR1_RPS19	69.94	11 Macrophages/Monocytes	12 Melanocytes
CCL2_CCR10	1.545	11 Macrophages/Monocytes	12 Melanocytes
DSC2_DSG2	0.185	11 Macrophages/Monocytes	12 Melanocytes
NRP1_PGF	0.595	11 Macrophages/Monocytes	12 Melanocytes
IL1B_ADRB2	11.735	11 Macrophages/Monocytes	12 Melanocytes
FPR3_HEBP1	2.24	11 Macrophages/Monocytes	12 Melanocytes
NOTCH1_DLL4	0.225	11 Macrophages/Monocytes	12 Melanocytes
TNF_CELSR2	3.435	11 Macrophages/Monocytes	12 Melanocytes
CCL3_IDE	15.75	11 Macrophages/Monocytes	12 Melanocytes
THBS1_a3b1 complex	0.61	11 Macrophages/Monocytes	12 Melanocytes
NRP1_VEGFA	0.55	11 Macrophages/Monocytes	12 Melanocytes
TNFSF13_TNFRSF14	3.09	11 Macrophages/Monocytes	12 Melanocytes
TNF_SEMA4C	3.405	11 Macrophages/Monocytes	12 Melanocytes
NOTCH1_JAG1	0.275	11 Macrophages/Monocytes	12 Melanocytes
TNFSF13_TNFRSF1A	0.995	11 Macrophages/Monocytes	12 Melanocytes
TNFSF12_TNFRSF12A	1.82	11 Macrophages/Monocytes	12 Melanocytes
HLA-DPA1_GAL	18.71	11 Macrophages/Monocytes	12 Melanocytes
TNF_DAG1	3.4	11 Macrophages/Monocytes	12 Melanocytes
IGF1_IGF1R	1.135	11 Macrophages/Monocytes	12 Melanocytes
TNF_PTPRS	3.45	11 Macrophages/Monocytes	12 Melanocytes
TNF_RIPK1	3.47	11 Macrophages/Monocytes	12 Melanocytes
AXL_GAS6	0.76	11 Macrophages/Monocytes	12 Melanocytes
NRP1_VEGFB	0.8	11 Macrophages/Monocytes	12 Melanocytes
TNFSF13_FAS	0.45	11 Macrophages/Monocytes	12 Melanocytes
TGFB1_TGFbeta receptor2	0.435	11 Macrophages/Monocytes	12 Melanocytes
HLA-DPA1_TNFSF9	19.175	11 Macrophages/Monocytes	12 Melanocytes
TNF_FAS	3.495	11 Macrophages/Monocytes	12 Melanocytes
TNF_TNFRSF1A	4.04	11 Macrophages/Monocytes	12 Melanocytes
LGALS9_MET	2.73	11 Macrophages/Monocytes	12 Melanocytes
CCL4_SLC7A1	19.875	11 Macrophages/Monocytes	12 Melanocytes
LGALS9_DAG1	0.55	11 Macrophages/Monocytes	12 Melanocytes
LGALS9_CD44	10.035	11 Macrophages/Monocytes	12 Melanocytes
PDGFB_LRP1	0.48	11 Macrophages/Monocytes	12 Melanocytes
LGALS9_LRP1	0.66	11 Macrophages/Monocytes	12 Melanocytes
LGALS9_SLC1A5	0.645	11 Macrophages/Monocytes	12 Melanocytes
CD74_COPA	82.46	11 Macrophages/Monocytes	12 Melanocytes
CD74_APP	83.665	11 Macrophages/Monocytes	12 Melanocytes
NRP2_PGF	0.55	11 Macrophages/Monocytes	12 Melanocytes
TNFSF10_RIPK1	0.53	11 Macrophages/Monocytes	12 Melanocytes
LGALS9_CD47	1.15	11 Macrophages/Monocytes	12 Melanocytes
NOTCH2_DLL4	0.295	11 Macrophages/Monocytes	12 Melanocytes
NRP2_SEMA3C	0.66	11 Macrophages/Monocytes	12 Melanocytes
NRP2_VEGFA	0.505	11 Macrophages/Monocytes	12 Melanocytes
TNFRSF1B_GRN	2.12	11 Macrophages/Monocytes	12 Melanocytes
CD46_JAG1	0.385	11 Macrophages/Monocytes	12 Melanocytes
PLXNB2_SEMA4C	0.385	11 Macrophages/Monocytes	12 Melanocytes
TGFB1_TGFBR3	0.45	11 Macrophages/Monocytes	12 Melanocytes
MERTK_GAS6	0.5	11 Macrophages/Monocytes	12 Melanocytes
TGFB1_TGFbeta receptor1	0.575	11 Macrophages/Monocytes	12 Melanocytes
ADRB2_VEGFB	0.385	11 Macrophages/Monocytes	12 Melanocytes
TNFRSF1A_GRN	1.95	11 Macrophages/Monocytes	12 Melanocytes
GRN_SORT1	4.59	11 Macrophages/Monocytes	12 Melanocytes
COPA_SORT1	1.375	11 Macrophages/Monocytes	12 Melanocytes
CD74_MIF	99.325	11 Macrophages/Monocytes	12 Melanocytes
SIRPA_CD47	1.12	11 Macrophages/Monocytes	12 Melanocytes
LAMP1_FAM3C	0.885	11 Macrophages/Monocytes	12 Melanocytes
SPP1_CD44	10.13	11 Macrophages/Monocytes	12 Melanocytes
TNFSF13_TNFRSF17	0.555	11 Macrophages/Monocytes	14 Plasma cell
IL15_IL15RA	0.115	11 Macrophages/Monocytes	14 Plasma cell
AXL_IL15RA	0.525	11 Macrophages/Monocytes	14 Plasma cell
CXCL12_CXCR3	0.475	11 Macrophages/Monocytes	14 Plasma cell
CXCL10_CXCR3	1.19	11 Macrophages/Monocytes	14 Plasma cell
CXCL12_CXCR4	1.785	11 Macrophages/Monocytes	14 Plasma cell
ADORA3_ENTPD1	0.2	11 Macrophages/Monocytes	14 Plasma cell
CCL3_IDE	15.705	11 Macrophages/Monocytes	14 Plasma cell
PLAUR_a4b1 complex	4.24	11 Macrophages/Monocytes	14 Plasma cell
CD72_SEMA4D	0.315	11 Macrophages/Monocytes	14 Plasma cell
AXL_GAS6	0.745	11 Macrophages/Monocytes	14 Plasma cell
NRP1_VEGFB	0.53	11 Macrophages/Monocytes	14 Plasma cell
TNFSF13_FAS	0.275	11 Macrophages/Monocytes	14 Plasma cell
TNF_FAS	3.32	11 Macrophages/Monocytes	14 Plasma cell
PECAM1_CD38	0.9	11 Macrophages/Monocytes	14 Plasma cell
VCAM1_a4b7 complex	0.24	11 Macrophages/Monocytes	14 Plasma cell
LGALS9_SLC1A5	0.545	11 Macrophages/Monocytes	14 Plasma cell
VCAM1_a4b1 complex	0.35	11 Macrophages/Monocytes	14 Plasma cell
CD74_COPA	82.04	11 Macrophages/Monocytes	14 Plasma cell
ICAM1_AREG	2.72	11 Macrophages/Monocytes	14 Plasma cell
LGALS9_CD47	0.68	11 Macrophages/Monocytes	14 Plasma cell
PLXNB2_SEMA4D	0.29	11 Macrophages/Monocytes	14 Plasma cell
MERTK_GAS6	0.485	11 Macrophages/Monocytes	14 Plasma cell
CD74_MIF	84.53	11 Macrophages/Monocytes	14 Plasma cell
SIRPA_CD47	0.65	11 Macrophages/Monocytes	14 Plasma cell
EPHB2_EFNB1	0.125	11 Macrophages/Monocytes	15 Class 2 PRAME+ Primary Tumor Cells
CMKLR1_RARRES2	0.85	11 Macrophages/Monocytes	15 Class 2 PRAME+ Primary Tumor Cells
NOTCH1_DLL3	0.265	11 Macrophages/Monocytes	15 Class 2 PRAME+ Primary Tumor Cells
NOTCH1_JAG2	0.145	11 Macrophages/Monocytes	15 Class 2 PRAME+ Primary Tumor Cells
CSF1R_CSF1	1.115	11 Macrophages/Monocytes	15 Class 2 PRAME+ Primary Tumor Cells
NOTCH1_NOV	0.125	11 Macrophages/Monocytes	15 Class 2 PRAME+ Primary Tumor Cells
NRP1_PGF	0.59	11 Macrophages/Monocytes	15 Class 2 PRAME+ Primary Tumor Cells
IL1B_ADRB2	11.63	11 Macrophages/Monocytes	15 Class 2 PRAME+ Primary Tumor Cells
FPR3_HEBP1	1.095	11 Macrophages/Monocytes	15 Class 2 PRAME+ Primary Tumor Cells
TNF_CELSR2	3.37	11 Macrophages/Monocytes	15 Class 2 PRAME+ Primary Tumor Cells
CCL3_IDE	15.69	11 Macrophages/Monocytes	15 Class 2 PRAME+ Primary Tumor Cells
TNFSF13_TNFRSF14	3.305	11 Macrophages/Monocytes	15 Class 2 PRAME+ Primary Tumor Cells
TNF_SEMA4C	3.34	11 Macrophages/Monocytes	15 Class 2 PRAME+ Primary Tumor Cells
TNFSF13_TNFRSF1A	0.665	11 Macrophages/Monocytes	15 Class 2 PRAME+ Primary Tumor Cells
HLA-DPA1_GAL	18.545	11 Macrophages/Monocytes	15 Class 2 PRAME+ Primary Tumor Cells
TNF_DAG1	3.365	11 Macrophages/Monocytes	15 Class 2 PRAME+ Primary Tumor Cells
IGF1_IGF1R	1.065	11 Macrophages/Monocytes	15 Class 2 PRAME+ Primary Tumor Cells
TNF_PTPRS	3.335	11 Macrophages/Monocytes	15 Class 2 PRAME+ Primary Tumor Cells
TNF_RIPK1	3.34	11 Macrophages/Monocytes	15 Class 2 PRAME+ Primary Tumor Cells
AXL_GAS6	0.59	11 Macrophages/Monocytes	15 Class 2 PRAME+ Primary Tumor Cells
NRP1_VEGFB	0.655	11 Macrophages/Monocytes	15 Class 2 PRAME+ Primary Tumor Cells
NOTCH2_DLL3	0.335	11 Macrophages/Monocytes	15 Class 2 PRAME+ Primary Tumor Cells
HLA-DPA1_TNFSF9	18.6	11 Macrophages/Monocytes	15 Class 2 PRAME+ Primary Tumor Cells
TNF_TNFRSF1A	3.71	11 Macrophages/Monocytes	15 Class 2 PRAME+ Primary Tumor Cells
LGALS9_MET	1.705	11 Macrophages/Monocytes	15 Class 2 PRAME+ Primary Tumor Cells
CCL4_SLC7A1	19.82	11 Macrophages/Monocytes	15 Class 2 PRAME+ Primary Tumor Cells
NOTCH2_JAG2	0.215	11 Macrophages/Monocytes	15 Class 2 PRAME+ Primary Tumor Cells
LGALS9_DAG1	0.515	11 Macrophages/Monocytes	15 Class 2 PRAME+ Primary Tumor Cells
LGALS9_CD44	8.665	11 Macrophages/Monocytes	15 Class 2 PRAME+ Primary Tumor Cells
PDGFB_LRP1	0.405	11 Macrophages/Monocytes	15 Class 2 PRAME+ Primary Tumor Cells
LGALS9_LRP1	0.585	11 Macrophages/Monocytes	15 Class 2 PRAME+ Primary Tumor Cells
LGALS9_SLC1A5	0.575	11 Macrophages/Monocytes	15 Class 2 PRAME+ Primary Tumor Cells
CD74_COPA	82.255	11 Macrophages/Monocytes	15 Class 2 PRAME+ Primary Tumor Cells
CD74_APP	84.175	11 Macrophages/Monocytes	15 Class 2 PRAME+ Primary Tumor Cells
NRP2_PGF	0.545	11 Macrophages/Monocytes	15 Class 2 PRAME+ Primary Tumor Cells
TNFSF10_RIPK1	0.4	11 Macrophages/Monocytes	15 Class 2 PRAME+ Primary Tumor Cells
LGALS9_CD47	0.85	11 Macrophages/Monocytes	15 Class 2 PRAME+ Primary Tumor Cells
TNFRSF1B_GRN	2.215	11 Macrophages/Monocytes	15 Class 2 PRAME+ Primary Tumor Cells
PLXNB2_SEMA4C	0.32	11 Macrophages/Monocytes	15 Class 2 PRAME+ Primary Tumor Cells
TGFB1_TGFBR3	0.465	11 Macrophages/Monocytes	15 Class 2 PRAME+ Primary Tumor Cells
MERTK_GAS6	0.33	11 Macrophages/Monocytes	15 Class 2 PRAME+ Primary Tumor Cells
TGFB1_TGFbeta receptor1	0.435	11 Macrophages/Monocytes	15 Class 2 PRAME+ Primary Tumor Cells
ADRB2_VEGFB	0.24	11 Macrophages/Monocytes	15 Class 2 PRAME+ Primary Tumor Cells
TNFRSF1A_GRN	2.045	11 Macrophages/Monocytes	15 Class 2 PRAME+ Primary Tumor Cells
GRN_SORT1	4.55	11 Macrophages/Monocytes	15 Class 2 PRAME+ Primary Tumor Cells
COPA_SORT1	1.335	11 Macrophages/Monocytes	15 Class 2 PRAME+ Primary Tumor Cells
CD74_MIF	92.42	11 Macrophages/Monocytes	15 Class 2 PRAME+ Primary Tumor Cells
SIRPA_CD47	0.82	11 Macrophages/Monocytes	15 Class 2 PRAME+ Primary Tumor Cells
SPP1_CD44	8.76	11 Macrophages/Monocytes	15 Class 2 PRAME+ Primary Tumor Cells
TNFSF15_TNFRSF25	0.19	11 Macrophages/Monocytes	16 Tregs
CCL4_CCR8	19.775	11 Macrophages/Monocytes	16 Tregs
C3_C3AR1	0.29	11 Macrophages/Monocytes	16 Tregs
TNFSF12_TNFRSF25	0.12	11 Macrophages/Monocytes	16 Tregs
ICAM4_aLb2 complex	0.37	11 Macrophages/Monocytes	16 Tregs
CXCL12_CXCR3	0.68	11 Macrophages/Monocytes	16 Tregs
CXCL10_CXCR3	1.395	11 Macrophages/Monocytes	16 Tregs
CXCL12_CXCR4	2.16	11 Macrophages/Monocytes	16 Tregs
ADORA3_ENTPD1	0.295	11 Macrophages/Monocytes	16 Tregs
ALOX5_ALOX5AP	0.42	11 Macrophages/Monocytes	16 Tregs
TNF_ICOS	3.585	11 Macrophages/Monocytes	16 Tregs
PLAUR_a4b1 complex	4.27	11 Macrophages/Monocytes	16 Tregs
CD72_SEMA4D	0.385	11 Macrophages/Monocytes	16 Tregs
TNFSF13_FAS	0.445	11 Macrophages/Monocytes	16 Tregs
TNF_TNFRSF1B	3.84	11 Macrophages/Monocytes	16 Tregs
TNF_FAS	3.49	11 Macrophages/Monocytes	16 Tregs
ICAM1_aLb2 complex	2.53	11 Macrophages/Monocytes	16 Tregs
ICAM1_ITGAL	2.53	11 Macrophages/Monocytes	16 Tregs
ICAM2_aLb2 complex	0.28	11 Macrophages/Monocytes	16 Tregs
TNFRSF10B_TNFSF10	0.22	11 Macrophages/Monocytes	16 Tregs
ICAM1_SPN	2.46	11 Macrophages/Monocytes	16 Tregs
VCAM1_a4b1 complex	0.38	11 Macrophages/Monocytes	16 Tregs
CD74_COPA	82.025	11 Macrophages/Monocytes	16 Tregs
TNFSF9_TNFRSF9	0.335	11 Macrophages/Monocytes	16 Tregs
LGALS9_CD47	0.565	11 Macrophages/Monocytes	16 Tregs
CD47_SIRPG	0.605	11 Macrophages/Monocytes	16 Tregs
LTBR_LTB	1.92	11 Macrophages/Monocytes	16 Tregs
PLXNB2_SEMA4D	0.36	11 Macrophages/Monocytes	16 Tregs
CD74_MIF	82.67	11 Macrophages/Monocytes	16 Tregs
EPHB2_EFNB1	0.135	11 Macrophages/Monocytes	17 Class 2 PRAME+ Primary Tumor Cells
CMKLR1_RARRES2	1.285	11 Macrophages/Monocytes	17 Class 2 PRAME+ Primary Tumor Cells
PLXNB2_SEMA4G	0.285	11 Macrophages/Monocytes	17 Class 2 PRAME+ Primary Tumor Cells
CCL2_CCR10	1.565	11 Macrophages/Monocytes	17 Class 2 PRAME+ Primary Tumor Cells
DSC2_DSG2	0.24	11 Macrophages/Monocytes	17 Class 2 PRAME+ Primary Tumor Cells
NOTCH1_JAG2	0.175	11 Macrophages/Monocytes	17 Class 2 PRAME+ Primary Tumor Cells
CSF1R_CSF1	1.085	11 Macrophages/Monocytes	17 Class 2 PRAME+ Primary Tumor Cells
NOTCH1_NOV	0.11	11 Macrophages/Monocytes	17 Class 2 PRAME+ Primary Tumor Cells
VCAM1_a9b1 complex	0.23	11 Macrophages/Monocytes	17 Class 2 PRAME+ Primary Tumor Cells
NRP1_PGF	0.72	11 Macrophages/Monocytes	17 Class 2 PRAME+ Primary Tumor Cells
IL1B_ADRB2	11.695	11 Macrophages/Monocytes	17 Class 2 PRAME+ Primary Tumor Cells
FPR3_HEBP1	1.37	11 Macrophages/Monocytes	17 Class 2 PRAME+ Primary Tumor Cells
NOTCH1_DLL4	0.225	11 Macrophages/Monocytes	17 Class 2 PRAME+ Primary Tumor Cells
TNF_CELSR2	3.445	11 Macrophages/Monocytes	17 Class 2 PRAME+ Primary Tumor Cells
CCL3_IDE	15.73	11 Macrophages/Monocytes	17 Class 2 PRAME+ Primary Tumor Cells
THBS1_a3b1 complex	0.53	11 Macrophages/Monocytes	17 Class 2 PRAME+ Primary Tumor Cells
NRP1_VEGFA	0.59	11 Macrophages/Monocytes	17 Class 2 PRAME+ Primary Tumor Cells
TNFSF13_TNFRSF14	4.405	11 Macrophages/Monocytes	17 Class 2 PRAME+ Primary Tumor Cells
TNF_SEMA4C	3.4	11 Macrophages/Monocytes	17 Class 2 PRAME+ Primary Tumor Cells
TNFSF13_TNFRSF1A	1.07	11 Macrophages/Monocytes	17 Class 2 PRAME+ Primary Tumor Cells
TNFSF12_TNFRSF12A	1.41	11 Macrophages/Monocytes	17 Class 2 PRAME+ Primary Tumor Cells
HLA-DPA1_GAL	18.86	11 Macrophages/Monocytes	17 Class 2 PRAME+ Primary Tumor Cells
TNF_DAG1	3.565	11 Macrophages/Monocytes	17 Class 2 PRAME+ Primary Tumor Cells
IGF1_IGF1R	1.245	11 Macrophages/Monocytes	17 Class 2 PRAME+ Primary Tumor Cells
TNF_PTPRS	3.535	11 Macrophages/Monocytes	17 Class 2 PRAME+ Primary Tumor Cells
TNF_RIPK1	3.415	11 Macrophages/Monocytes	17 Class 2 PRAME+ Primary Tumor Cells
AXL_GAS6	0.58	11 Macrophages/Monocytes	17 Class 2 PRAME+ Primary Tumor Cells
NRP1_VEGFB	0.795	11 Macrophages/Monocytes	17 Class 2 PRAME+ Primary Tumor Cells
TNFSF13_FAS	0.31	11 Macrophages/Monocytes	17 Class 2 PRAME+ Primary Tumor Cells
LGALS9_MRC2	0.515	11 Macrophages/Monocytes	17 Class 2 PRAME+ Primary Tumor Cells
HLA-DPA1_TNFSF9	19.265	11 Macrophages/Monocytes	17 Class 2 PRAME+ Primary Tumor Cells
TNF_FAS	3.355	11 Macrophages/Monocytes	17 Class 2 PRAME+ Primary Tumor Cells
LGALS9_SORL1	0.525	11 Macrophages/Monocytes	17 Class 2 PRAME+ Primary Tumor Cells
TNF_TNFRSF1A	4.115	11 Macrophages/Monocytes	17 Class 2 PRAME+ Primary Tumor Cells
LGALS9_MET	4.115	11 Macrophages/Monocytes	17 Class 2 PRAME+ Primary Tumor Cells
CCL4_SLC7A1	19.96	11 Macrophages/Monocytes	17 Class 2 PRAME+ Primary Tumor Cells
NOTCH2_JAG2	0.245	11 Macrophages/Monocytes	17 Class 2 PRAME+ Primary Tumor Cells
LGALS9_DAG1	0.715	11 Macrophages/Monocytes	17 Class 2 PRAME+ Primary Tumor Cells
LGALS9_CD44	8.875	11 Macrophages/Monocytes	17 Class 2 PRAME+ Primary Tumor Cells
PDGFB_LRP1	0.52	11 Macrophages/Monocytes	17 Class 2 PRAME+ Primary Tumor Cells
LGALS9_LRP1	0.7	11 Macrophages/Monocytes	17 Class 2 PRAME+ Primary Tumor Cells
LGALS9_SLC1A5	0.755	11 Macrophages/Monocytes	17 Class 2 PRAME+ Primary Tumor Cells
CD74_COPA	82.415	11 Macrophages/Monocytes	17 Class 2 PRAME+ Primary Tumor Cells
SEMA4A_PLXND1	0.335	11 Macrophages/Monocytes	17 Class 2 PRAME+ Primary Tumor Cells
CD74_APP	85.04	11 Macrophages/Monocytes	17 Class 2 PRAME+ Primary Tumor Cells
NRP2_PGF	0.675	11 Macrophages/Monocytes	17 Class 2 PRAME+ Primary Tumor Cells
TNFSF10_RIPK1	0.475	11 Macrophages/Monocytes	17 Class 2 PRAME+ Primary Tumor Cells
LGALS9_CD47	1.685	11 Macrophages/Monocytes	17 Class 2 PRAME+ Primary Tumor Cells
NOTCH2_DLL4	0.295	11 Macrophages/Monocytes	17 Class 2 PRAME+ Primary Tumor Cells
NRP2_SEMA3C	0.955	11 Macrophages/Monocytes	17 Class 2 PRAME+ Primary Tumor Cells
NRP2_VEGFA	0.545	11 Macrophages/Monocytes	17 Class 2 PRAME+ Primary Tumor Cells
TNFRSF1B_GRN	3.425	11 Macrophages/Monocytes	17 Class 2 PRAME+ Primary Tumor Cells
PLXNB2_SEMA4C	0.38	11 Macrophages/Monocytes	17 Class 2 PRAME+ Primary Tumor Cells
TGFB1_TGFBR3	0.45	11 Macrophages/Monocytes	17 Class 2 PRAME+ Primary Tumor Cells
MERTK_GAS6	0.32	11 Macrophages/Monocytes	17 Class 2 PRAME+ Primary Tumor Cells
TGFB1_TGFbeta receptor1	0.455	11 Macrophages/Monocytes	17 Class 2 PRAME+ Primary Tumor Cells
ADRB2_VEGFB	0.38	11 Macrophages/Monocytes	17 Class 2 PRAME+ Primary Tumor Cells
TNFRSF1A_GRN	3.255	11 Macrophages/Monocytes	17 Class 2 PRAME+ Primary Tumor Cells
GRN_SORT1	4.875	11 Macrophages/Monocytes	17 Class 2 PRAME+ Primary Tumor Cells
COPA_SORT1	1.66	11 Macrophages/Monocytes	17 Class 2 PRAME+ Primary Tumor Cells
CD74_MIF	108.44	11 Macrophages/Monocytes	17 Class 2 PRAME+ Primary Tumor Cells
SIRPA_CD47	1.655	11 Macrophages/Monocytes	17 Class 2 PRAME+ Primary Tumor Cells
SPP1_CD44	8.97	11 Macrophages/Monocytes	17 Class 2 PRAME+ Primary Tumor Cells
C3_aMb2 complex	0.395	11 Macrophages/Monocytes	19 Macrophages/Monocytes
CCL3_CCR1	15.855	11 Macrophages/Monocytes	19 Macrophages/Monocytes
CCL3L3_CCR1	4.285	11 Macrophages/Monocytes	19 Macrophages/Monocytes
CD1D_LILRB2	0.75	11 Macrophages/Monocytes	19 Macrophages/Monocytes
CCR1_CCL18	0.61	11 Macrophages/Monocytes	19 Macrophages/Monocytes
C3_C3AR1	0.565	11 Macrophages/Monocytes	19 Macrophages/Monocytes
ANXA1_FPR2	1.25	11 Macrophages/Monocytes	19 Macrophages/Monocytes
CCL3_CCR5	15.715	11 Macrophages/Monocytes	19 Macrophages/Monocytes
IL15_IL15RA	0.135	11 Macrophages/Monocytes	19 Macrophages/Monocytes
LAIR1_LILRB4	1.05	11 Macrophages/Monocytes	19 Macrophages/Monocytes
HLA-DPB1_TNFSF13B	15.22	11 Macrophages/Monocytes	19 Macrophages/Monocytes
AXL_IL15RA	0.545	11 Macrophages/Monocytes	19 Macrophages/Monocytes
ANXA1_FPR3	1.575	11 Macrophages/Monocytes	19 Macrophages/Monocytes
ICAM4_aLb2 complex	0.33	11 Macrophages/Monocytes	19 Macrophages/Monocytes
ICAM1_aMb2 complex	2.5	11 Macrophages/Monocytes	19 Macrophages/Monocytes
FCGR2A_CXCL9	2.31	11 Macrophages/Monocytes	19 Macrophages/Monocytes
ANXA1_FPR1	1.745	11 Macrophages/Monocytes	19 Macrophages/Monocytes
IL1 receptor_IL1B	13.36	11 Macrophages/Monocytes	19 Macrophages/Monocytes
IL1 receptor_IL1A	0.33	11 Macrophages/Monocytes	19 Macrophages/Monocytes
IL1 receptor_IL1RN	0.95	11 Macrophages/Monocytes	19 Macrophages/Monocytes
CCL4_CCR5	19.66	11 Macrophages/Monocytes	19 Macrophages/Monocytes
CXCL12_CXCR4	2.235	11 Macrophages/Monocytes	19 Macrophages/Monocytes
PTPRC_MRC1	1.29	11 Macrophages/Monocytes	19 Macrophages/Monocytes
ICAM1_aXb2 complex	3.065	11 Macrophages/Monocytes	19 Macrophages/Monocytes
ADORA3_ENTPD1	0.345	11 Macrophages/Monocytes	19 Macrophages/Monocytes
CD40_TNFSF13B	1.315	11 Macrophages/Monocytes	19 Macrophages/Monocytes
ALOX5_ALOX5AP	0.87	11 Macrophages/Monocytes	19 Macrophages/Monocytes
CCL3_IDE	15.695	11 Macrophages/Monocytes	19 Macrophages/Monocytes
NRP1_VEGFA	0.855	11 Macrophages/Monocytes	19 Macrophages/Monocytes
IL10 receptor_IL10	0.405	11 Macrophages/Monocytes	19 Macrophages/Monocytes
NAMPT_P2RY6	2.545	11 Macrophages/Monocytes	19 Macrophages/Monocytes
TNFSF13_TNFRSF1A	0.57	11 Macrophages/Monocytes	19 Macrophages/Monocytes
PLAUR_a4b1 complex	4.315	11 Macrophages/Monocytes	19 Macrophages/Monocytes
TFRC_TNFSF13B	1.295	11 Macrophages/Monocytes	19 Macrophages/Monocytes
HLA-G_LILRB2	0.735	11 Macrophages/Monocytes	19 Macrophages/Monocytes
HLA-G_LILRB1	0.535	11 Macrophages/Monocytes	19 Macrophages/Monocytes
CD72_SEMA4D	0.345	11 Macrophages/Monocytes	19 Macrophages/Monocytes
TNF_RIPK1	3.35	11 Macrophages/Monocytes	19 Macrophages/Monocytes
NRP1_VEGFB	0.56	11 Macrophages/Monocytes	19 Macrophages/Monocytes
TNFSF13_FAS	0.285	11 Macrophages/Monocytes	19 Macrophages/Monocytes
LGALS9_HAVCR2	0.845	11 Macrophages/Monocytes	19 Macrophages/Monocytes
HLA-F_LILRB1	0.985	11 Macrophages/Monocytes	19 Macrophages/Monocytes
TNF_TNFRSF1B	4.245	11 Macrophages/Monocytes	19 Macrophages/Monocytes
HLA-F_LILRB2	1.185	11 Macrophages/Monocytes	19 Macrophages/Monocytes
COPA_P2RY6	0.46	11 Macrophages/Monocytes	19 Macrophages/Monocytes
TNF_FAS	3.33	11 Macrophages/Monocytes	19 Macrophages/Monocytes
LGALS9_SORL1	0.665	11 Macrophages/Monocytes	19 Macrophages/Monocytes
TNF_TNFRSF1A	3.615	11 Macrophages/Monocytes	19 Macrophages/Monocytes
ICAM1_aLb2 complex	2.49	11 Macrophages/Monocytes	19 Macrophages/Monocytes
ICAM1_ITGAL	2.49	11 Macrophages/Monocytes	19 Macrophages/Monocytes
VCAM1_a4b7 complex	0.27	11 Macrophages/Monocytes	19 Macrophages/Monocytes
CCL4_SLC7A1	19.62	11 Macrophages/Monocytes	19 Macrophages/Monocytes
ICAM2_aLb2 complex	0.24	11 Macrophages/Monocytes	19 Macrophages/Monocytes
TNFRSF10B_TNFSF10	0.365	11 Macrophages/Monocytes	19 Macrophages/Monocytes
PDGFB_LRP1	0.745	11 Macrophages/Monocytes	19 Macrophages/Monocytes
ICAM1_SPN	2.545	11 Macrophages/Monocytes	19 Macrophages/Monocytes
LGALS9_LRP1	0.925	11 Macrophages/Monocytes	19 Macrophages/Monocytes
LGALS9_SLC1A5	0.525	11 Macrophages/Monocytes	19 Macrophages/Monocytes
VCAM1_a4b1 complex	0.425	11 Macrophages/Monocytes	19 Macrophages/Monocytes
CD74_COPA	82.26	11 Macrophages/Monocytes	19 Macrophages/Monocytes
ICAM1_AREG	5.665	11 Macrophages/Monocytes	19 Macrophages/Monocytes
SEMA4A_PLXND1	0.39	11 Macrophages/Monocytes	19 Macrophages/Monocytes
CD74_APP	82.155	11 Macrophages/Monocytes	19 Macrophages/Monocytes
TNFSF10_RIPK1	0.41	11 Macrophages/Monocytes	19 Macrophages/Monocytes
LGALS9_CD47	0.765	11 Macrophages/Monocytes	19 Macrophages/Monocytes
NRP2_VEGFA	0.81	11 Macrophages/Monocytes	19 Macrophages/Monocytes
PLXNB2_SEMA4D	0.32	11 Macrophages/Monocytes	19 Macrophages/Monocytes
TNFRSF1B_GRN	3.76	11 Macrophages/Monocytes	19 Macrophages/Monocytes
TGFB1_TGFbeta receptor1	0.505	11 Macrophages/Monocytes	19 Macrophages/Monocytes
TNFRSF1A_GRN	3.59	11 Macrophages/Monocytes	19 Macrophages/Monocytes
GRN_SORT1	3.675	11 Macrophages/Monocytes	19 Macrophages/Monocytes
CD74_MIF	86.365	11 Macrophages/Monocytes	19 Macrophages/Monocytes
SIRPA_CD47	0.735	11 Macrophages/Monocytes	19 Macrophages/Monocytes
CD74_MIF	82.27	11 Macrophages/Monocytes	2 Class 1A Primary Tumor Cells
EPHB2_EFNB1	0.125	11 Macrophages/Monocytes	20 Class 2 PRAME+ Primary Tumor Cells
CMKLR1_RARRES2	2.16	11 Macrophages/Monocytes	20 Class 2 PRAME+ Primary Tumor Cells
IGF1_a6b4 complex	0.855	11 Macrophages/Monocytes	20 Class 2 PRAME+ Primary Tumor Cells
C5AR1_RPS19	40.87	11 Macrophages/Monocytes	20 Class 2 PRAME+ Primary Tumor Cells
CCL2_CCR10	1.595	11 Macrophages/Monocytes	20 Class 2 PRAME+ Primary Tumor Cells
DSC2_DSG2	0.325	11 Macrophages/Monocytes	20 Class 2 PRAME+ Primary Tumor Cells
NOTCH1_JAG2	0.155	11 Macrophages/Monocytes	20 Class 2 PRAME+ Primary Tumor Cells
CSF1R_CSF1	1.335	11 Macrophages/Monocytes	20 Class 2 PRAME+ Primary Tumor Cells
NOTCH1_NOV	0.225	11 Macrophages/Monocytes	20 Class 2 PRAME+ Primary Tumor Cells
NRP1_PGF	0.575	11 Macrophages/Monocytes	20 Class 2 PRAME+ Primary Tumor Cells
IL1B_ADRB2	11.755	11 Macrophages/Monocytes	20 Class 2 PRAME+ Primary Tumor Cells
FPR3_HEBP1	1.42	11 Macrophages/Monocytes	20 Class 2 PRAME+ Primary Tumor Cells
NOTCH1_DLL4	0.6	11 Macrophages/Monocytes	20 Class 2 PRAME+ Primary Tumor Cells
TNF_CELSR2	3.42	11 Macrophages/Monocytes	20 Class 2 PRAME+ Primary Tumor Cells
CCL3_IDE	15.81	11 Macrophages/Monocytes	20 Class 2 PRAME+ Primary Tumor Cells
THBS1_a3b1 complex	0.6	11 Macrophages/Monocytes	20 Class 2 PRAME+ Primary Tumor Cells
NRP1_VEGFA	0.63	11 Macrophages/Monocytes	20 Class 2 PRAME+ Primary Tumor Cells
TNFSF13_TNFRSF14	3.7	11 Macrophages/Monocytes	20 Class 2 PRAME+ Primary Tumor Cells
TNF_SEMA4C	3.39	11 Macrophages/Monocytes	20 Class 2 PRAME+ Primary Tumor Cells
NOTCH1_JAG1	0.265	11 Macrophages/Monocytes	20 Class 2 PRAME+ Primary Tumor Cells
TNFSF13_TNFRSF1A	1.285	11 Macrophages/Monocytes	20 Class 2 PRAME+ Primary Tumor Cells
TNFSF12_TNFRSF12A	1.28	11 Macrophages/Monocytes	20 Class 2 PRAME+ Primary Tumor Cells
HLA-DPA1_GAL	19.335	11 Macrophages/Monocytes	20 Class 2 PRAME+ Primary Tumor Cells
TNF_DAG1	3.645	11 Macrophages/Monocytes	20 Class 2 PRAME+ Primary Tumor Cells
IGF1_IGF1R	1.425	11 Macrophages/Monocytes	20 Class 2 PRAME+ Primary Tumor Cells
TNF_PTPRS	3.575	11 Macrophages/Monocytes	20 Class 2 PRAME+ Primary Tumor Cells
TNF_RIPK1	3.51	11 Macrophages/Monocytes	20 Class 2 PRAME+ Primary Tumor Cells
AXL_GAS6	0.8	11 Macrophages/Monocytes	20 Class 2 PRAME+ Primary Tumor Cells
NRP1_VEGFB	0.66	11 Macrophages/Monocytes	20 Class 2 PRAME+ Primary Tumor Cells
TNFSF13_FAS	0.57	11 Macrophages/Monocytes	20 Class 2 PRAME+ Primary Tumor Cells
TGFB1_TGFbeta receptor2	0.475	11 Macrophages/Monocytes	20 Class 2 PRAME+ Primary Tumor Cells
TNF_TNFRSF1B	3.335	11 Macrophages/Monocytes	20 Class 2 PRAME+ Primary Tumor Cells
LGALS9_MRC2	0.46	11 Macrophages/Monocytes	20 Class 2 PRAME+ Primary Tumor Cells
HLA-DPA1_TNFSF9	19.18	11 Macrophages/Monocytes	20 Class 2 PRAME+ Primary Tumor Cells
TNF_FAS	3.615	11 Macrophages/Monocytes	20 Class 2 PRAME+ Primary Tumor Cells
LGALS9_SORL1	0.495	11 Macrophages/Monocytes	20 Class 2 PRAME+ Primary Tumor Cells
PROS1_TYRO3	1.005	11 Macrophages/Monocytes	20 Class 2 PRAME+ Primary Tumor Cells
TNF_TNFRSF1A	4.33	11 Macrophages/Monocytes	20 Class 2 PRAME+ Primary Tumor Cells
LGALS9_MET	2.72	11 Macrophages/Monocytes	20 Class 2 PRAME+ Primary Tumor Cells
CCL4_SLC7A1	19.87	11 Macrophages/Monocytes	20 Class 2 PRAME+ Primary Tumor Cells
NOTCH2_JAG2	0.225	11 Macrophages/Monocytes	20 Class 2 PRAME+ Primary Tumor Cells
LGALS9_DAG1	0.795	11 Macrophages/Monocytes	20 Class 2 PRAME+ Primary Tumor Cells
LGALS9_CD44	15.68	11 Macrophages/Monocytes	20 Class 2 PRAME+ Primary Tumor Cells
PDGFB_LRP1	0.645	11 Macrophages/Monocytes	20 Class 2 PRAME+ Primary Tumor Cells
LGALS9_LRP1	0.825	11 Macrophages/Monocytes	20 Class 2 PRAME+ Primary Tumor Cells
LGALS9_SLC1A5	0.96	11 Macrophages/Monocytes	20 Class 2 PRAME+ Primary Tumor Cells
CD74_COPA	82.85	11 Macrophages/Monocytes	20 Class 2 PRAME+ Primary Tumor Cells
SEMA4A_PLXND1	0.195	11 Macrophages/Monocytes	20 Class 2 PRAME+ Primary Tumor Cells
CD74_APP	89.335	11 Macrophages/Monocytes	20 Class 2 PRAME+ Primary Tumor Cells
NRP2_PGF	0.53	11 Macrophages/Monocytes	20 Class 2 PRAME+ Primary Tumor Cells
TNFSF10_RIPK1	0.57	11 Macrophages/Monocytes	20 Class 2 PRAME+ Primary Tumor Cells
LGALS9_CD47	1.56	11 Macrophages/Monocytes	20 Class 2 PRAME+ Primary Tumor Cells
NOTCH2_DLL4	0.67	11 Macrophages/Monocytes	20 Class 2 PRAME+ Primary Tumor Cells
NRP2_SEMA3C	1.33	11 Macrophages/Monocytes	20 Class 2 PRAME+ Primary Tumor Cells
NRP2_VEGFA	0.585	11 Macrophages/Monocytes	20 Class 2 PRAME+ Primary Tumor Cells
TNFRSF1B_GRN	4.95	11 Macrophages/Monocytes	20 Class 2 PRAME+ Primary Tumor Cells
PLXNB2_SEMA4C	0.37	11 Macrophages/Monocytes	20 Class 2 PRAME+ Primary Tumor Cells
TGFB1_TGFBR3	0.52	11 Macrophages/Monocytes	20 Class 2 PRAME+ Primary Tumor Cells
MERTK_GAS6	0.54	11 Macrophages/Monocytes	20 Class 2 PRAME+ Primary Tumor Cells
TGFB1_TGFbeta receptor1	0.475	11 Macrophages/Monocytes	20 Class 2 PRAME+ Primary Tumor Cells
ADRB2_VEGFB	0.245	11 Macrophages/Monocytes	20 Class 2 PRAME+ Primary Tumor Cells
TNFRSF1A_GRN	4.78	11 Macrophages/Monocytes	20 Class 2 PRAME+ Primary Tumor Cells
GRN_SORT1	5.955	11 Macrophages/Monocytes	20 Class 2 PRAME+ Primary Tumor Cells
COPA_SORT1	2.74	11 Macrophages/Monocytes	20 Class 2 PRAME+ Primary Tumor Cells
CD74_MIF	105.355	11 Macrophages/Monocytes	20 Class 2 PRAME+ Primary Tumor Cells
SIRPA_CD47	1.53	11 Macrophages/Monocytes	20 Class 2 PRAME+ Primary Tumor Cells
LAMP1_FAM3C	1.18	11 Macrophages/Monocytes	20 Class 2 PRAME+ Primary Tumor Cells
SPP1_CD44	15.775	11 Macrophages/Monocytes	20 Class 2 PRAME+ Primary Tumor Cells
CMKLR1_RARRES2	0.945	11 Macrophages/Monocytes	21 Melanocytes
IGF1_a6b4 complex	0.89	11 Macrophages/Monocytes	21 Melanocytes
C5AR1_RPS19	76.905	11 Macrophages/Monocytes	21 Melanocytes
TNFSF10_TNFRSF10D	0.38	11 Macrophages/Monocytes	21 Melanocytes
DSC2_DSG2	0.21	11 Macrophages/Monocytes	21 Melanocytes
ADORA3_ENTPD1	0.205	11 Macrophages/Monocytes	21 Melanocytes
FPR3_HEBP1	1.13	11 Macrophages/Monocytes	21 Melanocytes
NOTCH1_DLL4	0.135	11 Macrophages/Monocytes	21 Melanocytes
TNF_CELSR2	3.395	11 Macrophages/Monocytes	21 Melanocytes
CCL3_IDE	15.7	11 Macrophages/Monocytes	21 Melanocytes
THBS1_a3b1 complex	0.665	11 Macrophages/Monocytes	21 Melanocytes
TNFSF13_TNFRSF14	1.91	11 Macrophages/Monocytes	21 Melanocytes
LGALS9_PTPRK	0.465	11 Macrophages/Monocytes	21 Melanocytes
TNF_SEMA4C	3.455	11 Macrophages/Monocytes	21 Melanocytes
NOTCH1_JAG1	0.14	11 Macrophages/Monocytes	21 Melanocytes
TNFSF13_TNFRSF1A	0.635	11 Macrophages/Monocytes	21 Melanocytes
HLA-DPA1_GAL	18.695	11 Macrophages/Monocytes	21 Melanocytes
TNF_DAG1	3.4	11 Macrophages/Monocytes	21 Melanocytes
IGF1_IGF1R	1.24	11 Macrophages/Monocytes	21 Melanocytes
TNF_PTPRS	3.48	11 Macrophages/Monocytes	21 Melanocytes
TNF_RIPK1	3.46	11 Macrophages/Monocytes	21 Melanocytes
AXL_GAS6	0.68	11 Macrophages/Monocytes	21 Melanocytes
NRP1_VEGFB	0.815	11 Macrophages/Monocytes	21 Melanocytes
TNFSF13_FAS	0.365	11 Macrophages/Monocytes	21 Melanocytes
TNF_FAS	3.41	11 Macrophages/Monocytes	21 Melanocytes
TNF_TNFRSF1A	3.68	11 Macrophages/Monocytes	21 Melanocytes
LGALS9_MET	1.715	11 Macrophages/Monocytes	21 Melanocytes
CCL4_SLC7A1	19.895	11 Macrophages/Monocytes	21 Melanocytes
LGALS9_DAG1	0.55	11 Macrophages/Monocytes	21 Melanocytes
LGALS9_CD44	12.21	11 Macrophages/Monocytes	21 Melanocytes
PDGFB_LRP1	0.375	11 Macrophages/Monocytes	21 Melanocytes
LGALS9_LRP1	0.555	11 Macrophages/Monocytes	21 Melanocytes
LGALS9_SLC1A5	0.525	11 Macrophages/Monocytes	21 Melanocytes
CD74_COPA	82.345	11 Macrophages/Monocytes	21 Melanocytes
CD74_APP	83.965	11 Macrophages/Monocytes	21 Melanocytes
TNFSF10_RIPK1	0.52	11 Macrophages/Monocytes	21 Melanocytes
LGALS9_CD47	0.905	11 Macrophages/Monocytes	21 Melanocytes
NOTCH2_DLL4	0.205	11 Macrophages/Monocytes	21 Melanocytes
NRP2_SEMA3C	0.6	11 Macrophages/Monocytes	21 Melanocytes
TNFRSF1B_GRN	1.74	11 Macrophages/Monocytes	21 Melanocytes
PLXNB2_SEMA4C	0.435	11 Macrophages/Monocytes	21 Melanocytes
TGFB1_TGFBR3	0.465	11 Macrophages/Monocytes	21 Melanocytes
MERTK_GAS6	0.42	11 Macrophages/Monocytes	21 Melanocytes
TGFB1_TGFbeta receptor1	0.595	11 Macrophages/Monocytes	21 Melanocytes
ADRB2_VEGFB	0.4	11 Macrophages/Monocytes	21 Melanocytes
GRN_SORT1	4.39	11 Macrophages/Monocytes	21 Melanocytes
COPA_SORT1	1.175	11 Macrophages/Monocytes	21 Melanocytes
CD74_MIF	94.43	11 Macrophages/Monocytes	21 Melanocytes
SIRPA_CD47	0.875	11 Macrophages/Monocytes	21 Melanocytes
SPP1_CD44	12.305	11 Macrophages/Monocytes	21 Melanocytes
TNFSF15_TNFRSF25	0.2	11 Macrophages/Monocytes	22 T-Cells
IL15_IL15RA	0.12	11 Macrophages/Monocytes	22 T-Cells
TNFSF12_TNFRSF25	0.13	11 Macrophages/Monocytes	22 T-Cells
AXL_IL15RA	0.53	11 Macrophages/Monocytes	22 T-Cells
ICAM4_aLb2 complex	0.37	11 Macrophages/Monocytes	22 T-Cells
CD48_CD244	0.36	11 Macrophages/Monocytes	22 T-Cells
CSF1R_CSF1	1.215	11 Macrophages/Monocytes	22 T-Cells
CXCL12_CXCR3	0.67	11 Macrophages/Monocytes	22 T-Cells
CXCL10_CXCR3	1.385	11 Macrophages/Monocytes	22 T-Cells
CD40_CD40LG	0.735	11 Macrophages/Monocytes	22 T-Cells
CXCL12_CXCR4	4.575	11 Macrophages/Monocytes	22 T-Cells
ADORA3_ENTPD1	0.17	11 Macrophages/Monocytes	22 T-Cells
IL1B_ADRB2	11.66	11 Macrophages/Monocytes	22 T-Cells
ALOX5_ALOX5AP	0.735	11 Macrophages/Monocytes	22 T-Cells
TNF_ICOS	3.69	11 Macrophages/Monocytes	22 T-Cells
PLAUR_a4b1 complex	4.535	11 Macrophages/Monocytes	22 T-Cells
CD72_SEMA4D	0.54	11 Macrophages/Monocytes	22 T-Cells
TNFSF13_FAS	0.32	11 Macrophages/Monocytes	22 T-Cells
LGALS9_HAVCR2	0.455	11 Macrophages/Monocytes	22 T-Cells
TNF_TNFRSF1B	3.64	11 Macrophages/Monocytes	22 T-Cells
TNFRSF10B_FASLG	0.335	11 Macrophages/Monocytes	22 T-Cells
HLA-DPA1_TNFSF9	18.75	11 Macrophages/Monocytes	22 T-Cells
TNF_FAS	3.365	11 Macrophages/Monocytes	22 T-Cells
LGALS9_SORL1	0.46	11 Macrophages/Monocytes	22 T-Cells
TNFRSF1A_FASLG	0.535	11 Macrophages/Monocytes	22 T-Cells
TNF_TNFRSF1A	3.31	11 Macrophages/Monocytes	22 T-Cells
ICAM1_aLb2 complex	2.53	11 Macrophages/Monocytes	22 T-Cells
ICAM1_ITGAL	2.53	11 Macrophages/Monocytes	22 T-Cells
PECAM1_CD38	0.36	11 Macrophages/Monocytes	22 T-Cells
VCAM1_a4b7 complex	0.395	11 Macrophages/Monocytes	22 T-Cells
ICAM2_aLb2 complex	0.28	11 Macrophages/Monocytes	22 T-Cells
TNFRSF10B_TNFSF10	0.31	11 Macrophages/Monocytes	22 T-Cells
ICAM1_SPN	2.6	11 Macrophages/Monocytes	22 T-Cells
LGALS9_SLC1A5	0.495	11 Macrophages/Monocytes	22 T-Cells
VCAM1_a4b1 complex	0.645	11 Macrophages/Monocytes	22 T-Cells
CD74_COPA	82.115	11 Macrophages/Monocytes	22 T-Cells
ICAM1_AREG	2.64	11 Macrophages/Monocytes	22 T-Cells
FAS_FASLG	0.25	11 Macrophages/Monocytes	22 T-Cells
CD74_APP	82.01	11 Macrophages/Monocytes	22 T-Cells
LGALS9_CD47	0.68	11 Macrophages/Monocytes	22 T-Cells
CD47_SIRPG	0.645	11 Macrophages/Monocytes	22 T-Cells
LTBR_LTB	1.71	11 Macrophages/Monocytes	22 T-Cells
PLXNB2_SEMA4D	0.515	11 Macrophages/Monocytes	22 T-Cells
CD74_MIF	83.02	11 Macrophages/Monocytes	22 T-Cells
THBS1_a3b1 complex	0.525	11 Macrophages/Monocytes	23 Melanocytes
NRP1_VEGFA	0.56	11 Macrophages/Monocytes	23 Melanocytes
IGF1_IGF1R	0.955	11 Macrophages/Monocytes	23 Melanocytes
CD74_COPA	82.055	11 Macrophages/Monocytes	23 Melanocytes
CD74_APP	82.175	11 Macrophages/Monocytes	23 Melanocytes
NRP2_SEMA3C	0.49	11 Macrophages/Monocytes	23 Melanocytes
NRP2_VEGFA	0.515	11 Macrophages/Monocytes	23 Melanocytes
GRN_SORT1	3.645	11 Macrophages/Monocytes	23 Melanocytes
CD74_MIF	82.365	11 Macrophages/Monocytes	23 Melanocytes
EPHB2_EFNB1	0.145	11 Macrophages/Monocytes	24 Class 2 PRAME+ Primary Tumor Cells
CMKLR1_RARRES2	4.225	11 Macrophages/Monocytes	24 Class 2 PRAME+ Primary Tumor Cells
TNF_NOTCH1	3.36	11 Macrophages/Monocytes	24 Class 2 PRAME+ Primary Tumor Cells
C5AR1_RPS19	79.49	11 Macrophages/Monocytes	24 Class 2 PRAME+ Primary Tumor Cells
NOTCH1_DLL3	0.245	11 Macrophages/Monocytes	24 Class 2 PRAME+ Primary Tumor Cells
DSC2_DSG2	0.31	11 Macrophages/Monocytes	24 Class 2 PRAME+ Primary Tumor Cells
NOTCH1_JAG2	0.205	11 Macrophages/Monocytes	24 Class 2 PRAME+ Primary Tumor Cells
CSF1R_CSF1	1.195	11 Macrophages/Monocytes	24 Class 2 PRAME+ Primary Tumor Cells
NOTCH1_NOV	0.23	11 Macrophages/Monocytes	24 Class 2 PRAME+ Primary Tumor Cells
NRP1_PGF	0.67	11 Macrophages/Monocytes	24 Class 2 PRAME+ Primary Tumor Cells
IL1B_ADRB2	11.71	11 Macrophages/Monocytes	24 Class 2 PRAME+ Primary Tumor Cells
FPR3_HEBP1	2.03	11 Macrophages/Monocytes	24 Class 2 PRAME+ Primary Tumor Cells
NOTCH1_DLL4	0.275	11 Macrophages/Monocytes	24 Class 2 PRAME+ Primary Tumor Cells
TNF_CELSR2	3.43	11 Macrophages/Monocytes	24 Class 2 PRAME+ Primary Tumor Cells
CCL3_IDE	15.835	11 Macrophages/Monocytes	24 Class 2 PRAME+ Primary Tumor Cells
THBS1_a3b1 complex	0.765	11 Macrophages/Monocytes	24 Class 2 PRAME+ Primary Tumor Cells
NRP1_VEGFA	0.63	11 Macrophages/Monocytes	24 Class 2 PRAME+ Primary Tumor Cells
TNFSF13_TNFRSF14	4.105	11 Macrophages/Monocytes	24 Class 2 PRAME+ Primary Tumor Cells
LGALS9_PTPRK	0.45	11 Macrophages/Monocytes	24 Class 2 PRAME+ Primary Tumor Cells
TNF_SEMA4C	3.445	11 Macrophages/Monocytes	24 Class 2 PRAME+ Primary Tumor Cells
NOTCH1_JAG1	0.175	11 Macrophages/Monocytes	24 Class 2 PRAME+ Primary Tumor Cells
TNFSF13_TNFRSF1A	1.235	11 Macrophages/Monocytes	24 Class 2 PRAME+ Primary Tumor Cells
TNFSF12_TNFRSF12A	1.565	11 Macrophages/Monocytes	24 Class 2 PRAME+ Primary Tumor Cells
HLA-DPA1_GAL	19.91	11 Macrophages/Monocytes	24 Class 2 PRAME+ Primary Tumor Cells
TNF_DAG1	3.685	11 Macrophages/Monocytes	24 Class 2 PRAME+ Primary Tumor Cells
IGF1_IGF1R	1.405	11 Macrophages/Monocytes	24 Class 2 PRAME+ Primary Tumor Cells
TNF_PTPRS	3.77	11 Macrophages/Monocytes	24 Class 2 PRAME+ Primary Tumor Cells
TNF_RIPK1	3.47	11 Macrophages/Monocytes	24 Class 2 PRAME+ Primary Tumor Cells
AXL_GAS6	0.71	11 Macrophages/Monocytes	24 Class 2 PRAME+ Primary Tumor Cells
NRP1_VEGFB	0.915	11 Macrophages/Monocytes	24 Class 2 PRAME+ Primary Tumor Cells
TNFSF13_FAS	0.44	11 Macrophages/Monocytes	24 Class 2 PRAME+ Primary Tumor Cells
TGFB1_TGFbeta receptor2	0.485	11 Macrophages/Monocytes	24 Class 2 PRAME+ Primary Tumor Cells
LGALS9_MRC2	0.46	11 Macrophages/Monocytes	24 Class 2 PRAME+ Primary Tumor Cells
NOTCH2_DLL3	0.315	11 Macrophages/Monocytes	24 Class 2 PRAME+ Primary Tumor Cells
HLA-DPA1_TNFSF9	18.785	11 Macrophages/Monocytes	24 Class 2 PRAME+ Primary Tumor Cells
TNF_FAS	3.485	11 Macrophages/Monocytes	24 Class 2 PRAME+ Primary Tumor Cells
LGALS9_SORL1	0.515	11 Macrophages/Monocytes	24 Class 2 PRAME+ Primary Tumor Cells
PROS1_TYRO3	0.915	11 Macrophages/Monocytes	24 Class 2 PRAME+ Primary Tumor Cells
TNF_TNFRSF1A	4.28	11 Macrophages/Monocytes	24 Class 2 PRAME+ Primary Tumor Cells
LGALS9_MET	2.5	11 Macrophages/Monocytes	24 Class 2 PRAME+ Primary Tumor Cells
CCL4_SLC7A1	20.17	11 Macrophages/Monocytes	24 Class 2 PRAME+ Primary Tumor Cells
NOTCH2_JAG2	0.275	11 Macrophages/Monocytes	24 Class 2 PRAME+ Primary Tumor Cells
LGALS9_DAG1	0.835	11 Macrophages/Monocytes	24 Class 2 PRAME+ Primary Tumor Cells
LGALS9_CD44	10.615	11 Macrophages/Monocytes	24 Class 2 PRAME+ Primary Tumor Cells
PDGFB_LRP1	0.5	11 Macrophages/Monocytes	24 Class 2 PRAME+ Primary Tumor Cells
LGALS9_LRP1	0.68	11 Macrophages/Monocytes	24 Class 2 PRAME+ Primary Tumor Cells
LGALS9_SLC1A5	1.035	11 Macrophages/Monocytes	24 Class 2 PRAME+ Primary Tumor Cells
CD74_COPA	82.855	11 Macrophages/Monocytes	24 Class 2 PRAME+ Primary Tumor Cells
SEMA4A_PLXND1	0.23	11 Macrophages/Monocytes	24 Class 2 PRAME+ Primary Tumor Cells
CD74_APP	85.51	11 Macrophages/Monocytes	24 Class 2 PRAME+ Primary Tumor Cells
NRP2_PGF	0.625	11 Macrophages/Monocytes	24 Class 2 PRAME+ Primary Tumor Cells
TNFSF10_RIPK1	0.53	11 Macrophages/Monocytes	24 Class 2 PRAME+ Primary Tumor Cells
LGALS9_CD47	1.64	11 Macrophages/Monocytes	24 Class 2 PRAME+ Primary Tumor Cells
NOTCH2_DLL4	0.345	11 Macrophages/Monocytes	24 Class 2 PRAME+ Primary Tumor Cells
NRP2_SEMA3C	0.65	11 Macrophages/Monocytes	24 Class 2 PRAME+ Primary Tumor Cells
NRP2_VEGFA	0.585	11 Macrophages/Monocytes	24 Class 2 PRAME+ Primary Tumor Cells
TNFRSF1B_GRN	3.4	11 Macrophages/Monocytes	24 Class 2 PRAME+ Primary Tumor Cells
PLXNB2_SEMA4C	0.425	11 Macrophages/Monocytes	24 Class 2 PRAME+ Primary Tumor Cells
TGFB1_TGFBR3	0.475	11 Macrophages/Monocytes	24 Class 2 PRAME+ Primary Tumor Cells
MERTK_GAS6	0.45	11 Macrophages/Monocytes	24 Class 2 PRAME+ Primary Tumor Cells
TGFB1_TGFbeta receptor1	0.67	11 Macrophages/Monocytes	24 Class 2 PRAME+ Primary Tumor Cells
ADRB2_VEGFB	0.5	11 Macrophages/Monocytes	24 Class 2 PRAME+ Primary Tumor Cells
TNFRSF1A_GRN	3.23	11 Macrophages/Monocytes	24 Class 2 PRAME+ Primary Tumor Cells
GRN_SORT1	5.19	11 Macrophages/Monocytes	24 Class 2 PRAME+ Primary Tumor Cells
COPA_SORT1	1.975	11 Macrophages/Monocytes	24 Class 2 PRAME+ Primary Tumor Cells
CD74_MIF	128.035	11 Macrophages/Monocytes	24 Class 2 PRAME+ Primary Tumor Cells
SIRPA_CD47	1.61	11 Macrophages/Monocytes	24 Class 2 PRAME+ Primary Tumor Cells
LAMP1_FAM3C	0.95	11 Macrophages/Monocytes	24 Class 2 PRAME+ Primary Tumor Cells
SPP1_CD44	10.71	11 Macrophages/Monocytes	24 Class 2 PRAME+ Primary Tumor Cells
TNFSF13_TNFRSF17	0.51	11 Macrophages/Monocytes	27 B-Cells Class 1B Met
NOTCH1_DLL3	0.13	11 Macrophages/Monocytes	27 B-Cells Class 1B Met
CXCL12_CXCR4	1.56	11 Macrophages/Monocytes	27 B-Cells Class 1B Met
ADORA3_ENTPD1	0.32	11 Macrophages/Monocytes	27 B-Cells Class 1B Met
NRP1_PGF	0.58	11 Macrophages/Monocytes	27 B-Cells Class 1B Met
IL1B_ADRB2	11.71	11 Macrophages/Monocytes	27 B-Cells Class 1B Met
FPR3_HEBP1	0.645	11 Macrophages/Monocytes	27 B-Cells Class 1B Met
TNF_CELSR2	3.35	11 Macrophages/Monocytes	27 B-Cells Class 1B Met
CCL3_IDE	15.725	11 Macrophages/Monocytes	27 B-Cells Class 1B Met
TNFSF13_TNFRSF14	1.505	11 Macrophages/Monocytes	27 B-Cells Class 1B Met
TNF_SEMA4C	3.31	11 Macrophages/Monocytes	27 B-Cells Class 1B Met
PLAUR_a4b1 complex	4.185	11 Macrophages/Monocytes	27 B-Cells Class 1B Met
TNF_DAG1	3.34	11 Macrophages/Monocytes	27 B-Cells Class 1B Met
IGF1_IGF1R	0.965	11 Macrophages/Monocytes	27 B-Cells Class 1B Met
TNF_PTPRS	3.31	11 Macrophages/Monocytes	27 B-Cells Class 1B Met
CD72_SEMA4D	0.32	11 Macrophages/Monocytes	27 B-Cells Class 1B Met
TNF_RIPK1	3.365	11 Macrophages/Monocytes	27 B-Cells Class 1B Met
AXL_GAS6	0.855	11 Macrophages/Monocytes	27 B-Cells Class 1B Met
NRP1_VEGFB	0.54	11 Macrophages/Monocytes	27 B-Cells Class 1B Met
TNFSF13_FAS	0.315	11 Macrophages/Monocytes	27 B-Cells Class 1B Met
TNF_TNFRSF1B	3.33	11 Macrophages/Monocytes	27 B-Cells Class 1B Met
NOTCH2_DLL3	0.2	11 Macrophages/Monocytes	27 B-Cells Class 1B Met
TNF_FAS	3.36	11 Macrophages/Monocytes	27 B-Cells Class 1B Met
TNF_TNFRSF1A	3.435	11 Macrophages/Monocytes	27 B-Cells Class 1B Met
PECAM1_CD38	0.875	11 Macrophages/Monocytes	27 B-Cells Class 1B Met
VCAM1_a4b7 complex	0.285	11 Macrophages/Monocytes	27 B-Cells Class 1B Met
LGALS9_MET	0.95	11 Macrophages/Monocytes	27 B-Cells Class 1B Met
CCL4_SLC7A1	19.74	11 Macrophages/Monocytes	27 B-Cells Class 1B Met
LGALS9_DAG1	0.49	11 Macrophages/Monocytes	27 B-Cells Class 1B Met
LGALS9_CD44	5.56	11 Macrophages/Monocytes	27 B-Cells Class 1B Met
LGALS9_SLC1A5	0.49	11 Macrophages/Monocytes	27 B-Cells Class 1B Met
CD74_COPA	82.28	11 Macrophages/Monocytes	27 B-Cells Class 1B Met
ICAM1_AREG	3.21	11 Macrophages/Monocytes	27 B-Cells Class 1B Met
CD74_APP	82.715	11 Macrophages/Monocytes	27 B-Cells Class 1B Met
NRP2_PGF	0.535	11 Macrophages/Monocytes	27 B-Cells Class 1B Met
TNFSF10_RIPK1	0.425	11 Macrophages/Monocytes	27 B-Cells Class 1B Met
LGALS9_CD47	0.925	11 Macrophages/Monocytes	27 B-Cells Class 1B Met
PLXNB2_SEMA4D	0.295	11 Macrophages/Monocytes	27 B-Cells Class 1B Met
PLXNB2_SEMA4C	0.29	11 Macrophages/Monocytes	27 B-Cells Class 1B Met
TGFB1_TGFBR3	0.465	11 Macrophages/Monocytes	27 B-Cells Class 1B Met
MERTK_GAS6	0.595	11 Macrophages/Monocytes	27 B-Cells Class 1B Met
TGFB1_TGFbeta receptor1	0.465	11 Macrophages/Monocytes	27 B-Cells Class 1B Met
GRN_SORT1	3.875	11 Macrophages/Monocytes	27 B-Cells Class 1B Met
CD74_MIF	89.085	11 Macrophages/Monocytes	27 B-Cells Class 1B Met
SIRPA_CD47	0.895	11 Macrophages/Monocytes	27 B-Cells Class 1B Met
LAMP1_FAM3C	1.045	11 Macrophages/Monocytes	27 B-Cells Class 1B Met
CCL3_CCR5	15.685	11 Macrophages/Monocytes	3 CD8+
ICAM4_aLb2 complex	0.28	11 Macrophages/Monocytes	3 CD8+
CXCL12_CXCR3	0.565	11 Macrophages/Monocytes	3 CD8+
CXCL10_CXCR3	1.28	11 Macrophages/Monocytes	3 CD8+
CCL4_CCR5	19.63	11 Macrophages/Monocytes	3 CD8+
CXCL12_CXCR4	2.92	11 Macrophages/Monocytes	3 CD8+
ADORA3_ENTPD1	0.33	11 Macrophages/Monocytes	3 CD8+
ALOX5_ALOX5AP	0.35	11 Macrophages/Monocytes	3 CD8+
TNF_ICOS	3.465	11 Macrophages/Monocytes	3 CD8+
PLAUR_a4b1 complex	4.565	11 Macrophages/Monocytes	3 CD8+
CD72_SEMA4D	0.325	11 Macrophages/Monocytes	3 CD8+
TNFSF13_FAS	0.295	11 Macrophages/Monocytes	3 CD8+
LGALS9_HAVCR2	0.805	11 Macrophages/Monocytes	3 CD8+
TNF_TNFRSF1B	3.84	11 Macrophages/Monocytes	3 CD8+
TNFRSF10B_FASLG	0.245	11 Macrophages/Monocytes	3 CD8+
HLA-DPA1_TNFSF9	18.545	11 Macrophages/Monocytes	3 CD8+
TNF_FAS	3.34	11 Macrophages/Monocytes	3 CD8+
TNFRSF1A_FASLG	0.445	11 Macrophages/Monocytes	3 CD8+
TNF_TNFRSF1A	3.295	11 Macrophages/Monocytes	3 CD8+
ICAM1_aLb2 complex	2.44	11 Macrophages/Monocytes	3 CD8+
ICAM1_ITGAL	2.44	11 Macrophages/Monocytes	3 CD8+
PECAM1_CD38	0.405	11 Macrophages/Monocytes	3 CD8+
VCAM1_a4b7 complex	0.25	11 Macrophages/Monocytes	3 CD8+
ICAM2_aLb2 complex	0.19	11 Macrophages/Monocytes	3 CD8+
TNFRSF10B_TNFSF10	0.2	11 Macrophages/Monocytes	3 CD8+
ICAM1_SPN	2.565	11 Macrophages/Monocytes	3 CD8+
VCAM1_a4b1 complex	0.675	11 Macrophages/Monocytes	3 CD8+
CD74_COPA	81.985	11 Macrophages/Monocytes	3 CD8+
TNFSF9_TNFRSF9	0.485	11 Macrophages/Monocytes	3 CD8+
CD74_APP	81.97	11 Macrophages/Monocytes	3 CD8+
CD47_SIRPG	0.56	11 Macrophages/Monocytes	3 CD8+
PLXNB2_SEMA4D	0.3	11 Macrophages/Monocytes	3 CD8+
CD74_MIF	82.395	11 Macrophages/Monocytes	3 CD8+
CCL3_CCR5	15.705	11 Macrophages/Monocytes	30 CD8+
HLA-E_KLRK1	5.265	11 Macrophages/Monocytes	30 CD8+
HLA-DPB1_TNFSF13B	14.435	11 Macrophages/Monocytes	30 CD8+
ICAM4_aLb2 complex	0.545	11 Macrophages/Monocytes	30 CD8+
CD48_CD244	0.375	11 Macrophages/Monocytes	30 CD8+
CXCL12_CXCR3	1.085	11 Macrophages/Monocytes	30 CD8+
CXCL10_CXCR3	1.8	11 Macrophages/Monocytes	30 CD8+
CCL4_CCR5	19.65	11 Macrophages/Monocytes	30 CD8+
CXCL12_CXCR4	4.52	11 Macrophages/Monocytes	30 CD8+
ADORA3_ENTPD1	0.595	11 Macrophages/Monocytes	30 CD8+
CD40_TNFSF13B	0.53	11 Macrophages/Monocytes	30 CD8+
ALOX5_ALOX5AP	0.75	11 Macrophages/Monocytes	30 CD8+
TNF_ICOS	3.69	11 Macrophages/Monocytes	30 CD8+
PLAUR_a4b1 complex	5.29	11 Macrophages/Monocytes	30 CD8+
TFRC_TNFSF13B	0.51	11 Macrophages/Monocytes	30 CD8+
CD72_SEMA4D	0.565	11 Macrophages/Monocytes	30 CD8+
TNF_RIPK1	3.36	11 Macrophages/Monocytes	30 CD8+
TNFSF13_FAS	0.555	11 Macrophages/Monocytes	30 CD8+
LGALS9_HAVCR2	0.785	11 Macrophages/Monocytes	30 CD8+
TNF_TNFRSF1B	4.435	11 Macrophages/Monocytes	30 CD8+
TNFRSF10B_FASLG	0.355	11 Macrophages/Monocytes	30 CD8+
HLA-DPA1_TNFSF9	18.65	11 Macrophages/Monocytes	30 CD8+
TNF_FAS	3.6	11 Macrophages/Monocytes	30 CD8+
TNFRSF1A_FASLG	0.555	11 Macrophages/Monocytes	30 CD8+
TNF_TNFRSF1A	3.305	11 Macrophages/Monocytes	30 CD8+
ICAM1_aLb2 complex	2.705	11 Macrophages/Monocytes	30 CD8+
ICAM1_ITGAL	2.705	11 Macrophages/Monocytes	30 CD8+
PECAM1_CD38	0.89	11 Macrophages/Monocytes	30 CD8+
VCAM1_a4b7 complex	0.415	11 Macrophages/Monocytes	30 CD8+
CCL4_SLC7A1	19.645	11 Macrophages/Monocytes	30 CD8+
ICAM2_aLb2 complex	0.455	11 Macrophages/Monocytes	30 CD8+
TNFRSF10B_TNFSF10	0.305	11 Macrophages/Monocytes	30 CD8+
ICAM1_SPN	3.055	11 Macrophages/Monocytes	30 CD8+
LGALS9_SLC1A5	0.68	11 Macrophages/Monocytes	30 CD8+
VCAM1_a4b1 complex	1.4	11 Macrophages/Monocytes	30 CD8+
CD74_COPA	82.2	11 Macrophages/Monocytes	30 CD8+
ICAM1_AREG	2.575	11 Macrophages/Monocytes	30 CD8+
FAS_FASLG	0.27	11 Macrophages/Monocytes	30 CD8+
TNFSF9_TNFRSF9	1.25	11 Macrophages/Monocytes	30 CD8+
CD74_APP	81.985	11 Macrophages/Monocytes	30 CD8+
TNFSF10_RIPK1	0.42	11 Macrophages/Monocytes	30 CD8+
LGALS9_CD47	0.98	11 Macrophages/Monocytes	30 CD8+
CD47_SIRPG	0.865	11 Macrophages/Monocytes	30 CD8+
PLXNB2_SEMA4D	0.54	11 Macrophages/Monocytes	30 CD8+
FAM3C_CLEC2D	0.86	11 Macrophages/Monocytes	30 CD8+
CD74_MIF	85.625	11 Macrophages/Monocytes	30 CD8+
SIRPA_CD47	0.95	11 Macrophages/Monocytes	30 CD8+
CD55_ADGRE5	1.035	11 Macrophages/Monocytes	30 CD8+
PlexinA1_complex2_SEMA6D	0.535	11 Macrophages/Monocytes	31 Photoreceptor Cells
NRP1_SEMA3A	0.67	11 Macrophages/Monocytes	31 Photoreceptor Cells
PDGFB_ADGRV1	0.45	11 Macrophages/Monocytes	31 Photoreceptor Cells
PlexinA2_complex1_SEMA3A	0.67	11 Macrophages/Monocytes	31 Photoreceptor Cells
