# Supplementary material for: Evolution and modulation of antigen-specific T cell responses in melanoma patients
Source: Nat Commun. 2022 Oct 11;13:5988. doi: 10.1038/s41467-022-33720-z (PMC9553985; doi:10.1038/s41467-022-33720-z)
Supplement: Supplementary file 8 — Supplementary Data 5 [file 41467_2022_33720_MOESM8_ESM.xlsx]

## Sheet: Supplementary Data 5
Supplementary Data 5: The results from multivariate and univariate analysis related to overall survival in patients with primary melanoma
label	levels	all	HR (univariable)	HR (multivariable)
MART1 clone (>1%)	has clone	31 (18.9)	-	-
	no clone	133 (81.1)	0.55 (0.37-0.81, p=0.003)	0.54 (0.32-0.91, p=0.021)
Any clone (>1%)	has clone	67 (40.9)	-	-
	no clone	97 (59.1)	0.78 (0.57-1.07, p=0.124)	0.84 (0.55-1.29, p=0.431)
Age	Mean (SD)	63.8 (14.4)	1.01 (1.00-1.02, p=0.042)	1.01 (1.00-1.03, p=0.039)
Sex	Female	59 (36.0)	-	-
	Male	104 (63.4)	0.98 (0.71-1.35, p=0.897)	1.17 (0.79-1.71, p=0.433)
	unknown	1 (0.6)	1.51 (0.21-11.01, p=0.682)	1.12 (0.14-8.70, p=0.917)
Breslow class	Mean (SD)	4.2 (3.3)	1.03 (0.97-1.09, p=0.326)	1.13 (1.02-1.24, p=0.018)
Mitotic rate	Mean (SD)	6.8 (7.2)	1.02 (1.00-1.04, p=0.060)	1.02 (1.00-1.05, p=0.047)
TNM	T1	1 (0.6)	-	-
	T2	43 (26.2)	0.73 (0.10-5.36, p=0.761)	1.56 (0.18-13.73, p=0.688)
	T3	61 (37.2)	0.56 (0.08-4.05, p=0.563)	0.82 (0.10-6.90, p=0.855)
	T4	59 (36.0)	0.66 (0.09-4.82, p=0.684)	0.74 (0.08-7.00, p=0.795)
Clonality	Mean (SD)	194.2 (157.3)	1.00 (1.00-1.00, p=0.852)	1.00 (1.00-1.00, p=0.891)
