# Supplementary material for: Evolution and modulation of antigen-specific T cell responses in melanoma patients
Source: Nat Commun. 2022 Oct 11;13:5988. doi: 10.1038/s41467-022-33720-z (PMC9553985; doi:10.1038/s41467-022-33720-z)
Supplement: Supplementary file 9 — Supplementary Data 6 [file 41467_2022_33720_MOESM9_ESM.xlsx]

## Sheet: Supplementary Data 6
Supplementary Data 6: The expanded clonotypes and their TCRGP predicted targets. The expanded clonotypes are determined with Benjamini-Hochberg corrected two-sided Fisher's exact test, where Padj<0.05 are considered significant. Data from Tumeh et al Nature 2014; Riaz et al Cell 2016, and Yusko et al Clin Cancer Res 2019
cdr3aa	P	Padj	log2foldchange	Pre_sample_counts_clone	Pre_sample_counts_total	Post_sample_counts	Post_sample_counts_total	v	d	j	name	response	type	regimen	celltype	io_treatment_status	TCRGP_target
CASSIGVGIPTDTQYF	3.92800047706577e-54	5.73488069651602e-52	9.29001884693262	1	31550	626	138164	TRBV11-02	TRBD01-01	TRBJ01-01	Pt28	SD/PD	Tumor	antiPD1	MNC	Prior.IO	anti-EBV
CAISADDRDEKLFF	6.12687652003407e-36	5.99041427026967e-34	8.82257083095017	4	15380	1811	279941	TRBV06-04	TRBD01-01	TRBJ01-02	Pt30	CR/PR	Tumor	antiPD1	MNC	Prior.IO	anti-CMV
CASSQGQGSNQPQHF	0	0	8.75562943843124	9	1646649	3890	1229009	TRBV12	TRBD2-1	TRBJ2-1	TU24	SD/PD	Tumor	antiPD1	MNC	IO.naive	anti-EBV
CASSQSGQRAYEQYF	2.18453083969694e-64	3.47886536221738e-62	7.7279204545632	1	89884	212	86216	TRBV06-05	TRBD02-01	TRBJ01-02	Pt11	SD/PD	Tumor	antiPD1	MNC	Prior.IO	anti-MAA
CASSSGTVNEKLFF	0	0	7.51104980007057	90	108196	16417	760271			TRBJ1-3	4009	SD/PD	Tumor	antiCTLA4+antiPD1	MNC	IO.naive	anti-CMV
CASSSGRGEGQPQHF	2.14636825466637e-14	3.34117991643065e-12	7.24792751344359	1	32457	152	123040	TRBV05-01	TRBD02-01	TRBJ02-02	Pt31	SD/PD	Tumor	antiPD1	MNC	Prior.IO	anti-EBV
CASSPGTSGGVKIYEQYF	1.34146590281636e-79	8.7548942875624e-77	7.23202112253423	3	104467	451	192609	TRBV06	TRBD01-01	TRBJ01-05	Pt34	CR/PR	Tumor	antiPD1	MNC	IO.naive	anti-MAA
CATSKEFPGQGPYEQYF	3.68249547136878e-05	0.000412554570776783	7.2240016741981	2	15382	299	281453	TRBV06-05	TRBD02-01	TRBJ01-05	Pt30	CR/PR	Tumor	antiPD1	MNC	Prior.IO	anti-MAA
CASSRSQSVRFYEQYF	3.38988573864461e-16	2.99011300670791e-14	7.20945336562895	1	75677	148	244566	TRBV20	TRBD01-01	TRBJ01-04	Pt59	SD/PD	Tumor	antiPD1	MNC	Prior.IO	anti-MAA
CASKKGVTEAFF	0	0	7.18392568075163	47	2921454	6834	2819612	TRBV11-3		TRBJ1-6	4033	SD/PD	Tumor	antiCTLA4+antiPD1	MNC	IO.naive	anti-MAA
CASSLISNRGGQNTEAFF	0.00766147257365399	0.0356031331390231	7.17990909001493	1	15383	145	281607	TRBV07-02	TRBD01-01	TRBJ01-05	Pt30	CR/PR	Tumor	antiPD1	MNC	Prior.IO	anti-MAA
CASSAGRGEGQPQHF	2.19776883516421e-25	8.21086436817349e-23	7.10852445677817	2	32456	276	122916	TRBV07-03	TRBD01-01	TRBJ02-03	Pt31	SD/PD	Tumor	antiPD1	MNC	Prior.IO	anti-EBV
CASSLGTLWALGEQFF	1.04980339609792e-40	8.8322138550955e-39	7.07681559705083	1	89884	135	86293	TRBV02-01	TRBD01-01	TRBJ01-02	Pt11	SD/PD	Tumor	antiPD1	MNC	Prior.IO	anti-MAA
CSVDGTDNYGYTF	8.73765712124815e-40	7.08385692793554e-38	7.04439411935845	1	89884	132	86296	TRBV06-01	TRBD01-01	TRBJ02-01	Pt11	SD/PD	Tumor	antiPD1	MNC	Prior.IO	anti-EBV
CASSLPPSSGANVLTF	2.15790314038735e-11	1.23378112051647e-09	6.8703647195834	1	56276	117	205841	TRBV06-05	TRBD01-01	TRBJ01-01	Pt70	SD/PD	Tumor	antiPD1	MNC	IO.naive	anti-EBV
CASSLAGYPNEKLFF	0	0	6.79441586635011	45	1646613	4995	1227904	TRBV3	TRBD1	TRBJ2-7	TU24	SD/PD	Tumor	antiPD1	MNC	IO.naive	anti-CMV
CASTSAPGGNQPQHF	1.01470126939059e-291	7.90114055098802e-289	6.29514079517214	53	31498	4162	134628	TRBV11-02	TRBD01-01	TRBJ01-01	Pt28	SD/PD	Tumor	antiPD1	MNC	Prior.IO	anti-EBV
CASSLGGLHYNEQFF	2.73683269093203e-18	1.59876643028613e-16	6.06608919045777	1	18828	67	20027	TRBV04-02	TRBD01-01	TRBJ01-02	Pt05	SD/PD	Tumor	antiPD1	MNC	Prior.IO	anti-MAA
CASSYSGGQPQHF	2.54889401463822e-14	8.66051179805167e-13	6.04439411935845	3	30129	198	131364	TRBV03	TRBD01-01	TRBJ01-01	Pt44	CR/PR	Tumor	antiPD1	MNC	Prior.IO	anti-MAA
CASTIAGGLSYEQYF	5.04087001644087e-06	7.04085156192487e-05	5.94485844580754	10	15374	616	281136	TRBV12	TRBD01-01	TRBJ01-01	Pt30	CR/PR	Tumor	antiPD1	MNC	Prior.IO	anti-MAA
CASRPAYTSGRAYEQYF	1.93519739069355e-17	7.50351753487179e-16	5.88264304936184	1	89884	59	86369	TRBV05-04	TRBD01-01	TRBJ01-01	Pt11	SD/PD	Tumor	antiPD1	MNC	Prior.IO	anti-MAA
CASSPQGLGTEAFF	1.08185835041527e-10	1.46293084399438e-08	5.88264304936184	1	68251	59	121442	TRBV03	TRBD01-01	TRBJ01-01	Pt82	SD/PD	Tumor	antiPD1	MNC	IO.naive	anti-MAA
CASSDSGLLGGVGYTF	1.81986932556359e-174	6.70389072486682e-173	5.68897019119439	17	1272864	877	1808570	TRBV10-3	TRBD1-1	TRBJ1-1	TU17	CR/PR	Tumor	antiPD1	MNC	IO.naive	anti-MAA
CASSQGQGINQPQHF	1.89897062040932e-07	7.36962215239703e-06	5.6724253419715	1	68154	51	154558	TRBV05-01	TRBD02-01	TRBJ01-01	Pt23	SD/PD	Tumor	antiPD1	MNC	Prior.IO	anti-EBV
CASSQEKGGLLNTEAFF	0.000505873456908363	0.00425079278898538	5.6724253419715	1	31550	51	138739	TRBV04-01	TRBD01-01	TRBJ01-06	Pt28	SD/PD	Tumor	antiPD1	MNC	Prior.IO	anti-MAA
CASSWTGQPQHF	0.000116913817086848	0.00243074454252383	5.6724253419715	1	56276	51	205907	TRBV06-05	TRBD01-01	TRBJ01-01	Pt70	SD/PD	Tumor	antiPD1	MNC	IO.naive	anti-MAA
CASSYSSGGGRLPFTEAFF	2.45102191831707e-10	5.79356939153849e-09	5.65080416693694	29	15355	1457	280295	TRBV05-01	TRBD01-01	TRBJ01-01	Pt30	CR/PR	Tumor	antiPD1	MNC	Prior.IO	anti-MAA
CASSQGQGAGVQPQHF	5.73851660280194e-10	3.53353507178592e-08	5.61470984411521	1	22463	49	34629	TRBV20	TRBD01-01	TRBJ02-03	Pt37	SD/PD	Tumor	antiPD1	MNC	IO.naive	anti-EBV
CATSDKGLAGGRPHEQFF	1.56445677898253e-13	1.19459117630964e-11	5.59494658929378	3	75675	145	244569	TRBV06	TRBD01-01	TRBJ01-04	Pt59	SD/PD	Tumor	antiPD1	MNC	Prior.IO	anti-MAA
CASSFSSLDEQFF	1.20400059273125e-06	1.54931820954013e-05	5.56985560833095	2	30130	95	131467	TRBV07-09	TRBD01-01	TRBJ01-02	Pt44	CR/PR	Tumor	antiPD1	MNC	Prior.IO	anti-EBV
CASSITLNTEAFF	0.00115405621081656	0.00775525773668728	5.52356195605701	1	30131	46	131516	TRBV05-06	TRBD01-01	TRBJ01-03	Pt44	CR/PR	Tumor	antiPD1	MNC	Prior.IO	anti-CMV
CASSYSSGGADTQYF	5.33742404068246e-09	2.71141141266669e-07	5.49185309632967	1	22463	45	34633	TRBV11-02	TRBD01-01	TRBJ02-01	Pt37	SD/PD	Tumor	antiPD1	MNC	IO.naive	anti-EBV
CASSHLPSGSANEQYF	0.00042092841102068	0.00876908109799216	5.49185309632967	1	32457	45	123147	TRBV10-02	TRBD02-01	TRBJ01-04	Pt31	SD/PD	Tumor	antiPD1	MNC	Prior.IO	anti-MAA
CASSPSFGFDTEAFF	0	0	5.49139061995422	208	1240123	9357	2564049	TRBV11-3		TRBJ2-7	4154	CR/PR	Tumor	antiPD1+antiCTLA4	MNC	IO.naive	anti-MAA
CASSLSSLDTEAFF	5.56898579072389e-22	3.15233906206502e-20	5.4717655211143	90	15294	3994	277758	TRBV03	TRBD01-01	TRBJ01-02	Pt30	CR/PR	Tumor	antiPD1	MNC	Prior.IO	anti-CMV
CASSQQWGSNQPQHF	8.83867318689616e-15	2.05329177110972e-12	5.4594316186373	2	68250	88	121413	TRBV09-01	TRBD01-01	TRBJ02-01	Pt82	SD/PD	Tumor	antiPD1	MNC	IO.naive	anti-EBV
CASSLPADRGVQYNEQFF	0.000138960698539359	0.00243466758125808	5.4594316186373	1	75677	44	244670	TRBV09-01	TRBD02-01	TRBJ01-01	Pt59	SD/PD	Tumor	antiPD1	MNC	Prior.IO	anti-MAA
CASSQEDLYHNEQFF	0.000138960698539359	0.00243466758125808	5.4594316186373	1	75677	44	244670	TRBV10-03	TRBD01-01	TRBJ01-01	Pt59	SD/PD	Tumor	antiPD1	MNC	Prior.IO	anti-MAA
CASRRRQGAGQPQHF	4.53110319079462e-08	8.79445937486047e-06	5.4262647547021	1	19184	43	32258	TRBV09-01	TRBD01-01	TRBJ01-01	Pt27	SD/PD	Tumor	antiPD1	MNC	Prior.IO	anti-EBV
CASQQGLAGAEQFF	5.37735117776541e-86	5.41829547607327e-85	5.39543676462294	11	1063250	463	1589586	TRBV12	TRBD1-1	TRBJ1-4	TU22	CR/PR	Tumor	antiPD1	MNC	IO.naive	anti-MAA
CASSPFPWGGSGNEQFF	3.52100981142457e-08	5.98682374382209e-07	5.38082178394093	3	30129	125	131437	TRBV05-04	TRBD01-01	TRBJ01-01	Pt44	CR/PR	Tumor	antiPD1	MNC	Prior.IO	anti-MAA
CASSLGFGELETQYF	6.66242175388859e-47	2.42316198260548e-44	5.35755200461808	3	97275	123	60696	TRBV05-01	TRBD02-01	TRBJ01-02	Pt18	CR/PR	Tumor	antiPD1	MNC	Prior.IO	anti-EBV
CASSGDYAEAFF	2.90609653507905e-11	1.63380108499609e-09	5.35755200461808	3	75675	123	244591	TRBV06-05	TRBD01-01	TRBJ01-04	Pt59	SD/PD	Tumor	antiPD1	MNC	Prior.IO	anti-CMV
CASSSVGLLVNQPQHF	0.000351185325379827	0.00533134755087002	5.35755200461808	1	75677	41	244673	TRBV06-06	TRBD01-01	TRBJ02-06	Pt59	SD/PD	Tumor	antiPD1	MNC	Prior.IO	anti-MAA
CASRPLTGGGTEAFF	2.74283332801393e-69	1.13540542415461e-68	5.34230461009673	58	108228	2353	774335	TRBV10-3		TRBJ1-1	4009	SD/PD	Tumor	antiCTLA4+antiPD1	MNC	IO.naive	anti-EBV
CASSPWVGGSTDTQYF	1.13284888416683e-77	1.54694395144579e-76	5.32553033156756	10	1272871	401	1809046	TRBV20	TRBD1	TRBJ1-5	TU17	CR/PR	Tumor	antiPD1	MNC	IO.naive	anti-EBV
CASSLFRGRNQPQHF	0.00401984056152892	0.0231984691947776	5.28540221886225	1	30131	39	131523	TRBV06-01	TRBD01-01	TRBJ02-01	Pt44	CR/PR	Tumor	antiPD1	MNC	Prior.IO	anti-EBV
CAWTIGVLNTEAFF	0	0	5.24884389821347	497	1765625	18898	470447	TRBV11-2	TRBD2-1	TRBJ1-3	TU19	CR/PR	Tumor	antiPD1	MNC	IO.naive	anti-MAA
CSAQGQGGGYTF	0.00606171024083734	0.0317138611908168	5.20945336562895	1	30131	37	131525	TRBV05-01	TRBD01-01	TRBJ01-03	Pt44	CR/PR	Tumor	antiPD1	MNC	Prior.IO	anti-EBV
CASSTEAGGLGETQYF	2.78989429004094e-230	7.78993887935544e-229	5.20693557259743	31	2012140	1145	2667060		TRBD1-1	TRBJ2-3	4036	CR/PR	Tumor	antiPD1+antiCTLA4	MNC	IO.naive	anti-EBV
CASSPAGLAGGIGVNEQFF	2.50570304158437e-63	5.07941802286889e-62	5.20163386116965	5	834488	184	586178	TRBV3	TRBD1-1	TRBJ2-3	TU18	CR/PR	Tumor	antiPD1	MNC	IO.naive	anti-MAA
CASRLLEGLGDTQYF	0	0	5.18931772766423	39	2557930	1423	2461013	TRBV15-1	TRBD2-1	TRBJ1-4	4151	SD/PD	Tumor	antiCTLA4+antiPD1	MNC	IO.naive	anti-EBV
CASSFLGGSTDTQYF	8.52283758981551e-09	1.54156824905788e-06	5.16992500144231	1	47554	36	56252	TRBV05-01	TRBD02-01	TRBJ02-07	Pt52	SD/PD	Tumor	antiPD1	MNC	IO.naive	anti-EBV
CASSEGIPLNEKLFF	7.13487619955087e-05	0.0016017248231361	5.12928301694497	1	68154	35	154574	TRBV05-08	TRBD01-01	TRBJ01-04	Pt23	SD/PD	Tumor	antiPD1	MNC	Prior.IO	anti-CMV
CASTMGFQPQHF	0.000102154314220656	0.000968384470856621	5.12928301694497	2	30130	70	131492	TRBV05-06	TRBD01-01	TRBJ01-05	Pt44	CR/PR	Tumor	antiPD1	MNC	Prior.IO	anti-MAA
CSANEGLGQPQHF	4.38005315853716e-06	0.000249580387524193	5.12928301694497	1	68251	35	121466	TRBV04-01	TRBD01-01	TRBJ01-02	Pt82	SD/PD	Tumor	antiPD1	MNC	IO.naive	anti-MAA
CASSYPGTSQFF	1.25175877534517e-27	8.22895334053e-26	5.12338241550528	14	30118	488	131074	TRBV03	TRBD01-01	TRBJ02-03	Pt44	CR/PR	Tumor	antiPD1	MNC	Prior.IO	anti-MAA
CASSLGLELLNEQFF	0	0	5.09192248944104	19	1766103	648	488697	TRBV14-1	.	TRBJ1-2	TU19	CR/PR	Tumor	antiPD1	MNC	IO.naive	anti-MAA
CASSGPGLHSYEQYF	2.74958201833652e-12	2.17957251530445e-10	4.95419631038687	1	97277	31	60788	TRBV06-01	TRBD02-01	TRBJ01-01	Pt18	CR/PR	Tumor	antiPD1	MNC	Prior.IO	anti-MAA
CSVLFSTEAFF	5.55205037571034e-13	3.79031021171628e-11	4.93859945533586	6	56271	184	205774	TRBV11-02	TRBD02-01	TRBJ02-02	Pt70	SD/PD	Tumor	antiPD1	MNC	IO.naive	anti-MAA
CASSLTAGGYTDTQYF	2.62365343678056e-11	6.65127978545264e-11	4.90689059560852	2	1063259	60	1589989	TRBV3	TRBD1-1	TRBJ1-2	TU22	CR/PR	Tumor	antiPD1	MNC	IO.naive	anti-EBV
CASCPGVAGLQETQYF	0.0047675054991978	0.0455047726378655	4.90689059560852	1	75677	30	244684	TRBV07-06	unresolved	TRBJ01-01	Pt59	SD/PD	Tumor	antiPD1	MNC	Prior.IO	anti-MAA
CSVWSGDGGYTF	3.46147720878318e-16	1.25485584341172e-14	4.88264304936184	2	89883	59	86369	TRBV03	TRBD01-01	TRBJ02-02	Pt11	SD/PD	Tumor	antiPD1	MNC	Prior.IO	anti-EBV
CASSPGRGEGQPQHF	0.000192299333592002	0.00462508783454755	4.88264304936184	2	32456	59	123133	TRBV06	TRBD01-01	TRBJ01-01	Pt31	SD/PD	Tumor	antiPD1	MNC	Prior.IO	anti-EBV
CASSQNLASNQPQHF	0	0	4.85886908074557	112	1240219	3250	2570156		TRBD1-1	TRBJ2-7	4154	CR/PR	Tumor	antiPD1+antiCTLA4	MNC	IO.naive	anti-EBV
CASSQDWGINEKLFF	6.78468959357441e-14	6.79133686165416e-12	4.85798099512757	4	68151	116	154493	TRBV07-02	unresolved	TRBJ01-02	Pt23	SD/PD	Tumor	antiPD1	MNC	Prior.IO	anti-CMV
CASSFQGLGQPQHF	3.42486181875053e-05	0.00147058047762464	4.85798099512757	1	68251	29	121472	TRBV10-03	unresolved	TRBJ01-05	Pt82	SD/PD	Tumor	antiPD1	MNC	IO.naive	anti-MAA
CASSPGLAGDADTQYF	0	0	4.81962375939087	46	1843904	1299	1376284		TRBD1-1	TRBJ2-3	4092	SD/PD	Tumor	antiCTLA4+antiPD1	MNC	IO.naive	anti-EBV
CASPAWQGRGNTEAFF	8.24312110634185e-171	4.37319267115399e-170	4.80632405739003	50	1240281	1399	2572007		TRBD2-1	TRBJ1-3	4154	CR/PR	Tumor	antiPD1+antiCTLA4	MNC	IO.naive	anti-MAA
CASSISGFGLDAYNEQFF	7.25441682300097e-133	6.59123319552513e-132	4.78549548809386	19	2921482	524	2825922	TRBV18-1	TRBD1-1	TRBJ1-2	4033	SD/PD	Tumor	antiCTLA4+antiPD1	MNC	IO.naive	anti-MAA
CASSPEVGGADTQYF	0.00163382924234599	0.0105121268699027	4.75488750216347	2	30130	54	131508	TRBV05-06	TRBD01-01	TRBJ01-02	Pt44	CR/PR	Tumor	antiPD1	MNC	Prior.IO	anti-EBV
CASSSPGGSHQPQHF	0.00118806028497462	0.0174759835467235	4.70043971814109	1	68154	26	154583	TRBV03	TRBD01-01	TRBJ01-01	Pt23	SD/PD	Tumor	antiPD1	MNC	Prior.IO	anti-EBV
CASSYPLGANQPQHF	0.000158412261906923	0.00552005804952587	4.70043971814109	1	68251	26	121475	TRBV06-01	TRBD01-01	TRBJ01-02	Pt82	SD/PD	Tumor	antiPD1	MNC	IO.naive	anti-EBV
CSGWGQDGNTIYF	2.75655082837875e-20	1.26716083956091e-18	4.68182403997374	3	89882	77	86351	TRBV04-03	TRBD01-01	TRBJ02-03	Pt11	SD/PD	Tumor	antiPD1	MNC	Prior.IO	anti-EBV
CASSLAGGAGLNTEAFF	4.957865842174e-06	0.000120783055469344	4.62449086490779	3	75675	74	244640	TRBV03	TRBD01-01	TRBJ01-02	Pt59	SD/PD	Tumor	antiPD1	MNC	Prior.IO	anti-MAA
CASYDTTTNEKLFF	0.000209645105245316	0.00192712231360118	4.59181617176222	175	15209	4220	277532	TRBV06-05	TRBD02-01	TRBJ02-02	Pt30	CR/PR	Tumor	antiPD1	MNC	Prior.IO	anti-CMV
CASSLRTGGYEKLFF	0.000104584451401056	0.00233533632139501	4.58496250072116	1	22463	24	34654	TRBV02-01	TRBD01-01	TRBJ01-02	Pt37	SD/PD	Tumor	antiPD1	MNC	IO.naive	anti-CMV
CASSLSDRGLGNEQFF	0.00136277704491899	0.0182795959045732	4.55458885167764	2	56275	47	205911	TRBV07-02	TRBD01-01	TRBJ01-01	Pt70	SD/PD	Tumor	antiPD1	MNC	IO.naive	anti-MAA
CSARIGKGGNTIYF	7.74503361889919e-63	6.15968656142363e-62	4.53356334821451	25	1069237	579	2364116	TRBV12	TRBD1	TRBJ2-2	TU15	CR/PR	Tumor	antiPD1	MNC	IO.naive	anti-EBV
CATSRPDGGGQPQHF	3.11991038200136e-05	0.0139358415597907	4.52356195605701	1	191881	23	246010	TRBV07-02	TRBD02-01	TRBJ01-04	P101	CR/PR	Tumor	antiPD1	MNC	IO.naive	anti-EBV
CASSPWGRGANTGELFF	1.17957063856503e-05	0.00121578215908745	4.52356195605701	1	47554	23	56265	TRBV07-03	TRBD01-01	TRBJ02-01	Pt52	SD/PD	Tumor	antiPD1	MNC	IO.naive	anti-MAA
CASSEGLAGGREQFF	0	0	4.50686176267451	1496	1238835	34012	2539394	TRBV28-1	TRBD1-1	TRBJ1-1	4154	CR/PR	Tumor	antiPD1+antiCTLA4	MNC	IO.naive	anti-MAA
CSAKGSPGGGYTF	0.000642034876645482	0.00491522396702769	4.50250034052918	3	30129	68	131494	TRBV18-01	TRBD01-01	TRBJ02-01	Pt44	CR/PR	Tumor	antiPD1	MNC	Prior.IO	anti-EBV
CASSFSVVGIGQPQHF	7.56580157879355e-06	0.000103963014635657	4.49825086752783	5	31546	113	138677	TRBV04-01	TRBD02-01	TRBJ02-01	Pt28	SD/PD	Tumor	antiPD1	MNC	Prior.IO	anti-MAA
CSVEGGGNTGELFF	3.73487251868175e-18	1.68570962634233e-16	4.47031993478003	18	30114	399	131163	TRBV06-05	TRBD01-01	TRBJ01-03	Pt44	CR/PR	Tumor	antiPD1	MNC	Prior.IO	anti-EBV
CASSVKGGSSDTQYF	1.21164355670699e-06	4.10301372339598e-05	4.4594316186373	2	104468	44	193016	TRBV07-08	TRBD01-01	TRBJ01-03	Pt34	CR/PR	Tumor	antiPD1	MNC	IO.naive	anti-EBV
CASSYSQGFGNEQFF	1.36931394931439e-140	2.22768141258295e-139	4.4318457869654	36	2012135	777	2667428		TRBD1-1	TRBJ1-2	4036	CR/PR	Tumor	antiPD1+antiCTLA4	MNC	IO.naive	anti-MAA
CASSLAGTSGGAPYNEQFF	2.72398348393563e-05	0.000675992636013413	4.4262647547021	2	68153	43	154566	TRBV04-02	TRBD01-01	TRBJ01-06	Pt23	SD/PD	Tumor	antiPD1	MNC	Prior.IO	anti-MAA
CASSLGGHRSTEAFF	1.91869831084687e-279	3.09405985888221e-278	4.42502158785147	54	2921447	1160	2825286	TRBV11-3	TRBD1-1	TRBJ1-6	4033	SD/PD	Tumor	antiCTLA4+antiPD1	MNC	IO.naive	anti-MAA
CASSLGGSGAAKNIQYF	3.65715652615585e-76	3.04402225020625e-75	4.39574832817903	20	2012151	421	2667784	TRBV11-3	TRBD1-1	TRBJ1-1	4036	CR/PR	Tumor	antiPD1+antiCTLA4	MNC	IO.naive	anti-MAA
CASSGLAGGRFYNEQFF	0.00302275801445259	0.0342594698541411	4.39231742277876	2	56275	42	205916	TRBV06-01	TRBD01-01	TRBJ01-01	Pt70	SD/PD	Tumor	antiPD1	MNC	IO.naive	anti-MAA
CASSLEGVGLRNTGELFF	0.00123213671914719	0.0296892517964722	4.39231742277876	1	68251	21	121480	TRBV06-04	TRBD01-01	TRBJ01-02	Pt82	SD/PD	Tumor	antiPD1	MNC	IO.naive	anti-MAA
CASSTPGVYPAGRNNEQFF	0.00123213671914719	0.0296892517964722	4.39231742277876	1	68251	21	121480	TRBV03	TRBD02-01	TRBJ01-05	Pt82	SD/PD	Tumor	antiPD1	MNC	IO.naive	anti-MAA
CASSQRTGLHQPQHF	0.00131443357895855	0.0199922005579309	4.39231742277876	1	104469	21	193039	TRBV06-06	TRBD02-01	TRBJ01-05	Pt34	CR/PR	Tumor	antiPD1	MNC	IO.naive	anti-EBV
CASSLGTMSKETQYF	0.00115550437918867	0.0142447238648898	4.39231742277876	2	75676	42	244672	TRBV03	TRBD01-01	TRBJ01-01	Pt59	SD/PD	Tumor	antiPD1	MNC	Prior.IO	anti-EBV
CASSGQPRTGVYTEAFF	5.95208994623726e-165	4.92700778882974e-164	4.35181237483326	43	1727349	878	2166468	TRBV12-5		TRBJ1-1	4067	SD/PD	Tumor	antiPD1+antiCTLA4	MNC	IO.naive	anti-MAA
CASSTGNEKLFF	1.49529171913501e-59	7.04262153983317e-59	4.35167543828141	12	2921489	245	2826201	TRBV28-1		TRBJ1-3	4033	SD/PD	Tumor	antiCTLA4+antiPD1	MNC	IO.naive	anti-CMV
CASSGAGVALAGYNEQFF	1.57858572114486e-11	3.82243256762934e-11	4.35049724708413	5	1069257	102	2364593	TRBV28-1	TRBD1	TRBJ2-2	TU15	CR/PR	Tumor	antiPD1	MNC	IO.naive	anti-MAA
CASSRQGLGTEAFF	2.81588489224209e-21	6.86613028519304e-21	4.34690062311882	63	108223	1282	775406	TRBV9-1		TRBJ1-1	4009	SD/PD	Tumor	antiCTLA4+antiPD1	MNC	IO.naive	anti-MAA
CASSALTSGAITGELFF	1.04528097443743e-90	6.68979823639956e-90	4.32192809488736	4	508143	80	34018			TRBJ2-7	4118	SD/PD	Tumor	antiPD1+antiCTLA4	MNC	IO.naive	anti-MAA
CASSGGWGDQPQHF	2.45286528550711e-07	3.67201218978886e-06	4.32192809488736	8	30124	160	131402	TRBV09-01	TRBD01-01	TRBJ02-07	Pt44	CR/PR	Tumor	antiPD1	MNC	Prior.IO	anti-MAA
CASSPLAGGYNEQFF	0.00283744734140308	0.0348174982775378	4.32192809488736	2	7686	40	26490	TRBV05-06	TRBD01-01	TRBJ01-02	Pt03	CR/PR	Tumor	antiPD1	MNC	Prior.IO	anti-EBV
CASSPYVGRATEAFF	0	0	4.29618877408848	902	2557067	17721	2444715			TRBJ1-2	4151	SD/PD	Tumor	antiCTLA4+antiPD1	MNC	IO.naive	anti-MAA
CASSQGEGWTDTQYF	2.85788186082086e-29	8.20488663267923e-29	4.29035143483398	97	108189	1898	774790	TRBV5-1	TRBD1-1	TRBJ2-1	4009	SD/PD	Tumor	antiCTLA4+antiPD1	MNC	IO.naive	anti-EBV
CASSPSLAFGTEAFF	0	0	4.28854525402141	435	2031747	8501	2859862		TRBD1-1	TRBJ1-1	4030	CR/PR	Tumor	antiCTLA4+antiPD1	MNC	IO.naive	anti-MAA
CAFYRGTNTEAFF	1.33819464053736e-115	1.06836195072409e-114	4.28095631383106	25	2921476	486	2825960	TRBV23-1		TRBJ1-5	4033	SD/PD	Tumor	antiCTLA4+antiPD1	MNC	IO.naive	anti-CMV
CATSEPGGQPQHF	2.96679531571121e-15	6.44011666093408e-15	4.28010791919274	49	108237	952	775736			TRBJ2-1	4009	SD/PD	Tumor	antiCTLA4+antiPD1	MNC	IO.naive	anti-MAA
CASSLLVRGTDTQYF	5.28350077840708e-194	4.29795176654155e-192	4.25037483386233	31	2161838	590	1403097	TRBV6-5	TRBD1	TRBJ1-1	TU21	SD/PD	Tumor	antiPD1	MNC	IO.naive	anti-EBV
CASSIGGGSNQPQHF	0.000185999056527915	0.0482768091720494	4.24792751344359	1	191881	19	246014	TRBV07-02	TRBD01-01	TRBJ01-02	P101	CR/PR	Tumor	antiPD1	MNC	IO.naive	anti-EBV
CAWSTGSPHEKLFF	2.77289635340112e-220	1.88009833468273e-219	4.24513834864852	109	1240222	2067	2571339		TRBD1-1	TRBJ1-2	4154	CR/PR	Tumor	antiPD1+antiCTLA4	MNC	IO.naive	anti-CMV
CASSLGPSSTDTQYF	3.51079716691754e-63	1.7200786924435e-62	4.24249362739296	14	2921487	265	2826181		TRBD1-1	TRBJ1-2	4033	SD/PD	Tumor	antiCTLA4+antiPD1	MNC	IO.naive	anti-EBV
CASSLLPGDNEKLFF	2.35476504820256e-71	1.26855152486133e-70	4.22881869049588	16	2921485	300	2826146			TRBJ2-2	4033	SD/PD	Tumor	antiCTLA4+antiPD1	MNC	IO.naive	anti-EBV
CASTDVPDGQPQHF	0.00398249167695827	0.0385879307184063	4.20945336562895	2	75676	37	244677	TRBV07-08	unresolved	TRBJ02-03	Pt59	SD/PD	Tumor	antiPD1	MNC	Prior.IO	anti-MAA
CASSDNPGGGTDTQYF	4.44119606484872e-22	4.61226435771697e-20	4.16992500144231	2	92329	36	25346	TRBV07-08	TRBD01-01	TRBJ01-02	Pt08	SD/PD	Tumor	antiPD1	MNC	Prior.IO	anti-EBV
CASSLLAGASDTQYF	0.00596417808322868	0.0315308995169293	4.16992500144231	3	30129	54	131508	TRBV07-02	TRBD01-01	TRBJ01-05	Pt44	CR/PR	Tumor	antiPD1	MNC	Prior.IO	anti-EBV
CASSPGGGQPQHF	0.00151883652338895	0.0235593573704301	4.16992500144231	1	22463	18	34660	TRBV11-03	TRBD02-01	TRBJ01-01	Pt37	SD/PD	Tumor	antiPD1	MNC	IO.naive	anti-MAA
CASSLGQGQPQHF	2.23081866213946e-05	0.00101056085394917	4.16992500144231	2	68250	36	121465	TRBV06-01	TRBD02-01	TRBJ01-02	Pt82	SD/PD	Tumor	antiPD1	MNC	IO.naive	anti-MAA
CASRQGGQPQHF	2.99144042614496e-05	0.000378944115346033	4.16992500144231	1	89884	18	86410	TRBV03	TRBD01-01	TRBJ01-06	Pt11	SD/PD	Tumor	antiPD1	MNC	Prior.IO	anti-MAA
CASQPGTLLPPLHF	0	0	4.15699814967627	355	1727037	6333	2161013	TRBV18-1		TRBJ1-1	4067	SD/PD	Tumor	antiPD1+antiCTLA4	MNC	IO.naive	anti-MAA
CASSYGRLNTEAFF	0	0	4.12380549406005	2096	2555873	36541	2425895		TRBD1-1	TRBJ1-1	4151	SD/PD	Tumor	antiCTLA4+antiPD1	MNC	IO.naive	anti-CMV
CSVEEQDGTMAFF	6.56999023542434e-11	1.54937508856268e-10	4.11547721741994	6	1069256	104	2364591	TRBV20	TRBD1	TRBJ2-4	TU15	CR/PR	Tumor	antiPD1	MNC	IO.naive	anti-EBV
CSVKQGANEKLFF	2.09191404377677e-99	2.25899549013037e-98	4.1052193120545	38	954612	654	1411295	TRBV28-1	TRBD1-1	TRBJ1-1	TU23	CR/PR	Tumor	antiPD1	MNC	IO.naive	anti-EBV
CASSLSGGRNNEQFF	1.89737764187783e-62	1.39001718874134e-61	4.09099453222059	24	954626	409	1411540	TRBV20	TRBD1-1	TRBJ1-2	TU23	CR/PR	Tumor	antiPD1	MNC	IO.naive	anti-MAA
CASSVFRRSNQPQHF	6.72256171302466e-11	3.09017426939691e-09	4.08746284125034	1	92330	17	25365	TRBV10-03	TRBD01-01	TRBJ02-01	Pt08	SD/PD	Tumor	antiPD1	MNC	Prior.IO	anti-EBV
CAISDLPGEGGTNAYEQYF	5.80391270368446e-05	0.000707094173380574	4.08746284125034	1	89884	17	86411	TRBV21-01	TRBD01-01	TRBJ01-02	Pt11	SD/PD	Tumor	antiPD1	MNC	Prior.IO	anti-MAA
CASSQSKTGERNNEQFF	6.36128428017492e-07	4.647841578902e-05	4.02974734339405	3	68249	49	121452	TRBV05-01	TRBD01-01	TRBJ01-02	Pt82	SD/PD	Tumor	antiPD1	MNC	IO.naive	anti-MAA
CSASGGNTEAFF	0	0	3.99578035662659	107	2557862	1707	2460729			TRBJ1-1	4151	SD/PD	Tumor	antiCTLA4+antiPD1	MNC	IO.naive	anti-EBV
CASSPPGSGRRNNEKLFF	1.32944756947924e-182	8.14673103622744e-182	3.99548451887751	20	1766102	319	489026	TRBV3	TRBD2-1	TRBJ2-1	TU19	CR/PR	Tumor	antiPD1	MNC	IO.naive	anti-MAA
CASIRGYEQYF	4.67560169877825e-181	1.94898765549072e-179	3.99389463735081	74	1272807	1179	1808268	TRBV28-1	TRBD1-1	TRBJ1-3	TU17	CR/PR	Tumor	antiPD1	MNC	IO.naive	anti-MAA
CASSQGILFLGELFF	5.14713950241271e-239	5.52185125818836e-238	3.9926419765558	86	1727306	1369	2165977			TRBJ1-1	4067	SD/PD	Tumor	antiPD1+antiCTLA4	MNC	IO.naive	anti-MAA
CASSLIGGLLGETQYF	1.24055223958259e-128	8.48765588408296e-128	3.94641895979516	48	1727344	740	2166606	TRBV19-1	TRBD2-1	TRBJ1-3	4067	SD/PD	Tumor	antiPD1+antiCTLA4	MNC	IO.naive	anti-MAA
CATSDGQGQPQHF	4.89135499902743e-16	8.37889111333399e-13	3.94485844580754	5	13184	77	14799	TRBV03	TRBD01-01	TRBJ02-02	P108	SD/PD	Tumor	antiPD1	MNC	IO.naive	anti-MAA
CASSLNSGGVETQYF	2.2927485270524e-196	2.09778691760917e-195	3.93926659756319	47	2414281	721	1870283		TRBD1-1	TRBJ2-2	4043	SD/PD	Tumor	antiCTLA4+antiPD1	MNC	IO.naive	anti-EBV
CAWSVREELGQPQHF	1.01245052432044e-14	3.36904245369018e-13	3.93073733756289	4	89881	61	86367	TRBV04-01	TRBD01-01	TRBJ01-03	Pt11	SD/PD	Tumor	antiPD1	MNC	Prior.IO	anti-MAA
CASSPGLLTDTQYF	3.8536094619094e-36	1.79009847350708e-35	3.92481250360578	16	954634	243	1411706	TRBV5-1	TRBD1	TRBJ2-1	TU23	CR/PR	Tumor	antiPD1	MNC	IO.naive	anti-MAA
CASSPLDRWSNQPQHF	0	0	3.9195813175447	332	1062929	5024	1585025	TRBV3	TRBD1-1	TRBJ1-2	TU22	CR/PR	Tumor	antiPD1	MNC	IO.naive	anti-EBV
CASSPGTVYGSSYNEQFF	0	0	3.91552090075196	100	1843850	1509	1376074			TRBJ1-4	4092	SD/PD	Tumor	antiCTLA4+antiPD1	MNC	IO.naive	anti-MAA
CASSQGRGRADTQYF	7.72135285579387e-33	4.01662493385139e-32	3.91374426664958	14	1272867	211	1809236	TRBV28-1	TRBD1-1	TRBJ1-2	TU17	CR/PR	Tumor	antiPD1	MNC	IO.naive	anti-EBV
CASSLGEGAKETQYF	5.95179853891858e-27	2.23427561404551e-26	3.90689059560852	12	954638	180	1411769	TRBV12	TRBD1-1	TRBJ1-1	TU23	CR/PR	Tumor	antiPD1	MNC	IO.naive	anti-EBV
CASSQEQGLSYEQYF	0.00163654919992195	0.0224863709277412	3.90689059560852	2	68153	30	154579	TRBV04-02	TRBD02-01	TRBJ01-05	Pt23	SD/PD	Tumor	antiPD1	MNC	Prior.IO	anti-MAA
CASSSLGGHSPLHF	0.000216772091089664	0.00241044078346337	3.90689059560852	1	89884	15	86413	TRBV06	TRBD02-01	TRBJ02-01	Pt11	SD/PD	Tumor	antiPD1	MNC	Prior.IO	anti-EBV
CASSWTGGGGTDTQYF	0.000216772091089664	0.00241044078346337	3.90689059560852	1	89884	15	86413	TRBV06	TRBD02-01	TRBJ01-01	Pt11	SD/PD	Tumor	antiPD1	MNC	Prior.IO	anti-EBV
CASREPGLAGLQETQYF	5.96927489967692e-103	2.1186722179135e-102	3.90553531599651	71	1240260	1064	2572342	TRBV14-1		TRBJ1-5	4154	CR/PR	Tumor	antiPD1+antiCTLA4	MNC	IO.naive	anti-MAA
CASSNGLPRKLWKHHIF	2.68491089618462e-26	9.96653308114961e-26	3.87446911791614	12	954638	176	1411773	TRBV12	TRBD1-1	TRBJ2-1	TU23	CR/PR	Tumor	antiPD1	MNC	IO.naive	anti-MAA
CASSLTLSGAEQFF	0	0	3.86643596193812	176	954474	2567	1409382	TRBV7-3	TRBD1	TRBJ1-2	TU23	CR/PR	Tumor	antiPD1	MNC	IO.naive	anti-MAA
CASSKPGIRNTEAFF	9.34307926719494e-243	1.40603542538486e-241	3.84304411358389	77	2557892	1105	2461331		TRBD1-1	TRBJ1-6	4151	SD/PD	Tumor	antiCTLA4+antiPD1	MNC	IO.naive	anti-MAA
CSVTPGQGVGQPQHF	1.52160632508081e-09	4.10248474569865e-08	3.84130225398094	3	18826	43	20051	TRBV13-01	TRBD02-01	TRBJ01-03	Pt05	SD/PD	Tumor	antiPD1	MNC	Prior.IO	anti-MAA
CASSLRVLTGDKVTEAFF	0.00178392804532643	0.0113570492822466	3.84130225398094	6	30126	86	131476	TRBV06-01	TRBD01-01	TRBJ01-05	Pt44	CR/PR	Tumor	antiPD1	MNC	Prior.IO	anti-MAA
CASSPPNEKLFF	1.15279135977468e-86	7.3100181277379e-86	3.81469689739877	28	2921473	394	2826052			TRBJ1-3	4033	SD/PD	Tumor	antiCTLA4+antiPD1	MNC	IO.naive	anti-CMV
CASSYWGQGNSPLHF	0.00253402275826511	0.0321534435553082	3.8073549220576	2	68153	28	154581	TRBV05-04	TRBD02-01	TRBJ01-01	Pt23	SD/PD	Tumor	antiPD1	MNC	Prior.IO	anti-EBV
CASSHPTGGGEKLFF	3.83763464271408e-05	0.00115005906619089	3.8073549220576	8	32450	112	123080	TRBV12	TRBD02-01	TRBJ01-01	Pt31	SD/PD	Tumor	antiPD1	MNC	Prior.IO	anti-EBV
CASSLRYSSNQPQHF	7.41940772106183e-218	9.76554475718138e-217	3.80161855250846	72	2921429	1004	2825442		TRBD1-1	TRBJ1-1	4033	SD/PD	Tumor	antiCTLA4+antiPD1	MNC	IO.naive	anti-EBV
CASSSDRGGRQPQHF	9.29608838894694e-17	3.72631339658636e-16	3.75488750216347	4	834489	54	586308	TRBV18-1	TRBD1-1	TRBJ1-2	TU18	CR/PR	Tumor	antiPD1	MNC	IO.naive	anti-EBV
CASSQGRPSTS	8.30696036341808e-09	1.65825144494697e-08	3.75488750216347	4	1272877	54	1809393	TRBV5-6	TRBD2-1	TRBJ2-2	TU17	CR/PR	Tumor	antiPD1	MNC	IO.naive	anti-MAA
CASSLATASNQPQHF	6.50977075259299e-10	2.92140238335664e-08	3.74723392962003	14	75664	188	244526	TRBV04-02	TRBD01-01	TRBJ02-02	Pt59	SD/PD	Tumor	antiPD1	MNC	Prior.IO	anti-EBV
CASSLIGGAGGETQYF	1.66617459469671e-215	1.43173678904854e-213	3.73355899272296	53	2161816	705	1402982	TRBV6	TRBD1-1	TRBJ1-5	TU21	SD/PD	Tumor	antiPD1	MNC	IO.naive	anti-EBV
CATSDSPRSRVAAPAFW	4.1944525519915e-235	3.34920681045382e-234	3.72109918870719	32	1766090	422	488923	TRBV11-1	TRBD1-1	TRBJ2-1	TU19	CR/PR	Tumor	antiPD1	MNC	IO.naive	anti-MAA
CASSAGEGTEAFF	0.00477573242534311	0.0267441015819214	3.71881824745595	6	30126	79	131483	TRBV19-01	TRBD02-01	TRBJ02-03	Pt44	CR/PR	Tumor	antiPD1	MNC	Prior.IO	anti-MAA
CASSLVARTGAVADTQYF	3.63400448284002e-05	0.00107966282657509	3.70043971814109	1	97277	13	60806	TRBV13-01	TRBD01-01	TRBJ01-02	Pt18	CR/PR	Tumor	antiPD1	MNC	Prior.IO	anti-MAA
CASSVGFGSTDTQYF	1.11905639319489e-34	1.27208974611043e-34	3.6943957418071	276	505100	3573	3259580	TRBV11-3	TRBD1-1	TRBJ1-5	4053	SD/PD	Tumor	antiCTLA4+antiPD1	MNC	IO.naive	anti-EBV
CASSLWATRRSQETQYF	6.70027877724367e-24	8.56965655609465e-22	3.68614133508852	39	75639	502	244212	TRBV07	unresolved	TRBJ01-01	Pt59	SD/PD	Tumor	antiPD1	MNC	Prior.IO	anti-MAA
CASSLDLTGSAETQYF	1.94838974862909e-09	3.50316540662604e-09	3.66554289861221	103	108183	1307	775381		TRBD1-1	TRBJ1-2	4009	SD/PD	Tumor	antiCTLA4+antiPD1	MNC	IO.naive	anti-EBV
CASSPWTAFATNEKLFF	3.40199424196948e-09	7.29302515622207e-08	3.66296501272243	3	89882	38	86390	TRBV04-03	TRBD01-01	TRBJ01-01	Pt11	SD/PD	Tumor	antiPD1	MNC	Prior.IO	anti-CMV
CASSFELLGVKRHF	4.02419282457584e-28	1.51610020577561e-27	3.66025062802539	14	2012157	177	2668028		TRBD1-1	TRBJ1-2	4036	CR/PR	Tumor	antiPD1+antiCTLA4	MNC	IO.naive	anti-MAA
CASSYDGTSNEKLFF	1.13948016730197e-308	2.0269574368951e-308	3.65163354036644	185	954465	2325	1409624	TRBV27-1	TRBD1	TRBJ2-7	TU23	CR/PR	Tumor	antiPD1	MNC	IO.naive	anti-CMV
CASSFTTGGTGELFF	2.98479997720225e-29	1.25112481270054e-28	3.64797229824696	28	1069234	351	2364344	TRBV21-1	TRBD1-1	TRBJ1-2	TU15	CR/PR	Tumor	antiPD1	MNC	IO.naive	anti-EBV
CASSDGQGGLKETQYF	6.44353352483246e-149	5.49052139860724e-148	3.62819959456175	63	2354862	779	2500943	TRBV11-3	TRBD1-1	TRBJ1-5	4107	CR/PR	Tumor	antiPD1+antiCTLA4	MNC	IO.naive	anti-EBV
CASSGLAGGYTDTQYF	1.04984567670698e-07	3.13166731647487e-06	3.58496250072116	1	92330	12	25370	TRBV07-06	TRBD01-01	TRBJ02-07	Pt08	SD/PD	Tumor	antiPD1	MNC	Prior.IO	anti-EBV
CASSIVGAGQPQHF	0.00108792296642995	0.0274354391716061	3.58496250072116	1	51362	12	45173	TRBV19-01	TRBD01-01	TRBJ01-05	Pt47	SD/PD	Tumor	antiPD1	MNC	IO.naive	anti-MAA
CASSLGQSPATEAFF	0.00361522434053887	0.0252483246834984	3.58496250072116	1	18828	12	20082	TRBV11-02	TRBD01-01	TRBJ01-01	Pt05	SD/PD	Tumor	antiPD1	MNC	Prior.IO	anti-MAA
CASSQLGGGGTDTQYF	8.80158573912988e-05	0.00234569847521724	3.58496250072116	1	97277	12	60807	TRBV05-01	TRBD01-01	TRBJ01-06	Pt18	CR/PR	Tumor	antiPD1	MNC	Prior.IO	anti-EBV
CASSPLSGTGNEKLFF	0.00133609102153302	0.0199251834950359	3.54432051622381	6	7682	70	26460	TRBV06-04	TRBD01-01	TRBJ02-03	Pt03	CR/PR	Tumor	antiPD1	MNC	Prior.IO	anti-EBV
CSARVGLGKGYTF	1.63660032470451e-21	5.79301656833955e-21	3.52837897235479	13	1272868	150	1809297	TRBV30-1	TRBD1-1	TRBJ2-5	TU17	CR/PR	Tumor	antiPD1	MNC	IO.naive	anti-EBV
CSVDRGSGSGYTF	0.000155000322753352	0.0437807529282886	3.52356195605701	2	191880	23	246010	TRBV05-01	TRBD02-01	TRBJ01-01	P101	CR/PR	Tumor	antiPD1	MNC	IO.naive	anti-EBV
CASSPGALDEKLFF	7.03294624576618e-229	1.74564023980734e-227	3.51872880232107	156	954494	1788	1410161	TRBV4-2	TRBD1-1	TRBJ1-5	TU23	CR/PR	Tumor	antiPD1	MNC	IO.naive	anti-MAA
CASSLTVQETQYF	2.03195185742657e-38	3.79839533881607e-36	3.50250034052918	6	92325	68	25314	TRBV06-01	TRBD01-01	TRBJ02-03	Pt08	SD/PD	Tumor	antiPD1	MNC	Prior.IO	anti-EBV
CASSIAPPLGQRNTEAFF	1.17169394758729e-12	1.96584206761867e-10	3.49825086752783	10	68242	113	121388	TRBV06	TRBD01-01	TRBJ01-05	Pt82	SD/PD	Tumor	antiPD1	MNC	IO.naive	anti-MAA
CASSEVGLVGFGEQFF	4.40673951254114e-10	2.47319780642309e-08	3.49476469174958	11	68144	124	154485	TRBV09-01	TRBD02-01	TRBJ02-03	Pt23	SD/PD	Tumor	antiPD1	MNC	Prior.IO	anti-MAA
CASRTTGGLGQPQHF	1.62400487376561e-81	1.44982022403973e-80	3.48542682717024	50	2012121	560	2667645			TRBJ1-2	4036	CR/PR	Tumor	antiPD1+antiCTLA4	MNC	IO.naive	anti-MAA
CASSPGTSGTEQYF	6.27548403798765e-08	5.74301872567355e-06	3.48112668973662	6	68246	67	121434	TRBV05-04	TRBD02-01	TRBJ02-01	Pt82	SD/PD	Tumor	antiPD1	MNC	IO.naive	anti-MAA
CASTLGRETQYF	3.64146839169244e-05	6.26628317149105e-05	3.4594316186373	5	1069257	55	2364640	TRBV9-1	TRBD1-1	TRBJ2-1	TU15	CR/PR	Tumor	antiPD1	MNC	IO.naive	anti-EBV
CASSLGGGTGAETQYF	1.95492179214525e-15	5.04351969206423e-15	3.4594316186373	5	1646653	55	1232844	TRBV5-1	TRBD1-1	TRBJ2-3	TU24	SD/PD	Tumor	antiPD1	MNC	IO.naive	anti-EBV
CASSISATSVNEQFF	3.84023238972456e-07	1.16060501029909e-05	3.4594316186373	14	75664	154	244560	TRBV04-03	TRBD01-01	TRBJ01-02	Pt59	SD/PD	Tumor	antiPD1	MNC	Prior.IO	anti-MAA
CASSIGFLMGTEAFF	0.00664772173450227	0.041607615498983	3.4594316186373	1	18828	11	20083	TRBV07-09	TRBD01-01	TRBJ01-05	Pt05	SD/PD	Tumor	antiPD1	MNC	Prior.IO	anti-MAA
CASSTSLGQPQHF	0.0029023474408006	0.024792274403314	3.4594316186373	1	89884	11	86417	TRBV20	TRBD02-01	TRBJ01-01	Pt11	SD/PD	Tumor	antiPD1	MNC	Prior.IO	anti-MAA
CASSDLGHWNTEAFF	0.000212024628805889	0.00516121370042053	3.4594316186373	1	97277	11	60808	TRBV07-06	TRBD01-01	TRBJ01-02	Pt18	CR/PR	Tumor	antiPD1	MNC	Prior.IO	anti-MAA
CASSLVVRNTEAFF	0.000212024628805889	0.00516121370042053	3.4594316186373	1	97277	11	60808	TRBV05-01	TRBD01-01	TRBJ02-02	Pt18	CR/PR	Tumor	antiPD1	MNC	Prior.IO	anti-MAA
CASSLGSSGARSEQFF	6.96232184770655e-60	2.94058550136237e-59	3.43295940727611	30	2354895	324	2501398	TRBV18-1	TRBD1-1	TRBJ1-4	4107	CR/PR	Tumor	antiPD1+antiCTLA4	MNC	IO.naive	anti-CMV
CASSFVGALAYEQYF	1.24438956080011e-11	2.41259200563286e-11	3.42998784074482	18	65502	194	174579	TRBV9-1	TRBD1-1	TRBJ1-3	4062	CR/PR	Tumor	antiPD1+antiCTLA4	MNC	IO.naive	anti-MAA
CATSRDGTSGRPSYEQYF	1.31978680661346e-166	1.42198268765653e-165	3.39403389536778	80	2921421	841	2825605	TRBV11-3		TRBJ2-1	4033	SD/PD	Tumor	antiCTLA4+antiPD1	MNC	IO.naive	anti-MAA
CASSDLPGLATGELFF	0.000737028770653523	0.0059368938215401	3.39231742277876	14	31537	147	138643	TRBV12	TRBD02-01	TRBJ01-05	Pt28	SD/PD	Tumor	antiPD1	MNC	Prior.IO	anti-EBV
CASSQGGLSEKLFF	2.51131362089467e-16	7.98871400236526e-16	3.38082178394093	12	1063249	125	1589924	TRBV11-3	TRBD1-1	TRBJ1-1	TU22	CR/PR	Tumor	antiPD1	MNC	IO.naive	anti-MAA
CASSRSAGERTYNEQFF	2.94279315630346e-74	1.87520090223097e-73	3.37255416795733	28	1646630	290	1232609	TRBV11-1	TRBD1-1	TRBJ2-3	TU24	SD/PD	Tumor	antiPD1	MNC	IO.naive	anti-MAA
CASSQAGLNQPQHF	3.87238056824939e-119	1.76572671203636e-118	3.36975661997798	89	2032093	920	2867443	TRBV7-1	TRBD1-1	TRBJ2-2	4030	CR/PR	Tumor	antiCTLA4+antiPD1	MNC	IO.naive	anti-MAA
CASSWGKGQLGYEQYF	5.66181682081083e-66	1.49400820821396e-65	3.36866615471412	82	1240249	847	2572559		TRBD1-1	TRBJ1-2	4154	CR/PR	Tumor	antiPD1+antiCTLA4	MNC	IO.naive	anti-MAA
CAWSVPGLGQPQHF	1.69333072775192e-24	7.01724737909719e-24	3.35940280030603	19	1063242	195	1589854	TRBV12	TRBD1	TRBJ1-5	TU22	CR/PR	Tumor	antiPD1	MNC	IO.naive	anti-MAA
CASSQEGALGTEAFF	2.71465458835485e-14	2.78959434882211e-12	3.35940280030603	19	68136	195	154414	TRBV06-05	TRBD01-01	TRBJ01-01	Pt23	SD/PD	Tumor	antiPD1	MNC	Prior.IO	anti-MAA
CASTGGWRGPFMDTEAFF	3.47254081453639e-16	4.60648323324682e-14	3.35434957257974	22	68133	225	154384	TRBV12-05	TRBD01-01	TRBJ01-04	Pt23	SD/PD	Tumor	antiPD1	MNC	Prior.IO	anti-MAA
CASNPLAGSTDTQYF	1.25027295104762e-51	7.3577348404701e-51	3.3497112514009	36	2012135	367	2667838	TRBV11-3	TRBD1-1	TRBJ2-2	4036	CR/PR	Tumor	antiPD1+antiCTLA4	MNC	IO.naive	anti-EBV
CASSVPTGGVQPQHF	1.46939594502028e-24	1.03004655745922e-22	3.34395440121736	13	18816	132	19962	TRBV21-01	TRBD01-01	TRBJ01-06	Pt05	SD/PD	Tumor	antiPD1	MNC	Prior.IO	anti-EBV
CASSFTSGSKETQYF	6.36431349514482e-06	1.15374453200754e-05	3.34239219744708	7	1069255	71	2364624	TRBV5-4	TRBD1-1	TRBJ2-1	TU15	CR/PR	Tumor	antiPD1	MNC	IO.naive	anti-EBV
CASSLGQGATNEKLFF	0	0	3.33608218919722	497	1726895	5019	2162327	TRBV6-8		TRBJ2-5	4067	SD/PD	Tumor	antiPD1+antiCTLA4	MNC	IO.naive	anti-CMV
CASSPGRGGMAETQYF	7.97540070593797e-83	2.4812357751807e-82	3.33124872286384	108	1240223	1087	2572319			TRBJ1-6	4154	CR/PR	Tumor	antiPD1+antiCTLA4	MNC	IO.naive	anti-EBV
CASSEWGASNEKLFF	0	0	3.32950131459216	399	2413929	4011	1866993	TRBV19-1		TRBJ1-5	4043	SD/PD	Tumor	antiCTLA4+antiPD1	MNC	IO.naive	anti-CMV
CASSLFLGTATNEKLFF	1.12753586658412e-250	1.03397437978246e-249	3.32624970083746	100	1843850	1003	1376580			TRBJ2-4	4092	SD/PD	Tumor	antiCTLA4+antiPD1	MNC	IO.naive	anti-CMV
CASSPGQLNTEAFF	2.44875677836995e-56	1.6159851279481e-55	3.32506098437233	46	954604	461	1411488	TRBV20	TRBD1	TRBJ1-6	TU23	CR/PR	Tumor	antiPD1	MNC	IO.naive	anti-MAA
CASSPGQRNEKLFF	0	0	3.32450203855119	168	1924987	1683	1641662			TRBJ2-1	4158	SD/PD	Tumor	antiPD1+antiCTLA4	MNC	IO.naive	anti-CMV
CASSLIASGGYNEQFF	0.000780312144149743	0.0355302129636183	3.32192809488736	2	13031	20	16375	TRBV05-06	TRBD01-01	TRBJ02-01	Pt71	SD/PD	Tumor	antiPD1	MNC	Prior.IO	anti-EBV
CSASEGPGGGYTF	0.00350065827796425	0.0349910658151679	3.32192809488736	6	75672	60	244654	TRBV10-03	TRBD01-01	TRBJ01-06	Pt59	SD/PD	Tumor	antiPD1	MNC	Prior.IO	anti-EBV
CAISGEGNTEAFF	0.000507544470879472	0.0106377880116874	3.32192809488736	1	97277	10	60809	TRBV09-01	TRBD01-01	TRBJ01-05	Pt18	CR/PR	Tumor	antiPD1	MNC	Prior.IO	anti-CMV
CASSYGTGRQETQYF	2.96790785229681e-187	3.10420233306752e-186	3.31787747442328	107	2354818	1067	2500655	TRBV2-1	TRBD1-1	TRBJ2-2	4107	CR/PR	Tumor	antiPD1+antiCTLA4	MNC	IO.naive	anti-EBV
CASSRTTGLNEKLFF	3.9473329440465e-118	3.12497191403681e-117	3.3103645629207	238	65282	2361	172412		TRBD1-1	TRBJ1-6	4062	CR/PR	Tumor	antiPD1+antiCTLA4	MNC	IO.naive	anti-CMV
CASSPLVQGASGNTIYF	1.28670913122825e-64	1.05424627307886e-63	3.30225811474723	96	1069166	947	2363748	TRBV9-1	TRBD1-1	TRBJ1-3	TU15	CR/PR	Tumor	antiPD1	MNC	IO.naive	anti-MAA
CASSPLLGLENEQFF	2.73907117512646e-10	6.89293215723128e-08	3.29768054864069	6	47549	59	56229	TRBV05-01	TRBD02-01	TRBJ02-01	Pt52	SD/PD	Tumor	antiPD1	MNC	IO.naive	anti-EBV
CASSHPGTGGSSSYNEQFF	4.82325394344428e-79	2.85757259179728e-78	3.27656756148749	42	2921459	407	2826039		TRBD2-1	TRBJ1-4	4033	SD/PD	Tumor	antiCTLA4+antiPD1	MNC	IO.naive	anti-MAA
CSAPQTGVGQPQHF	0.00128955589312619	0.0309084031527071	3.27301849440642	3	68249	29	121472	TRBV05-01	unresolved	TRBJ01-01	Pt82	SD/PD	Tumor	antiPD1	MNC	IO.naive	anti-MAA
CASSLADRATEAFF	8.67277477956794e-50	5.13267774321049e-49	3.27070277153219	43	954607	415	1411534	TRBV27-1	TRBD1	TRBJ1-4	TU23	CR/PR	Tumor	antiPD1	MNC	IO.naive	anti-MAA
CASSFMGLGEKLFF	1.84054351657433e-46	1.19394734653596e-45	3.26449981483829	41	1063220	394	1589655	TRBV10-3	TRBD2-1	TRBJ2-1	TU22	CR/PR	Tumor	antiPD1	MNC	IO.naive	anti-MAA
CASSPFEQGLMDYGYTF	2.55386120474655e-07	2.72533474277953e-05	3.24792751344359	2	14191	19	7782	TRBV06-05	TRBD01-01	TRBJ01-06	Pt26	SD/PD	Tumor	antiPD1	MNC	IO.naive	anti-MAA
CASSLGVYSTDTQYF	1.04703175388588e-60	1.33391845445061e-58	3.24100809950379	33	89852	312	86116	TRBV11-03	TRBD02-01	TRBJ02-01	Pt11	SD/PD	Tumor	antiPD1	MNC	Prior.IO	anti-EBV
CASSLGAGGSTDTQYF	0	0	3.22895773873857	1245	1764877	11673	477672	TRBV5-1	TRBD1	TRBJ2-1	TU19	CR/PR	Tumor	antiPD1	MNC	IO.naive	anti-EBV
CASSYHTQSTRLSTEAFF	5.22124761119971e-07	3.95011114730946e-05	3.22239242133645	3	51360	28	45157	TRBV07-02	TRBD01-01	TRBJ02-01	Pt47	SD/PD	Tumor	antiPD1	MNC	IO.naive	anti-MAA
CASSPGTGLGYEQYF	0.000147830765604323	0.0029309056137205	3.22239242133645	6	68149	56	154553	TRBV19-01	TRBD01-01	TRBJ01-02	Pt23	SD/PD	Tumor	antiPD1	MNC	Prior.IO	anti-MAA
CASSIDQNTEAFF	0	0	3.20320417451023	519	2464464	4780	2056381		TRBD1-1	TRBJ1-2	4085	CR/PR	Tumor	antiPD1+antiCTLA4	MNC	IO.naive	anti-CMV
CASSIFSAGEQFF	1.80776744519991e-14	1.83236493666738e-12	3.20163386116965	5	97273	46	60773	TRBV07-06	TRBD01-01	TRBJ01-05	Pt18	CR/PR	Tumor	antiPD1	MNC	Prior.IO	anti-IAV
CASSSLAGDGNEQFF	1.23712811681097e-242	3.80513546553498e-241	3.20132330363086	202	2011969	1858	2666347		TRBD1-1	TRBJ1-2	4036	CR/PR	Tumor	antiPD1+antiCTLA4	MNC	IO.naive	anti-EBV
CASSTEQGLGGDTQYF	1.00427987286635e-31	1.8020916189287e-30	3.1963972128035	12	2161857	110	1403577	TRBV20	TRBD1-1	TRBJ2-1	TU21	SD/PD	Tumor	antiPD1	MNC	IO.naive	anti-EBV
CASSVALGVSTDTQYF	5.75747647992411e-11	1.28629657887162e-10	3.18762700317577	9	1272872	82	1809365	TRBV12	TRBD1-1	TRBJ1-1	TU17	CR/PR	Tumor	antiPD1	MNC	IO.naive	anti-EBV
CASSRGPLSYNEQFF	3.31340112011039e-05	5.42875474161928e-05	3.16992500144231	4	954646	36	1411913	TRBV27-1	TRBD2-1	TRBJ1-2	TU23	CR/PR	Tumor	antiPD1	MNC	IO.naive	anti-MAA
CASSLQATNEKLFF	8.39536340951215e-22	1.15352293246697e-19	3.16992500144231	8	97270	72	60747	TRBV07-02	TRBD02-01	TRBJ02-01	Pt18	CR/PR	Tumor	antiPD1	MNC	Prior.IO	anti-CMV
CATSRGQDRVTEAFF	0.00120595755715482	0.0223246574128391	3.16992500144231	1	97277	9	60810	TRBV05-01	TRBD01-01	TRBJ01-05	Pt18	CR/PR	Tumor	antiPD1	MNC	Prior.IO	anti-MAA
CSVEGTENTGELFF	1.02795954722122e-06	1.33989209948145e-05	3.16262020081908	44	30088	394	131168	TRBV13-01	TRBD01-01	TRBJ02-06	Pt44	CR/PR	Tumor	antiPD1	MNC	Prior.IO	anti-EBV
CSVEGVENEQFF	3.81523320776815e-175	3.2071804152801e-174	3.16227142889888	84	2414244	752	1870252			TRBJ1-5	4043	SD/PD	Tumor	antiCTLA4+antiPD1	MNC	IO.naive	anti-EBV
CASSEASPGTGVRRLSEQFF	3.91096468129118e-86	2.17603217541247e-85	3.15863183191095	57	2354868	509	2501213		TRBD1-1	TRBJ1-4	4107	CR/PR	Tumor	antiPD1+antiCTLA4	MNC	IO.naive	anti-MAA
CASTFRGLGEKLFF	3.76284928510727e-56	2.37029402167477e-55	3.15650448567999	48	2012123	428	2667777		TRBD1-1	TRBJ1-6	4036	CR/PR	Tumor	antiPD1+antiCTLA4	MNC	IO.naive	anti-MAA
CASSSRSGGEQYF	9.59810749747136e-09	2.05122675596078e-08	3.14684138832927	14	1069248	124	2364571	TRBV15-1	TRBD1-1	TRBJ2-5	TU15	CR/PR	Tumor	antiPD1	MNC	IO.naive	anti-IAV
CATSRAGVGQPQHF	1.25138248433326e-30	5.20262267861551e-30	3.13750352374994	30	954620	264	1411685	TRBV6-5	TRBD2-1	TRBJ2-1	TU23	CR/PR	Tumor	antiPD1	MNC	IO.naive	anti-MAA
CASSLLAGDTDTQYF	5.38416273352032e-210	3.40621508497185e-209	3.13509331493497	354	1239977	3110	2570296		TRBD1-1	TRBJ1-5	4154	CR/PR	Tumor	antiPD1+antiCTLA4	MNC	IO.naive	anti-EBV
CASSSLGGLSNQPQHF	8.08587295617735e-45	4.18319077903682e-44	3.13245029602365	39	2012132	342	2667863			TRBJ2-3	4036	CR/PR	Tumor	antiPD1+antiCTLA4	MNC	IO.naive	anti-EBV
CASSPDALDTEAFF	1.03749911649775e-78	6.07286141507695e-78	3.11660918690986	49	2921452	425	2826021	TRBV11-3	TRBD1-1	TRBJ1-6	4033	SD/PD	Tumor	antiCTLA4+antiPD1	MNC	IO.naive	anti-MAA
CASSYLMSASDSYYEQYF	3.16789974605141e-221	2.76105090723709e-219	3.1160673974408	94	2161775	815	1402872	TRBV4-2	TRBD2-1	TRBJ1-2	TU21	SD/PD	Tumor	antiPD1	MNC	IO.naive	anti-MAA
CASSLGTGANEKLFF	0	0	3.11566155205775	301	1727091	2609	2164737	TRBV5-1		TRBJ1-6	4067	SD/PD	Tumor	antiPD1+antiCTLA4	MNC	IO.naive	anti-CMV
CASSLAGTLAHEQFF	0.00904784096112277	0.0403305996608934	3.10852445677817	16	15368	138	281614	TRBV29-01	TRBD01-01	TRBJ01-05	Pt30	CR/PR	Tumor	antiPD1	MNC	Prior.IO	anti-MAA
CATSRPSTSGRLETQYF	4.50303096273586e-121	3.2276136635845e-120	3.10630890214634	85	2354840	732	2500990		TRBD1-1	TRBJ2-3	4107	CR/PR	Tumor	antiPD1+antiCTLA4	MNC	IO.naive	anti-MAA
CASSKDTGTNEKLFF	1.73588444623222e-24	5.75596814836941e-24	3.09310940439148	15	2557954	128	2462308		TRBD1-1	TRBJ1-4	4151	SD/PD	Tumor	antiCTLA4+antiPD1	MNC	IO.naive	anti-CMV
CASSLRQGGQETQYF	5.94209798721507e-19	1.7458849739821e-18	3.09192248944104	19	954631	162	1411787	TRBV14-1	TRBD1	TRBJ1-6	TU23	CR/PR	Tumor	antiPD1	MNC	IO.naive	anti-EBV
CASSFAGKGQPQHF	2.67678688240071e-215	3.28087257072628e-214	3.0860477405573	120	2464863	1019	2060142	TRBV11-3		TRBJ1-2	4085	CR/PR	Tumor	antiPD1+antiCTLA4	MNC	IO.naive	anti-MAA
CASSAPPIQSRNQPQHF	1.07368193182136e-05	1.92326644590458e-05	3.07800251200127	9	1069253	76	2364619	TRBV6	TRBD1	TRBJ1-2	TU15	CR/PR	Tumor	antiPD1	MNC	IO.naive	anti-MAA
CASSSGTGVADTQYF	1.96109892735017e-15	5.45457541865261e-15	3.05889368905357	15	1272866	125	1809322	TRBV29-1	TRBD1-1	TRBJ1-2	TU17	CR/PR	Tumor	antiPD1	MNC	IO.naive	anti-EBV
CASSHEALSSYEQYF	1.10326357814214e-232	8.29917676691999e-232	3.05478476567636	436	1239895	3623	2569783			TRBJ1-1	4154	CR/PR	Tumor	antiPD1+antiCTLA4	MNC	IO.naive	anti-MAA
CASSYSNLGQPQHF	7.24454757077542e-07	2.56200034534959e-05	3.03952836418664	9	104461	74	192986	TRBV05-01	TRBD01-01	TRBJ01-01	Pt34	CR/PR	Tumor	antiPD1	MNC	IO.naive	anti-MAA
CASSINPGDRDHKNIQYF	3.30412051601471e-139	2.68404723250928e-138	3.03897123151283	105	2354820	863	2500859	TRBV6-8	TRBD1-1	TRBJ1-2	4107	CR/PR	Tumor	antiPD1+antiCTLA4	MNC	IO.naive	anti-MAA
CASSHPAANEKLFF	1.60115655959262e-08	3.20159511175941e-07	3.03562390973072	5	89880	41	86387	TRBV05-01	TRBD02-01	TRBJ01-06	Pt11	SD/PD	Tumor	antiPD1	MNC	Prior.IO	anti-CMV
CASSPFQGGEQYF	4.05973506560549e-130	3.85674831232522e-129	3.02203317158244	398	65122	3233	171540		TRBD1-1	TRBJ2-1	4062	CR/PR	Tumor	antiPD1+antiCTLA4	MNC	IO.naive	anti-MAA
CASSFLSDRGRGNEQFF	0	0	3.01821817969784	541	2464442	4383	2056778		TRBD1-1	TRBJ2-2	4085	CR/PR	Tumor	antiPD1+antiCTLA4	MNC	IO.naive	anti-MAA
CASSQEGRLAGGPRNEQFF	3.92753404986208e-48	1.0509598788688e-46	3.0081739314457	22	2161847	177	1403510	TRBV21-1	TRBD2-1	TRBJ2-1	TU21	SD/PD	Tumor	antiPD1	MNC	IO.naive	anti-MAA
CASSQYHGGGGETQYF	0	0	2.99031744660266	299	1646359	2376	1230523	TRBV24	TRBD1-1	TRBJ2-7	TU24	SD/PD	Tumor	antiPD1	MNC	IO.naive	anti-EBV
CASSPLTGWAGELFF	6.44588314676781e-59	1.55689701564104e-58	2.98926218829735	118	1240213	937	2572469			TRBJ1-5	4154	CR/PR	Tumor	antiPD1+antiCTLA4	MNC	IO.naive	anti-EBV
CSVDPLNTEAFF	5.89426088657173e-72	3.20368867383977e-71	2.9857861407803	51	2921450	404	2826042			TRBJ1-5	4033	SD/PD	Tumor	antiCTLA4+antiPD1	MNC	IO.naive	anti-EBV
CASSLDSSNQPQHF	1.52169041178962e-65	6.18330393914512e-65	2.97542197727933	37	2414291	291	1870713	TRBV11-3	TRBD1-1	TRBJ1-1	4043	SD/PD	Tumor	antiCTLA4+antiPD1	MNC	IO.naive	anti-CMV
CASSEAGVGQPQHF	2.26516758637641e-60	1.77721646599098e-59	2.96593816392637	75	1063186	586	1589463	TRBV3	TRBD1-1	TRBJ2-4	TU22	CR/PR	Tumor	antiPD1	MNC	IO.naive	anti-MAA
CASSPTLGATNEKLFF	3.02045327019791e-87	2.8448623264998e-86	2.96466692688772	93	2012078	726	2667479	TRBV28-1	TRBD2-1	TRBJ1-1	4036	CR/PR	Tumor	antiPD1+antiCTLA4	MNC	IO.naive	anti-CMV
CASRDSYGGAHEQFF	1.30579915479726e-34	2.78352853164283e-32	2.9636842915098	176	75502	1373	243341	TRBV20	TRBD01-01	TRBJ02-01	Pt59	SD/PD	Tumor	antiPD1	MNC	Prior.IO	anti-EBV
CASSAPLGSERSTDTQYF	1.2158181810581e-78	4.33712918389147e-78	2.95977015521147	50	1925105	389	1642956	TRBV18-1	TRBD1-1	TRBJ1-1	4158	SD/PD	Tumor	antiPD1+antiCTLA4	MNC	IO.naive	anti-MAA
YASSLTGGTEAFF	5.7512684863188e-16	1.50750626036199e-15	2.95419631038688	16	2012155	124	2668081	TRBV5-1	TRBD1-1	TRBJ2-7	4036	CR/PR	Tumor	antiPD1+antiCTLA4	MNC	IO.naive	anti-MAA
CASSLGETWIQNTEAFF	6.75988430349461e-24	2.27272967573512e-23	2.94110631094643	25	2012146	192	2668013		TRBD1-1	TRBJ1-1	4036	CR/PR	Tumor	antiPD1+antiCTLA4	MNC	IO.naive	anti-MAA
CASSVGLAGRGDTQYF	4.75401877776975e-75	1.84740564096645e-73	2.94029375387573	37	2161832	284	1403403	TRBV5-4	TRBD1-1	TRBJ2-3	TU21	SD/PD	Tumor	antiPD1	MNC	IO.naive	anti-EBV
CASSLVRRGGRNQPQHF	0	0	2.92893463446179	4109	2028073	31292	2837071			TRBJ2-4	4030	CR/PR	Tumor	antiCTLA4+antiPD1	MNC	IO.naive	anti-MAA
CASSAGMGQPQHF	4.27626205530212e-28	2.58286228140248e-25	2.92764915577532	46	68206	350	121151	TRBV05-04	TRBD01-01	TRBJ01-03	Pt82	SD/PD	Tumor	antiPD1	MNC	IO.naive	anti-MAA
CASSPGGLPGGTQYF	4.62556139018192e-17	1.25505411393151e-16	2.91753783980803	18	2012153	136	2668069	TRBV19-1		TRBJ2-5	4036	CR/PR	Tumor	antiPD1+antiCTLA4	MNC	IO.naive	anti-MAA
CASSLEVAGVEQFF	2.40705325931364e-09	4.80414629824391e-07	2.90689059560852	8	47547	60	56228	TRBV09-01	TRBD01-01	TRBJ02-03	Pt52	SD/PD	Tumor	antiPD1	MNC	IO.naive	anti-MAA
CASKTPIGDLWGQRPDF	4.87961327296336e-09	2.24852874458833e-08	2.90689059560852	4	2161865	30	1403657	TRBV14-1	TRBD1	TRBJ1-1	TU21	SD/PD	Tumor	antiPD1	MNC	IO.naive	anti-MAA
CASSSTGGGVDTQYF	4.87961327296336e-09	2.24852874458833e-08	2.90689059560852	4	2161865	30	1403657	TRBV2-1	TRBD1-1	TRBJ1-1	TU21	SD/PD	Tumor	antiPD1	MNC	IO.naive	anti-EBV
CASSLVGTSNEKLFF	0.00108683444436485	0.0107454429876338	2.90689059560852	2	89883	15	86413	TRBV11-02	TRBD01-01	TRBJ01-01	Pt11	SD/PD	Tumor	antiPD1	MNC	Prior.IO	anti-CMV
CASQGGTEAFF	3.80326003881956e-05	0.00303015485216487	2.90689059560852	4	47551	30	56258	TRBV28-01	TRBD01-01	TRBJ01-02	Pt52	SD/PD	Tumor	antiPD1	MNC	IO.naive	anti-MAA
CASSPYATNEKLFF	1.29071016531862e-18	1.24205405656292e-17	2.89616418901546	9	2161860	67	1403620	TRBV13-1	TRBD1-1	TRBJ1-1	TU21	SD/PD	Tumor	antiPD1	MNC	IO.naive	anti-CMV
CASSAPRSGSSGANVLTF	2.69235525536036e-242	4.26499267087459e-241	2.89232448247385	146	1646512	1084	1231815	TRBV13-1	TRBD1-1	TRBJ1-2	TU24	SD/PD	Tumor	antiPD1	MNC	IO.naive	anti-MAA
CASSLFGGTEAFF	1.21360232012621e-216	1.87592578633509e-213	2.89181156765305	109	97169	809	60010	TRBV10-03	TRBD02-01	TRBJ02-01	Pt18	CR/PR	Tumor	antiPD1	MNC	Prior.IO	anti-MAA
CASSPDRATNEKLFF	3.48908789621025e-06	0.00042072584881802	2.88752527074159	5	47550	37	56251	TRBV20	TRBD02-01	TRBJ01-01	Pt52	SD/PD	Tumor	antiPD1	MNC	IO.naive	anti-CMV
CATRQGQLLYNEQFF	1.18282849824977e-308	5.88804057740275e-308	2.86953802654997	373	2011798	2726	2665479			TRBJ2-1	4036	CR/PR	Tumor	antiPD1+antiCTLA4	MNC	IO.naive	anti-MAA
CASSPGLAGNEQFF	7.39215895826409e-74	3.15152376920659e-71	2.86409252872397	463	75215	3371	241343	TRBV04-01	TRBD01-01	TRBJ01-01	Pt59	SD/PD	Tumor	antiPD1	MNC	Prior.IO	anti-MAA
CASSLGGQPQHF	3.55685778086052e-53	2.15436139742275e-52	2.86192386459703	63	2012108	458	2667747	TRBV6-8	TRBD2-1	TRBJ1-1	4036	CR/PR	Tumor	antiPD1+antiCTLA4	MNC	IO.naive	anti-MAA
CASSFQGLGTEAFF	1.05374290268802e-10	2.0460174693859e-08	2.85982234195174	27	7804	196	17573	TRBV19-01	TRBD01-01	TRBJ02-01	Pt10	SD/PD	Tumor	antiPD1	MNC	Prior.IO	anti-MAA
CASSWTVDNEKLFF	0.00517095710264612	0.0285931329763286	2.85798099512757	12	15372	87	281665	TRBV12	TRBD02-01	TRBJ02-02	Pt30	CR/PR	Tumor	antiPD1	MNC	Prior.IO	anti-CMV
CASSLGPLTSYEQYF	7.06954061844492e-22	1.80066228095328e-21	2.8550516640889	17	2921484	123	2826323			TRBJ1-4	4033	SD/PD	Tumor	antiCTLA4+antiPD1	MNC	IO.naive	anti-MAA
CASSATSGGFPSYNEQFF	1.69371233051717e-107	8.15631301064693e-107	2.84680014577219	67	1843883	482	1377101			TRBJ1-1	4092	SD/PD	Tumor	antiCTLA4+antiPD1	MNC	IO.naive	anti-MAA
CSATSGPGDGYTF	6.20034706056767e-07	1.81262717496367e-05	2.84482962747627	38	75640	273	244441	TRBV19-01	TRBD01-01	TRBJ01-05	Pt59	SD/PD	Tumor	antiPD1	MNC	Prior.IO	anti-EBV
CASSLRQSSSTDTQYF	3.27307759322175e-255	4.78819576943891e-254	2.84445002083261	181	2464802	1300	2059861		TRBD1-1	TRBJ1-6	4085	CR/PR	Tumor	antiPD1+antiCTLA4	MNC	IO.naive	anti-EBV
CASSPGWVAQPQHF	3.07753691128782e-25	8.56434557598383e-25	2.83794324189103	20	2921481	143	2826303	TRBV11-3		TRBJ1-1	4033	SD/PD	Tumor	antiCTLA4+antiPD1	MNC	IO.naive	anti-MAA
CASSLGASGAWGNEQFF	1.34528126235142e-09	2.99294732034212e-09	2.83289001416474	24	1069238	171	2364524	TRBV19-1	TRBD1-1	TRBJ1-1	TU15	CR/PR	Tumor	antiPD1	MNC	IO.naive	anti-MAA
CASSVGWSTSTDTQYF	1.02036932721048e-28	2.8680969439584e-28	2.83094174237522	26	2354899	185	2501537	TRBV19-1	TRBD1-1	TRBJ2-1	4107	CR/PR	Tumor	antiPD1+antiCTLA4	MNC	IO.naive	anti-EBV
CASTPGDRMNTEAFF	3.21170891759254e-81	1.90323491412891e-80	2.82597060022495	11	508136	78	34020	TRBV6-8	TRBD1-1	TRBJ1-2	4118	SD/PD	Tumor	antiPD1+antiCTLA4	MNC	IO.naive	anti-MAA
CSTTGGWGEKLFF	6.23485345884622e-304	1.17812751816115e-302	2.80827471491049	224	2464759	1569	2059592		TRBD1-1	TRBJ1-5	4085	CR/PR	Tumor	antiPD1+antiCTLA4	MNC	IO.naive	anti-EBV
CASSLDTVLATEAFF	2.06847513022533e-116	9.90202641167033e-116	2.8073549220576	87	1925068	609	1642736		TRBD1-1	TRBJ1-3	4158	SD/PD	Tumor	antiPD1+antiCTLA4	MNC	IO.naive	anti-MAA
CASSLAPGQPQHF	6.66884214348041e-07	5.73026436032391e-05	2.8073549220576	4	24648	28	19534	TRBV07-09	unresolved	TRBJ02-07	Pt48	CR/PR	Tumor	antiPD1	MNC	IO.naive	anti-MAA
CASSLPPLAGQPQHF	0.00447326748514199	0.0307427500694562	2.8073549220576	2	18827	14	20080	TRBV19-01	TRBD02-01	TRBJ01-05	Pt05	SD/PD	Tumor	antiPD1	MNC	Prior.IO	anti-MAA
CASSLTAVLNTEAFF	0.00197902155773015	0.0181200351661576	2.8073549220576	2	89883	14	86414	TRBV18-01	unresolved	TRBJ02-01	Pt11	SD/PD	Tumor	antiPD1	MNC	Prior.IO	anti-MAA
CASSVGLAGPHRNEQFF	0.00197902155773015	0.0181200351661576	2.8073549220576	2	89883	14	86414	TRBV05-08	TRBD01-01	TRBJ01-01	Pt11	SD/PD	Tumor	antiPD1	MNC	Prior.IO	anti-MAA
CASSFGTLGLSTDTQYF	6.3608919721637e-05	0.00155852708082468	2.8073549220576	8	104462	56	193004	TRBV02-01	TRBD01-01	TRBJ01-01	Pt34	CR/PR	Tumor	antiPD1	MNC	IO.naive	anti-MAA
CASSPTQGASQPQHF	0.000141655661816293	0.000220523408665365	2.8073549220576	5	1272876	35	1809412	TRBV24	TRBD1	TRBJ1-1	TU17	CR/PR	Tumor	antiPD1	MNC	IO.naive	anti-EBV
CASSYGSLNTEAFF	3.74017972981505e-119	3.07680325746609e-118	2.80334743325608	103	2921398	719	2825727		TRBD1-1	TRBJ1-2	4033	SD/PD	Tumor	antiCTLA4+antiPD1	MNC	IO.naive	anti-CMV
CASSAWTGGDQPQHF	0	0	2.79728060891086	349	1646309	2426	1230473	TRBV28-1	TRBD1	TRBJ1-5	TU24	SD/PD	Tumor	antiPD1	MNC	IO.naive	anti-EBV
CASSGWLGGRVTEAFF	1.68150035749179e-35	5.6088402335514e-35	2.79354912253257	30	2921471	208	2826238			TRBJ1-1	4033	SD/PD	Tumor	antiCTLA4+antiPD1	MNC	IO.naive	anti-MAA
CASSLGLAGEGETQYF	2.37625366504637e-56	8.75633199859554e-56	2.79099147584872	38	2414290	263	1870741	TRBV19-1	TRBD2-1	TRBJ1-1	4043	SD/PD	Tumor	antiCTLA4+antiPD1	MNC	IO.naive	anti-EBV
CASSLGSGGRRQETQYF	2.17391138872516e-54	9.46954245357026e-54	2.78970705623818	47	2921454	325	2826121	TRBV6-8		TRBJ2-1	4033	SD/PD	Tumor	antiCTLA4+antiPD1	MNC	IO.naive	anti-MAA
CASSILGTGVNTEAFF	0	0	2.78706351806453	358	1924797	2471	1640874			TRBJ1-1	4158	SD/PD	Tumor	antiPD1+antiCTLA4	MNC	IO.naive	anti-MAA
CASSLGGLGWGYTF	2.56379595887385e-162	2.62935588410791e-159	2.78518610269651	356	104114	2454	190606	TRBV04-01	TRBD01-01	TRBJ01-02	Pt34	CR/PR	Tumor	antiPD1	MNC	IO.naive	anti-MAA
CASSLWTGEKLFF	4.37533858675607e-10	9.9379549809736e-10	2.78427130894456	27	1069235	186	2364509	TRBV27-1	TRBD1-1	TRBJ1-2	TU15	CR/PR	Tumor	antiPD1	MNC	IO.naive	anti-CMV
CASSRGGPGQPQHF	1.15764228838439e-17	3.51284556475262e-17	2.78135971352466	24	1272857	165	1809282	TRBV11-2	TRBD1	TRBJ1-5	TU17	CR/PR	Tumor	antiPD1	MNC	IO.naive	anti-MAA
CASSYPGGSNTEAFF	4.32385865942838e-14	1.06843639682458e-13	2.77610398807316	20	954630	137	1411812	TRBV3	TRBD1	TRBJ2-7	TU23	CR/PR	Tumor	antiPD1	MNC	IO.naive	anti-MAA
CSARGGGYGYTF	4.47266941546987e-57	1.2445688808264e-56	2.77430495599071	82	2032100	561	2867802		TRBD2-1	TRBJ2-3	4030	CR/PR	Tumor	antiCTLA4+antiPD1	MNC	IO.naive	anti-EBV
CASSLWEEVNEKLFF	0	0	2.77264114324853	3407	2351518	23282	2478440		TRBD1-1	TRBJ1-4	4107	CR/PR	Tumor	antiPD1+antiCTLA4	MNC	IO.naive	anti-CMV
CASSLGTLNEKLFF	4.42523592981997e-07	7.5660741141556e-06	2.77258950389693	6	18823	41	20053	TRBV05-01	TRBD01-01	TRBJ02-03	Pt05	SD/PD	Tumor	antiPD1	MNC	Prior.IO	anti-CMV
CSVDIGMNTEAFF	2.15895706494148e-61	1.09722995722692e-58	2.77238250267111	680	55597	4646	201312	TRBV04-01	TRBD01-01	TRBJ01-03	Pt70	SD/PD	Tumor	antiPD1	MNC	IO.naive	anti-EBV
CASSQGILSQPQHF	3.23767139446335e-29	1.24515106680327e-28	2.76329974197967	38	2012133	258	2667947			TRBJ1-1	4036	CR/PR	Tumor	antiPD1+antiCTLA4	MNC	IO.naive	anti-MAA
CASSPRDREALNTEAFF	1.76130080363764e-138	8.02134582861481e-138	2.75056319756693	396	1239935	2665	2570741	TRBV18-1		TRBJ1-1	4154	CR/PR	Tumor	antiPD1+antiCTLA4	MNC	IO.naive	anti-MAA
CASSIFGQGAVLQPQHF	3.02303917383269e-55	8.24548888814031e-55	2.73870273470226	83	2032099	554	2867809			TRBJ1-2	4030	CR/PR	Tumor	antiCTLA4+antiPD1	MNC	IO.naive	anti-MAA
CASSPGTSGSSYNEQFF	0	0	2.73542999525498	188	1765934	1252	488093	TRBV20	TRBD1-1	TRBJ2-6	TU19	CR/PR	Tumor	antiPD1	MNC	IO.naive	anti-MAA
CASSPLAGGATDTQYF	6.75897111925993e-66	5.68498206429278e-65	2.73365286012537	109	1063152	725	1589324	TRBV4-3	TRBD1-1	TRBJ2-1	TU22	CR/PR	Tumor	antiPD1	MNC	IO.naive	anti-EBV
CASSPNYPTFMDADTQYF	4.26101022916638e-07	7.77833151603039e-07	2.72246602447109	10	954640	66	1411883	TRBV23-1	TRBD1-1	TRBJ1-4	TU23	CR/PR	Tumor	antiPD1	MNC	IO.naive	anti-MAA
CASSIGQGRLNTEAFF	0.00576223357601893	0.0312994051061028	2.72246602447109	10	15374	66	281686	TRBV06-01	TRBD01-01	TRBJ01-01	Pt30	CR/PR	Tumor	antiPD1	MNC	Prior.IO	anti-MAA
CASSYGGKPLHF	0.000682317983665687	0.0118060685548183	2.72246602447109	5	22459	33	34645	TRBV06-01	TRBD01-01	TRBJ01-01	Pt37	SD/PD	Tumor	antiPD1	MNC	IO.naive	anti-MAA
CASSSPGDRAYEQYF	0	0	2.71874431049035	247	2161622	1626	1402061	TRBV20	TRBD1-1	TRBJ1-1	TU21	SD/PD	Tumor	antiPD1	MNC	IO.naive	anti-EBV
CASSLSRAGASYNEQFF	5.14162853152705e-25	1.84278626032963e-24	2.71699089440494	40	954610	263	1411686	TRBV27-1	TRBD1	TRBJ1-1	TU23	CR/PR	Tumor	antiPD1	MNC	IO.naive	anti-MAA
CASRYSANEKLFF	0	0	2.71082345099399	607	2464376	3974	2057187		TRBD1-1	TRBJ1-1	4085	CR/PR	Tumor	antiPD1+antiCTLA4	MNC	IO.naive	anti-CMV
CASSPEQGLSNQPQHF	1.2078106151044e-11	2.66544304465585e-11	2.70781924850669	15	2012156	98	2668107			TRBJ1-1	4036	CR/PR	Tumor	antiPD1+antiCTLA4	MNC	IO.naive	anti-EBV
CSVVDRGYGYTF	5.49046136594135e-10	1.29283105710481e-09	2.70781924850669	15	1063246	98	1589951	TRBV10-3	TRBD1-1	TRBJ1-4	TU22	CR/PR	Tumor	antiPD1	MNC	IO.naive	anti-EBV
CASSLEGTGNEKLFF	1.80965622938605e-39	6.42348821946797e-39	2.70343597060101	37	2921464	241	2826205		TRBD1-1	TRBJ1-3	4033	SD/PD	Tumor	antiCTLA4+antiPD1	MNC	IO.naive	anti-CMV
CASSPLSIGLAGVRTYEQYF	0.0035801374940851	0.0298948185133435	2.70043971814109	2	89883	13	86415	TRBV05-01	TRBD01-01	TRBJ01-05	Pt11	SD/PD	Tumor	antiPD1	MNC	Prior.IO	anti-MAA
CASSVRSSYEQYF	6.61237226511824e-05	0.00329296138802888	2.70043971814109	2	14191	13	7788	TRBV19-01	TRBD02-01	TRBJ01-03	Pt26	SD/PD	Tumor	antiPD1	MNC	IO.naive	anti-IAV
CASSSRNSYEQYF	0	0	2.69992184973916	1286	2920215	8356	2818090	TRBV11-3	TRBD2-1	TRBJ1-1	4033	SD/PD	Tumor	antiCTLA4+antiPD1	MNC	IO.naive	anti-IAV
CASSLAGGPSTDTQYF	1.97884636675204e-40	8.92762553721255e-40	2.69458699189565	38	2557931	246	2462190	TRBV14-1	TRBD1-1	TRBJ1-4	4151	SD/PD	Tumor	antiCTLA4+antiPD1	MNC	IO.naive	anti-EBV
CASSPTGLGQPQHF	6.91263658512433e-34	2.16530788662571e-33	2.68805599368526	36	2354889	232	2501490			TRBJ1-5	4107	CR/PR	Tumor	antiPD1+antiCTLA4	MNC	IO.naive	anti-MAA
CASNILPGGYNEQFF	0.014373994658522	0.0180181059804009	2.68438967648749	591	107695	3799	772889		TRBD2-1	TRBJ2-1	4009	SD/PD	Tumor	antiCTLA4+antiPD1	MNC	IO.naive	anti-EBV
CASSLTGGGGTDTQYF	4.37803111367395e-09	2.03895937591792e-08	2.67807190511264	5	2161864	32	1403655	TRBV18-1	TRBD1-1	TRBJ2-2	TU21	SD/PD	Tumor	antiPD1	MNC	IO.naive	anti-EBV
CASSPALDSLGGELFF	2.52748526796337e-07	8.1167099338005e-06	2.67340046538874	58	75620	370	244344	TRBV11-02	TRBD01-01	TRBJ01-01	Pt59	SD/PD	Tumor	antiPD1	MNC	Prior.IO	anti-MAA
CASSLALTGRENEQFF	9.72011986233614e-19	3.01612872616197e-18	2.66413271415476	65	1069197	412	2364283	TRBV15-1	TRBD1-1	TRBJ1-1	TU15	CR/PR	Tumor	antiPD1	MNC	IO.naive	anti-MAA
CASSLERGEGETQYF	0.00230557481075047	0.0310538866160931	2.66296501272243	6	104464	38	193022	TRBV04-01	TRBD01-01	TRBJ01-01	Pt34	CR/PR	Tumor	antiPD1	MNC	IO.naive	anti-EBV
CASSYGRGRDTEAFF	1.73296646116131e-10	4.01007256200467e-10	2.65207669657969	35	1069227	220	2364475	TRBV30-1	TRBD2-1	TRBJ2-1	TU15	CR/PR	Tumor	antiPD1	MNC	IO.naive	anti-MAA
CASSIGALLPYEQYF	1.4801232197937e-71	9.12294130018299e-71	2.65025396097288	54	1646604	339	1232560	TRBV20	TRBD1-1	TRBJ1-5	TU24	SD/PD	Tumor	antiPD1	MNC	IO.naive	anti-MAA
CASSLEDGRLNEKLFF	3.86685774904496e-44	1.47121853420695e-43	2.64909283814087	44	2921457	276	2826170	TRBV28-1	TRBD1-1	TRBJ1-1	4033	SD/PD	Tumor	antiCTLA4+antiPD1	MNC	IO.naive	anti-CMV
CASSLMRGDSNQPQHF	1.44011389817953e-25	5.07585355159608e-25	2.64689024986436	38	2012133	238	2667967	TRBV15-1	TRBD1-1	TRBJ1-6	4036	CR/PR	Tumor	antiPD1+antiCTLA4	MNC	IO.naive	anti-EBV
CASSLASLGWLQETQYF	3.34795012210397e-19	3.37060126979477e-18	2.64385618977472	12	2161857	75	1403612	TRBV2-1	TRBD2-1	TRBJ1-2	TU21	SD/PD	Tumor	antiPD1	MNC	IO.naive	anti-MAA
CSARASGVGYTF	1.17685037402113e-41	5.8206782946246e-41	2.64024493622235	64	2012107	399	2667806	TRBV5-1		TRBJ1-1	4036	CR/PR	Tumor	antiPD1+antiCTLA4	MNC	IO.naive	anti-EBV
CASSVEQHNEKLFF	0	0	2.63857037652167	700	2011471	4359	2663846		TRBD1-1	TRBJ2-1	4036	CR/PR	Tumor	antiPD1+antiCTLA4	MNC	IO.naive	anti-CMV
CASSILAGGTDTQYF	0.00275103034428223	0.0345465015350828	2.63742992061529	9	68146	56	154553	TRBV18-01	TRBD02-01	TRBJ01-02	Pt23	SD/PD	Tumor	antiPD1	MNC	Prior.IO	anti-EBV
CASNRVTGNTEAFF	7.99346248541918e-58	3.62459611769008e-57	2.63699320348137	59	2921442	367	2826079		TRBD2-1	TRBJ1-1	4033	SD/PD	Tumor	antiCTLA4+antiPD1	MNC	IO.naive	anti-CMV
CASSEGSGLNQPQHF	1.27098589228912e-46	3.40044471182616e-46	2.63113268215408	41	1925114	254	1643091	TRBV11-3	TRBD1-1	TRBJ1-2	4158	SD/PD	Tumor	antiPD1+antiCTLA4	MNC	IO.naive	anti-EBV
CASSFRTGNGNQPQHF	4.39825897749414e-20	1.06458852984078e-19	2.62058641045188	20	2921481	123	2826323			TRBJ1-3	4033	SD/PD	Tumor	antiCTLA4+antiPD1	MNC	IO.naive	anti-EBV
CASRSLAGEFNEQFF	3.67068493322916e-14	1.24976025844296e-11	2.61143471208235	18	47537	110	56178	TRBV02-01	TRBD01-01	TRBJ01-01	Pt52	SD/PD	Tumor	antiPD1	MNC	IO.naive	anti-EBV
CASRKTYSTSGRVHEQYF	7.2897125366304e-05	0.000772422249571034	2.61005348168399	19	15365	116	281636	TRBV05-04	TRBD01-01	TRBJ01-02	Pt30	CR/PR	Tumor	antiPD1	MNC	Prior.IO	anti-MAA
CASSLTFGADAFF	2.5174955549569e-19	5.71774153534946e-19	2.59585081686389	22	2354903	133	2501589	TRBV18-1		TRBJ2-3	4107	CR/PR	Tumor	antiPD1+antiCTLA4	MNC	IO.naive	anti-MAA
CASSTLAGGLTDTQYF	1.69664355954065e-05	5.21734997820438e-05	2.58496250072116	3	2161866	18	1403669	TRBV13-1	TRBD1	TRBJ2-1	TU21	SD/PD	Tumor	antiPD1	MNC	IO.naive	anti-EBV
CASSYGSGLGSPLHF	0.000960328902714821	0.0243713721529308	2.58496250072116	7	68245	42	121459	TRBV05-05	TRBD01-01	TRBJ01-01	Pt82	SD/PD	Tumor	antiPD1	MNC	IO.naive	anti-MAA
CASSYGLHQPQHF	0.000398070732768689	0.00869707187529614	2.58496250072116	2	97276	12	60807	TRBV12	TRBD01-01	TRBJ01-02	Pt18	CR/PR	Tumor	antiPD1	MNC	Prior.IO	anti-MAA
CASSSGTGVEKLFF	0	0	2.58466707837122	1628	2556341	9766	2452670		TRBD1-1	TRBJ1-1	4151	SD/PD	Tumor	antiCTLA4+antiPD1	MNC	IO.naive	anti-CMV
CASSGGGGQPQHF	1.00797742748593e-31	5.10923598444066e-31	2.57664723250915	58	1272823	346	1809101	TRBV27-1	TRBD1-1	TRBJ1-2	TU17	CR/PR	Tumor	antiPD1	MNC	IO.naive	anti-MAA
CASSLIARRGRWKHHIF	7.29517765102951e-14	2.11092239610693e-13	2.57568468713315	26	1063235	155	1589894	TRBV4-1	TRBD1-1	TRBJ1-6	TU22	CR/PR	Tumor	antiPD1	MNC	IO.naive	anti-MAA
CASSLAPDRPHEQYF	1.76379289856753e-16	3.85879219048692e-16	2.57074864150146	17	2921484	101	2826345	TRBV15-1	TRBD1-1	TRBJ1-4	4033	SD/PD	Tumor	antiCTLA4+antiPD1	MNC	IO.naive	anti-MAA
CSAWDSSGNTIYF	6.49199130129822e-14	1.59235715841577e-13	2.56634682255381	26	954624	154	1411795	TRBV12	TRBD1	TRBJ2-3	TU23	CR/PR	Tumor	antiPD1	MNC	IO.naive	anti-EBV
CASSPGGLAGGSYNEQFF	9.3215145855369e-08	1.88375168077318e-07	2.55987151975833	29	1069233	171	2364524	TRBV23-1	TRBD1-1	TRBJ1-1	TU15	CR/PR	Tumor	antiPD1	MNC	IO.naive	anti-MAA
CASSQDLRGGRHRGAVF	3.77820984354983e-13	1.05038466939025e-12	2.55581615506164	25	1063236	147	1589902	TRBV19-1	TRBD1-1	TRBJ1-1	TU22	CR/PR	Tumor	antiPD1	MNC	IO.naive	anti-MAA
CASSYPGGRKNEQFF	3.44910560239943e-12	2.14724421226927e-11	2.55458885167764	8	2161861	47	1403640	TRBV20	TRBD1-1	TRBJ1-4	TU21	SD/PD	Tumor	antiPD1	MNC	IO.naive	anti-MAA
CASSSLGLAGVRNNEQFF	3.26945924365539e-50	1.3150330527696e-49	2.55393560510053	47	2464936	276	2060885			TRBJ1-1	4085	CR/PR	Tumor	antiPD1+antiCTLA4	MNC	IO.naive	anti-MAA
CASSIDGTGFFQPQHF	4.06699044369612e-13	5.43223458557291e-13	2.55325364099382	46	1240285	270	2573136		TRBD1-1	TRBJ1-2	4154	CR/PR	Tumor	antiPD1+antiCTLA4	MNC	IO.naive	anti-MAA
CASSLLAGVGDTQYF	1.84848437878442e-14	3.82093332966049e-14	2.55254102302878	15	2921486	88	2826358	TRBV11-3	TRBD1-1	TRBJ2-3	4033	SD/PD	Tumor	antiCTLA4+antiPD1	MNC	IO.naive	anti-EBV
CASSFLGGSGEKLFF	2.02227678114069e-188	2.52041113531873e-187	2.55151601762801	160	1646498	938	1231961	TRBV2-1	TRBD1-1	TRBJ1-2	TU24	SD/PD	Tumor	antiPD1	MNC	IO.naive	anti-EBV
CASSLWGGNGLETQYF	7.80377877466476e-34	2.52688847291339e-33	2.53343220008107	38	2921463	220	2826226	TRBV11-3	TRBD2-1	TRBJ2-2	4033	SD/PD	Tumor	antiCTLA4+antiPD1	MNC	IO.naive	anti-EBV
CASSPTAAFGYEQYF	1.76782591551336e-86	7.61932969586257e-86	2.5320136207722	74	1843876	428	1377155			TRBJ1-2	4092	SD/PD	Tumor	antiCTLA4+antiPD1	MNC	IO.naive	anti-MAA
CASSQGLLGETQYF	0.000415925446410078	0.0120392477459275	2.53051471669878	9	68243	52	121449	TRBV07-02	TRBD02-01	TRBJ02-03	Pt82	SD/PD	Tumor	antiPD1	MNC	IO.naive	anti-MAA
CASSLGVRGLSEKLFF	2.21297907852055e-38	7.74224720718037e-38	2.52356195605701	44	2921457	253	2826193	TRBV6-8	TRBD1-1	TRBJ2-1	4033	SD/PD	Tumor	antiCTLA4+antiPD1	MNC	IO.naive	anti-MAA
CASTNNRGIRVNTEAFF	1.60218595890918e-14	3.98723522138145e-14	2.52356195605701	24	2012147	138	2668067		TRBD2-1	TRBJ1-5	4036	CR/PR	Tumor	antiPD1+antiCTLA4	MNC	IO.naive	anti-MAA
CASSAGFSGTEAFF	1.36771634050356e-14	4.74509330390832e-13	2.51887331026338	67	15317	384	281368	TRBV07-09	TRBD01-01	TRBJ01-05	Pt30	CR/PR	Tumor	antiPD1	MNC	Prior.IO	anti-MAA
CATSDSPARGNESRRGAVF	3.04957206631624e-90	9.62349987394405e-90	2.51784830486262	33	1766089	189	489156	TRBV29-1	TRBD1-1	TRBJ1-1	TU19	CR/PR	Tumor	antiPD1	MNC	IO.naive	anti-MAA
CATSDGTSGLNYYEQYF	2.03008544911346e-231	2.66853261209552e-230	2.51784830486262	231	2464752	1323	2059838			TRBJ2-3	4085	CR/PR	Tumor	antiPD1+antiCTLA4	MNC	IO.naive	anti-MAA
CASSTKIANRAKRPYEQYF	2.49870648491258e-155	2.23053029440731e-154	2.51422798918392	209	2354716	1194	2500528			TRBJ1-2	4107	CR/PR	Tumor	antiPD1+antiCTLA4	MNC	IO.naive	anti-MAA
CASSDPSGPSTDTQYF	1.98918609038377e-05	2.82048774009638e-05	2.51019473231918	33	65487	188	174585		TRBD2-1	TRBJ1-1	4062	CR/PR	Tumor	antiPD1+antiCTLA4	MNC	IO.naive	anti-EBV
CASSEGPTGRGTEAFF	0	0	2.50988633329381	871	2011300	4961	2663244	TRBV15-1	TRBD2-1	TRBJ1-3	4036	CR/PR	Tumor	antiPD1+antiCTLA4	MNC	IO.naive	anti-MAA
CASTTPFGLAATQYF	7.24622331492218e-07	1.12851018838952e-06	2.50057031343078	44	65476	249	174524	TRBV11-1	TRBD1-1	TRBJ1-2	4062	CR/PR	Tumor	antiPD1+antiCTLA4	MNC	IO.naive	anti-MAA
CASSPTHSGGTDTQYF	4.78625994740993e-23	1.88881232517072e-22	2.49569516262407	50	1063211	282	1589767	TRBV2-1	TRBD1	TRBJ1-2	TU22	CR/PR	Tumor	antiPD1	MNC	IO.naive	anti-EBV
CSARVGVGQPQHF	1.66586986284055e-16	5.33347044796532e-16	2.49276880251141	35	1063226	197	1589852	TRBV5-1	TRBD1-1	TRBJ2-2	TU22	CR/PR	Tumor	antiPD1	MNC	IO.naive	anti-MAA
CASSIDGSRGTEAFF	5.84482966640053e-25	2.02562450674462e-24	2.49114047836464	45	2012126	253	2667952			TRBJ2-1	4036	CR/PR	Tumor	antiPD1+antiCTLA4	MNC	IO.naive	anti-MAA
CATSAGRNEQFF	6.26426139855992e-58	2.8457978555025e-57	2.48542682717024	70	2921431	392	2826054	TRBV11-3	TRBD1-1	TRBJ1-2	4033	SD/PD	Tumor	antiCTLA4+antiPD1	MNC	IO.naive	anti-MAA
CASSEAQWEKLFF	1.22984732412514e-148	7.42779076946865e-148	2.47921746074331	158	1924997	881	1642464	TRBV15-1	TRBD1-1	TRBJ1-4	4158	SD/PD	Tumor	antiPD1+antiCTLA4	MNC	IO.naive	anti-CMV
CASSLGAVARETQYF	0.0244043427228692	0.0326676098047488	2.47804729680464	7	1069255	39	2364656	TRBV19-1	TRBD1-1	TRBJ1-1	TU15	CR/PR	Tumor	antiPD1	MNC	IO.naive	anti-EBV
CASSHGGVLLQGEQYF	2.16449087395276e-28	6.39628067727544e-28	2.47477958297073	34	2921467	189	2826257		TRBD1-1	TRBJ2-2	4033	SD/PD	Tumor	antiCTLA4+antiPD1	MNC	IO.naive	anti-MAA
CSAREGAIGNTIYF	1.11253693322418e-308	1.11253699264101e-308	2.47176046913925	572	1726820	3173	2164173		TRBD1-1	TRBJ2-1	4067	SD/PD	Tumor	antiPD1+antiCTLA4	MNC	IO.naive	anti-EBV
CASSRQAGGGETQYF	6.49585094723314e-10	1.14868533453251e-09	2.47130571892559	11	2921490	61	2826385	TRBV18-1	TRBD1-1	TRBJ2-5	4033	SD/PD	Tumor	antiCTLA4+antiPD1	MNC	IO.naive	anti-EBV
CASSLGTGFNQPQHF	2.62244211613085e-34	1.35209028584928e-33	2.4677087213235	79	1063182	437	1589612	TRBV11-2	TRBD1-1	TRBJ1-1	TU22	CR/PR	Tumor	antiPD1	MNC	IO.naive	anti-EBV
CASRSAGGGNQPQHF	0.000192779857452196	0.000315902702966981	2.4671260104273	17	1069245	94	2364601	TRBV14-1	TRBD1-1	TRBJ1-6	TU15	CR/PR	Tumor	antiPD1	MNC	IO.naive	anti-EBV
CASSNLAGAGETQYF	0	0	2.46656779991893	440	2921061	2432	2824014		TRBD1-1	TRBJ2-1	4033	SD/PD	Tumor	antiCTLA4+antiPD1	MNC	IO.naive	anti-EBV
CSVEFEEGRQFF	2.41320269510462e-31	5.41386942129877e-29	2.46310415784806	107	104363	590	192470	TRBV07-09	TRBD02-01	TRBJ01-01	Pt34	CR/PR	Tumor	antiPD1	MNC	IO.naive	anti-EBV
CASSLDWGINEKLFF	2.33660358158923e-34	9.59612768622141e-34	2.45317262816561	42	2557927	230	2462206	TRBV30-1	TRBD1-1	TRBJ1-5	4151	SD/PD	Tumor	antiCTLA4+antiPD1	MNC	IO.naive	anti-CMV
CASSRNRDSNQPQHF	6.55159502591185e-50	3.75453123974017e-49	2.45137934634256	98	2012073	536	2667669			TRBJ1-2	4036	CR/PR	Tumor	antiPD1+antiCTLA4	MNC	IO.naive	anti-EBV
CASSLLSSNQPQHF	1.91350771313374e-284	6.84861806055229e-283	2.4441745010283	579	2011592	3151	2665054	TRBV9-1		TRBJ1-5	4036	CR/PR	Tumor	antiPD1+antiCTLA4	MNC	IO.naive	anti-EBV
CASSQRQGPSETQYF	1.61801355476142e-05	2.85123636160688e-05	2.4374053123073	24	1069238	130	2364565	TRBV20	TRBD1-1	TRBJ1-5	TU15	CR/PR	Tumor	antiPD1	MNC	IO.naive	anti-EBV
CASSLGPYSNQPQHF	1.00789841963933e-11	2.31882512230747e-11	2.4374053123073	24	1272857	130	1809317	TRBV11-2	TRBD2-1	TRBJ1-6	TU17	CR/PR	Tumor	antiPD1	MNC	IO.naive	anti-EBV
CASKQILGSAGELFF	1.31872913744479e-09	2.6638463900052e-09	2.43609911480667	17	2012154	92	2668113		TRBD1-1	TRBJ2-1	4036	CR/PR	Tumor	antiPD1+antiCTLA4	MNC	IO.naive	anti-EBV
CASSQDGSGRNTEAFF	0.000266447905087052	0.000405030042193572	2.4262647547021	8	954642	43	1411906	TRBV20	TRBD1	TRBJ2-1	TU23	CR/PR	Tumor	antiPD1	MNC	IO.naive	anti-MAA
CASSPRTGFGNQPQHF	1.14873168812087e-44	7.21592531936689e-44	2.41990325445066	111	1063150	594	1589455	TRBV20	TRBD2-1	TRBJ1-2	TU22	CR/PR	Tumor	antiPD1	MNC	IO.naive	anti-EBV
CASSILGRGSNQPQHF	3.26204408584627e-40	3.44326875728217e-39	2.41503749927884	21	141319	112	57034	TRBV11-3		TRBJ1-3	4149	SD/PD	Tumor	antiCTLA4+antiPD1	MNC	IO.naive	anti-EBV
CASSEIGGGNQPQHF	0.0040081512830661	0.0488204870805513	2.41503749927884	12	68143	64	154545	TRBV06	TRBD01-01	TRBJ02-02	Pt23	SD/PD	Tumor	antiPD1	MNC	Prior.IO	anti-EBV
CASSPGQGASGNTIYF	1.39932703298005e-124	6.54724293237663e-124	2.41441551390991	290	2031892	1546	2866817	TRBV11-3	TRBD1-1	TRBJ1-1	4030	CR/PR	Tumor	antiCTLA4+antiPD1	MNC	IO.naive	anti-EBV
CASSLSWERSSYNEQFF	1.78578445596418e-51	9.04237211584686e-51	2.41369107357133	67	2557902	357	2462079		TRBD1-1	TRBJ1-2	4151	SD/PD	Tumor	antiCTLA4+antiPD1	MNC	IO.naive	anti-MAA
CASSPGLGRNTEAFF	9.21651748628503e-53	4.73363857529484e-52	2.41111179606504	69	2557900	367	2462069	TRBV28-1	TRBD1-1	TRBJ1-3	4151	SD/PD	Tumor	antiCTLA4+antiPD1	MNC	IO.naive	anti-MAA
CASSLTSGSKDTQYF	2.56034356757418e-11	5.79410193196025e-11	2.40599235967584	10	1646648	53	1232846	TRBV5-1	TRBD1-1	TRBJ1-2	TU24	SD/PD	Tumor	antiPD1	MNC	IO.naive	anti-EBV
CASSIGHLSNQPQHF	1.18963300501947e-49	4.1132555057871e-49	2.40599235967584	50	2414278	265	1870739	TRBV6-8	TRBD1-1	TRBJ1-1	4043	SD/PD	Tumor	antiCTLA4+antiPD1	MNC	IO.naive	anti-MAA
CASSLSGDGQPQHF	5.42017687037254e-79	3.203429776543e-78	2.40393650604559	106	2921395	561	2825885			TRBJ1-1	4033	SD/PD	Tumor	antiCTLA4+antiPD1	MNC	IO.naive	anti-MAA
CTSSQGVGYSNQPQHF	6.04864289076746e-38	1.36170453018282e-37	2.39543676462294	88	2032094	463	2867900			TRBJ1-1	4030	CR/PR	Tumor	antiCTLA4+antiPD1	MNC	IO.naive	anti-EBV
CASSGGLPGQGFSTEAFF	3.5990888137611e-24	1.1753018402449e-23	2.3945318438442	31	2557938	163	2462273		TRBD2-1	TRBJ2-1	4151	SD/PD	Tumor	antiCTLA4+antiPD1	MNC	IO.naive	anti-MAA
CASSQWAGGPEETQYF	1.70501173879942e-53	1.06627694949446e-52	2.39433659041541	136	954514	715	1411234	TRBV6-6	TRBD1-1	TRBJ2-2	TU23	CR/PR	Tumor	antiPD1	MNC	IO.naive	anti-EBV
CASSLSNGGVTDTQYF	0.00105234422050767	0.0156372778672586	2.39231742277876	16	68139	84	154525	TRBV11-02	TRBD01-01	TRBJ01-05	Pt23	SD/PD	Tumor	antiPD1	MNC	Prior.IO	anti-EBV
CASSFTLNTEAFF	1.39637813267384e-09	3.10407991459956e-09	2.38956681176273	50	1069212	262	2364433	TRBV19-1	TRBD1-1	TRBJ1-2	TU15	CR/PR	Tumor	antiPD1	MNC	IO.naive	anti-CMV
CASSPPGLAGGYEQYF	5.73965193657042e-16	1.80272295792599e-15	2.38702312310925	39	1063222	204	1589845	TRBV4-1	TRBD1-1	TRBJ1-6	TU22	CR/PR	Tumor	antiPD1	MNC	IO.naive	anti-MAA
CASSPLLGNEQFF	0.0023950878592577	0.0306034343627744	2.38246963682241	14	68141	73	154536	TRBV11-02	TRBD02-01	TRBJ01-03	Pt23	SD/PD	Tumor	antiPD1	MNC	Prior.IO	anti-MAA
CASSPGKGYEQYF	1.04204036669153e-55	2.85962685621932e-55	2.3743955147815	135	2032047	700	2867663			TRBJ1-4	4030	CR/PR	Tumor	antiCTLA4+antiPD1	MNC	IO.naive	anti-MAA
CASSLTSGSVDTQYF	5.69618496657427e-31	2.27443004192727e-30	2.37345839552744	66	2012105	342	2667863	TRBV14-1	TRBD1-1	TRBJ2-3	4036	CR/PR	Tumor	antiPD1+antiCTLA4	MNC	IO.naive	anti-EBV
CASSPLLSSGRSNEQFF	1.98628410806232e-17	5.91306531401209e-17	2.36649364732081	102	1069160	526	2364169	TRBV28-1	TRBD2-1	TRBJ2-1	TU15	CR/PR	Tumor	antiPD1	MNC	IO.naive	anti-MAA
CASSQEELAGNTQYF	1.23438996463845e-62	6.99762872930491e-62	2.36194377373524	64	1646594	329	1232570	TRBV25-1	TRBD1	TRBJ1-6	TU24	SD/PD	Tumor	antiPD1	MNC	IO.naive	anti-MAA
CASSPPGLATEQYF	6.82113767114295e-05	0.0242617761573412	2.35755200461808	8	191874	41	245992	TRBV05-06	TRBD02-01	TRBJ02-03	P101	CR/PR	Tumor	antiPD1	MNC	IO.naive	anti-MAA
CASSYQGLGNEQFF	2.69152728412829e-17	7.44760378287079e-17	2.35434957257974	44	954606	225	1411724	TRBV20	TRBD1-1	TRBJ2-1	TU23	CR/PR	Tumor	antiPD1	MNC	IO.naive	anti-MAA
CASTDEPSALRNEQFF	6.09293543069114e-218	6.11567026438775e-217	2.35429568940578	238	2414090	1217	1869787		TRBD1-1	TRBJ1-2	4043	SD/PD	Tumor	antiCTLA4+antiPD1	MNC	IO.naive	anti-MAA
CASSLGGWGTEAFF	5.62736914172874e-57	3.5907540212295e-56	2.35314682549808	128	2012043	654	2667551		TRBD1-1	TRBJ2-2	4036	CR/PR	Tumor	antiPD1+antiCTLA4	MNC	IO.naive	anti-MAA
CASSPPGIQSYNEQFF	2.14333236058698e-30	8.48923491310959e-30	2.35176332442813	67	2012104	342	2667863			TRBJ2-5	4036	CR/PR	Tumor	antiPD1+antiCTLA4	MNC	IO.naive	anti-MAA
CASSGIVSGRLYEQYF	1.40182602149185e-11	9.14882637117274e-10	2.34792330342031	44	104426	224	192836	TRBV12	TRBD02-01	TRBJ01-02	Pt34	CR/PR	Tumor	antiPD1	MNC	IO.naive	anti-MAA
CASSASGTLNTEAFF	8.65206038280871e-219	7.17800565092278e-218	2.34787746210226	562	2031620	2861	2865502	TRBV10-2	TRBD2-1	TRBJ1-1	4030	CR/PR	Tumor	antiCTLA4+antiPD1	MNC	IO.naive	anti-MAA
CASSLWVEREVADTQYF	0.000669647835462847	0.0125929747313215	2.34381516509884	157	32301	797	122395	TRBV06-06	TRBD01-01	TRBJ02-03	Pt31	SD/PD	Tumor	antiPD1	MNC	Prior.IO	anti-MAA
CASSGPTGALNEKLFF	6.40626575830176e-28	1.06559668058881e-27	2.34293395300766	150	1240181	761	2572645	TRBV15-1	TRBD2-1	TRBJ1-4	4154	CR/PR	Tumor	antiPD1+antiCTLA4	MNC	IO.naive	anti-CMV
CASSPSAGANRGTEAFF	4.92118813303398e-55	1.79864077144856e-54	2.33628338786443	60	2414268	303	1870701			TRBJ1-2	4043	SD/PD	Tumor	antiCTLA4+antiPD1	MNC	IO.naive	anti-MAA
CASTPPQGPSTDTQYF	2.43317313887948e-45	8.82387342179955e-45	2.33357845462629	74	2354851	373	2501349			TRBJ1-1	4107	CR/PR	Tumor	antiPD1+antiCTLA4	MNC	IO.naive	anti-EBV
CASSSPGGWDNQPQHF	3.81490426273442e-71	1.83733630203237e-70	2.33167607143892	118	2354807	594	2501128	TRBV19-1	TRBD2-1	TRBJ1-5	4107	CR/PR	Tumor	antiPD1+antiCTLA4	MNC	IO.naive	anti-EBV
CASSPITGMGLEAFF	2.93220705246365e-23	1.17111287709061e-22	2.33091687811462	64	1063197	322	1589727	TRBV4-2	TRBD1	TRBJ1-1	TU22	CR/PR	Tumor	antiPD1	MNC	IO.naive	anti-MAA
CASTEKGLVSTGELFF	2.19715236107484e-38	9.59081517450922e-38	2.32192809488736	55	2557914	275	2462161			TRBJ1-3	4151	SD/PD	Tumor	antiCTLA4+antiPD1	MNC	IO.naive	anti-MAA
CSVVAGVNYGYTF	1.93947760550097e-07	8.92159698530447e-06	2.32192809488736	1	149088	5	4915	TRBV05-06	TRBD01-01	TRBJ01-03	P103	SD/PD	Tumor	antiPD1	MNC	IO.naive	anti-EBV
CASSSSGGTRTDTQYF	3.20109851843133e-09	6.3489797818963e-09	2.32192809488736	19	2012152	95	2668110			TRBJ1-1	4036	CR/PR	Tumor	antiPD1+antiCTLA4	MNC	IO.naive	anti-EBV
CASSAPTSGRSSYEQYF	0.00380907577595408	0.0315114450556201	2.32192809488736	3	89882	15	86413	TRBV04-01	TRBD02-01	TRBJ01-04	Pt11	SD/PD	Tumor	antiPD1	MNC	Prior.IO	anti-MAA
CASSLAPGGPGSYNEQFF	0.00229359965818506	0.02635759607193	2.32192809488736	1	92330	5	25377	TRBV09-01	TRBD01-01	TRBJ02-01	Pt08	SD/PD	Tumor	antiPD1	MNC	Prior.IO	anti-MAA
CASSFGILGGELFF	1.40624972324595e-138	1.13477833627496e-137	2.31948077446862	236	2354689	1178	2500544		TRBD2-1	TRBJ1-6	4107	CR/PR	Tumor	antiPD1+antiCTLA4	MNC	IO.naive	anti-MAA
CASSIDLVGGEAFF	1.11253951806057e-308	1.11261849721925e-308	2.3185258753988	934	1062327	4659	1585390	TRBV19-1	TRBD1	TRBJ1-5	TU22	CR/PR	Tumor	antiPD1	MNC	IO.naive	anti-MAA
CASSSPSGSYNEQFF	2.49883275551751e-58	2.39163207537144e-57	2.30900559609456	157	1272724	778	1808669	TRBV15-1	TRBD1-1	TRBJ1-2	TU17	CR/PR	Tumor	antiPD1	MNC	IO.naive	anti-EBV
CASSLTGLVGTEAFF	2.14933923488925e-20	6.45945036017247e-20	2.30812229536233	21	1646637	104	1232795	TRBV12	TRBD2-1	TRBJ2-1	TU24	SD/PD	Tumor	antiPD1	MNC	IO.naive	anti-MAA
CASSGGIFGGGETQYF	0.000154922166610106	0.00146156833499271	2.29956028185891	13	15371	64	281688	TRBV19-01	TRBD02-01	TRBJ02-01	Pt30	CR/PR	Tumor	antiPD1	MNC	Prior.IO	anti-EBV
CASSPGQRNTEAFF	0.000154922166610106	0.00146156833499271	2.29956028185891	13	15371	64	281688	TRBV06-01	TRBD01-01	TRBJ01-04	Pt30	CR/PR	Tumor	antiPD1	MNC	Prior.IO	anti-MAA
CASSIELLNTEAFF	1.56667397952895e-47	5.34582647976674e-47	2.29698173775713	105	1727287	516	2166830	TRBV4-1		TRBJ1-4	4067	SD/PD	Tumor	antiPD1+antiCTLA4	MNC	IO.naive	anti-MAA
CASSQGLAGGPRVETQYF	6.86507019127823e-15	1.73807424136832e-14	2.29418310440446	21	2557948	103	2462333	TRBV25-1		TRBJ1-2	4151	SD/PD	Tumor	antiCTLA4+antiPD1	MNC	IO.naive	anti-MAA
CASKTGELSNQPQHF	6.29512164453366e-68	2.71439168016709e-67	2.29316910190594	152	1727240	745	2166601		TRBD2-1	TRBJ2-1	4067	SD/PD	Tumor	antiPD1+antiCTLA4	MNC	IO.naive	anti-MAA
CSVEDGETNYGYTF	1.13995259037416e-37	4.91618832562164e-37	2.29067716090292	56	2557913	274	2462162	TRBV11-3		TRBJ2-1	4151	SD/PD	Tumor	antiCTLA4+antiPD1	MNC	IO.naive	anti-EBV
CASSVGSTLNEKLFF	0	0	2.28664303345743	447	2413881	2181	1868823		TRBD1-1	TRBJ1-4	4043	SD/PD	Tumor	antiCTLA4+antiPD1	MNC	IO.naive	anti-CMV
CASSLGPGTEAFF	0	0	2.28087364026633	1939	2352986	9423	2492299		TRBD1-1	TRBJ1-2	4107	CR/PR	Tumor	antiPD1+antiCTLA4	MNC	IO.naive	anti-MAA
CASSSLAGAGDTQYF	1.32051272807415e-09	2.666081338681e-09	2.28010791919274	21	2012150	102	2668103			TRBJ2-3	4036	CR/PR	Tumor	antiPD1+antiCTLA4	MNC	IO.naive	anti-EBV
CASSAGGRDEQFF	6.25310656132777e-05	0.00122570471907099	2.27933621816289	110	75568	534	244180	TRBV05-05	unresolved	TRBJ01-06	Pt59	SD/PD	Tumor	antiPD1	MNC	Prior.IO	anti-MAA
CASSYFPAGGRTDTQYF	2.71771699199388e-08	5.2628867532349e-08	2.27798474729977	20	1272861	97	1809350	TRBV10-1	TRBD1	TRBJ1-1	TU17	CR/PR	Tumor	antiPD1	MNC	IO.naive	anti-MAA
CASSAGLSSSTDTQYF	0	0	2.27762521945493	11957	2000214	57977	2610228		TRBD1-1	TRBJ1-1	4036	CR/PR	Tumor	antiPD1+antiCTLA4	MNC	IO.naive	anti-EBV
CASSLALGTEAFF	5.74711375060252e-38	1.60844547175954e-37	2.27301849440642	42	1843908	203	1377380			TRBJ1-1	4092	SD/PD	Tumor	antiCTLA4+antiPD1	MNC	IO.naive	anti-MAA
CASSSRQLDGLNTEAFF	0	0	2.25236630545322	854	2557115	4069	2458367		TRBD1-1	TRBJ1-3	4151	SD/PD	Tumor	antiCTLA4+antiPD1	MNC	IO.naive	anti-MAA
CASSAETGSPNEQYF	1.89740899826974e-143	9.00841929809146e-143	2.2513234233071	67	1766055	319	489026	TRBV12-5	TRBD1	TRBJ1-1	TU19	CR/PR	Tumor	antiPD1	MNC	IO.naive	anti-MAA
CASSFKQGSVTEAFF	1.29591963308627e-107	8.51255025830524e-107	2.25059599492474	199	2354726	947	2500775	TRBV28-1	TRBD1-1	TRBJ1-3	4107	CR/PR	Tumor	antiPD1+antiCTLA4	MNC	IO.naive	anti-MAA
CASTIGQGAKNTEAFF	5.50573669883315e-22	1.41567781010124e-21	2.24345403686428	34	2921467	161	2826285			TRBJ1-3	4033	SD/PD	Tumor	antiCTLA4+antiPD1	MNC	IO.naive	anti-MAA
CASSQEWLAGNEQFF	5.11631533495757e-19	1.48495796108786e-18	2.23703919730085	21	1646637	99	1232800	TRBV20	TRBD1-1	TRBJ1-5	TU24	SD/PD	Tumor	antiPD1	MNC	IO.naive	anti-MAA
CASSLGTGGVTDTQYF	3.62390987265759e-30	9.52875125339967e-30	2.23395717296937	71	1727321	334	2167012	TRBV19-1	TRBD1-1	TRBJ1-2	4067	SD/PD	Tumor	antiPD1+antiCTLA4	MNC	IO.naive	anti-EBV
CASTNGVGQPQHF	5.11207535647873e-06	8.46707643182867e-06	2.23029761942179	13	2012158	61	2668144		TRBD2-1	TRBJ2-3	4036	CR/PR	Tumor	antiPD1+antiCTLA4	MNC	IO.naive	anti-MAA
CSATDRGGNTIYF	0.000636585458032335	0.0172163111933521	2.23029761942179	13	68239	61	121440	TRBV05-01	TRBD01-01	TRBJ01-01	Pt82	SD/PD	Tumor	antiPD1	MNC	IO.naive	anti-EBV
CSGGQGEGEQYF	1.62270833153616e-06	0.000201510870988945	2.23029761942179	13	13020	61	16334	TRBV09-01	TRBD02-01	TRBJ02-03	Pt71	SD/PD	Tumor	antiPD1	MNC	Prior.IO	anti-EBV
CASSPLAGETDTQYF	2.43198636335995e-27	1.64332792838465e-26	2.22948184612277	29	834464	136	586226	TRBV12	TRBD1	TRBJ1-5	TU18	CR/PR	Tumor	antiPD1	MNC	IO.naive	anti-EBV
CASSELIGNSPLHF	6.92545350542969e-24	1.8737199206357e-23	2.22780591752281	38	2921463	178	2826268	TRBV28-1	TRBD2-1	TRBJ2-3	4033	SD/PD	Tumor	antiCTLA4+antiPD1	MNC	IO.naive	anti-EBV
CASSSLAGEFTDTQYF	1.38242076068482e-29	3.9541776922405e-29	2.21864028647534	55	2354870	256	2501466		TRBD2-1	TRBJ2-1	4107	CR/PR	Tumor	antiPD1+antiCTLA4	MNC	IO.naive	anti-EBV
CAISAALGELRWKNEQFF	6.06396167934426e-36	2.05079815127823e-35	2.21538903359869	59	2921442	274	2826172	TRBV28-1		TRBJ1-3	4033	SD/PD	Tumor	antiCTLA4+antiPD1	MNC	IO.naive	anti-MAA
CASKTAGLGLLSPLHF	2.57786165725196e-11	5.6196242218167e-11	2.21501289097085	28	2012143	130	2668075		TRBD1-1	TRBJ1-1	4036	CR/PR	Tumor	antiPD1+antiCTLA4	MNC	IO.naive	anti-MAA
CASSPTLLSLGAYEQYF	6.8611816316981e-12	1.57381311082951e-11	2.21377929103174	36	954614	167	1411782	TRBV12-2	TRBD1	TRBJ2-5	TU23	CR/PR	Tumor	antiPD1	MNC	IO.naive	anti-MAA
CARTGPVLNEKLFF	2.07907780002714e-05	3.16304143935753e-05	2.2125446353801	126	108160	584	776104	TRBV10-2		TRBJ1-1	4009	SD/PD	Tumor	antiCTLA4+antiPD1	MNC	IO.naive	anti-CMV
CASSLGQASTDTQYF	0	0	2.20817360320897	823	2354102	3803	2497919		TRBD1-1	TRBJ1-1	4107	CR/PR	Tumor	antiPD1+antiCTLA4	MNC	IO.naive	anti-EBV
CASSYSTGTTGGYTF	0.000230206702084167	0.0127709908537169	2.2081081953302	29	7802	134	17635	TRBV04-03	TRBD02-01	TRBJ01-01	Pt10	SD/PD	Tumor	antiPD1	MNC	Prior.IO	anti-CMV
CSARYGNGNTIYF	9.22080847666594e-56	2.5343080966542e-55	2.20673044244086	172	2032010	794	2867569			TRBJ1-2	4030	CR/PR	Tumor	antiCTLA4+antiPD1	MNC	IO.naive	anti-EBV
CASSLAQGRNTEAFF	0	0	2.2005587183097	642	1646016	2951	1229948	TRBV3	TRBD2-1	TRBJ2-7	TU24	SD/PD	Tumor	antiPD1	MNC	IO.naive	anti-MAA
CASSEVQAGGNSNQPQHF	3.94332368967167e-05	0.000986391087270942	2.1987798641145	22	104448	101	192959	TRBV05-04	TRBD01-01	TRBJ01-05	Pt34	CR/PR	Tumor	antiPD1	MNC	IO.naive	anti-MAA
CASSPGQLQETQYF	0.000143174879772118	0.000223148851978475	2.1963972128035	12	954638	55	1411894	TRBV19-1	TRBD1	TRBJ1-1	TU23	CR/PR	Tumor	antiPD1	MNC	IO.naive	anti-MAA
CSVVDREMNTIYF	8.09172693732402e-31	2.38158678094911e-30	2.19417254768899	59	2354866	270	2501452	TRBV6-8		TRBJ2-3	4107	CR/PR	Tumor	antiPD1+antiCTLA4	MNC	IO.naive	anti-EBV
CASTPEGQLLVGGYTF	3.21318573418153e-37	6.03520103115835e-37	2.19148860890982	273	1240058	1247	2572159	TRBV5-1		TRBJ1-1	4154	CR/PR	Tumor	antiPD1+antiCTLA4	MNC	IO.naive	anti-MAA
CASSLSAQGRSNQPQHF	3.40039078984551e-31	1.2584415696044e-30	2.17833724125851	38	1646620	172	1232727	TRBV14-1	TRBD1	TRBJ1-2	TU24	SD/PD	Tumor	antiPD1	MNC	IO.naive	anti-MAA
CASSIGVLNTEAFF	5.42405139592064e-07	2.2660074176336e-05	2.16992500144231	6	97272	27	60792	TRBV04-03	TRBD02-01	TRBJ02-01	Pt18	CR/PR	Tumor	antiPD1	MNC	Prior.IO	anti-MAA
CASRYTGLAGTEQFF	3.28713680616423e-26	1.09463593053995e-25	2.16992500144231	32	1646626	144	1232755	TRBV10-1	TRBD1-1	TRBJ2-3	TU24	SD/PD	Tumor	antiPD1	MNC	IO.naive	anti-MAA
CASSLGNRVTEAFF	0.00636663706971078	0.0336450819067141	2.16992500144231	6	15378	27	281725	TRBV02-01	TRBD01-01	TRBJ02-03	Pt30	CR/PR	Tumor	antiPD1	MNC	Prior.IO	anti-MAA
CASSLGWGAREETQYF	0.000797481164651873	0.00123575340502261	2.16992500144231	10	1063251	45	1590004	TRBV11-2	TRBD1-1	TRBJ1-1	TU22	CR/PR	Tumor	antiPD1	MNC	IO.naive	anti-EBV
CASSSLGLAFLDEQFF	2.15144962968285e-19	7.03384151376188e-19	2.16729474539764	61	1272820	274	1809173	TRBV27-1	.	TRBJ2-1	TU17	CR/PR	Tumor	antiPD1	MNC	IO.naive	anti-MAA
CASSLHGGRNQPQHF	4.44045120493134e-183	4.35429319647745e-182	2.16485401189489	95	1727074	426	493765	TRBV11-3		TRBJ1-3	4095	CR/PR	Tumor	antiPD1+antiCTLA4	MNC	IO.naive	anti-EBV
CASTRTSGGPETQYF	7.96318296965769e-74	4.36411296282751e-73	2.15959363730542	109	2464874	487	2060674			TRBJ2-1	4085	CR/PR	Tumor	antiPD1+antiCTLA4	MNC	IO.naive	anti-EBV
CASSLAADTQYF	1.91688553098222e-34	5.45076329634479e-34	2.15919859484925	45	2414283	201	1870803	TRBV30-1	TRBD1-1	TRBJ1-1	4043	SD/PD	Tumor	antiCTLA4+antiPD1	MNC	IO.naive	anti-EBV
CASSIHFSGGAYNEQFF	8.29925594754371e-07	8.52356016234219e-07	2.15828201601227	235	505141	1049	3262104	TRBV11-3		TRBJ1-3	4053	SD/PD	Tumor	antiCTLA4+antiPD1	MNC	IO.naive	anti-MAA
CAWTWGGQEQFF	1.97815789953519e-10	4.3338895060356e-10	2.14974711950468	32	1272849	142	1809305	TRBV2-1	TRBD1-1	TRBJ1-6	TU17	CR/PR	Tumor	antiPD1	MNC	IO.naive	anti-MAA
CASSLAPSGAISYEQYF	3.83332903275227e-43	1.13942400904567e-42	2.14937762403823	55	1843895	244	1377339		TRBD1-1	TRBJ1-1	4092	SD/PD	Tumor	antiCTLA4+antiPD1	MNC	IO.naive	anti-MAA
CASSQAPGAGQPQHF	1.44421039481805e-71	6.12764347328164e-71	2.14828000740233	97	2414231	430	1870574	TRBV11-3		TRBJ2-5	4043	SD/PD	Tumor	antiCTLA4+antiPD1	MNC	IO.naive	anti-EBV
CASSKVSGRALRYNEQFF	3.30697054739284e-05	5.37807119822409e-05	2.14684138832927	14	1272867	62	1809385	TRBV20	TRBD1	TRBJ1-1	TU17	CR/PR	Tumor	antiPD1	MNC	IO.naive	anti-MAA
CASSLATGGEQFF	0.0179474960603129	0.0243855758094031	2.14684138832927	14	1069248	62	2364633	TRBV11-2	TRBD2-1	TRBJ1-5	TU15	CR/PR	Tumor	antiPD1	MNC	IO.naive	anti-EBV
CASSLLGTDSPLHF	4.68358279538532e-26	7.59825878392982e-26	2.14348133314794	208	1240123	919	2572487			TRBJ2-1	4154	CR/PR	Tumor	antiPD1+antiCTLA4	MNC	IO.naive	anti-EBV
CASSLLAGDGETQYF	1.62373842701239e-16	1.36640388182105e-15	2.14135584924554	17	2161852	75	1403612	TRBV11-1	TRBD1-1	TRBJ1-1	TU21	SD/PD	Tumor	antiPD1	MNC	IO.naive	anti-EBV
CASSPTSGNGETQYF	7.2428254240575e-16	1.5552275050776e-15	2.13993026114448	27	2921474	119	2826327			TRBJ2-2	4033	SD/PD	Tumor	antiCTLA4+antiPD1	MNC	IO.naive	anti-EBV
CASSFGQGQPQHF	0.0115411412677521	0.048964486917031	2.13750352374994	5	15379	22	281730	TRBV07-03	TRBD02-01	TRBJ01-01	Pt30	CR/PR	Tumor	antiPD1	MNC	Prior.IO	anti-MAA
CASRPGVLSSYEQYF	3.42506294009263e-10	7.33060446508886e-10	2.13170567921182	34	954616	149	1411800	TRBV12-5	TRBD2-1	TRBJ2-2	TU23	CR/PR	Tumor	antiPD1	MNC	IO.naive	anti-MAA
CASSFLPSNQPQHF	2.33248795002172e-21	4.05021163414624e-21	2.13102365062592	71	2032111	311	2868052		TRBD2-1	TRBJ1-3	4030	CR/PR	Tumor	antiCTLA4+antiPD1	MNC	IO.naive	anti-EBV
CASSLPPDRRDQPQHF	4.95471634188672e-32	1.48885865908483e-31	2.12866766396448	67	2354858	293	2501429			TRBJ1-2	4107	CR/PR	Tumor	antiPD1+antiCTLA4	MNC	IO.naive	anti-MAA
CASSQAPGGIQYF	1.11501630802804e-13	3.184614922929e-13	2.12675714228594	49	1063212	214	1589835	TRBV20	TRBD2-1	TRBJ1-5	TU22	CR/PR	Tumor	antiPD1	MNC	IO.naive	anti-EBV
CASSLLASPLHF	3.54632463960668e-67	1.82238892244944e-66	2.11654390511429	104	2464879	451	2060710	TRBV10-2		TRBJ1-2	4085	CR/PR	Tumor	antiPD1+antiCTLA4	MNC	IO.naive	anti-EBV
CASSSLPRGRVNEQFF	2.12745768436241e-29	6.43522914462417e-29	2.11547721741994	54	2921447	234	2826212			TRBJ1-2	4033	SD/PD	Tumor	antiCTLA4+antiPD1	MNC	IO.naive	anti-MAA
CSVGGTGLGQPQHF	1.09127512778167e-13	2.62934527422059e-13	2.11270013274936	40	2012131	173	2668032	TRBV15-1	TRBD2-1	TRBJ2-1	4036	CR/PR	Tumor	antiPD1+antiCTLA4	MNC	IO.naive	anti-MAA
CASRGTELLTDTQYF	2.07055484757968e-97	1.25520949342081e-96	2.11084576868829	216	2354709	933	2500789	TRBV11-3	TRBD1-1	TRBJ1-1	4107	CR/PR	Tumor	antiPD1+antiCTLA4	MNC	IO.naive	anti-MAA
CASSLLGSGGETQYF	0.000138774668376333	0.00301897983113242	2.11042398969365	22	104448	95	192965	TRBV04-02	TRBD01-01	TRBJ02-03	Pt34	CR/PR	Tumor	antiPD1	MNC	IO.naive	anti-EBV
CASSFAEGGYYGYTF	1.78545715973828e-39	6.34684406417916e-39	2.10209818761874	75	2921426	322	2826124		TRBD1-1	TRBJ1-2	4033	SD/PD	Tumor	antiCTLA4+antiPD1	MNC	IO.naive	anti-CMV
CASSPPGELYNEQFF	0	0	2.10008204547219	3080	2918421	13205	2813241		TRBD1-1	TRBJ1-4	4033	SD/PD	Tumor	antiCTLA4+antiPD1	MNC	IO.naive	anti-MAA
CASSLQAGRGQPQHF	3.63608969528107e-09	8.03745884758677e-09	2.09515723304034	33	1063228	141	1589908	TRBV21-1	TRBD1	TRBJ1-2	TU22	CR/PR	Tumor	antiPD1	MNC	IO.naive	anti-EBV
CSVDQDAGYGYTF	5.26421441029406e-19	1.51500088693916e-18	2.08890050458893	59	2012112	251	2667954			TRBJ2-1	4036	CR/PR	Tumor	antiPD1+antiCTLA4	MNC	IO.naive	anti-EBV
CASSPLAGGTGEQFF	9.27827471095666e-76	7.69022474463924e-75	2.08009359121325	254	2011917	1074	2667131		TRBD1-1	TRBJ1-2	4036	CR/PR	Tumor	antiPD1+antiCTLA4	MNC	IO.naive	anti-EBV
CASRGGFRTFF	1.7678981716579e-19	3.78032279949107e-19	2.07800251200127	27	2414301	114	1870890		TRBD1-1	TRBJ1-2	4043	SD/PD	Tumor	antiCTLA4+antiPD1	MNC	IO.naive	anti-MAA
CASSLIAGVSTDTQYF	9.22622401676979e-12	2.68829812726824e-11	2.07528812730424	14	834479	59	586303	TRBV5-1	TRBD1-1	TRBJ1-4	TU18	CR/PR	Tumor	antiPD1	MNC	IO.naive	anti-EBV
CASSMGLYFFEQFF	0	0	2.07289252068202	1042	2920459	4384	2822062			TRBJ1-2	4033	SD/PD	Tumor	antiCTLA4+antiPD1	MNC	IO.naive	anti-MAA
CASSQGQVQFF	1.2744982569284e-12	2.94293233872559e-12	2.07214978575584	39	2012132	164	2668041		TRBD1-1	TRBJ1-2	4036	CR/PR	Tumor	antiPD1+antiCTLA4	MNC	IO.naive	anti-MAA
CASSRTGGGGFFDQNTEAFF	6.21537398164699e-58	4.69107123709859e-57	2.07094325189163	248	1063013	1042	1589007	TRBV1-1	TRBD1-1	TRBJ1-2	TU22	CR/PR	Tumor	antiPD1	MNC	IO.naive	anti-MAA
CASSVPGLAGGNNEQFF	6.48404240639282e-05	0.000117507741694399	2.0703893278914	5	834488	21	586341	TRBV20	TRBD1-1	TRBJ2-5	TU18	CR/PR	Tumor	antiPD1	MNC	IO.naive	anti-MAA
CASSLTDISSTDTQYF	0	0	2.06755212285376	2957	2009214	12395	2655810			TRBJ2-1	4036	CR/PR	Tumor	antiPD1+antiCTLA4	MNC	IO.naive	anti-EBV
CASSQVPGGADSYNEQFF	2.13308999039953e-20	3.18384211795074e-20	2.06495544184077	190	1240141	795	2572611			TRBJ2-5	4154	CR/PR	Tumor	antiPD1+antiCTLA4	MNC	IO.naive	anti-MAA
CAWSPLGGSGQPQHF	3.41831468760444e-06	1.15926280761949e-05	2.05889368905357	6	2161863	25	1403662	TRBV29-1	TRBD1-1	TRBJ1-2	TU21	SD/PD	Tumor	antiPD1	MNC	IO.naive	anti-EBV
CASSYSRDGRSYEQYF	1.0453811355358e-13	2.10720452403119e-13	2.05444778402238	26	2921475	108	2826338	TRBV1-1		TRBJ1-4	4033	SD/PD	Tumor	antiCTLA4+antiPD1	MNC	IO.naive	anti-MAA
CASSISLLGGLKNIQYF	7.99303119761758e-134	3.6313167596073e-133	2.05195207963472	75	1766047	311	489034	TRBV19-1	TRBD1-1	TRBJ1-3	TU19	CR/PR	Tumor	antiPD1	MNC	IO.naive	anti-MAA
CASRAEALGTEAFF	6.88666692777557e-255	1.12239427332496e-253	2.04970451759891	378	1646280	1565	1231334	TRBV12	TRBD1-1	TRBJ2-1	TU24	SD/PD	Tumor	antiPD1	MNC	IO.naive	anti-MAA
CASSSLLGGRNTEAFF	5.2053947230739e-32	2.13031590693783e-31	2.04163448870796	111	2012060	457	2667748			TRBJ1-6	4036	CR/PR	Tumor	antiPD1+antiCTLA4	MNC	IO.naive	anti-MAA
CASTLFAGSSTDTQYF	0	0	2.04039856772193	1523	2353402	6265	2495457	TRBV14-1		TRBJ2-2	4107	CR/PR	Tumor	antiPD1+antiCTLA4	MNC	IO.naive	anti-EBV
CASSYSALAGGRYYNEQFF	5.31439342479304e-20	1.63118938697913e-19	2.03813512888677	84	954566	345	1411604	TRBV18-1	TRBD1-1	TRBJ2-3	TU23	CR/PR	Tumor	antiPD1	MNC	IO.naive	anti-MAA
CASSIWTGDNQPQHF	8.9768798244654e-101	3.21824195067569e-100	2.03747470541866	57	1766065	234	489111	TRBV5-6	TRBD1-1	TRBJ1-2	TU19	CR/PR	Tumor	antiPD1	MNC	IO.naive	anti-EBV
CASSQWTSGRMMHNEQFF	4.75642733423871e-32	2.82735630539532e-29	2.03747470541866	57	51306	234	44951	TRBV05-01	TRBD02-01	TRBJ01-02	Pt47	SD/PD	Tumor	antiPD1	MNC	IO.naive	anti-MAA
CASSLDQGLSQPQHF	0	0	2.03311248724933	603	2413725	2468	1868536	TRBV11-3	TRBD1-1	TRBJ1-1	4043	SD/PD	Tumor	antiCTLA4+antiPD1	MNC	IO.naive	anti-EBV
CASSPPARRGVNTEAFF	5.51723643425135e-36	1.11829433506204e-34	2.03242147769238	44	2161825	180	1403507	TRBV3	TRBD1-1	TRBJ1-6	TU21	SD/PD	Tumor	antiPD1	MNC	IO.naive	anti-MAA
CASSLTGGYMETQYF	6.17217121359345e-22	1.52746501793431e-21	2.02974734339405	36	2464947	147	2061014	TRBV15-1		TRBJ1-2	4085	CR/PR	Tumor	antiPD1+antiCTLA4	MNC	IO.naive	anti-EBV
CASSLVVGSQNQPQHF	2.281941450601e-49	6.2985714247358e-49	2.02873171854332	87	1925068	355	1642990	TRBV19-1	TRBD1-1	TRBJ2-1	4158	SD/PD	Tumor	antiPD1+antiCTLA4	MNC	IO.naive	anti-EBV
CASSLLGETQYF	2.86880745652867e-19	1.32600579179615e-18	2.02856915219677	25	834468	102	586260	TRBV12	TRBD1-1	TRBJ1-4	TU18	CR/PR	Tumor	antiPD1	MNC	IO.naive	anti-EBV
CASSQGLLTDTQYF	3.18821241205421e-292	4.54829026017521e-291	2.02257101110339	983	1726409	3994	2163352	TRBV6-8		TRBJ1-2	4067	SD/PD	Tumor	antiPD1+antiCTLA4	MNC	IO.naive	anti-MAA
CASSGENTEAFF	7.58239174468813e-22	1.8151560591164e-21	2.02065947056609	52	2354873	211	2501511	TRBV6-8	TRBD1-1	TRBJ1-1	4107	CR/PR	Tumor	antiPD1+antiCTLA4	MNC	IO.naive	anti-CMV
CASSQGLPFPPEQYF	2.3790169881384e-124	1.97056475638495e-123	2.01132800580151	222	2464761	895	2060266		TRBD1-1	TRBJ1-2	4085	CR/PR	Tumor	antiPD1+antiCTLA4	MNC	IO.naive	anti-MAA
CASSSPTSGRSYNEQFF	6.66389794639386e-06	1.20644133715755e-05	2.011055188509	65	1069197	262	2364433	TRBV4-1	TRBD1-1	TRBJ1-4	TU15	CR/PR	Tumor	antiPD1	MNC	IO.naive	anti-MAA
CASSFQGLGAEAFF	4.21279479333309e-82	2.06936183804384e-81	2.00385919545564	280	1727112	1123	2166223	TRBV11-3		TRBJ1-1	4067	SD/PD	Tumor	antiPD1+antiCTLA4	MNC	IO.naive	anti-MAA
CASSRTQGSNQPQHF	8.7133100024417e-76	5.65864385216041e-75	2.00307939293197	117	1646541	469	1232430	TRBV6	TRBD1	TRBJ2-5	TU24	SD/PD	Tumor	antiPD1	MNC	IO.naive	anti-EBV
CASSLASGGVDTQYF	0	0	11.5535029887903	19	108267	57109	719579			TRBJ1-1	4009	SD/PD	Tumor	antiCTLA4+antiPD1	MNC	IO.naive	anti-EBV
CSARDPTGVGYTF	1.0009575681902e-144	8.35388217013532e-144	1.9971270583784	377	2354548	1505	2500217	TRBV11-3		TRBJ2-2	4107	CR/PR	Tumor	antiPD1+antiCTLA4	MNC	IO.naive	anti-EBV
CASSLKTSGSTDTQYF	3.01167897847613e-66	1.26208172191765e-65	1.99524647002937	228	1727164	909	2166437		TRBD1-1	TRBJ2-1	4067	SD/PD	Tumor	antiPD1+antiCTLA4	MNC	IO.naive	anti-EBV
CASSAPRDSHRATMGYTF	2.32294876609074e-22	2.80085186203945e-21	1.9870609442925	28	2161841	111	1403576	TRBV21-1	TRBD1	TRBJ1-4	TU21	SD/PD	Tumor	antiPD1	MNC	IO.naive	anti-MAA
CSVRGGNNEQFF	3.11062367807615e-27	1.13709613933016e-26	1.9857861407803	102	2012069	404	2667801			TRBJ2-3	4036	CR/PR	Tumor	antiPD1+antiCTLA4	MNC	IO.naive	anti-EBV
CASSPRLGFLTDTQYF	0.00853106733881373	0.0119752870718752	1.98550043030488	25	1069237	99	2364596	TRBV27-1	TRBD1-1	TRBJ2-1	TU15	CR/PR	Tumor	antiPD1	MNC	IO.naive	anti-EBV
CASSPKRLAGPMNTEAFF	2.1002642362779e-190	1.88323693186251e-189	1.98071082890019	320	2414008	1263	1869741		TRBD2-1	TRBJ1-2	4043	SD/PD	Tumor	antiCTLA4+antiPD1	MNC	IO.naive	anti-MAA
CSVGTGGQPQHF	2.42898108863883e-21	7.28017730188129e-21	1.97628393102619	46	2557923	181	2462255		TRBD1-1	TRBJ2-2	4151	SD/PD	Tumor	antiCTLA4+antiPD1	MNC	IO.naive	anti-MAA
CASSSFFLGNEQFF	5.93467893700013e-23	1.46830584461617e-22	1.97490901903717	58	2354867	228	2501494		TRBD1-1	TRBJ2-3	4107	CR/PR	Tumor	antiPD1+antiCTLA4	MNC	IO.naive	anti-MAA
CASSPLTGKGSPLHF	3.18665449113737e-06	5.52021501954317e-06	1.97085365434048	25	954625	98	1411851	TRBV19-1	TRBD1	TRBJ2-2	TU23	CR/PR	Tumor	antiPD1	MNC	IO.naive	anti-EBV
CASSPETGGGEKLFF	3.58323827992138e-26	3.95494349568086e-26	1.9707591319634	623	504753	2442	3260711		TRBD1-1	TRBJ2-3	4053	SD/PD	Tumor	antiCTLA4+antiPD1	MNC	IO.naive	anti-CMV
CSVVGTEAFF	6.81609514253519e-06	1.23317211651471e-05	1.96962635095648	72	1069190	282	2364413	TRBV10-1	TRBD1	TRBJ1-1	TU15	CR/PR	Tumor	antiPD1	MNC	IO.naive	anti-MAA
CASSYHGLAGGYPYEQYF	6.7926460035128e-36	2.28770304544311e-35	1.96848902725478	81	2921420	317	2826129	TRBV27-1	TRBD1-1	TRBJ1-5	4033	SD/PD	Tumor	antiCTLA4+antiPD1	MNC	IO.naive	anti-MAA
CASSLAGLMNTEAFF	3.91054658382354e-96	2.34729113910788e-95	1.96761017111458	259	2354666	1013	2500709	TRBV11-3		TRBJ1-1	4107	CR/PR	Tumor	antiPD1+antiCTLA4	MNC	IO.naive	anti-MAA
CASSEAQVTGKRMNTEAFF	1.12274393651545e-68	2.61176007527118e-67	1.96419927857215	102	834391	398	585964	TRBV6	TRBD1	TRBJ1-1	TU18	CR/PR	Tumor	antiPD1	MNC	IO.naive	anti-MAA
CASTTGGLSYEQYF	1.1725445835969e-09	2.61723531746073e-09	1.96152585218536	133	1069129	518	2364177	TRBV6	TRBD1	TRBJ2-1	TU15	CR/PR	Tumor	antiPD1	MNC	IO.naive	anti-MAA
CASSAKIASTGGVRAYGYTF	1.1358098911251e-25	7.16317438002899e-25	1.96047163581336	37	834456	144	586218	TRBV12	TRBD1-1	TRBJ1-2	TU18	CR/PR	Tumor	antiPD1	MNC	IO.naive	anti-MAA
CASSQNAGSTDTQYF	0.0082294060492603	0.0111992653518166	1.95935801550265	9	954641	35	1411914	TRBV12	TRBD1-1	TRBJ1-1	TU23	CR/PR	Tumor	antiPD1	MNC	IO.naive	anti-EBV
CASSEQTGLGYEQYF	2.47407269569767e-147	4.15594231610629e-146	1.95773427302299	762	953888	2960	1408989	TRBV6	TRBD1-1	TRBJ1-5	TU23	CR/PR	Tumor	antiPD1	MNC	IO.naive	anti-MAA
CASSFAGLGETQYF	2.17824101353562e-09	4.35316490877652e-09	1.95560588064155	33	2012138	128	2668077		TRBD1-1	TRBJ2-1	4036	CR/PR	Tumor	antiPD1+antiCTLA4	MNC	IO.naive	anti-MAA
CASSLGSGGPGETQYF	0	0	1.95552073942208	1721	2010450	6675	2661530			TRBJ1-5	4036	CR/PR	Tumor	antiPD1+antiCTLA4	MNC	IO.naive	anti-EBV
CASSQPDRRETEAFF	2.10137646866438e-06	3.20571686815396e-05	1.95419631038688	16	15368	62	281690	TRBV03	TRBD01-01	TRBJ01-05	Pt30	CR/PR	Tumor	antiPD1	MNC	Prior.IO	anti-MAA
CSVGGGLVTEAFF	8.44013039960578e-12	2.18146599521061e-11	1.95419631038688	56	1063205	217	1589832	TRBV29-1	TRBD1-1	TRBJ1-1	TU22	CR/PR	Tumor	antiPD1	MNC	IO.naive	anti-MAA
CASSRTPGLGVDTQYF	2.32268246399319e-16	5.05427327955622e-16	1.9490160712812	36	2921465	139	2826307		TRBD1-1	TRBJ1-2	4033	SD/PD	Tumor	antiCTLA4+antiPD1	MNC	IO.naive	anti-EBV
CSASPGQRTEAFF	1.59020699304076e-27	5.87488253010728e-27	1.94656074103854	110	2012061	424	2667781			TRBJ1-1	4036	CR/PR	Tumor	antiPD1+antiCTLA4	MNC	IO.naive	anti-MAA
CASSGSRDPRYNEQFF	6.88428583501483e-47	2.55747021035536e-46	1.94544383637791	128	2354797	493	2501229			TRBJ1-3	4107	CR/PR	Tumor	antiPD1+antiCTLA4	MNC	IO.naive	anti-MAA
CASSVGGAALIVAEAFF	2.2104914930256e-27	8.39280217557437e-27	1.94404359402598	138	954512	531	1411418	TRBV15-1	TRBD1-1	TRBJ1-2	TU23	CR/PR	Tumor	antiPD1	MNC	IO.naive	anti-MAA
CASSVAPTGASTDTQYF	3.15227061557953e-44	1.12311162136949e-43	1.9422236687208	121	2354804	465	2501257		TRBD1-1	TRBJ1-1	4107	CR/PR	Tumor	antiPD1+antiCTLA4	MNC	IO.naive	anti-MAA
CASSYSVLNTEAFF	2.82419686252316e-124	2.07306257649667e-123	1.94003247759511	350	2354575	1343	2500379	TRBV28-1		TRBJ1-5	4107	CR/PR	Tumor	antiPD1+antiCTLA4	MNC	IO.naive	anti-MAA
CASSQVMGGLGNEQFF	5.67490149729035e-13	1.32751557901557e-12	1.93987900756243	49	2012122	188	2668017	TRBV23-1		TRBJ1-1	4036	CR/PR	Tumor	antiPD1+antiCTLA4	MNC	IO.naive	anti-MAA
CASRPGTLQETQYF	3.65885784158675e-14	2.64173866171843e-13	1.93859945533586	18	2161851	69	1403618	TRBV6-5	TRBD1-1	TRBJ1-5	TU21	SD/PD	Tumor	antiPD1	MNC	IO.naive	anti-MAA
CASSTGTVGKPQHF	1.52437903894322e-15	3.92399963134666e-15	1.92599941855622	35	2557934	133	2462303		TRBD2-1	TRBJ2-5	4151	SD/PD	Tumor	antiCTLA4+antiPD1	MNC	IO.naive	anti-MAA
CASSHHPTSETWYNEQFF	2.6765741363363e-26	7.58726195806622e-26	1.92232063617812	62	2921439	235	2826211	TRBV11-3		TRBJ1-4	4033	SD/PD	Tumor	antiCTLA4+antiPD1	MNC	IO.naive	anti-MAA
CASSLGVVTQGRTGELFF	1.57584416697007e-49	5.46048327624511e-49	1.91999235210835	190	1727202	719	2166627	TRBV19-1		TRBJ1-1	4067	SD/PD	Tumor	antiPD1+antiCTLA4	MNC	IO.naive	anti-MAA
CASSIGWGGGAWDQPQHF	0.0018083129649519	0.0260680296694571	1.91938153979172	23	104447	87	192973	TRBV06-05	TRBD01-01	TRBJ01-02	Pt34	CR/PR	Tumor	antiPD1	MNC	IO.naive	anti-MAA
CASSYGGLGQPQHF	0.000944426923611049	0.0240351346289778	1.91938153979172	23	68229	87	121414	TRBV05-05	TRBD01-01	TRBJ02-03	Pt82	SD/PD	Tumor	antiPD1	MNC	IO.naive	anti-MAA
CSVPLTGNTEAFF	2.39900694243432e-278	6.87853197460048e-277	1.91699233557009	1556	953094	5876	1406073	TRBV20	TRBD1-1	TRBJ1-2	TU23	CR/PR	Tumor	antiPD1	MNC	IO.naive	anti-EBV
CASSPKQDRYPHSNQPQHF	1.80177152116913e-77	9.2392269646237e-75	1.91055113881964	761	103709	2861	190199	TRBV06-05	TRBD01-01	TRBJ02-07	Pt34	CR/PR	Tumor	antiPD1	MNC	IO.naive	anti-MAA
CASSLGQGWWPFF	3.00957980620824e-16	7.95215818593411e-16	1.90980219102842	66	2012105	248	2667957	TRBV19-1		TRBJ1-1	4036	CR/PR	Tumor	antiPD1+antiCTLA4	MNC	IO.naive	anti-MAA
CASSLLGFGDEQFF	2.84425827767827e-12	1.7834347124476e-11	1.90689059560852	16	2161853	60	1403627	TRBV19-1	TRBD1-1	TRBJ2-1	TU21	SD/PD	Tumor	antiPD1	MNC	IO.naive	anti-MAA
CASSRTSGRTDTQYF	1.25345487221305e-27	3.62920643738261e-27	1.905454363493	67	2921434	251	2826195			TRBJ2-1	4033	SD/PD	Tumor	antiCTLA4+antiPD1	MNC	IO.naive	anti-EBV
CASSITGMNTEAFF	9.79008388749862e-13	2.27261558166757e-12	1.90500348606425	51	2012120	191	2668014			TRBJ1-1	4036	CR/PR	Tumor	antiPD1+antiCTLA4	MNC	IO.naive	anti-MAA
CATSPGALIHPSTL	5.57765763919416e-11	1.247882726057e-10	1.90303827011291	50	1272831	187	1809260	TRBV30-1	TRBD1-1	TRBJ1-2	TU17	CR/PR	Tumor	antiPD1	MNC	IO.naive	anti-MAA
CASSVSRGGGSNNEQFF	8.90924520379483e-139	1.37091873872347e-137	1.89863649439586	818	1062443	3050	1586999	TRBV10-3	TRBD2-1	TRBJ2-2	TU22	CR/PR	Tumor	antiPD1	MNC	IO.naive	anti-MAA
CASSFGGLAQFF	3.70313529659733e-09	2.10059500356526e-07	1.89812038598079	11	97267	41	60778	TRBV02-01	TRBD01-01	TRBJ01-01	Pt18	CR/PR	Tumor	antiPD1	MNC	Prior.IO	anti-MAA
CASSSGTLMNTEAFF	0	0	1.89392513283705	5611	1057650	20853	1569196	TRBV2-1	TRBD1	TRBJ2-7	TU22	CR/PR	Tumor	antiPD1	MNC	IO.naive	anti-MAA
CASSFGILTVNEQFF	0.0015628691602493	0.013199653991985	1.89308479608349	7	18822	26	20068	TRBV19-01	TRBD01-01	TRBJ01-05	Pt05	SD/PD	Tumor	antiPD1	MNC	Prior.IO	anti-MAA
CASSLGSSGQPQHF	3.88502038389169e-29	1.00575527698818e-28	1.89162383895521	114	1727278	423	2166923		TRBD1-1	TRBJ1-4	4067	SD/PD	Tumor	antiPD1+antiCTLA4	MNC	IO.naive	anti-MAA
CASSPLQVIRSGQPQHF	1.87201689433909e-22	7.28618340247664e-22	1.8856963733394	128	1063133	473	1589576	TRBV12	TRBD1	TRBJ2-1	TU22	CR/PR	Tumor	antiPD1	MNC	IO.naive	anti-MAA
CASSQENLGQPQHF	7.7033594040215e-11	2.57145473439003e-09	1.88348599127357	29	18800	107	19987	TRBV05-06	TRBD01-01	TRBJ01-01	Pt05	SD/PD	Tumor	antiPD1	MNC	Prior.IO	anti-MAA
CASSASDRYTEAFF	6.98493969153098e-59	2.23115796115343e-57	1.88348599127357	87	2161782	321	1403366	TRBV28-1	TRBD1-1	TRBJ1-6	TU21	SD/PD	Tumor	antiPD1	MNC	IO.naive	anti-MAA
CASSLGPLAGGNEQFF	1.39890459668308e-64	8.17635617716491e-64	1.88243040361882	115	1646543	424	1232475	TRBV27-1	TRBD1-1	TRBJ2-2	TU24	SD/PD	Tumor	antiPD1	MNC	IO.naive	anti-MAA
CASSKTGTVSYEQYF	2.94119970160949e-14	6.03863513779014e-14	1.87832144341175	34	2921467	125	2826321		TRBD1-1	TRBJ1-1	4033	SD/PD	Tumor	antiCTLA4+antiPD1	MNC	IO.naive	anti-MAA
CASSLGQLNTEAFF	4.74503250888471e-07	7.91968521125758e-06	1.87446911791614	18	18811	66	20028	TRBV18-01	TRBD01-01	TRBJ02-05	Pt05	SD/PD	Tumor	antiPD1	MNC	Prior.IO	anti-MAA
CASSEDIATNEKLFF	2.95202803462695e-26	1.05177686627387e-25	1.87224445280163	118	2012053	432	2667773		TRBD1-1	TRBJ1-1	4036	CR/PR	Tumor	antiPD1+antiCTLA4	MNC	IO.naive	anti-CMV
CASSQVGGLLGEQYF	0.00371751977796363	0.00542621831961106	1.8712666858778	41	1069221	150	2364545	TRBV11-3	TRBD1-1	TRBJ2-1	TU15	CR/PR	Tumor	antiPD1	MNC	IO.naive	anti-MAA
CASTAGIATNEKLFF	6.21520576541916e-12	1.38872106120631e-11	1.85895611854482	51	2012120	185	2668020	TRBV6-8		TRBJ1-6	4036	CR/PR	Tumor	antiPD1+antiCTLA4	MNC	IO.naive	anti-CMV
CASSLAQGSTDTQYF	5.48397852655052e-20	2.61133071448832e-19	1.85798099512757	32	834461	116	586246	TRBV20	TRBD1-1	TRBJ1-5	TU18	CR/PR	Tumor	antiPD1	MNC	IO.naive	anti-EBV
CASKPPGARMNTEAFF	4.24129137493506e-117	3.75607367854331e-116	1.8568750579014	315	2557654	1141	2461295		TRBD1-1	TRBJ1-2	4151	SD/PD	Tumor	antiCTLA4+antiPD1	MNC	IO.naive	anti-MAA
CASSLWEFSNQPQHF	2.59478384637986e-29	9.57800143637984e-29	1.85536029496844	76	2557893	275	2462161		TRBD1-1	TRBJ1-3	4151	SD/PD	Tumor	antiCTLA4+antiPD1	MNC	IO.naive	anti-EBV
CASSIVAGRETEAFF	2.55553065671767e-21	8.17278361946439e-21	1.849268563791	126	954524	454	1411495	TRBV3	TRBD1-1	TRBJ1-2	TU23	CR/PR	Tumor	antiPD1	MNC	IO.naive	anti-MAA
CASSLLGSSSQETQYF	4.79047136726029e-36	2.00957005503785e-35	1.84799690655495	95	2557874	342	2462094		TRBD2-1	TRBJ1-5	4151	SD/PD	Tumor	antiCTLA4+antiPD1	MNC	IO.naive	anti-EBV
CASSYHFRVTEAFF	0.00571014778484672	0.031173928642653	1.84799690655495	5	15379	18	281734	TRBV06	unresolved	TRBJ02-07	Pt30	CR/PR	Tumor	antiPD1	MNC	Prior.IO	anti-MAA
CATSRGQGTGTDTQYF	0.000180066014922869	0.000470082480549605	1.84799690655495	5	2161864	18	1403669	TRBV27-1	TRBD1	TRBJ1-2	TU21	SD/PD	Tumor	antiPD1	MNC	IO.naive	anti-EBV
CASSPAGTGGQPQHF	3.72291742494175e-105	7.51223082943661e-104	1.8470677198562	604	1272277	2173	1807274	TRBV19-1	TRBD1	TRBJ1-1	TU17	CR/PR	Tumor	antiPD1	MNC	IO.naive	anti-MAA
CASSYLAGSGTDTQYF	3.27055301737685e-76	2.72800153165522e-75	1.84478735007906	375	2011796	1347	2666858			TRBJ1-1	4036	CR/PR	Tumor	antiPD1+antiCTLA4	MNC	IO.naive	anti-EBV
CASSSLAGPYNEQFF	3.90010922439354e-17	8.7206299002739e-17	1.84434912953981	44	2921457	158	2826288		TRBD2-1	TRBJ1-2	4033	SD/PD	Tumor	antiCTLA4+antiPD1	MNC	IO.naive	anti-EBV
CASTRNPATGGILNTEAFF	1.26602952998256e-05	1.47022784127007e-05	1.83953532780675	76	1240255	272	2573134			TRBJ1-6	4154	CR/PR	Tumor	antiPD1+antiCTLA4	MNC	IO.naive	anti-MAA
CASSFLAGLQETQYF	2.27564393651627e-12	5.19757607749348e-12	1.82532146858705	57	2012114	202	2668003		TRBD2-1	TRBJ1-1	4036	CR/PR	Tumor	antiPD1+antiCTLA4	MNC	IO.naive	anti-EBV
CASSRQGLGTEAFF	3.44182004745657e-24	1.12908486922661e-23	1.82312223791592	65	2557904	230	2462206		TRBD1-1	TRBJ1-2	4151	SD/PD	Tumor	antiCTLA4+antiPD1	MNC	IO.naive	anti-MAA
CASSDPRSTNEKLFF	1.43811051128637e-26	2.09902206443975e-25	1.82235708539685	41	2161828	145	1403542	TRBV4-3	TRBD1	TRBJ1-1	TU21	SD/PD	Tumor	antiPD1	MNC	IO.naive	anti-CMV
CASSQDLWGGRADTQYF	3.43577572435422e-11	4.41742593131257e-11	1.82192206370847	183	1240148	647	2572759		TRBD1-1	TRBJ1-5	4154	CR/PR	Tumor	antiPD1+antiCTLA4	MNC	IO.naive	anti-MAA
CASSLLAGAPDTQYF	1.28076283752749e-10	6.9954647016609e-10	1.82102985895468	15	2161854	53	1403634	TRBV19-1	TRBD1-1	TRBJ1-5	TU21	SD/PD	Tumor	antiPD1	MNC	IO.naive	anti-EBV
CASSQLPLARIYNEQFF	1.90862359113682e-307	3.54770873619706e-306	1.81937359812247	888	2920613	3134	2823312	TRBV11-3		TRBJ1-4	4033	SD/PD	Tumor	antiCTLA4+antiPD1	MNC	IO.naive	anti-MAA
CASSPHTSGRFFEQYF	8.22571390775855e-20	1.97725699559645e-19	1.81897400532444	53	2921448	187	2826259	TRBV29-1	TRBD2-1	TRBJ1-2	4033	SD/PD	Tumor	antiCTLA4+antiPD1	MNC	IO.naive	anti-MAA
CASSLTQLSTDTQYF	4.94848612937773e-46	2.59762531884802e-45	1.81522657260628	235	2011936	827	2667378	TRBV28-1		TRBJ2-1	4036	CR/PR	Tumor	antiPD1+antiCTLA4	MNC	IO.naive	anti-EBV
CASSQEEGSEQFF	1.11253692925361e-308	1.11253692925371e-308	1.81478512753309	747	2464236	2628	2058533			TRBJ1-1	4085	CR/PR	Tumor	antiPD1+antiCTLA4	MNC	IO.naive	anti-MAA
CASSLTLLNTEAFF	1.21017088566668e-14	2.30189951443833e-14	1.81398801439005	62	1727330	218	2167128		TRBD1-1	TRBJ2-2	4067	SD/PD	Tumor	antiPD1+antiCTLA4	MNC	IO.naive	anti-MAA
CASSEGAGSYNEQFF	4.89251014989218e-80	1.77644713775847e-79	1.81391760983005	188	1924967	661	1642684	TRBV5-1	TRBD2-1	TRBJ2-7	4158	SD/PD	Tumor	antiPD1+antiCTLA4	MNC	IO.naive	anti-EBV
CASSISRDRVHNEQFF	4.42180445444606e-25	1.48683174780749e-24	1.81340396673041	68	2557901	239	2462197		TRBD2-1	TRBJ1-2	4151	SD/PD	Tumor	antiCTLA4+antiPD1	MNC	IO.naive	anti-MAA
CASSIPGLTYPQFF	6.75477157580481e-09	1.35609102358363e-08	1.81173336256818	47	1272834	165	1809282	TRBV2-1	TRBD1-1	TRBJ1-2	TU17	CR/PR	Tumor	antiPD1	MNC	IO.naive	anti-MAA
CASTPGEGETQYF	9.7399283980389e-29	2.74090132863982e-28	1.8073549220576	94	2354831	329	2501393	TRBV30-1		TRBJ1-1	4107	CR/PR	Tumor	antiPD1+antiCTLA4	MNC	IO.naive	anti-MAA
CATSDSGQGRAETQYF	7.78320932564439e-15	1.50841736930716e-14	1.8073549220576	28	2414300	98	1870906	TRBV15-1	TRBD1-1	TRBJ1-2	4043	SD/PD	Tumor	antiCTLA4+antiPD1	MNC	IO.naive	anti-MAA
CASSPGQGIILNTEAFF	0.000969118160580025	0.0189622075533743	1.8073549220576	4	97274	14	60805	TRBV20	TRBD01-01	TRBJ01-02	Pt18	CR/PR	Tumor	antiPD1	MNC	Prior.IO	anti-MAA
CASSQIPHRLPMNTEAFF	0.00748205058298774	0.0105628949406886	1.8073549220576	42	1069220	147	2364548	TRBV7-9	TRBD1-1	TRBJ2-2	TU15	CR/PR	Tumor	antiPD1	MNC	IO.naive	anti-MAA
CSVDNQGEEAFF	5.69173016705884e-10	7.80381060395519e-10	1.80346100595311	53	2032129	185	2868178		TRBD1-1	TRBJ1-2	4030	CR/PR	Tumor	antiCTLA4+antiPD1	MNC	IO.naive	anti-EBV
CASSPPGATGLPNEQFF	2.61953023581088e-108	1.95661230803666e-107	1.8027966400953	317	2921184	1106	2825340			TRBJ1-2	4033	SD/PD	Tumor	antiCTLA4+antiPD1	MNC	IO.naive	anti-MAA
CASSLEGGSNQPQHF	0.000643984408623347	0.00998503283065488	1.80077860629034	5654	50623	19699	186259	TRBV05-01	TRBD02-01	TRBJ02-01	Pt70	SD/PD	Tumor	antiPD1	MNC	IO.naive	anti-EBV
CASSGRTGEKLFF	0.00315417643643908	0.00463387134107409	1.79564150149381	53	1069209	184	2364511	TRBV3	TRBD2-1	TRBJ2-1	TU15	CR/PR	Tumor	antiPD1	MNC	IO.naive	anti-CMV
CASSPGGATEAFF	1.17825275002698e-118	2.76496645339665e-117	1.7944331268745	753	1272128	2612	1806835	TRBV7-3	TRBD2-1	TRBJ1-1	TU17	CR/PR	Tumor	antiPD1	MNC	IO.naive	anti-MAA
CASSQDLGSQETQYF	6.09327972089249e-08	2.59979934758079e-06	1.79173555216064	199	67956	689	153920	TRBV04-03	TRBD01-01	TRBJ01-01	Pt23	SD/PD	Tumor	antiPD1	MNC	Prior.IO	anti-EBV
CASSIGVGTEQYF	3.24461215521881e-28	2.27925972685915e-27	1.790772037862	50	834443	173	586189	TRBV7-2	TRBD1	TRBJ1-1	TU18	CR/PR	Tumor	antiPD1	MNC	IO.naive	anti-MAA
CASSPGSPTNEKLFF	1.76501625991812e-15	1.38410850922371e-14	1.79007693062577	24	2161845	83	1403604	TRBV29-1	TRBD1	TRBJ1-1	TU21	SD/PD	Tumor	antiPD1	MNC	IO.naive	anti-CMV
CATSDPHQGGKSYNEQFF	5.61697810369924e-05	0.000551485122908653	1.78523801978793	385	29747	1327	130235	TRBV05-04	TRBD01-01	TRBJ02-03	Pt44	CR/PR	Tumor	antiPD1	MNC	Prior.IO	anti-MAA
CASSYGGGAGETQYF	1.75921174171518e-06	6.15774574653144e-06	1.78427130894456	9	2161860	31	1403656	TRBV12	TRBD1	TRBJ2-5	TU21	SD/PD	Tumor	antiPD1	MNC	IO.naive	anti-EBV
CASSRGLAGVGSSYEQYF	0.00143222850103351	0.00218336351590943	1.77853208689185	65	1069197	223	2364472	TRBV7-2	TRBD1-1	TRBJ1-2	TU15	CR/PR	Tumor	antiPD1	MNC	IO.naive	anti-MAA
CASSPWAGSSPDTQYF	4.05449613771926e-07	7.39047397255155e-07	1.77444029958487	38	1272843	130	1809317	TRBV28-1	TRBD1-1	TRBJ2-7	TU17	CR/PR	Tumor	antiPD1	MNC	IO.naive	anti-EBV
CASSGGGLSSYNEQFF	1.42679929273964e-211	1.13032151762491e-210	1.77028566736623	535	1924620	1825	1641520	TRBV6-1	TRBD1-1	TRBJ1-1	4158	SD/PD	Tumor	antiPD1+antiCTLA4	MNC	IO.naive	anti-MAA
CASSPGGLAGFYEQYF	1.5086266248018e-22	5.04798003429658e-22	1.76607518279593	157	954493	534	1411415	TRBV10-3	TRBD1	TRBJ2-5	TU23	CR/PR	Tumor	antiPD1	MNC	IO.naive	anti-MAA
CASSPGASGGGETQYF	1.00547898069367e-12	1.47811184036347e-12	1.76553474636298	75	2032107	255	2868108	TRBV19-1		TRBJ1-2	4030	CR/PR	Tumor	antiCTLA4+antiPD1	MNC	IO.naive	anti-EBV
CASSPLLGVTDTQYF	0.000594797752794481	0.00142364107092943	1.76553474636298	5	2161864	17	1403670	TRBV4-2	TRBD1-1	TRBJ1-2	TU21	SD/PD	Tumor	antiPD1	MNC	IO.naive	anti-EBV
CASTYPGQKYMNTEAFF	1.46781007665365e-22	3.32488735269012e-22	1.76474875067974	108	1727284	367	2166979			TRBJ2-3	4067	SD/PD	Tumor	antiPD1+antiCTLA4	MNC	IO.naive	anti-MAA
CASSVSVGATGQPQHF	2.86962484793582e-21	7.19622709034369e-21	1.76004920727925	62	2921439	210	2826236			TRBJ1-2	4033	SD/PD	Tumor	antiCTLA4+antiPD1	MNC	IO.naive	anti-MAA
CASSQSPGGTQYF	1.86051879752281e-06	3.34489260841193e-06	1.75488750216347	16	2557953	54	2462382	TRBV10-3	TRBD1-1	TRBJ1-3	4151	SD/PD	Tumor	antiCTLA4+antiPD1	MNC	IO.naive	anti-EBV
CASSFTGGSNQPQHF	5.10632423615037e-14	7.67662167045425e-14	1.75364433531284	86	2032096	290	2868073		TRBD1-1	TRBJ1-1	4030	CR/PR	Tumor	antiCTLA4+antiPD1	MNC	IO.naive	anti-EBV
CASSPGLAGNEQFF	1.61722532550648e-31	6.93156112452907e-31	1.75256244921722	230	954420	775	1411174	TRBV11-2	TRBD1	TRBJ1-1	TU23	CR/PR	Tumor	antiPD1	MNC	IO.naive	anti-MAA
CASSQGVGGNQPQHF	5.30158660088782e-31	1.30944631804163e-30	1.75064053106328	63	1843887	212	1377371	TRBV11-3	TRBD1-1	TRBJ2-7	4092	SD/PD	Tumor	antiCTLA4+antiPD1	MNC	IO.naive	anti-EBV
CASSLGVASGGRGETQYF	0.0175895210183433	0.02321537575675	1.75002174699165	11	954639	37	1411912	TRBV10-2	TRBD1	TRBJ1-5	TU23	CR/PR	Tumor	antiPD1	MNC	IO.naive	anti-MAA
CASSLGIGPGQRGNEQFF	6.59536521915653e-15	1.65916631743254e-14	1.74953426766926	80	2012091	269	2667936		TRBD1-1	TRBJ2-1	4036	CR/PR	Tumor	antiPD1+antiCTLA4	MNC	IO.naive	anti-MAA
CASSYSSAGGPSPDTQYF	9.941175426108e-15	2.5050830816141e-14	1.74723392962003	42	2557927	141	2462295	TRBV19-1	TRBD1-1	TRBJ2-1	4151	SD/PD	Tumor	antiCTLA4+antiPD1	MNC	IO.naive	anti-MAA
CASSPTSGGQGDTQYF	3.70156143688195e-19	7.79245508141083e-19	1.74624340775422	93	1727299	312	2167034	TRBV19-1		TRBJ1-5	4067	SD/PD	Tumor	antiPD1+antiCTLA4	MNC	IO.naive	anti-EBV
CSPEGDIPYGYTF	4.79804852022631e-28	1.8041945581787e-27	1.74606780127346	158	2012013	530	2667675			TRBJ1-1	4036	CR/PR	Tumor	antiPD1+antiCTLA4	MNC	IO.naive	anti-EBV
CASSPGFGQPQHF	1.55230763005716e-05	2.71482876269909e-05	1.7454271729144	34	1063227	114	1589935	TRBV19-1	TRBD1-1	TRBJ1-1	TU22	CR/PR	Tumor	antiPD1	MNC	IO.naive	anti-MAA
CASSSPAGLNEKLFF	1.88919002394463e-18	5.34704609940332e-18	1.74120258705268	102	2012069	341	2667864	TRBV9-1	TRBD1-1	TRBJ1-2	4036	CR/PR	Tumor	antiPD1+antiCTLA4	MNC	IO.naive	anti-EBV
CSAGSGGQPQHF	0.00180386826611472	0.0120898536737591	1.73696559416621	6	15378	20	281732	TRBV09-01	TRBD01-01	TRBJ01-01	Pt30	CR/PR	Tumor	antiPD1	MNC	Prior.IO	anti-MAA
CASSPFVGSEAFF	0	0	1.73680860030992	919	1843031	3063	1374520	TRBV11-3	TRBD1-1	TRBJ1-1	4092	SD/PD	Tumor	antiCTLA4+antiPD1	MNC	IO.naive	anti-MAA
CASSYPTGTNQPQHF	4.12298468744269e-21	1.25918180994871e-20	1.73360658207629	43	1646615	143	1232756	TRBV23-1	TRBD2-1	TRBJ1-5	TU24	SD/PD	Tumor	antiPD1	MNC	IO.naive	anti-EBV
CASRTGNGQPQHF	2.20504862018168e-07	3.97312421860653e-07	1.73306113971029	37	2012134	123	2668082			TRBJ1-4	4036	CR/PR	Tumor	antiPD1+antiCTLA4	MNC	IO.naive	anti-MAA
CASSLAGASVTEAFF	0.0054751048312911	0.00783147906247968	1.73206679475337	59	1069203	196	2364499	TRBV25-1	TRBD2-1	TRBJ2-3	TU15	CR/PR	Tumor	antiPD1	MNC	IO.naive	anti-MAA
CASSLGDRGRTDTQYF	0.00104306033574451	0.00161552234753803	1.72991083663226	82	1069180	272	2364423	TRBV5-1	TRBD1	TRBJ1-1	TU15	CR/PR	Tumor	antiPD1	MNC	IO.naive	anti-EBV
CASSLHAPLAGYSTDTQYF	3.49562304391516e-09	6.92266998183803e-09	1.7279204545632	48	2012123	159	2668046			TRBJ2-3	4036	CR/PR	Tumor	antiPD1+antiCTLA4	MNC	IO.naive	anti-MAA
CASSPTGGFADTQYF	1.01576359566648e-08	1.96321123030874e-08	1.72731542413249	45	2012126	149	2668056		TRBD1-1	TRBJ1-1	4036	CR/PR	Tumor	antiPD1+antiCTLA4	MNC	IO.naive	anti-EBV
CASGIFTPYEKLFF	0.00032773420575847	0.00347118010327083	1.72246602447109	10	89875	33	86395	TRBV20	TRBD01-01	TRBJ01-05	Pt11	SD/PD	Tumor	antiPD1	MNC	Prior.IO	anti-CMV
CAISESPKAGRSWYGYTF	1.15008017544297e-11	2.16083736666947e-11	1.71989208080726	34	2921467	112	2826334			TRBJ1-2	4033	SD/PD	Tumor	antiCTLA4+antiPD1	MNC	IO.naive	anti-MAA
CASSQSGLDTGELFF	8.1479702145729e-15	1.70742749332918e-14	1.71760026929928	45	2921456	148	2826298	TRBV6-8		TRBJ1-5	4033	SD/PD	Tumor	antiCTLA4+antiPD1	MNC	IO.naive	anti-MAA
CASSRGTGEKLFF	0.00289335390172367	0.024792274403314	1.71620703399941	7	89878	23	86405	TRBV06	TRBD02-01	TRBJ01-01	Pt11	SD/PD	Tumor	antiPD1	MNC	Prior.IO	anti-CMV
CASSLQASGGSYNEQFF	0.0174018197483129	0.0229858826381607	1.71049338280502	11	954639	36	1411913	TRBV19-1	TRBD1-1	TRBJ1-2	TU23	CR/PR	Tumor	antiPD1	MNC	IO.naive	anti-MAA
CASSPLAGDTDTQYF	6.39498460644217e-13	1.52026632649642e-12	1.70895121799661	26	1646632	85	1232814	TRBV19-1	TRBD2-1	TRBJ1-5	TU24	SD/PD	Tumor	antiPD1	MNC	IO.naive	anti-EBV
CASSSTGSGRGLIYEQYF	8.70967254431034e-35	2.86983121047303e-34	1.70729804364521	113	2921388	369	2826077		TRBD1-1	TRBJ2-3	4033	SD/PD	Tumor	antiCTLA4+antiPD1	MNC	IO.naive	anti-MAA
CASSSLDSSNQPQHF	1.97230697410361e-18	4.38550373712637e-18	1.70695302509977	68	2354857	222	2501500		TRBD1-1	TRBJ2-7	4107	CR/PR	Tumor	antiPD1+antiCTLA4	MNC	IO.naive	anti-EBV
CASTLTQGTEAFF	5.43082006401021e-90	2.63698663757896e-89	1.70670777307353	212	2414116	692	1870312	TRBV1-1		TRBJ1-2	4043	SD/PD	Tumor	antiCTLA4+antiPD1	MNC	IO.naive	anti-MAA
CASSDRPNEKLFF	1.62003433382515e-211	1.56758717913297e-210	1.70659194512269	504	2413824	1645	1869359			TRBJ1-1	4043	SD/PD	Tumor	antiCTLA4+antiPD1	MNC	IO.naive	anti-CMV
CASSMAVRSNQPQHF	8.68515915715182e-20	4.09443217408586e-19	1.70626879694329	38	834455	124	586238	TRBV30-1	TRBD2-1	TRBJ1-1	TU18	CR/PR	Tumor	antiPD1	MNC	IO.naive	anti-EBV
CASSPDLRPEAFF	9.65643621924175e-30	2.77181802900968e-29	1.70626879694329	114	2354811	372	2501350			TRBJ1-2	4107	CR/PR	Tumor	antiPD1+antiCTLA4	MNC	IO.naive	anti-CMV
CASSRPGQGAENTEAFF	8.24779731625528e-38	3.91888198198072e-37	1.70513141346581	307	954343	1001	1410948	TRBV20	TRBD1-1	TRBJ1-2	TU23	CR/PR	Tumor	antiPD1	MNC	IO.naive	anti-MAA
CASSGLIVSGQPQHF	0.0125173793466389	0.0173465164987658	1.70454411647383	54	1069208	176	2364519	TRBV19-1	TRBD1-1	TRBJ2-1	TU15	CR/PR	Tumor	antiPD1	MNC	IO.naive	anti-MAA
CASSPVQGAADTQYF	4.8710689437761e-06	7.2811865427224e-06	1.70043971814109	16	2921485	52	2826394	TRBV11-1	TRBD1-1	TRBJ2-7	4033	SD/PD	Tumor	antiCTLA4+antiPD1	MNC	IO.naive	anti-EBV
CSVEQGGGGYTF	2.27432417922486e-05	6.86234016688964e-05	1.70043971814109	8	2161861	26	1403661	TRBV18-1	TRBD1-1	TRBJ1-1	TU21	SD/PD	Tumor	antiPD1	MNC	IO.naive	anti-EBV
CASSGERNEKLFF	0.00992710593435369	0.0426211673948	1.70043971814109	4	15380	13	281739	TRBV06-05	unresolved	TRBJ01-01	Pt30	CR/PR	Tumor	antiPD1	MNC	Prior.IO	anti-CMV
CAIRGPTNTEAFF	9.59670390525051e-15	2.86027886665499e-14	1.69478577867391	118	1063143	382	1589667	TRBV19-1	TRBD1-1	TRBJ1-4	TU22	CR/PR	Tumor	antiPD1	MNC	IO.naive	anti-CMV
CAWSVHSINEKLFF	9.49591144044559e-43	2.25685322298123e-42	1.69339873276052	316	2031866	1022	2867341	TRBV18-1	TRBD1-1	TRBJ1-2	4030	CR/PR	Tumor	antiCTLA4+antiPD1	MNC	IO.naive	anti-CMV
CASSQYQGSGNTIYF	1.31313370480638e-33	4.08698191393761e-33	1.68955140199836	133	2354792	429	2501293		TRBD2-1	TRBJ1-6	4107	CR/PR	Tumor	antiPD1+antiCTLA4	MNC	IO.naive	anti-EBV
CASMTGQLSSYEQYF	5.41419930378246e-12	1.40854333132479e-11	1.6875322343617	95	1063166	306	1589743	TRBV19-1	TRBD1	TRBJ1-1	TU22	CR/PR	Tumor	antiPD1	MNC	IO.naive	anti-MAA
CASSPSLLDSNQPQHF	0.000122292960430493	0.000183836344106472	1.68589140957194	23	2012148	74	2668131			TRBJ1-1	4036	CR/PR	Tumor	antiPD1+antiCTLA4	MNC	IO.naive	anti-MAA
CASSLPGNSNQPQHF	0	0	1.68168617432876	2990	1269891	9592	1799855	TRBV19-1	TRBD1	TRBJ1-2	TU17	CR/PR	Tumor	antiPD1	MNC	IO.naive	anti-EBV
CASLAGEMFFGETQYF	0.00028137803418855	0.00540110403058716	1.67974072547326	54	104416	173	192887	TRBV09-01	TRBD02-01	TRBJ01-03	Pt34	CR/PR	Tumor	antiPD1	MNC	IO.naive	anti-MAA
CASGGTDNTEAFF	0.0283243056762631	0.0365142018136632	1.67807190511264	10	954640	32	1411917	TRBV11-3	TRBD1	TRBJ1-3	TU23	CR/PR	Tumor	antiPD1	MNC	IO.naive	anti-CMV
CASSRREIFNEKLFF	2.65375240522541e-35	8.44281280879155e-35	1.67617901827968	143	2354782	457	2501265		TRBD1-1	TRBJ1-3	4107	CR/PR	Tumor	antiPD1+antiCTLA4	MNC	IO.naive	anti-CMV
CASSFGQGDVETQYF	4.5337779812118e-11	1.01865309535312e-10	1.67459971320583	78	1272803	249	1809198	TRBV5-1	TRBD1-1	TRBJ1-6	TU17	CR/PR	Tumor	antiPD1	MNC	IO.naive	anti-EBV
CASSLSLLGNQPQHF	5.50927230876611e-15	1.40141300336462e-14	1.6724253419715	48	2557921	153	2462283			TRBJ1-5	4151	SD/PD	Tumor	antiCTLA4+antiPD1	MNC	IO.naive	anti-MAA
CASSLREGLNQPQHF	2.20393884233835e-05	3.82080227252543e-05	1.67093572383101	38	1063223	121	1589928	TRBV21-1	TRBD1-1	TRBJ1-2	TU22	CR/PR	Tumor	antiPD1	MNC	IO.naive	anti-EBV
CASSLDENTEAFF	0.00130418448199256	0.00187779982125856	1.66985139830767	22	954628	70	1411879	TRBV28-1	TRBD1-1	TRBJ1-2	TU23	CR/PR	Tumor	antiPD1	MNC	IO.naive	anti-CMV
CASSRFTGTGEKLFF	1.1087804572896e-20	2.40984536989523e-20	1.66949601093282	116	1727276	369	2166977	TRBV11-3		TRBJ2-5	4067	SD/PD	Tumor	antiPD1+antiCTLA4	MNC	IO.naive	anti-CMV
CASSSHEVRGLLTEAFF	4.3810910071358e-151	2.72700562689065e-150	1.66919248300008	438	1924717	1393	1641952			TRBJ1-5	4158	SD/PD	Tumor	antiPD1+antiCTLA4	MNC	IO.naive	anti-MAA
CASSSRTNEKLFF	8.22707484746186e-19	8.00532434519375e-18	1.66742466091313	34	2161835	108	1403579	TRBV13-1	TRBD1	TRBJ1-2	TU21	SD/PD	Tumor	antiPD1	MNC	IO.naive	anti-CMV
CASSPLFSSGAPKNIQYF	1.23857204118507e-39	4.40924403550532e-39	1.666262602823	138	2921363	438	2826008		TRBD1-1	TRBJ2-7	4033	SD/PD	Tumor	antiCTLA4+antiPD1	MNC	IO.naive	anti-MAA
CASSLAADTQYF	1.65557535295388e-71	1.32366433267418e-70	1.66567850953091	643	954007	2040	1409909	TRBV19-1	TRBD1-1	TRBJ1-3	TU23	CR/PR	Tumor	antiPD1	MNC	IO.naive	anti-EBV
CASSQELLQGSYEQYF	4.35550103320401e-26	1.60603064705505e-25	1.66565034628672	226	954424	717	1411232	TRBV11-2	TRBD1	TRBJ2-5	TU23	CR/PR	Tumor	antiPD1	MNC	IO.naive	anti-MAA
CASSLAGQGIRSGNTIYF	3.72347836120951e-11	5.24565504975428e-11	1.66200353648498	79	2032103	250	2868113		TRBD1-1	TRBJ1-1	4030	CR/PR	Tumor	antiCTLA4+antiPD1	MNC	IO.naive	anti-MAA
CSVGGTGSGNTIYF	2.1986313072305e-09	3.80232047805843e-09	1.64769825606912	30	2921471	94	2826352		TRBD1-1	TRBJ1-1	4033	SD/PD	Tumor	antiCTLA4+antiPD1	MNC	IO.naive	anti-EBV
CASSSGQGAQETQYF	5.21270347631784e-22	1.03574889920322e-21	1.64571653180025	62	1925093	194	1643151	TRBV12-5	TRBD1-1	TRBJ1-3	4158	SD/PD	Tumor	antiPD1+antiCTLA4	MNC	IO.naive	anti-EBV
CASSPRGDRMNTEAFF	6.03986066425416e-58	2.31412947164709e-57	1.64563320645422	357	1727035	1117	2166229	TRBV18-1		TRBJ2-3	4067	SD/PD	Tumor	antiPD1+antiCTLA4	MNC	IO.naive	anti-MAA
CASSPPWDRVNTEAFF	3.18342606794252e-45	8.40644978980491e-45	1.64560385206099	132	1925023	413	1642932		TRBD2-1	TRBJ2-1	4158	SD/PD	Tumor	antiPD1+antiCTLA4	MNC	IO.naive	anti-MAA
CATSRELMSGGPNEKLFF	5.65973570362679e-176	1.12537270026155e-174	1.64495149164251	1264	2010907	3953	2664252			TRBJ1-2	4036	CR/PR	Tumor	antiPD1+antiCTLA4	MNC	IO.naive	anti-CMV
CASSLLQETQYF	3.01284936623721e-51	2.51176494532618e-50	1.64425968440493	429	1272452	1341	1808106	TRBV28-1	TRBD1-1	TRBJ1-5	TU17	CR/PR	Tumor	antiPD1	MNC	IO.naive	anti-EBV
CASRGGFNEKLFF	1.79861100197872e-26	7.8639710108541e-26	1.6440898056834	247	1063014	772	1589277	TRBV10-3	TRBD1-1	TRBJ1-4	TU22	CR/PR	Tumor	antiPD1	MNC	IO.naive	anti-CMV
CASSPSDATNEKLFF	0.0152305514812639	0.0208612402107009	1.64210640782476	66	1069196	206	2364489	TRBV3	TRBD1-1	TRBJ1-3	TU15	CR/PR	Tumor	antiPD1	MNC	IO.naive	anti-CMV
CASSDWGRGRSTDTQYF	8.79365316371641e-37	3.01585147234499e-36	1.63820452199814	133	2921368	414	2826032	TRBV19-1	TRBD2-1	TRBJ1-3	4033	SD/PD	Tumor	antiCTLA4+antiPD1	MNC	IO.naive	anti-MAA
CAISEAGIGQPQHF	1.80166482058661e-24	6.32103079458972e-24	1.63765992381082	224	954426	697	1411252	TRBV27-1	TRBD1	TRBJ1-6	TU23	CR/PR	Tumor	antiPD1	MNC	IO.naive	anti-MAA
CASSAAKRSPANTEAFF	8.28028140099535e-12	1.55462602266762e-11	1.63523570720238	47	2354878	146	2501576			TRBJ2-1	4107	CR/PR	Tumor	antiPD1+antiCTLA4	MNC	IO.naive	anti-MAA
CASTSGQVAPGELFF	4.85131486050486e-81	3.24224521112002e-80	1.63381866706291	300	2557669	931	2461505	TRBV19-1	TRBD1-1	TRBJ1-5	4151	SD/PD	Tumor	antiCTLA4+antiPD1	MNC	IO.naive	anti-EBV
CASSPGFLYQETQYF	0.000716458787635184	0.00101940666675812	1.63226821549951	20	2012151	62	2668143	TRBV11-3	TRBD1-1	TRBJ1-6	4036	CR/PR	Tumor	antiPD1+antiCTLA4	MNC	IO.naive	anti-MAA
CASSARTSGGIYNEQFF	1.15426870927567e-09	2.02204626409082e-09	1.62935662007961	32	2921469	99	2826347	TRBV11-3	TRBD1-1	TRBJ2-1	4033	SD/PD	Tumor	antiCTLA4+antiPD1	MNC	IO.naive	anti-MAA
CASSSTTTGRDTEAFF	1.40378101444402e-05	0.000177256957420222	1.62803122261304	11	15373	34	281718	TRBV11-02	TRBD02-01	TRBJ02-05	Pt30	CR/PR	Tumor	antiPD1	MNC	Prior.IO	anti-MAA
CASSPVSTNEKLFF	9.42773323375468e-20	1.39615403030726e-19	1.62724764603496	650	1239681	2008	2571398	TRBV28-1	TRBD1-1	TRBJ2-2	4154	CR/PR	Tumor	antiPD1+antiCTLA4	MNC	IO.naive	anti-CMV
CASSITPGPDADTQYF	0.0221739650188091	0.024016500794011	1.62708797639383	45	1240286	139	2573267	TRBV18-1	TRBD1-1	TRBJ1-6	4154	CR/PR	Tumor	antiPD1+antiCTLA4	MNC	IO.naive	anti-EBV
CASSPRGAEWVTEAFF	8.96478877611081e-17	1.98267581015711e-16	1.62515159083686	59	2921442	182	2826264		TRBD1-1	TRBJ2-7	4033	SD/PD	Tumor	antiCTLA4+antiPD1	MNC	IO.naive	anti-MAA
CASSWGLSSNEKLFF	4.23444385868632e-05	7.25904661489083e-05	1.62130434778488	196	1069066	603	2364092	TRBV12	TRBD1-1	TRBJ1-5	TU15	CR/PR	Tumor	antiPD1	MNC	IO.naive	anti-CMV
CASSIGTLMNTEAFF	1.94289394558969e-37	5.84175063012505e-37	1.6208820749761	238	1727154	732	2166614		TRBD2-1	TRBJ1-6	4067	SD/PD	Tumor	antiPD1+antiCTLA4	MNC	IO.naive	anti-MAA
CASSMNLGRNQPQHF	1.1777526412816e-41	3.6753533701247e-41	1.62015192918346	108	2414220	332	1870672		TRBD2-1	TRBJ2-5	4043	SD/PD	Tumor	antiCTLA4+antiPD1	MNC	IO.naive	anti-EBV
CASSLGVSGQGLMNTEAFF	2.57348268565154e-52	1.00345236878925e-51	1.61919413554046	236	2354689	725	2500997			TRBJ2-7	4107	CR/PR	Tumor	antiPD1+antiCTLA4	MNC	IO.naive	anti-MAA
CAWSVRDTNEKLFF	7.84112072996632e-09	1.52748601256197e-08	1.61832109766759	57	2012114	175	2668030		TRBD2-1	TRBJ1-6	4036	CR/PR	Tumor	antiPD1+antiCTLA4	MNC	IO.naive	anti-CMV
CASSLWESSNQPQHF	8.54336417874821e-16	1.18836859597675e-15	1.61726299262447	530	1239801	1626	2571780			TRBJ2-1	4154	CR/PR	Tumor	antiPD1+antiCTLA4	MNC	IO.naive	anti-EBV
CASSLGTSGSADTQYF	1.61491247765421e-17	3.64102952137777e-17	1.61517711376816	63	2921438	193	2826253		TRBD1-1	TRBJ1-1	4033	SD/PD	Tumor	antiCTLA4+antiPD1	MNC	IO.naive	anti-EBV
CASSPLVAGGSETQYF	0	0	1.61411473612183	1633	2412695	4999	1866005		TRBD1-1	TRBJ1-1	4043	SD/PD	Tumor	antiCTLA4+antiPD1	MNC	IO.naive	anti-EBV
CASSQKQGDADTQYF	2.48114022787108e-11	4.62956050181308e-11	1.6094155444457	39	2921462	119	2826327	TRBV6-8	TRBD2-1	TRBJ1-1	4033	SD/PD	Tumor	antiCTLA4+antiPD1	MNC	IO.naive	anti-EBV
CSATGGTGNTIYF	2.59318563173761e-96	1.28626223896188e-94	1.60869157251185	201	2161668	613	1403074	TRBV11-3	TRBD2-1	TRBJ2-3	TU21	SD/PD	Tumor	antiPD1	MNC	IO.naive	anti-EBV
CASSNNGGRGQGGRSSYEQYF	1.99710357086101e-69	7.58371488141933e-69	1.60665757182048	176	1843774	536	1377047	TRBV25-1		TRBJ1-1	4092	SD/PD	Tumor	antiCTLA4+antiPD1	MNC	IO.naive	anti-MAA
CASSLGYGGANEKLFF	5.64496020663333e-27	1.38044935962215e-26	1.60542660328087	70	2414258	213	1870791			TRBJ1-2	4043	SD/PD	Tumor	antiCTLA4+antiPD1	MNC	IO.naive	anti-CMV
CASRPGTLLGNQPQHF	0.00100379151779685	0.00113179177845551	1.60528248510075	94	1240237	286	2573120		TRBD1-1	TRBJ1-2	4154	CR/PR	Tumor	antiPD1+antiCTLA4	MNC	IO.naive	anti-MAA
CASSFPPGLPLPQYF	2.06568420775997e-12	3.95139122002437e-12	1.60334103003601	52	2354873	158	2501564	TRBV14-1	TRBD1-1	TRBJ1-1	4107	CR/PR	Tumor	antiPD1+antiCTLA4	MNC	IO.naive	anti-MAA
CASSLADDSNQPQHF	5.15757837658801e-08	6.69737713829399e-08	1.60039254129076	62	2032120	188	2868175	TRBV18-1		TRBJ1-1	4030	CR/PR	Tumor	antiCTLA4+antiPD1	MNC	IO.naive	anti-EBV
CASSGPRGSNQPQHF	6.25946498983186e-32	1.44085797879149e-31	1.59960927668556	98	1925057	297	1643048		TRBD1-1	TRBJ1-1	4158	SD/PD	Tumor	antiPD1+antiCTLA4	MNC	IO.naive	anti-EBV
CASSLGSGGLDTEAFF	5.13229829328642e-05	8.23663677463595e-05	1.59863743761823	35	1272846	106	1809341	TRBV10-3	TRBD1	TRBJ2-7	TU17	CR/PR	Tumor	antiPD1	MNC	IO.naive	anti-CMV
CASSWPGANEQFF	1.13154854798282e-240	1.45135990075481e-239	1.5982249443943	1155	2353770	3497	2498225		TRBD1-1	TRBJ1-2	4107	CR/PR	Tumor	antiPD1+antiCTLA4	MNC	IO.naive	anti-MAA
CASSESAATRKGTEAFF	6.65522856627634e-85	2.52154622697426e-84	1.59557060028714	271	1924884	819	1642526	TRBV29-1		TRBJ1-1	4158	SD/PD	Tumor	antiPD1+antiCTLA4	MNC	IO.naive	anti-MAA
CASNTRTNQPQHF	1.64056977409267e-24	3.87324659693357e-24	1.59395128394841	160	1727232	483	2166863	TRBV28-1	TRBD1-1	TRBJ1-1	4067	SD/PD	Tumor	antiPD1+antiCTLA4	MNC	IO.naive	anti-CMV
CASSFSGLGNTIYF	2.89313787586807e-07	5.35182234434771e-07	1.59245703726808	64	954586	193	1411756	TRBV20	TRBD1	TRBJ1-5	TU23	CR/PR	Tumor	antiPD1	MNC	IO.naive	anti-MAA
CSVGIFGQETQYF	1.270805584762e-17	3.56625077180727e-17	1.58496250072116	43	1646615	129	1232770	TRBV2-1	TRBD2-1	TRBJ1-4	TU24	SD/PD	Tumor	antiPD1	MNC	IO.naive	anti-EBV
CASSYLLGSGETQYF	4.73968875050437e-16	1.06792987036681e-15	1.58496250072116	135	108151	405	776283	TRBV19-1	TRBD1-1	TRBJ2-3	4009	SD/PD	Tumor	antiCTLA4+antiPD1	MNC	IO.naive	anti-EBV
CASSAGQGRVETQYF	0.0381603196223674	0.0498510533795088	1.58496250072116	61	1069201	183	2364512	TRBV5-1	TRBD1-1	TRBJ1-3	TU15	CR/PR	Tumor	antiPD1	MNC	IO.naive	anti-EBV
CASSPAGGVLRANVLTF	0.00791149952624037	0.0359582909696594	1.58496250072116	4	15380	12	281740	TRBV15-01	TRBD02-01	TRBJ01-01	Pt30	CR/PR	Tumor	antiPD1	MNC	Prior.IO	anti-MAA
CASSLGDRGRYEQYF	0.000116147648849636	0.00195016770882861	1.58496250072116	3	92328	9	25373	TRBV05-01	TRBD01-01	TRBJ01-02	Pt08	SD/PD	Tumor	antiPD1	MNC	Prior.IO	anti-CMV
CASSHVLAGGRGDEQFF	0.000155776533496486	0.000411960394825341	1.58496250072116	7	2161862	21	1403666	TRBV12	TRBD1	TRBJ1-4	TU21	SD/PD	Tumor	antiPD1	MNC	IO.naive	anti-MAA
CASSPGGSVGTSGVPYEQYF	6.74181162545935e-14	1.23911335205671e-13	1.57074864150146	34	1843916	101	1377482	TRBV18-1	TRBD1-1	TRBJ2-3	4092	SD/PD	Tumor	antiCTLA4+antiPD1	MNC	IO.naive	anti-MAA
CASSFVGGYTGELFF	6.51868901165083e-36	2.19847752678252e-35	1.56828375957453	145	2921356	430	2826016	TRBV29-1	TRBD1-1	TRBJ2-5	4033	SD/PD	Tumor	antiCTLA4+antiPD1	MNC	IO.naive	anti-CMV
CASSFVQGTSTDTQYF	8.17068924566443e-07	1.28880062729348e-06	1.56768450928932	28	2354897	83	2501639	TRBV28-1	TRBD1-1	TRBJ1-4	4107	CR/PR	Tumor	antiPD1+antiCTLA4	MNC	IO.naive	anti-EBV
CASITPRDRNTEAFF	1.0337839380068e-12	2.02027599441938e-12	1.56478461878353	48	2921453	142	2826304		TRBD2-1	TRBJ2-3	4033	SD/PD	Tumor	antiCTLA4+antiPD1	MNC	IO.naive	anti-MAA
CSARDRGLGNTIYF	1.81340285343062e-83	1.64501544561206e-82	1.56478461878353	696	2011475	2059	2666146	TRBV19-1	TRBD1-1	TRBJ1-4	4036	CR/PR	Tumor	antiPD1+antiCTLA4	MNC	IO.naive	anti-EBV
CASSPGLAGGEQFF	1.84390315785075e-41	5.38794753243168e-41	1.56293619439116	110	1843840	325	1377258			TRBJ1-2	4092	SD/PD	Tumor	antiCTLA4+antiPD1	MNC	IO.naive	anti-MAA
CAITSQTNRDEQFF	2.93113993488586e-20	5.67617574692182e-20	1.56224242422107	64	1925091	189	1643156			TRBJ1-1	4158	SD/PD	Tumor	antiPD1+antiCTLA4	MNC	IO.naive	anti-CMV
CASSPTLLAGSYNEQFF	8.21944885355708e-134	5.55535613469059e-133	1.55869684602735	388	2413940	1143	1869861		TRBD2-1	TRBJ1-2	4043	SD/PD	Tumor	antiCTLA4+antiPD1	MNC	IO.naive	anti-MAA
CASSPTTLLAQIRSIL	1.51669652786663e-85	4.59367281715927e-85	1.55339242172029	77	1766045	226	489119	TRBV12	TRBD1	TRBJ1-5	TU19	CR/PR	Tumor	antiPD1	MNC	IO.naive	anti-MAA
CASSRQPGNEKLFF	4.99300901673379e-12	1.15911061531943e-11	1.55254102302878	45	2557924	132	2462304		TRBD1-1	TRBJ1-2	4151	SD/PD	Tumor	antiCTLA4+antiPD1	MNC	IO.naive	anti-CMV
CASSILAGGGDTQYF	0.000647075094808068	0.000967406276711638	1.55019708256048	28	1272853	82	1809365	TRBV27-1	TRBD2-1	TRBJ1-1	TU17	CR/PR	Tumor	antiPD1	MNC	IO.naive	anti-EBV
CASSYPGTLGNEQFF	1.25633565423968e-09	1.57903533600199e-09	1.54758176664536	404	1239927	1181	2572225	TRBV11-3		TRBJ2-1	4154	CR/PR	Tumor	antiPD1+antiCTLA4	MNC	IO.naive	anti-MAA
CASSHTPGLLFYEQYF	0.000110312593380492	0.000126549803635284	1.54656712198415	165	1240166	482	2572924		TRBD1-1	TRBJ2-3	4154	CR/PR	Tumor	antiPD1+antiCTLA4	MNC	IO.naive	anti-MAA
CSVAPENYGYTF	4.36664143424628e-07	6.84660134732111e-07	1.54596836910529	25	2921476	73	2826373	TRBV19-1	TRBD2-1	TRBJ1-6	4033	SD/PD	Tumor	antiCTLA4+antiPD1	MNC	IO.naive	anti-EBV
CASSLGLASSYNEQFF	1.20179210761418e-15	2.56024827825069e-15	1.54564957669633	62	2921439	181	2826265	TRBV19-1	TRBD1-1	TRBJ1-5	4033	SD/PD	Tumor	antiCTLA4+antiPD1	MNC	IO.naive	anti-MAA
CASSQGGLQETQYF	1.18800961309611e-05	1.99027734229957e-05	1.54344323128289	47	1272834	137	1809310	TRBV20	TRBD1-1	TRBJ1-1	TU17	CR/PR	Tumor	antiPD1	MNC	IO.naive	anti-MAA
CATRMGAQAFF	1.60214325002763e-16	3.15952073277507e-16	1.5390262165543	117	1727275	340	2167006	TRBV11-3	TRBD2-1	TRBJ2-1	4067	SD/PD	Tumor	antiPD1+antiCTLA4	MNC	IO.naive	anti-MAA
CASSYGLAGGEQFF	0.0010914164036741	0.00167812669348806	1.5376567859428	31	1063230	90	1589959	TRBV2-1	TRBD2-1	TRBJ2-1	TU22	CR/PR	Tumor	antiPD1	MNC	IO.naive	anti-MAA
CASSYRSGGADTQYF	7.34807026013759e-41	2.52450747194879e-40	1.53753715452842	134	2464849	389	2060772	TRBV11-3	TRBD1-1	TRBJ2-2	4085	CR/PR	Tumor	antiPD1+antiCTLA4	MNC	IO.naive	anti-EBV
CATSRDHRKGLNTEAFF	5.4953543236524e-05	0.000600025743663773	1.53051471669878	9	15375	26	281726	TRBV07-06	TRBD02-01	TRBJ02-01	Pt30	CR/PR	Tumor	antiPD1	MNC	Prior.IO	anti-MAA
CASSPTGSGDQPQHF	1.15919454915656e-15	1.60798363149056e-15	1.52825258091918	761	1239570	2195	2571211		TRBD1-1	TRBJ2-7	4154	CR/PR	Tumor	antiPD1+antiCTLA4	MNC	IO.naive	anti-EBV
CASSFTGLHYYEQYF	8.06278695121344e-15	1.6924901919142e-14	1.52773763202821	60	2921441	173	2826273			TRBJ2-1	4033	SD/PD	Tumor	antiCTLA4+antiPD1	MNC	IO.naive	anti-MAA
CASSLEPADSSYNEQFF	2.65775077208876e-28	7.39376556116474e-28	1.52745004206595	145	2354780	418	2501304			TRBJ1-1	4107	CR/PR	Tumor	antiPD1+antiCTLA4	MNC	IO.naive	anti-MAA
CASGLVPDGETSYNEQFF	1.38469205275417e-14	2.87444599186395e-14	1.52674788677586	59	2921442	170	2826276	TRBV30-1		TRBJ1-2	4033	SD/PD	Tumor	antiCTLA4+antiPD1	MNC	IO.naive	anti-MAA
CASSQGRLVLPQHF	3.61321481872092e-18	1.02714123821075e-17	1.52626054467882	209	954441	602	1411347	TRBV18-1	TRBD1	TRBJ2-1	TU23	CR/PR	Tumor	antiPD1	MNC	IO.naive	anti-MAA
CASSQDEGVVAFF	1.28948028491757e-18	3.6628310834924e-18	1.52000705888039	159	2012012	456	2667749	TRBV11-3	TRBD1-1	TRBJ2-1	4036	CR/PR	Tumor	antiPD1+antiCTLA4	MNC	IO.naive	anti-MAA
CASRAGGEAFF	2.81787885409129e-11	3.99496748934461e-11	1.51326103536697	110	2032072	314	2868049		TRBD1-1	TRBJ2-1	4030	CR/PR	Tumor	antiCTLA4+antiPD1	MNC	IO.naive	anti-MAA
CASSQGTGGHWFF	6.91200559682673e-54	2.95020662415145e-53	1.51068973834253	186	2464797	530	2060631		TRBD1-1	TRBJ1-2	4085	CR/PR	Tumor	antiPD1+antiCTLA4	MNC	IO.naive	anti-EBV
CASSKPGHLQETQYF	0.00104846829390485	0.00162204564350825	1.51005769170727	224	1069038	638	2364057	TRBV28-1	TRBD1-1	TRBJ2-3	TU15	CR/PR	Tumor	antiPD1	MNC	IO.naive	anti-MAA
CASSPTQGTLTGVTEAFF	9.42575193535993e-05	0.000991826870315351	1.50901364748786	117	31434	333	138457	TRBV06-01	TRBD02-01	TRBJ01-04	Pt28	SD/PD	Tumor	antiPD1	MNC	Prior.IO	anti-MAA
CASQQGILNQPQHF	2.04156719339246e-134	1.90134966637375e-133	1.50891518009261	396	1646262	1127	1231772	TRBV27-1	TRBD1-1	TRBJ1-5	TU24	SD/PD	Tumor	antiPD1	MNC	IO.naive	anti-MAA
CASSGGGGEGETQYF	2.38153773869204e-07	4.2813306288724e-07	1.50695998871988	57	2012114	162	2668043			TRBJ1-2	4036	CR/PR	Tumor	antiPD1+antiCTLA4	MNC	IO.naive	anti-EBV
CASSPPQGVADTQYF	0.000656320715548917	0.000743895743560691	1.50576066969277	156	1240175	443	2572963	TRBV11-3	TRBD2-1	TRBJ2-1	4154	CR/PR	Tumor	antiPD1+antiCTLA4	MNC	IO.naive	anti-EBV
CASSLEGEGVNTEAFF	5.68816829634553e-08	9.23995316984748e-08	1.50523530825042	31	2921470	88	2826358		TRBD1-1	TRBJ1-1	4033	SD/PD	Tumor	antiCTLA4+antiPD1	MNC	IO.naive	anti-MAA
CASNPAGTGGKPQHF	7.85399458506727e-19	2.51581949903874e-18	1.50250034052918	204	1272677	578	1808869	TRBV4-1	TRBD1-1	TRBJ2-5	TU17	CR/PR	Tumor	antiPD1	MNC	IO.naive	anti-MAA
CASSLTLLGASNNEQFF	1.22532608983675e-11	2.30043872687163e-11	1.50250034052918	48	2921453	136	2826310	TRBV29-1	TRBD1-1	TRBJ1-5	4033	SD/PD	Tumor	antiCTLA4+antiPD1	MNC	IO.naive	anti-MAA
CASSKAPSGRGRNENCFL	6.18140682893575e-47	4.53303167455289e-46	1.50202615973908	537	1272344	1521	1807926	TRBV19-1	.	TRBJ2-3	TU17	CR/PR	Tumor	antiPD1	MNC	IO.naive	anti-MAA
CASSLNSGTLSNTEAFF	1.43045498081718e-13	3.63990472227216e-13	1.5019067609936	143	1272738	405	1809042	TRBV7-6	TRBD1-1	TRBJ1-1	TU17	CR/PR	Tumor	antiPD1	MNC	IO.naive	anti-MAA
CASTPTENTEAFF	0	0	1.50141253134294	1795	2412533	5082	1865922	TRBV18-1	TRBD1-1	TRBJ1-5	4043	SD/PD	Tumor	antiCTLA4+antiPD1	MNC	IO.naive	anti-CMV
CASSLAASGSTDTQYF	3.61529491309253e-10	6.45872568846685e-10	1.50042899050949	41	2921460	116	2826330			TRBJ1-1	4033	SD/PD	Tumor	antiCTLA4+antiPD1	MNC	IO.naive	anti-EBV
CASSPPQQGLRSNQPQHF	3.59946111371976e-11	6.6753144035854e-11	1.49880585697144	46	2921455	130	2826316		TRBD1-1	TRBJ2-1	4033	SD/PD	Tumor	antiCTLA4+antiPD1	MNC	IO.naive	anti-MAA
CASSPPGTNGGTQYF	2.89203308212608e-23	7.68788270193995e-23	1.49837481572507	103	2921398	291	2826155		TRBD2-1	TRBJ2-2	4033	SD/PD	Tumor	antiCTLA4+antiPD1	MNC	IO.naive	anti-MAA
CASSLLHRSSGNTIYF	3.96350811315267e-35	1.31666333636109e-34	1.49185309632967	160	2921341	450	2825996			TRBJ2-1	4033	SD/PD	Tumor	antiCTLA4+antiPD1	MNC	IO.naive	anti-EBV
CASSQPGTGTSSYEQYF	1.58536656732469e-08	3.19149565283698e-08	1.48239276708061	34	2557935	95	2462341		TRBD2-1	TRBJ1-2	4151	SD/PD	Tumor	antiCTLA4+antiPD1	MNC	IO.naive	anti-MAA
CANSDRPATNEKLFF	1.17853045431919e-11	2.60228513665432e-11	1.47946937187384	104	2012067	290	2667915			TRBJ2-2	4036	CR/PR	Tumor	antiPD1+antiCTLA4	MNC	IO.naive	anti-CMV
CASSPEGQGAGANVLTF	1.77963609298333e-07	3.218386448358e-07	1.47393118833241	63	2012108	175	2668030		TRBD1-1	TRBJ2-1	4036	CR/PR	Tumor	antiPD1+antiCTLA4	MNC	IO.naive	anti-MAA
CASSPEGLLFQGYTF	8.02154528929256e-25	4.92752067770829e-24	1.47130571892559	66	834427	183	586179	TRBV18-1	TRBD1-1	TRBJ1-1	TU18	CR/PR	Tumor	antiPD1	MNC	IO.naive	anti-MAA
CASSLTAGTATNEKLFF	1.32147834163325e-59	3.22270202024109e-59	1.47001990461551	4122	1236209	11419	2561987		TRBD1-1	TRBJ2-1	4154	CR/PR	Tumor	antiPD1+antiCTLA4	MNC	IO.naive	anti-CMV
CASSFLTGGTGELFF	5.07095277656007e-14	9.55242504828192e-14	1.46566357234881	42	2414286	116	1870888	TRBV11-3	TRBD1-1	TRBJ1-1	4043	SD/PD	Tumor	antiCTLA4+antiPD1	MNC	IO.naive	anti-EBV
CASSQSPGGIQYF	0	0	1.46532182295934	2111	2352814	5829	2495893			TRBJ2-3	4107	CR/PR	Tumor	antiPD1+antiCTLA4	MNC	IO.naive	anti-EBV
CSVGQPPTNEKLFF	1.59973956958462e-28	2.53506782182747e-27	1.46133115155278	69	2161800	190	1403497	TRBV6	TRBD1	TRBJ1-1	TU21	SD/PD	Tumor	antiPD1	MNC	IO.naive	anti-EBV
CASSIWYGSNQPQHF	5.76937274425364e-12	1.08823230477911e-11	1.4594316186373	64	2354861	176	2501546		TRBD1-1	TRBJ1-1	4107	CR/PR	Tumor	antiPD1+antiCTLA4	MNC	IO.naive	anti-EBV
CASSVSRDRGDGANVLTF	0.0195837318997917	0.0268346205094155	1.4594316186373	4	1646654	11	1232888	TRBV28-1	TRBD2-1	TRBJ2-2	TU24	SD/PD	Tumor	antiPD1	MNC	IO.naive	anti-MAA
CASTSLEGGTDTQYF	0.000107811557933521	0.00106867585767283	1.4594316186373	8	15376	22	281730	TRBV05-06	unresolved	TRBJ02-01	Pt30	CR/PR	Tumor	antiPD1	MNC	Prior.IO	anti-EBV
CASSPAGERVYNEQFF	0.000230768972726437	0.000590818926816614	1.4594316186373	8	2161861	22	1403665	TRBV20	TRBD1	TRBJ1-5	TU21	SD/PD	Tumor	antiPD1	MNC	IO.naive	anti-MAA
CSVDSGGPIAGELFF	4.18001179996515e-23	1.37828362281933e-22	1.45829069723273	230	2011941	632	2667573		TRBD1-1	TRBJ1-1	4036	CR/PR	Tumor	antiPD1+antiCTLA4	MNC	IO.naive	anti-EBV
CASSQPGLAGTYEQYF	1.37418969424024e-24	4.46216768532033e-24	1.45588255155623	74	1646584	203	1232696	TRBV20	TRBD2-1	TRBJ2-1	TU24	SD/PD	Tumor	antiPD1	MNC	IO.naive	anti-MAA
CASSSKILAGGRTGELFF	0.00128107674638245	0.00187197930467693	1.45519462575083	31	1272850	85	1809362	TRBV25-1	TRBD1-1	TRBJ1-1	TU17	CR/PR	Tumor	antiPD1	MNC	IO.naive	anti-MAA
CASSFLMDSGRTYEQFF	1.21331215322714e-19	3.58911710247819e-19	1.45490196015678	58	1646600	159	1232740	TRBV23-1	TRBD2-1	TRBJ1-3	TU24	SD/PD	Tumor	antiPD1	MNC	IO.naive	anti-MAA
CASSSGRVSPGELFF	0	0	1.45392447715116	1885	1842065	5164	1372419		TRBD1-1	TRBJ2-1	4092	SD/PD	Tumor	antiCTLA4+antiPD1	MNC	IO.naive	anti-EBV
CASSILAGQGGPQHF	2.49274349854787e-21	2.71749905989235e-21	1.45193708209037	193	505183	528	3262625	TRBV11-3	TRBD2-1	TRBJ1-2	4053	SD/PD	Tumor	antiCTLA4+antiPD1	MNC	IO.naive	anti-EBV
CASSQGALSEKLFF	0.0022337587184248	0.0286423613525964	1.44798159789376	368	67787	1004	153605	TRBV05-01	TRBD01-01	TRBJ01-01	Pt23	SD/PD	Tumor	antiPD1	MNC	Prior.IO	anti-MAA
CASSEALLAGNIQYF	0.00255232638077569	0.0225808305765279	1.44745897697122	11	89874	30	86398	TRBV09-01	TRBD02-01	TRBJ01-02	Pt11	SD/PD	Tumor	antiPD1	MNC	Prior.IO	anti-MAA
CASSIQGQPQHF	2.74177756319487e-14	8.92378551407733e-13	1.44523773705454	65	89820	177	86251	TRBV04-03	TRBD02-01	TRBJ02-05	Pt11	SD/PD	Tumor	antiPD1	MNC	Prior.IO	anti-MAA
CASSQGYRVLLTDTQYF	1.21507338349425e-23	7.03750665787078e-23	1.44523773705454	65	834428	177	586185	TRBV7-2	TRBD1-1	TRBJ1-2	TU18	CR/PR	Tumor	antiPD1	MNC	IO.naive	anti-MAA
CASSIQGLPNEKLFF	2.88545429220518e-13	6.8187476280983e-13	1.44409996488131	129	2012042	351	2667854		TRBD1-1	TRBJ2-1	4036	CR/PR	Tumor	antiPD1+antiCTLA4	MNC	IO.naive	anti-CMV
CASSLSDLPDTEAFF	0.0284420890727828	0.0378297918417788	1.44347151072886	157	1069105	427	2364268	TRBV4-3	TRBD1-1	TRBJ2-3	TU15	CR/PR	Tumor	antiPD1	MNC	IO.naive	anti-MAA
CASSPSLGGEQYF	0.000273347387831887	0.00243971050301406	1.44057259138598	7	15377	19	281733	TRBV06-05	unresolved	TRBJ02-01	Pt30	CR/PR	Tumor	antiPD1	MNC	Prior.IO	anti-MAA
CASSSPSGSTDTQYF	6.85660198616608e-05	0.000109639702913406	1.44057259138598	56	954594	152	1411797	TRBV28-1	TRBD2-1	TRBJ2-2	TU23	CR/PR	Tumor	antiPD1	MNC	IO.naive	anti-EBV
CSAPGGGGEFF	3.97044202555248e-49	1.5118698775424e-48	1.43931490231593	302	2354623	819	2500903	TRBV29-1	TRBD1-1	TRBJ1-3	4107	CR/PR	Tumor	antiPD1+antiCTLA4	MNC	IO.naive	anti-MAA
CASSLNVYSNQPQHF	1.9794766947607e-36	5.76276223907605e-36	1.43868876734349	121	2414207	328	1870676	TRBV19-1	TRBD1-1	TRBJ1-2	4043	SD/PD	Tumor	antiCTLA4+antiPD1	MNC	IO.naive	anti-EBV
CASSHAGRNTEAFF	0.000128108628657789	0.00148373084463657	1.43609911480667	17	89868	46	86382	TRBV07-02	TRBD01-01	TRBJ02-07	Pt11	SD/PD	Tumor	antiPD1	MNC	Prior.IO	anti-MAA
CASSLETSADTQYF	5.74830560705151e-05	0.000161988048538666	1.43295940727611	10	2161859	27	1403660	TRBV11-3	TRBD1-1	TRBJ1-2	TU21	SD/PD	Tumor	antiPD1	MNC	IO.naive	anti-CMV
CASSDSGQGWGTEAFF	3.86887893973381e-05	6.04435570862381e-05	1.43171624042547	43	2012128	116	2668089		TRBD1-1	TRBJ1-5	4036	CR/PR	Tumor	antiPD1+antiCTLA4	MNC	IO.naive	anti-MAA
CASSRLPGTGGGTDTQYF	2.39445781199753e-20	5.21123908921792e-20	1.43133931160794	66	2414262	178	1870826		TRBD2-1	TRBJ1-5	4043	SD/PD	Tumor	antiCTLA4+antiPD1	MNC	IO.naive	anti-EBV
CASSESADILHNEQFF	7.71738791795136e-127	4.0935709825655e-126	1.4273507607177	525	1924630	1412	1641933	TRBV14-1	TRBD2-1	TRBJ2-1	4158	SD/PD	Tumor	antiPD1+antiCTLA4	MNC	IO.naive	anti-MAA
CASSLVGAGQPQHF	0	0	1.4217263649335	4761	2350164	12755	2488967			TRBJ2-2	4107	CR/PR	Tumor	antiPD1+antiCTLA4	MNC	IO.naive	anti-MAA
CASSASALGIEQYF	3.19862919646564e-21	7.03174057780397e-21	1.42057568282027	195	1727197	522	2166824		TRBD1-1	TRBJ1-3	4067	SD/PD	Tumor	antiPD1+antiCTLA4	MNC	IO.naive	anti-MAA
CASSISSGQPQHF	2.76685236924998e-106	2.04254641799045e-105	1.42013536691852	565	2920936	1512	2824934	TRBV11-3	TRBD1-1	TRBJ2-2	4033	SD/PD	Tumor	antiCTLA4+antiPD1	MNC	IO.naive	anti-MAA
CASSLMQETQYF	8.90122616450283e-33	2.08036320319798e-32	1.41639277889085	133	1925022	355	1642990	TRBV11-3		TRBJ1-4	4158	SD/PD	Tumor	antiPD1+antiCTLA4	MNC	IO.naive	anti-EBV
CASSLAMLNTGELFF	0.0128697692455753	0.0139993461146114	1.41636289674541	136	1240195	363	2573043	TRBV15-1	TRBD1-1	TRBJ1-4	4154	CR/PR	Tumor	antiPD1+antiCTLA4	MNC	IO.naive	anti-MAA
CASRGAVGAAHEQFF	8.47190835783114e-21	2.93322466421957e-20	1.41503749927884	282	1272599	752	1808695	TRBV19-1	TRBD1	TRBJ1-5	TU17	CR/PR	Tumor	antiPD1	MNC	IO.naive	anti-EBV
CASSQSGGTSTDTQYF	8.59273126596131e-06	2.76791200916737e-05	1.41503749927884	12	2161857	32	1403655	TRBV4-1	TRBD1-1	TRBJ2-3	TU21	SD/PD	Tumor	antiPD1	MNC	IO.naive	anti-EBV
CASSAPTGRNYEQYF	0.0016138207605203	0.00233557979411984	1.41503749927884	33	1272848	88	1809359	TRBV21-1	TRBD2-1	TRBJ1-2	TU17	CR/PR	Tumor	antiPD1	MNC	IO.naive	anti-MAA
CASSLSNIGTVNNEQFF	1.29181515786763e-76	7.41879695615016e-76	1.41021462730532	412	2921089	1095	2825351			TRBJ1-1	4033	SD/PD	Tumor	antiCTLA4+antiPD1	MNC	IO.naive	anti-MAA
CSALGQGGNTIYF	2.94809713575499e-22	7.3258194578898e-22	1.40662525946264	86	2464897	228	2060933		TRBD1-1	TRBJ2-1	4085	CR/PR	Tumor	antiPD1+antiCTLA4	MNC	IO.naive	anti-EBV
CASSQEGSSGVWLDTQYF	6.81931057542968e-14	1.6679266126051e-13	1.40662525946264	43	1646615	114	1232785	TRBV5-1	TRBD1-1	TRBJ2-3	TU24	SD/PD	Tumor	antiPD1	MNC	IO.naive	anti-MAA
CASSPKGDRRNQPQHF	6.12628015704621e-49	1.67579860798125e-48	1.40532828829892	205	1924950	543	1642802			TRBJ2-5	4158	SD/PD	Tumor	antiPD1+antiCTLA4	MNC	IO.naive	anti-MAA
CASSPTGVGQPQHF	8.21169692841604e-36	3.29050266989721e-35	1.39689015256858	120	1646538	316	1232583	TRBV27-1	TRBD2-1	TRBJ2-3	TU24	SD/PD	Tumor	antiPD1	MNC	IO.naive	anti-MAA
CASSSGLGSTDTQYF	0.000494726071530127	0.000561159655028921	1.39632523901667	291	1240040	766	2572640	TRBV11-3	TRBD1-1	TRBJ1-2	4154	CR/PR	Tumor	antiPD1+antiCTLA4	MNC	IO.naive	anti-EBV
CSVEKRGGNTIYF	2.56705981459122e-220	2.06804257960526e-219	1.39581551934133	765	1843185	2013	1375570			TRBJ2-3	4092	SD/PD	Tumor	antiCTLA4+antiPD1	MNC	IO.naive	anti-EBV
CASSALPAGQVNEQFF	2.58565930831047e-25	5.81942121087109e-25	1.39314489343	83	1843867	218	1377365	TRBV23-1		TRBJ1-4	4092	SD/PD	Tumor	antiCTLA4+antiPD1	MNC	IO.naive	anti-MAA
CASSQGLGGNSPLHF	1.60360488220119e-71	1.98446104172398e-70	1.39174745041042	1085	1271796	2847	1806600	TRBV5-1	TRBD2-1	TRBJ2-1	TU17	CR/PR	Tumor	antiPD1	MNC	IO.naive	anti-EBV
CASSRGLAGGSYNEQFF	0.00355842992740273	0.0449752965648314	1.39157852645485	93	104377	244	192816	TRBV03	unresolved	TRBJ01-01	Pt34	CR/PR	Tumor	antiPD1	MNC	IO.naive	anti-MAA
CASSQGQLSDEQFF	6.17920101349948e-06	1.05720280714502e-05	1.39064084497138	82	954568	215	1411734	TRBV20	TRBD1	TRBJ2-3	TU23	CR/PR	Tumor	antiPD1	MNC	IO.naive	anti-MAA
CASSIEDSNQPQHF	2.00795261377221e-78	1.17250949988857e-77	1.38760426915573	438	2921063	1146	2825300		TRBD2-1	TRBJ1-2	4033	SD/PD	Tumor	antiCTLA4+antiPD1	MNC	IO.naive	anti-CMV
CASSFSRGRNQPQHF	4.29647003758888e-39	1.43235259666267e-38	1.3873457654098	263	2354662	688	2501034	TRBV19-1	TRBD1-1	TRBJ1-1	4107	CR/PR	Tumor	antiPD1+antiCTLA4	MNC	IO.naive	anti-EBV
CASSFGQGAGDTQYF	1.11370223165485e-09	2.25896222876101e-09	1.38702312310925	104	2012067	272	2667933		TRBD1-1	TRBJ1-1	4036	CR/PR	Tumor	antiPD1+antiCTLA4	MNC	IO.naive	anti-EBV
CASTIDSPNTEAFF	8.57358805518562e-30	2.4647367245811e-29	1.38214561772147	122	2464861	318	2060843	TRBV11-3	TRBD1-1	TRBJ2-3	4085	CR/PR	Tumor	antiPD1+antiCTLA4	MNC	IO.naive	anti-CMV
CASIAGTGVNEKLFF	1.59061158917166e-73	6.3184663127464e-73	1.38023785144758	257	1843693	669	1376914		TRBD1-1	TRBJ1-1	4092	SD/PD	Tumor	antiCTLA4+antiPD1	MNC	IO.naive	anti-CMV
CASSVEGGGADTQYF	2.85462824959702e-13	7.95847903855348e-13	1.37949338242118	226	1063035	588	1589461	TRBV12	TRBD1-1	TRBJ1-2	TU22	CR/PR	Tumor	antiPD1	MNC	IO.naive	anti-EBV
CASSEGFATNEKLFF	4.73624566935295e-54	1.71243291002143e-53	1.37851162325373	200	2414128	520	1870484			TRBJ1-2	4043	SD/PD	Tumor	antiCTLA4+antiPD1	MNC	IO.naive	anti-CMV
CASSQGLGTNQPQHF	0.00887586329309998	0.0124399696387014	1.37669615106673	367	1068895	953	2363742	TRBV27-1	TRBD1	TRBJ1-5	TU15	CR/PR	Tumor	antiPD1	MNC	IO.naive	anti-EBV
CASSFGLAVEQFF	4.02944382370667e-07	6.32604494566457e-07	1.37196877738696	34	2921467	88	2826358		TRBD1-1	TRBJ1-2	4033	SD/PD	Tumor	antiCTLA4+antiPD1	MNC	IO.naive	anti-MAA
CASSLQGSNEKLFF	0	0	1.37150320415472	4508	2007663	11664	2656541	TRBV23-1	TRBD1-1	TRBJ2-5	4036	CR/PR	Tumor	antiPD1+antiCTLA4	MNC	IO.naive	anti-CMV
CASSGPGGPNEKLFF	0.000213966948306248	0.00431479978059145	1.37095643081473	162	104308	419	192641	TRBV07-02	TRBD02-01	TRBJ02-01	Pt34	CR/PR	Tumor	antiPD1	MNC	IO.naive	anti-CMV
CASSEFWTSGRYYNEQFF	2.73092499724358e-06	4.88524571410489e-06	1.37083769536831	29	2557940	75	2462361	TRBV11-3	TRBD2-1	TRBJ2-3	4151	SD/PD	Tumor	antiCTLA4+antiPD1	MNC	IO.naive	anti-MAA
CASSYPPRGGSTDTQYF	5.92815944256087e-44	1.45251810277365e-42	1.37036844994512	123	2161746	318	1403369	TRBV20	TRBD1	TRBJ1-2	TU21	SD/PD	Tumor	antiPD1	MNC	IO.naive	anti-MAA
CASSDDRGEAFF	6.38808463262236e-20	6.87947575820869e-20	1.36952284002648	161	505215	416	3262737			TRBJ2-2	4053	SD/PD	Tumor	antiCTLA4+antiPD1	MNC	IO.naive	anti-CMV
CASSLAVGYQETQYF	6.97242727872099e-141	7.11121493071449e-140	1.36757688561334	815	2557154	2103	2460333	TRBV11-3	TRBD1-1	TRBJ2-2	4151	SD/PD	Tumor	antiCTLA4+antiPD1	MNC	IO.naive	anti-EBV
CASTLQETQYF	3.59335990482688e-05	4.99864692154859e-05	1.36074734377789	44	1727348	113	2167233	TRBV11-3	TRBD1-1	TRBJ2-2	4067	SD/PD	Tumor	antiPD1+antiCTLA4	MNC	IO.naive	anti-EBV
CASSARTGGEKLFF	1.8322928020157e-09	3.81842472400013e-09	1.36050021526941	155	954495	398	1411551	TRBV11-1	TRBD1-1	TRBJ1-1	TU23	CR/PR	Tumor	antiPD1	MNC	IO.naive	anti-CMV
CASSPGTALLTEAFF	8.10179118781954e-06	1.44752974867883e-05	1.35989594508638	90	1063171	231	1589818	TRBV5-1	TRBD1-1	TRBJ2-2	TU22	CR/PR	Tumor	antiPD1	MNC	IO.naive	anti-MAA
CASSSHDTQGQGSPLHF	1.25071912313654e-33	2.94570913171154e-33	1.35614381022528	150	1925005	384	1642961		TRBD1-1	TRBJ2-4	4158	SD/PD	Tumor	antiPD1+antiCTLA4	MNC	IO.naive	anti-CMV
CASSIAWGRQNTEAFF	4.52572757928328e-27	1.24767018675074e-26	1.35418229389199	115	2464868	294	2060867			TRBJ1-6	4085	CR/PR	Tumor	antiPD1+antiCTLA4	MNC	IO.naive	anti-MAA
CASSSYTGLQETQYF	2.03603340699046e-116	1.63083596908611e-115	1.35390729941843	696	2920805	1779	2824667			TRBJ2-3	4033	SD/PD	Tumor	antiCTLA4+antiPD1	MNC	IO.naive	anti-EBV
CASSAGTGRRAEAFF	0.00504693416598194	0.00697676767915874	1.3536369546147	36	954614	92	1411857	TRBV6	TRBD1	TRBJ1-2	TU23	CR/PR	Tumor	antiPD1	MNC	IO.naive	anti-MAA
CASSVAQGGSLDTQYF	1.09705716080779e-20	2.70651893269197e-20	1.35147237050138	116	2921385	296	2826150	TRBV19-1	TRBD1-1	TRBJ2-1	4033	SD/PD	Tumor	antiCTLA4+antiPD1	MNC	IO.naive	anti-EBV
CASSLGALGGQRSYEQYF	9.37614853093079e-10	1.53979484421269e-09	1.34792330342031	33	2414295	84	1870920			TRBJ1-1	4043	SD/PD	Tumor	antiCTLA4+antiPD1	MNC	IO.naive	anti-MAA
CASSTLPGSSTDTQYF	3.31027990952299e-07	6.16238958935423e-07	1.34645041402143	35	2557934	89	2462347	TRBV6-8	TRBD1-1	TRBJ1-2	4151	SD/PD	Tumor	antiCTLA4+antiPD1	MNC	IO.naive	anti-EBV
CASSMWLAGGLSYNEQFF	4.79705603423818e-36	1.4107131890161e-35	1.33937322934677	411	1726981	1040	2166306	TRBV11-3		TRBJ1-3	4067	SD/PD	Tumor	antiPD1+antiCTLA4	MNC	IO.naive	anti-MAA
CASSLYQETQYF	0.00116970122659979	0.00163475815730329	1.33880191345176	34	2012137	86	2668119	TRBV11-3	TRBD1-1	TRBJ1-5	4036	CR/PR	Tumor	antiPD1+antiCTLA4	MNC	IO.naive	anti-EBV
CASSQIVGTSTDTQYF	0.000653389151386431	0.000879006952279535	1.33880191345176	17	2921484	43	2826403	TRBV29-1		TRBJ2-1	4033	SD/PD	Tumor	antiCTLA4+antiPD1	MNC	IO.naive	anti-EBV
CSASKGLGTEAFF	2.89349950218501e-82	1.5739862247377e-81	1.33621460239168	623	2354302	1573	2500149			TRBJ2-3	4107	CR/PR	Tumor	antiPD1+antiCTLA4	MNC	IO.naive	anti-MAA
CASSLRQAPSTDTQYF	1.67506469354409e-07	3.76690459609993e-07	1.33560303178444	21	834472	53	586309	TRBV2-1	TRBD2-1	TRBJ2-4	TU18	CR/PR	Tumor	antiPD1	MNC	IO.naive	anti-EBV
CASSPSGLSYEQYF	1.86170359567368e-09	3.87485992441217e-09	1.33043959474288	169	954481	425	1411524	TRBV27-1	TRBD1-1	TRBJ2-1	TU23	CR/PR	Tumor	antiPD1	MNC	IO.naive	anti-MAA
CASSYGQLTGELFF	4.6496574345552e-14	2.0371311635145e-12	1.32483969030727	99	18730	248	19846	TRBV18-01	TRBD01-01	TRBJ01-01	Pt05	SD/PD	Tumor	antiPD1	MNC	Prior.IO	anti-MAA
CASSLVGGYSNQPQHF	0	0	1.32465460466713	8141	2004030	20391	2647814		TRBD1-1	TRBJ1-6	4036	CR/PR	Tumor	antiPD1+antiCTLA4	MNC	IO.naive	anti-EBV
CASSIDASGRAKRNNEQFF	4.17712467492247e-05	6.89882755213596e-05	1.32192809488736	24	2557945	60	2462376	TRBV28-1	TRBD1-1	TRBJ1-1	4151	SD/PD	Tumor	antiCTLA4+antiPD1	MNC	IO.naive	anti-MAA
CASSTLAGPTETQYF	8.99595443516098e-14	6.28686346035706e-13	1.32192809488736	38	2161831	95	1403592	TRBV12	TRBD1-1	TRBJ1-2	TU21	SD/PD	Tumor	antiPD1	MNC	IO.naive	anti-EBV
CASSGTSGSGANVLTF	2.71481950073979e-122	4.07222925110968e-122	1.32192809488736	92	2392162	230	381963	TRBV11-3	TRBD1-1	TRBJ1-4	4169	SD/PD	Tumor	antiCTLA4+antiPD1	MNC	IO.naive	anti-EBV
CASSGSQFLRAADTQYF	6.60777585499712e-07	2.79312471276095e-05	1.32192809488736	2	149087	5	4915	TRBV18-01	TRBD01-01	TRBJ02-07	P103	SD/PD	Tumor	antiPD1	MNC	IO.naive	anti-MAA
CASSLTIGKLWGQRPDF	3.57004554513056e-11	2.04131657646125e-10	1.32192809488736	30	2161839	75	1403612	TRBV5-6	TRBD1	TRBJ2-1	TU21	SD/PD	Tumor	antiPD1	MNC	IO.naive	anti-MAA
CASSRGAGLLGDTQYF	0.0246212310366783	0.0427230177914603	1.32192809488736	4	2161865	10	1403677	TRBV27-1	TRBD1	TRBJ1-2	TU21	SD/PD	Tumor	antiPD1	MNC	IO.naive	anti-MAA
CASSLFPGRLNTEAFF	8.13659710924854e-06	0.00042320475714479	1.32192809488736	24	51339	60	45125	TRBV06-06	TRBD01-01	TRBJ01-03	Pt47	SD/PD	Tumor	antiPD1	MNC	IO.naive	anti-MAA
CASTLNGRETQYF	3.88196901788257e-09	7.96019047686647e-09	1.32019928097061	167	954483	417	1411532	TRBV20	TRBD2-1	TRBJ2-5	TU23	CR/PR	Tumor	antiPD1	MNC	IO.naive	anti-EBV
CATLTGGLGNTIHF	2.31045845654231e-10	5.03406629320911e-10	1.32019928097061	167	1272714	417	1809030	TRBV2-1	TRBD1-1	TRBJ2-1	TU17	CR/PR	Tumor	antiPD1	MNC	IO.naive	anti-MAA
CASSGEVLAGESTEQYF	8.95140368633364e-07	1.41012092977344e-06	1.30875270613963	44	2354881	109	2501613		TRBD1-1	TRBJ1-1	4107	CR/PR	Tumor	antiPD1+antiCTLA4	MNC	IO.naive	anti-MAA
CASSPSFTGGYEQYF	0.00145383568471193	0.0213874720912848	1.3076084235703	162	104308	401	192659	TRBV04-03	TRBD01-01	TRBJ02-01	Pt34	CR/PR	Tumor	antiPD1	MNC	IO.naive	anti-MAA
CASSLVEGLGTEAFF	8.19072303927371e-38	2.85736541556325e-37	1.30614751219678	239	2921262	591	2825855	TRBV14-1		TRBJ1-1	4033	SD/PD	Tumor	antiCTLA4+antiPD1	MNC	IO.naive	anti-MAA
CAWRGLAGGYNEQFF	2.80613745295618e-48	8.95885364610455e-48	1.3002795315826	188	1843762	463	1377120	TRBV1-1	TRBD1-1	TRBJ2-3	4092	SD/PD	Tumor	antiCTLA4+antiPD1	MNC	IO.naive	anti-EBV
CASTTGVLTDTQYF	0.000395167288814404	0.000593107582399237	1.29956028185891	65	954585	160	1411789	TRBV12	TRBD1-1	TRBJ1-1	TU23	CR/PR	Tumor	antiPD1	MNC	IO.naive	anti-MAA
CASSPGTGRTDTQYF	6.57014980996543e-107	7.69841660768866e-106	1.29914962032049	1647	2010524	4053	2664152	TRBV14-1	TRBD1-1	TRBJ1-1	4036	CR/PR	Tumor	antiPD1+antiCTLA4	MNC	IO.naive	anti-EBV
CASSYLQGISTDTQYF	0.00190938652946648	0.00270499619890657	1.29865831556452	50	954600	123	1411826	TRBV27-1	TRBD1-1	TRBJ1-2	TU23	CR/PR	Tumor	antiPD1	MNC	IO.naive	anti-EBV
CASSLSSVTSTDTQYF	3.47033161696996e-14	6.51780770077971e-14	1.29738591062457	166	1727226	408	2166938			TRBJ1-4	4067	SD/PD	Tumor	antiPD1+antiCTLA4	MNC	IO.naive	anti-EBV
CASSPGLAALLYEQFF	1.53281044625525e-05	2.2763309308495e-05	1.29698173775713	35	2354890	86	2501636	TRBV10-3	TRBD2-1	TRBJ2-7	4107	CR/PR	Tumor	antiPD1+antiCTLA4	MNC	IO.naive	anti-MAA
CASSLYRGGNQPQHF	1.87607556962123e-29	3.11878393740031e-28	1.29604946306176	90	2161779	221	1403466	TRBV6-6	TRBD1-1	TRBJ1-5	TU21	SD/PD	Tumor	antiPD1	MNC	IO.naive	anti-EBV
CASSLEGRSNQPQHF	8.35758671916113e-13	1.52110340152527e-12	1.29218075149331	49	2414279	120	1870884		TRBD2-1	TRBJ2-1	4043	SD/PD	Tumor	antiCTLA4+antiPD1	MNC	IO.naive	anti-EBV
CASSFPGLGTEAFF	1.23898645571536e-06	4.97445016603121e-05	1.28540221886225	16	97262	39	60780	TRBV07-08	TRBD02-01	TRBJ02-02	Pt18	CR/PR	Tumor	antiPD1	MNC	Prior.IO	anti-MAA
CASSIGQGAHQPQHF	7.48765567451071e-11	1.6577608036571e-10	1.28540221886225	64	2557905	156	2462280	TRBV19-1	TRBD1-1	TRBJ2-1	4151	SD/PD	Tumor	antiCTLA4+antiPD1	MNC	IO.naive	anti-EBV
CASSLEQGANEKLFF	0.000381865779005189	0.000553944573302663	1.28379296600059	46	2012125	112	2668093	TRBV5-1	TRBD1-1	TRBJ1-1	4036	CR/PR	Tumor	antiPD1+antiCTLA4	MNC	IO.naive	anti-CMV
CASSSLAGPSTDTQYF	1.08465596145788e-05	1.59392713708506e-05	1.2829339632715	30	2921471	73	2826373		TRBD1-1	TRBJ2-2	4033	SD/PD	Tumor	antiCTLA4+antiPD1	MNC	IO.naive	anti-EBV
CASSYGPADYSYNEQFF	1.88574740938329e-05	5.75247247232373e-05	1.28010791919274	14	2161855	34	1403653	TRBV3	TRBD1-1	TRBJ2-5	TU21	SD/PD	Tumor	antiPD1	MNC	IO.naive	anti-MAA
CASSYSTGTNEKLFF	0	0	1.27974102349096	694	1765428	1685	487660	TRBV11-2	TRBD2-1	TRBJ2-1	TU19	CR/PR	Tumor	antiPD1	MNC	IO.naive	anti-CMV
CASTLPGTNTGELFF	6.56311643197287e-08	1.27586509138262e-07	1.27633122844725	45	2557924	109	2462327			TRBJ1-2	4151	SD/PD	Tumor	antiCTLA4+antiPD1	MNC	IO.naive	anti-MAA
CASSTDLNTEAFF	6.45735534507525e-08	1.19474470886683e-06	1.27633122844725	45	89840	109	86319	TRBV29-01	TRBD01-01	TRBJ01-05	Pt11	SD/PD	Tumor	antiPD1	MNC	Prior.IO	anti-CMV
CASSPPGLAGGRQDNEQFF	8.59428335122981e-21	2.07590279615591e-20	1.2606517545228	101	2464882	242	2060919		TRBD1-1	TRBJ2-5	4085	CR/PR	Tumor	antiPD1+antiCTLA4	MNC	IO.naive	anti-MAA
CASSLGLAGADTQYF	1.12201194373747e-15	2.18323768736274e-15	1.25908722131713	61	1843889	146	1377437	TRBV19-1		TRBJ1-5	4092	SD/PD	Tumor	antiCTLA4+antiPD1	MNC	IO.naive	anti-EBV
CASSPSGGSTDTQYF	0	0	1.25866798673354	10396	944254	24875	1387074	TRBV7-2	TRBD1-1	TRBJ2-1	TU23	CR/PR	Tumor	antiPD1	MNC	IO.naive	anti-EBV
CASSLGGTGARTDTQYF	0.000158759681485149	0.000221282097547989	1.25779775746765	23	2921478	55	2826391		TRBD1-1	TRBJ2-2	4033	SD/PD	Tumor	antiCTLA4+antiPD1	MNC	IO.naive	anti-MAA
CASSLGGDRSYEQYF	2.49908285287005e-17	2.18124527687556e-16	1.25633975325979	54	2161815	129	1403558	TRBV24	TRBD1-1	TRBJ2-7	TU21	SD/PD	Tumor	antiPD1	MNC	IO.naive	anti-MAA
CASSPLAGGSNEQFF	1.17869018024885e-10	2.50161899711037e-10	1.25404562260654	161	2012010	384	2667821		TRBD1-1	TRBJ1-3	4036	CR/PR	Tumor	antiPD1+antiCTLA4	MNC	IO.naive	anti-EBV
CASSFSSGDTGELFF	4.48400281321974e-11	9.66786367779087e-11	1.25375659224578	169	2012002	403	2667802			TRBJ2-5	4036	CR/PR	Tumor	antiPD1+antiCTLA4	MNC	IO.naive	anti-CMV
CASSPYPGDNEKLFF	4.58173623893809e-09	2.12410127612168e-08	1.25375659224578	26	2161843	62	1403625	TRBV19-1	TRBD1	TRBJ2-1	TU21	SD/PD	Tumor	antiPD1	MNC	IO.naive	anti-CMV
CASRGFVGGDEKLFF	2.27108429437602e-06	4.21712097692834e-06	1.24215567615788	145	1063116	343	1589706	TRBV28-1	TRBD1-1	TRBJ1-1	TU22	CR/PR	Tumor	antiPD1	MNC	IO.naive	anti-EBV
CASSLAQGPTDTQYF	4.66951207468566e-11	8.6169836251066e-11	1.24207478719815	52	2464931	123	2061038		TRBD2-1	TRBJ1-3	4085	CR/PR	Tumor	antiPD1+antiCTLA4	MNC	IO.naive	anti-EBV
CASSHGGGGEQFF	6.62126255662557e-57	4.92254912917669e-56	1.24200229323852	1618	1061643	3827	1586222	TRBV18-1	TRBD1-1	TRBJ2-1	TU22	CR/PR	Tumor	antiPD1	MNC	IO.naive	anti-MAA
CASTLLGLATGELFF	1.20937482648752e-07	4.87666610469288e-07	1.24100809950379	22	2161847	52	1403635	TRBV11-2	TRBD1-1	TRBJ1-5	TU21	SD/PD	Tumor	antiPD1	MNC	IO.naive	anti-MAA
CASSPRQLGDLMNTEAFF	1.81379134881174e-94	1.36957157285714e-93	1.23545663528427	691	2557278	1627	2460809			TRBJ1-5	4151	SD/PD	Tumor	antiCTLA4+antiPD1	MNC	IO.naive	anti-MAA
CASSNRQGAHQPQHF	2.60337564253427e-54	4.66655083924268e-52	1.23132554610646	115	15269	270	281482	TRBV06-05	TRBD01-01	TRBJ01-01	Pt30	CR/PR	Tumor	antiPD1	MNC	Prior.IO	anti-EBV
CASSLGESFLGETQYF	2.45697880226556e-25	6.8530852044864e-25	1.22807456747999	181	2921320	424	2826022	TRBV15-1		TRBJ1-3	4033	SD/PD	Tumor	antiCTLA4+antiPD1	MNC	IO.naive	anti-MAA
CASSLATTTNEKLFF	5.09511775124553e-06	8.44254149269935e-06	1.22706890854592	88	2012083	206	2667999	TRBV11-3	TRBD1-1	TRBJ1-6	4036	CR/PR	Tumor	antiPD1+antiCTLA4	MNC	IO.naive	anti-CMV
CASSLLLQGSYEQYF	0.00275537720985998	0.00393376971646527	1.22650852980868	50	1272831	117	1809330	TRBV2-1	TRBD1	TRBJ1-5	TU17	CR/PR	Tumor	antiPD1	MNC	IO.naive	anti-EBV
CASSVRGGTSTDTQYF	0.000638645126746121	0.000990702897495473	1.22239242133645	12	1646646	28	1232871	TRBV5-1	TRBD1-1	TRBJ1-2	TU24	SD/PD	Tumor	antiPD1	MNC	IO.naive	anti-EBV
CASSSTGAGNQPQHF	3.13263264974129e-15	6.62149349142366e-15	1.22044677702148	106	2921395	247	2826199		TRBD1-1	TRBJ1-5	4033	SD/PD	Tumor	antiCTLA4+antiPD1	MNC	IO.naive	anti-EBV
CASSSNRGINEKLFF	1.15104453319554e-18	3.23797102671476e-18	1.21770072601173	132	2557837	307	2462129			TRBJ2-3	4151	SD/PD	Tumor	antiCTLA4+antiPD1	MNC	IO.naive	anti-CMV
CASSSSGGTSTDTQYF	2.13524749288427e-10	4.48345033572554e-10	1.2164234635422	173	2011998	402	2667803			TRBJ2-1	4036	CR/PR	Tumor	antiPD1+antiCTLA4	MNC	IO.naive	anti-EBV
CASSPGTEDEQFF	5.71675434068118e-141	4.02567255927549e-140	1.21159914126245	690	2413638	1598	1869406	TRBV19-1	TRBD1-1	TRBJ1-2	4043	SD/PD	Tumor	antiCTLA4+antiPD1	MNC	IO.naive	anti-EBV
CASSESLGDGRAYGYTF	5.64318348348178e-15	2.1775164001595e-12	1.2098817828677	182	47373	421	55867	TRBV11-01	TRBD01-01	TRBJ01-05	Pt52	SD/PD	Tumor	antiPD1	MNC	IO.naive	anti-MAA
CASSLGGSADTQYF	9.57862286121305e-20	1.98480117941482e-19	1.20531890797751	85	1843865	196	1377387			TRBJ1-1	4092	SD/PD	Tumor	antiCTLA4+antiPD1	MNC	IO.naive	anti-EBV
CASSFPTSGDSTDTQYF	0.000172536594056297	0.000201818261454885	1.19481617698402	83	2032099	190	2868173		TRBD2-1	TRBJ2-3	4030	CR/PR	Tumor	antiCTLA4+antiPD1	MNC	IO.naive	anti-MAA
CASSQESLAGNEQFF	0.000118072078653263	0.000184543107895091	1.19347972942121	108	954542	247	1411702	TRBV18-1	TRBD1	TRBJ1-1	TU23	CR/PR	Tumor	antiPD1	MNC	IO.naive	anti-MAA
CASSPTPVGSSYNEQFF	2.68565613580322e-06	3.93602718919357e-06	1.1926450779424	84	1727308	192	2167154			TRBJ1-6	4067	SD/PD	Tumor	antiPD1+antiCTLA4	MNC	IO.naive	anti-MAA
CASSFWGLGETQYF	0.000116842366954389	0.00113723045845652	1.1926450779424	7	15377	16	281736	TRBV03	TRBD01-01	TRBJ01-01	Pt30	CR/PR	Tumor	antiPD1	MNC	Prior.IO	anti-MAA
CSAIPSPRQGAQNTEAFF	5.06780721423711e-57	2.7609926898831e-56	1.1886409259385	451	2557518	1028	2461408			TRBJ2-3	4151	SD/PD	Tumor	antiCTLA4+antiPD1	MNC	IO.naive	anti-MAA
CASSQPTGRLMGTEAFF	1.270345063068e-13	3.0514634004263e-13	1.18804091654567	255	2011916	581	2667624	TRBV11-3	TRBD2-1	TRBJ1-6	4036	CR/PR	Tumor	antiPD1+antiCTLA4	MNC	IO.naive	anti-MAA
CASSMLVLHNEQFF	5.88085159249318e-10	1.34571401866519e-08	1.18762700317577	18	15366	41	281711	TRBV12	TRBD02-01	TRBJ02-01	Pt30	CR/PR	Tumor	antiPD1	MNC	Prior.IO	anti-MAA
CASSPTGLGNTIYF	9.89677151276004e-48	3.38560474454368e-47	1.18622232219982	802	1726590	1825	2165521			TRBJ1-1	4067	SD/PD	Tumor	antiPD1+antiCTLA4	MNC	IO.naive	anti-MAA
CASSMGLLDEKLFF	6.81397145035889e-08	1.25699841755305e-06	1.18609629211346	69	18760	157	19937	TRBV06	TRBD02-01	TRBJ01-01	Pt05	SD/PD	Tumor	antiPD1	MNC	Prior.IO	anti-MAA
CASSQLGGSNQPQHF	8.17840971706238e-06	1.17171446907913e-05	1.18442457113743	77	1727315	175	2167171	TRBV11-3	TRBD1-1	TRBJ1-5	4067	SD/PD	Tumor	antiPD1+antiCTLA4	MNC	IO.naive	anti-EBV
CASSPPGQGRYNEQFF	0.000442244084857891	0.00108011655793354	1.18442457113743	11	2161858	25	1403662	TRBV5-1	TRBD1	TRBJ2-1	TU21	SD/PD	Tumor	antiPD1	MNC	IO.naive	anti-MAA
CASSSPGEGTYEQYF	6.58847453729777e-05	0.0014918654719604	1.18334551720463	107	56170	243	205715	TRBV07-06	TRBD02-01	TRBJ01-01	Pt70	SD/PD	Tumor	antiPD1	MNC	IO.naive	anti-EBV
CASSLETGGSYGYTF	6.66432185269274e-57	5.78551017981018e-56	1.18220333122075	52	2540102	118	452651	TRBV6-8	TRBD1-1	TRBJ2-3	4018	CR/PR	Tumor	antiCTLA4+antiPD1	MNC	IO.naive	anti-CMV
CASSLTLQSGTDTQYF	1.40732153783584e-34	4.43679506818361e-34	1.18178408531063	350	2354575	794	2500928		TRBD1-1	TRBJ1-2	4107	CR/PR	Tumor	antiPD1+antiCTLA4	MNC	IO.naive	anti-EBV
CASSIRSSYEQYF	4.3860678638215e-11	1.15393458162722e-08	1.17905601319444	140	47415	317	55971	TRBV10-01	TRBD01-01	TRBJ01-02	Pt52	SD/PD	Tumor	antiPD1	MNC	IO.naive	anti-IAV
CASRTTVNEKLFF	8.87894300060712e-45	2.44936358637438e-44	1.17687776208408	23	508124	52	34046		TRBD1-1	TRBJ1-6	4118	SD/PD	Tumor	antiPD1+antiCTLA4	MNC	IO.naive	anti-CMV
CASSHLTGTTNYGYTF	3.83737445494075e-13	7.5745345606774e-13	1.17218097538268	71	2464912	160	2061001		TRBD1-1	TRBJ2-2	4085	CR/PR	Tumor	antiPD1+antiCTLA4	MNC	IO.naive	anti-CMV
CASSIQGYSNQPQHF	0.000205103906441352	0.00031557512171258	1.16992500144231	92	1272789	207	1809240	TRBV2-1	TRBD1	TRBJ2-1	TU17	CR/PR	Tumor	antiPD1	MNC	IO.naive	anti-EBV
CASSLVTGPRSGNTEAFF	0.000538631792151848	0.000772810993331569	1.16729474539764	61	2012110	137	2668068	TRBV19-1	TRBD2-1	TRBJ1-6	4036	CR/PR	Tumor	antiPD1+antiCTLA4	MNC	IO.naive	anti-MAA
CASSYSGLQHEQFF	1.25823282828047e-07	2.00510270737103e-07	1.16397573511113	54	2921447	121	2826325			TRBJ1-2	4033	SD/PD	Tumor	antiCTLA4+antiPD1	MNC	IO.naive	anti-MAA
CASTPGGDTSYEQYF	1.24410764632866e-33	3.50067946508798e-33	1.16334806703906	171	2414157	383	1870621		TRBD2-1	TRBJ2-3	4043	SD/PD	Tumor	antiCTLA4+antiPD1	MNC	IO.naive	anti-MAA
CASSLLDGPNEKLFF	3.52088330197245e-29	8.98593556196004e-29	1.16123404117827	148	2414180	331	1870673		TRBD1-1	TRBJ2-3	4043	SD/PD	Tumor	antiCTLA4+antiPD1	MNC	IO.naive	anti-EBV
CASSLSWSSGGHSYEQYF	0.0122259893443923	0.0170545248409127	1.15842936260448	56	1063205	125	1589924	TRBV27-1	TRBD2-1	TRBJ2-1	TU22	CR/PR	Tumor	antiPD1	MNC	IO.naive	anti-MAA
CATTLDTTNQPQHF	9.46721850553539e-14	1.86814667999917e-13	1.15463334948972	137	2354788	305	2501417	TRBV19-1	TRBD2-1	TRBJ2-3	4107	CR/PR	Tumor	antiPD1+antiCTLA4	MNC	IO.naive	anti-CMV
CASSQGVLDYEQYF	6.26633745887793e-10	1.33430463432958e-09	1.15426260062718	319	954331	710	1411239	TRBV5-1	TRBD2-1	TRBJ2-3	TU23	CR/PR	Tumor	antiPD1	MNC	IO.naive	anti-MAA
CASSPYSTNEKLFF	3.57175232863025e-40	1.03317131116754e-39	1.15347448066172	196	1843754	436	1377147		TRBD1-1	TRBJ2-3	4092	SD/PD	Tumor	antiCTLA4+antiPD1	MNC	IO.naive	anti-CMV
CASSLTDTQYF	0.0104952192051221	0.013032054443892	1.14684138832927	14	2921487	31	2826415		TRBD1-1	TRBJ1-1	4033	SD/PD	Tumor	antiCTLA4+antiPD1	MNC	IO.naive	anti-EBV
CASSLGGAEQFF	2.60777941345299e-49	5.70248859290343e-49	1.14336417517118	67	1766055	148	489197	TRBV28-1	TRBD1	TRBJ1-1	TU19	CR/PR	Tumor	antiPD1	MNC	IO.naive	anti-MAA
CASSPQDLPYEQYF	0.000567028091682249	0.000768343574427532	1.14295795384204	24	2921477	53	2826393	TRBV19-1	TRBD1-1	TRBJ1-2	4033	SD/PD	Tumor	antiCTLA4+antiPD1	MNC	IO.naive	anti-MAA
CASSPQGLSSYEQYF	0.00571599816535806	0.00791100139268429	1.14201900487243	58	1272823	128	1809319	TRBV3	TRBD1	TRBJ2-2	TU17	CR/PR	Tumor	antiPD1	MNC	IO.naive	anti-MAA
CASSSNLDRGLMNTEAFF	8.52669865982947e-17	1.8771154573945e-16	1.13882770469732	99	2464884	218	2060943	TRBV6-8	TRBD1-1	TRBJ1-2	4085	CR/PR	Tumor	antiPD1+antiCTLA4	MNC	IO.naive	anti-MAA
CASSPQTGSPQPQHF	1.2899129555042e-12	2.33123082659181e-12	1.13750352374994	220	1727172	484	2166862	TRBV23-1	TRBD1-1	TRBJ1-1	4067	SD/PD	Tumor	antiPD1+antiCTLA4	MNC	IO.naive	anti-EBV
CASKKGFGEKLFF	0	0	1.1325659815599	1969	2412359	4317	1866687		TRBD1-1	TRBJ1-4	4043	SD/PD	Tumor	antiCTLA4+antiPD1	MNC	IO.naive	anti-MAA
CASSLGGLLNQPQHF	7.45221215982176e-182	1.56060421666055e-180	1.13245591680757	4503	2007668	9872	2658333	TRBV11-3		TRBJ1-5	4036	CR/PR	Tumor	antiPD1+antiCTLA4	MNC	IO.naive	anti-MAA
CASTPGGWGTEAFF	7.62425013320025e-58	2.84061396929483e-57	1.12967061244478	319	2414009	698	1870306			TRBJ1-2	4043	SD/PD	Tumor	antiCTLA4+antiPD1	MNC	IO.naive	anti-MAA
CASSSLAGVTGELFF	6.89683318031252e-11	1.25805257937288e-10	1.12928301694497	112	2354813	245	2501477		TRBD2-1	TRBJ2-3	4107	CR/PR	Tumor	antiPD1+antiCTLA4	MNC	IO.naive	anti-EBV
CASSVGLGGDQPQHF	0.000790295524863228	0.0012255754819168	1.12928301694497	112	1063149	245	1589804	TRBV20	TRBD1-1	TRBJ1-2	TU22	CR/PR	Tumor	antiPD1	MNC	IO.naive	anti-EBV
CASSIKGTGRSGNTIYF	9.694170200824e-20	2.07953092824693e-19	1.12728066403382	103	2414225	225	1870779			TRBJ1-1	4043	SD/PD	Tumor	antiCTLA4+antiPD1	MNC	IO.naive	anti-MAA
CASSVVPQNEKLFF	0.00138783463230032	0.0167456650444539	1.12728066403382	103	75575	225	244489	TRBV07-08	TRBD01-01	TRBJ01-01	Pt59	SD/PD	Tumor	antiPD1	MNC	Prior.IO	anti-CMV
CASSDWAGGEETQYF	1.56310946355532e-16	3.3038141914001e-16	1.1272090200431	179	2354746	391	2501331	TRBV11-3	TRBD1-1	TRBJ2-1	4107	CR/PR	Tumor	antiPD1+antiCTLA4	MNC	IO.naive	anti-EBV
CASSIQTGGDQPQHF	0.00114053594227832	0.00169388084733123	1.12553088208386	22	2557947	48	2462388		TRBD1-1	TRBJ2-1	4151	SD/PD	Tumor	antiCTLA4+antiPD1	MNC	IO.naive	anti-EBV
CSARGRRGSGYTF	7.86224359986154e-05	0.000111370350003856	1.12553088208386	33	2921468	72	2826374	TRBV14-1		TRBJ1-4	4033	SD/PD	Tumor	antiCTLA4+antiPD1	MNC	IO.naive	anti-EBV
CASTLEGLAENNEQFF	4.91164011083242e-05	7.96106969231415e-05	1.122484006525	158	954492	344	1411605	TRBV13-1	TRBD1	TRBJ2-3	TU23	CR/PR	Tumor	antiPD1	MNC	IO.naive	anti-MAA
CASSLAPGTGPDTQYF	7.43834008851146e-05	0.000133946758700479	1.12199052437861	17	834476	37	586325	TRBV27-1	TRBD1-1	TRBJ1-1	TU18	CR/PR	Tumor	antiPD1	MNC	IO.naive	anti-EBV
CASSLTGGLGEKLFF	2.70546756989062e-62	9.92388529891794e-62	1.12127049689358	325	1843625	707	1376876	TRBV10-3	TRBD2-1	TRBJ1-2	4092	SD/PD	Tumor	antiCTLA4+antiPD1	MNC	IO.naive	anti-MAA
CASKEGTNEKLFF	7.2061494507658e-137	6.31495415637158e-136	1.12070592108744	911	2464072	1981	2059180	TRBV18-1	TRBD2-1	TRBJ2-3	4085	CR/PR	Tumor	antiPD1+antiCTLA4	MNC	IO.naive	anti-CMV
CASSILPGGSGDTQYF	0.000227466588188994	0.000314347980840068	1.11929892837234	29	2921472	63	2826383		TRBD2-1	TRBJ2-1	4033	SD/PD	Tumor	antiCTLA4+antiPD1	MNC	IO.naive	anti-EBV
CASSPTSGGTDTQYF	3.36874617262012e-10	7.26406990328506e-10	1.11818142634831	82	2557887	178	2462258		TRBD2-1	TRBJ2-3	4151	SD/PD	Tumor	antiCTLA4+antiPD1	MNC	IO.naive	anti-EBV
CASSRQTNTEAFF	0.000717487468080499	0.00111878446515302	1.11735695063816	118	1063143	256	1589793	TRBV12	TRBD2-1	TRBJ2-5	TU22	CR/PR	Tumor	antiPD1	MNC	IO.naive	anti-CMV
CASSPVGLAGGLGEQFF	3.96656336257455e-07	1.51155547002294e-06	1.11547721741994	24	2161845	52	1403635	TRBV7-2	TRBD1-1	TRBJ1-1	TU21	SD/PD	Tumor	antiPD1	MNC	IO.naive	anti-MAA
CATSDLDGGGQTQYF	7.95970705712193e-06	1.2018467223176e-05	1.11547721741994	54	2354871	117	2501605			TRBJ1-3	4107	CR/PR	Tumor	antiPD1+antiCTLA4	MNC	IO.naive	anti-EBV
CASSLESGGKETQYF	0.0162768132067037	0.0292934623522417	1.11547721741994	6	2161863	13	1403674	TRBV6	TRBD2-1	TRBJ2-1	TU21	SD/PD	Tumor	antiPD1	MNC	IO.naive	anti-EBV
CASSSPGGTSTDTQYF	2.60927692048527e-16	7.44701737306066e-16	1.10852445677817	544	1272337	1173	1808274	TRBV11-3	TRBD1	TRBJ2-6	TU17	CR/PR	Tumor	antiPD1	MNC	IO.naive	anti-EBV
CASSQVGGGEQFF	0.000143248966253529	0.000236760364707123	1.10825289065202	154	1063107	332	1589717	TRBV10-3	TRBD1-1	TRBJ1-1	TU22	CR/PR	Tumor	antiPD1	MNC	IO.naive	anti-MAA
CASSLFLGRNQPQHF	1.15068699117217e-42	4.26472271461833e-42	1.1082092169559	398	2921103	858	2825588	TRBV11-3	TRBD1-1	TRBJ1-1	4033	SD/PD	Tumor	antiCTLA4+antiPD1	MNC	IO.naive	anti-EBV
CASSQGELSYNEQFF	8.37821800721635e-26	2.20970966272578e-25	1.10810899384056	302	2354623	651	2501071		TRBD1-1	TRBJ2-6	4107	CR/PR	Tumor	antiPD1+antiCTLA4	MNC	IO.naive	anti-MAA
CASSLELGTGGDTQYF	1.50557462676845e-05	2.23724717404555e-05	1.10691520391651	52	2354873	112	2501610	TRBV11-3	TRBD2-1	TRBJ2-2	4107	CR/PR	Tumor	antiPD1+antiCTLA4	MNC	IO.naive	anti-EBV
CASSPGLSLPGQGYNEQFF	2.88207892048474e-09	5.7277863250623e-09	1.10544929858373	211	2011960	454	2667751			TRBJ2-3	4036	CR/PR	Tumor	antiPD1+antiCTLA4	MNC	IO.naive	anti-MAA
CASSSPPSGGADTQYF	3.56530770115776e-11	7.99281221952896e-11	1.10469737866669	93	2557876	200	2462236		TRBD1-1	TRBJ2-1	4151	SD/PD	Tumor	antiCTLA4+antiPD1	MNC	IO.naive	anti-EBV
CASGGGDEAFF	2.90588666840777e-67	9.20197444995795e-66	1.10153802646206	144	141196	309	56837			TRBJ1-3	4149	SD/PD	Tumor	antiCTLA4+antiPD1	MNC	IO.naive	anti-MAA
CASSSPTSHRGHLSYEQYF	7.82514838304379e-18	7.14689076122009e-17	1.09953567355091	70	2161799	150	1403537	TRBV11-3	TRBD1-1	TRBJ2-1	TU21	SD/PD	Tumor	antiPD1	MNC	IO.naive	anti-MAA
CASSSLNSGDYEQYF	8.98987933913487e-12	2.38731240228137e-10	1.09953567355091	21	15363	45	281707	TRBV02-01	TRBD01-01	TRBJ01-03	Pt30	CR/PR	Tumor	antiPD1	MNC	Prior.IO	anti-EBV
CASSSPTGGRAEAFF	8.50888266173442e-05	0.000871552695494797	1.09953567355091	7	15377	15	281737	TRBV06	TRBD01-01	TRBJ02-03	Pt30	CR/PR	Tumor	antiPD1	MNC	Prior.IO	anti-EBV
CASSLSQGTEAFF	0.000146093590322644	0.000388035261018045	1.09953567355091	14	2161855	30	1403657	TRBV21-1	TRBD1	TRBJ1-2	TU21	SD/PD	Tumor	antiPD1	MNC	IO.naive	anti-MAA
CASSSPALAGVRSYNEQFF	0.00143464159022523	0.00205673186598668	1.09862803272772	106	954544	227	1411722	TRBV12	TRBD1	TRBJ2-6	TU23	CR/PR	Tumor	antiPD1	MNC	IO.naive	anti-MAA
CASSPGQGARANTEAFF	0.00207480330823967	0.00283825595015274	1.09163047546557	61	2012110	130	2668075		TRBD2-1	TRBJ2-1	4036	CR/PR	Tumor	antiPD1+antiCTLA4	MNC	IO.naive	anti-MAA
CSVWADSGNTIYF	1.56552160817518e-72	5.3350177708763e-72	1.09148306076339	527	1924628	1123	1642222	TRBV10-3		TRBJ2-1	4158	SD/PD	Tumor	antiPD1+antiCTLA4	MNC	IO.naive	anti-EBV
CSARDPTGPNEKLFF	0.00696787780776433	0.00774592867959905	1.09019780897158	62	2032120	132	2868231		TRBD1-1	TRBJ2-3	4030	CR/PR	Tumor	antiCTLA4+antiPD1	MNC	IO.naive	anti-CMV
CASSFGQGNSNQPQHF	4.65589602221309e-07	8.63748986189877e-07	1.08746284125034	56	2557913	119	2462317		TRBD2-1	TRBJ2-1	4151	SD/PD	Tumor	antiCTLA4+antiPD1	MNC	IO.naive	anti-EBV
CASSELGGGTGELFF	7.56475757489775e-11	4.230301188309e-10	1.08539149123064	41	2161828	87	1403600	TRBV19-1	TRBD1-1	TRBJ1-5	TU21	SD/PD	Tumor	antiPD1	MNC	IO.naive	anti-CMV
CASSRLGANEQFF	9.79193259821869e-27	2.0668093027382e-26	1.08078265471605	191	1924964	404	1642941	TRBV10-2		TRBJ1-2	4158	SD/PD	Tumor	antiPD1+antiCTLA4	MNC	IO.naive	anti-MAA
CASSLNPSGGAFNEQFF	6.59333104448153e-20	1.56343823721431e-19	1.07914388471974	133	2464850	281	2060880		TRBD1-1	TRBJ2-7	4085	CR/PR	Tumor	antiPD1+antiCTLA4	MNC	IO.naive	anti-MAA
CASSFWTGGIDTQYF	1.2671310572923e-12	2.28507734599575e-12	1.07681559705083	64	1843886	135	1377448			TRBJ1-4	4092	SD/PD	Tumor	antiCTLA4+antiPD1	MNC	IO.naive	anti-EBV
CASSLGDSDSGGLNNEQFF	1.14102573673284e-07	4.61631168422217e-07	1.07528812730424	28	2161841	59	1403628	TRBV20	TRBD1	TRBJ1-4	TU21	SD/PD	Tumor	antiPD1	MNC	IO.naive	anti-MAA
CASSFGTVLGHGYTF	2.05755243902055e-08	4.00881065609908e-08	1.07202968627265	293	1272588	616	1808831	TRBV14-1	TRBD1-1	TRBJ1-1	TU17	CR/PR	Tumor	antiPD1	MNC	IO.naive	anti-MAA
CASSTDGRGFGQPQHF	0.000516235249702906	0.00849374112280968	1.06926266243711	61	56216	128	205830	TRBV06	unresolved	TRBJ02-01	Pt70	SD/PD	Tumor	antiPD1	MNC	IO.naive	anti-MAA
CASSPRTGNTEAFF	3.52383248561568e-179	5.63813197698509e-178	1.06774460663583	104	508043	218	33880	TRBV11-3	TRBD1-1	TRBJ2-1	4118	SD/PD	Tumor	antiPD1+antiCTLA4	MNC	IO.naive	anti-CMV
CASTPTPFGEKLFF	5.09105958448176e-06	7.37268995981646e-06	1.06140054466414	115	1727277	240	2167106	TRBV5-1	TRBD1-1	TRBJ1-1	4067	SD/PD	Tumor	antiPD1+antiCTLA4	MNC	IO.naive	anti-MAA
CSVRTGGNYGYTF	2.27343325958953e-95	8.70511196834282e-95	1.06048216280894	3994	2028188	8330	2860033		TRBD1-1	TRBJ1-5	4030	CR/PR	Tumor	antiCTLA4+antiPD1	MNC	IO.naive	anti-EBV
CASSYSLNTEAFF	8.1713997749694e-17	1.74375667702281e-16	1.05943291351916	214	2354711	446	2501276	TRBV19-1		TRBJ1-6	4107	CR/PR	Tumor	antiPD1+antiCTLA4	MNC	IO.naive	anti-CMV
CASSPDGATNEKLFF	1.62652812414472e-22	3.70793275758416e-22	1.05803212137142	134	2414194	279	1870725			TRBJ1-2	4043	SD/PD	Tumor	antiCTLA4+antiPD1	MNC	IO.naive	anti-CMV
CASSYGGRENEQFF	3.37048431419902e-07	6.20796180661772e-07	1.05777053209463	257	1272624	535	1808912	TRBV20	TRBD1-1	TRBJ1-5	TU17	CR/PR	Tumor	antiPD1	MNC	IO.naive	anti-MAA
CASSADPGQPQHF	0.000494839380699659	0.000711534931269013	1.05755102256216	86	2012085	179	2668026	TRBV11-3		TRBJ1-4	4036	CR/PR	Tumor	antiPD1+antiCTLA4	MNC	IO.naive	anti-MAA
CASSYLDSNQPQHF	1.41127486303441e-09	2.48067112552754e-09	1.05703094503638	62	2464921	129	2061032		TRBD1-1	TRBJ1-2	4085	CR/PR	Tumor	antiPD1+antiCTLA4	MNC	IO.naive	anti-EBV
CASSYSFLPPPKNTEAFF	8.88701366204836e-07	3.2369952449049e-06	1.05658352836637	25	2161844	52	1403635	TRBV20	TRBD1	TRBJ1-4	TU21	SD/PD	Tumor	antiPD1	MNC	IO.naive	anti-MAA
CASSPGHGDSNTEAFF	1.51955724424034e-48	2.40596563671387e-47	1.05199463763826	109	141231	226	56920		TRBD1-1	TRBJ1-2	4149	SD/PD	Tumor	antiCTLA4+antiPD1	MNC	IO.naive	anti-MAA
CASSPGGNEQFF	6.6734503190544e-08	1.2770941174439e-07	1.05183893151962	369	954281	765	1411184	TRBV5-5	TRBD1-1	TRBJ2-1	TU23	CR/PR	Tumor	antiPD1	MNC	IO.naive	anti-MAA
CASSTGQLAPGELFF	8.78532427096893e-261	8.23146687127741e-260	1.04636105960539	1577	1842373	3257	1374326		TRBD1-1	TRBJ1-2	4092	SD/PD	Tumor	antiCTLA4+antiPD1	MNC	IO.naive	anti-EBV
CASSLKVTGTGFNEQFF	4.51574491145876e-95	3.03752454679615e-94	1.04599988419292	1034	2920467	2135	2824311		TRBD1-1	TRBJ1-4	4033	SD/PD	Tumor	antiCTLA4+antiPD1	MNC	IO.naive	anti-MAA
CASTGSARTEAFF	0.00376645871561347	0.00522973174513522	1.04362693240026	114	954536	235	1411714	TRBV21-1	TRBD1-1	TRBJ1-6	TU23	CR/PR	Tumor	antiPD1	MNC	IO.naive	anti-CMV
CASSLQGVRDTEAFF	2.88804975530248e-10	5.19379701193615e-10	1.04350163863659	98	2921403	202	2826244			TRBJ2-2	4033	SD/PD	Tumor	antiCTLA4+antiPD1	MNC	IO.naive	anti-MAA
CASSSDGINEKLFF	7.12413923186593e-06	1.05711633330856e-05	1.04264433740849	50	2921451	103	2826343	TRBV28-1	TRBD2-1	TRBJ2-1	4033	SD/PD	Tumor	antiCTLA4+antiPD1	MNC	IO.naive	anti-CMV
CASSSLAGGPFEQYF	4.7498107198544e-89	2.29801993460582e-88	1.04182017569463	578	2413750	1190	1869814			TRBJ1-2	4043	SD/PD	Tumor	antiCTLA4+antiPD1	MNC	IO.naive	anti-EBV
CASSQVPLDYTSSYEQYF	7.02444942713388e-07	1.16376694055211e-05	1.03102689562062	69	31482	141	138649	TRBV06-05	TRBD01-01	TRBJ01-01	Pt28	SD/PD	Tumor	antiPD1	MNC	Prior.IO	anti-MAA
CASSLLAGEVQDTQYF	2.0759274299288e-88	2.73330444940626e-87	1.03005723385618	95	2540059	194	452575		TRBD1-1	TRBJ1-2	4018	CR/PR	Tumor	antiCTLA4+antiPD1	MNC	IO.naive	anti-EBV
CSAGETGVGQPQHF	3.00210079269458e-08	4.71407161944196e-08	1.02661173024732	188	1727204	383	2166963		TRBD1-1	TRBJ2-1	4067	SD/PD	Tumor	antiPD1+antiCTLA4	MNC	IO.naive	anti-MAA
CASSLSIQKRNTEAFF	4.73763708780813e-36	4.63634967420671e-35	1.0260622965862	192	834301	391	585971	TRBV18-1	TRBD1-1	TRBJ1-2	TU18	CR/PR	Tumor	antiPD1	MNC	IO.naive	anti-MAA
CSVDTDEAFF	0.0279127516984516	0.0360781711059545	1.02599520853294	55	1272826	112	1809335	TRBV2-1	TRBD2-1	TRBJ1-2	TU17	CR/PR	Tumor	antiPD1	MNC	IO.naive	anti-MAA
CASSPSRDRGRNTGELFF	0.00538161583439235	0.00711703780315844	1.02272007650008	63	2012108	128	2668077		TRBD1-1	TRBJ2-3	4036	CR/PR	Tumor	antiPD1+antiCTLA4	MNC	IO.naive	anti-MAA
CASSSDRGRGQPQHF	0.00551925612947411	0.00614699004600224	1.01594154386902	90	2032092	182	2868181			TRBJ1-1	4030	CR/PR	Tumor	antiCTLA4+antiPD1	MNC	IO.naive	anti-EBV
CASSFEPRDTEAFF	2.48606016423628e-29	7.50130916965964e-29	1.01305615282545	330	2921171	666	2825780		TRBD1-1	TRBJ1-5	4033	SD/PD	Tumor	antiCTLA4+antiPD1	MNC	IO.naive	anti-MAA
CASSLVPREWNTEAFF	7.14389956650221e-15	1.92121170005764e-14	1.00687232690204	733	1272148	1473	1807974	TRBV20	TRBD1-1	TRBJ1-2	TU17	CR/PR	Tumor	antiPD1	MNC	IO.naive	anti-MAA
CASHQGLYQPQHF	5.69075676916187e-27	1.20533389902387e-26	1.0064840335702	222	1924933	446	1642899	TRBV11-3		TRBJ1-1	4158	SD/PD	Tumor	antiPD1+antiCTLA4	MNC	IO.naive	anti-MAA
CASWIWVDRRSTDTQYF	1.48713070987799e-113	1.18338669233755e-112	1.00638361679085	1353	2920148	2718	2823728	TRBV19-1	TRBD1-1	TRBJ1-2	4033	SD/PD	Tumor	antiCTLA4+antiPD1	MNC	IO.naive	anti-MAA
CASSLLAGVSETQYF	2.77184381352541e-09	4.82843700754927e-09	1.00580562168121	124	2354801	249	2501473			TRBJ1-4	4107	CR/PR	Tumor	antiPD1+antiCTLA4	MNC	IO.naive	anti-EBV
CASSPNIDRENTEAFF	2.74601430790137e-35	1.09517511809243e-34	1.00326032916359	221	1646437	443	1232456	TRBV19-1	TRBD1	TRBJ1-3	TU24	SD/PD	Tumor	antiPD1	MNC	IO.naive	anti-MAA
CASSLGGGAGQPQHF	5.62571719022279e-06	0.000667272566729203	5	1	19184	32	32269	TRBV09-01	TRBD01-01	TRBJ01-01	Pt27	SD/PD	Tumor	antiPD1	MNC	Prior.IO	anti-MAA
CASSLMQGASDTQYF	0.00118042959642149	0.00791489822522969	4	5	30127	80	131482	TRBV03	TRBD01-01	TRBJ01-02	Pt44	CR/PR	Tumor	antiPD1	MNC	Prior.IO	anti-EBV
CASSPGSSLNEKLFF	2.25587592805881e-05	0.000559017059245793	4	2	22462	32	34646	TRBV04-01	TRBD01-01	TRBJ02-02	Pt37	SD/PD	Tumor	antiPD1	MNC	IO.naive	anti-CMV
CASSTSGSRYNEQFF	0.00284002091103833	0.0463320561819261	3	1	97277	8	60811	TRBV11-02	TRBD01-01	TRBJ01-02	Pt18	CR/PR	Tumor	antiPD1	MNC	Prior.IO	anti-MAA
CATSGDWGNEKLFF	0.00284002091103833	0.0463320561819261	3	1	97277	8	60811	TRBV04-03	TRBD01-01	TRBJ01-04	Pt18	CR/PR	Tumor	antiPD1	MNC	Prior.IO	anti-CMV
CASSPTGGRGETQYF	3.59091218160547e-08	1.52776535704149e-07	2	9	2161860	36	1403651	TRBV20	TRBD2-1	TRBJ1-6	TU21	SD/PD	Tumor	antiPD1	MNC	IO.naive	anti-EBV
CASSIAGTRYNEQFF	4.26258928408804e-08	1.32803337250921e-06	2	4	92327	16	25366	TRBV20	TRBD02-01	TRBJ02-01	Pt08	SD/PD	Tumor	antiPD1	MNC	Prior.IO	anti-MAA
CASSLLLDTQYF	0.00630447370202024	0.0497551296235545	2	4	89881	16	86412	TRBV05-01	TRBD01-01	TRBJ02-03	Pt11	SD/PD	Tumor	antiPD1	MNC	Prior.IO	anti-EBV
CASSATQGPSQPQHF	0.00264630467273779	0.00391745538890005	2	30	1069232	120	2364575	TRBV19-1	TRBD1	TRBJ1-5	TU15	CR/PR	Tumor	antiPD1	MNC	IO.naive	anti-EBV
CASSVGWGGEQFF	0.00010255910514333	0.00102131775538566	2	11	15373	44	281708	TRBV05-01	TRBD02-01	TRBJ01-01	Pt30	CR/PR	Tumor	antiPD1	MNC	Prior.IO	anti-EBV
CASSGTSGGRDTQYF	5.06872356280909e-06	0.000168669864941137	2	1	149088	4	4916	TRBV09-01	TRBD01-01	TRBJ01-01	P103	SD/PD	Tumor	antiPD1	MNC	IO.naive	anti-EBV
