# Supplementary material for: Evolution and modulation of antigen-specific T cell responses in melanoma patients
Source: Nat Commun. 2022 Oct 11;13:5988. doi: 10.1038/s41467-022-33720-z (PMC9553985; doi:10.1038/s41467-022-33720-z)
Supplement: Supplementary file 11 — Source Data [file 41467_2022_33720_MOESM11_ESM.xlsx]

## Sheet: 1b
	name	freq	cdr3aa
1	P1	0.452403	CASKIQDGYASEQYF
2	P1	0.236006	CASSYGGGQPQHF
3	P1	0.142397	CASSPFELSLSEQFF
4	P1	0.099518	CASSQPLYNSPLHF
5	P1	0.0422811	CASSFWDKAKNIQYF
6	P1	0.0042979	CASSSPINRAGGLDTQYF
7	P1	0.00343573	CASRTGLGQPQHF
8	P1	0.00310021	CASSYSINQPQHF
9	P1	0.00263636	CASSLDGGASGNEQFF
10	P1	0.00215905	CASSSLLDRGIDEQYF
11	P1	0.00188906	CASGLGPLFADTQYF
12	P1	0.00173349	CASKQGALTGELFF
13	P1	0.00119224	CASSYSGVGQPQHF
14	P1	0.00102753	CASSYAVTSTDTQYF
15	P1	0.000960875	CASSQDGGLDKGGELFF
16	P1	0.000944853	CSAQGQGPTTDTQYF
17	P1	0.000807058	CASASGMGQPQHF
18	P1	0.000438859	CASGTSGGSWIDEQFF
19	P1	0.000420593	CASSQTGVHTGELFF
20	P1	0.000282799	CASSYGDGPPLHF
21	P1	0.000260047	CASSSPGLPETQYF
22	P1	0.000138115	CASTVQGLGSPLHF
23	P1	0.000132347
24	P1	0.000129623	CASTETGTLSYEQYF
25	P1	0.000121612
26	P1	9.45333e-05	CSARNGLSEQYF
27	P1	8.66823e-05	CASSSLSSGNTIYF
28	P1	7.89914e-05	CASSQNFLELFF
29	P1	6.00848e-05	CASSYSSQGSQPQHF
30	P1	5.91234e-05
31	P1	5.76814e-05	CASSPQGDNEQFF
32	P1	5.62393e-05	CASSYGGGQPQHF
33	P1	4.95098e-05	CATSDFPGLAGDNEQFF
34	P1	4.40622e-05	CASSQEDLLGDGYTF
35	P1	3.79736e-05	CASSYSSIGQPQHF
36	P1	3.54099e-05	CASSQDAGMSYEQYF
37	P1	3.39679e-05	CASSLSSGEAFF
38	P1	3.30066e-05
39	P1	2.86805e-05	CASSTGLAGFTDTQYF
40	P1	2.80396e-05	CASSPRPAEQFF
41	P1	2.80396e-05	CASSLGLIMNEQFF
42	P1	2.75589e-05
43	P1	2.6918e-05	CASSYGGGQPQHF
44	P1	2.54759e-05
45	P1	2.49953e-05	CASSLGTSGSPLHF
46	P1	2.30725e-05	CASSPFELSLSEQFF
47	P1	2.16305e-05	CASSYRQATEAFF
48	P1	2.08294e-05	CASSEQRAGINKNEQFF
49	P1	2.00283e-05
50	P1	1.95476e-05	CASSLGVTSEKLFF
51	P1	1.81055e-05	CASSQPEEGED*RETLHF
52	P1	1.76249e-05
53	P1	1.65033e-05
54	P1	1.23374e-05	CASKIQDGYASEQYF
55	P1	1.15363e-05
56	P1	1.12158e-05
57	P1	9.13288e-06	CASSRQSSYEQYF
58	P1	7.85107e-06
59	P1	7.85107e-06	CASSSPQANEQYF
60	P1	7.3704e-06	CASSQEFPGSGEQFF
61	P1	5.92836e-06
62	P1	5.60791e-06
63	P1	5.60791e-06
64	P1	5.60791e-06	CASSSDTQGGYTF
65	P1	4.96701e-06
66	P1	4.16588e-06
67	P1	4.16588e-06	CASSFWDKAKNIQYF
68	P1	4.00565e-06	CASSLNTPGRLFF
69	P1	3.84542e-06
70	P1	3.6852e-06
71	P1	3.36475e-06
72	P1	3.36475e-06	CASSFWDKAKNIQYF
73	P1	3.36475e-06
74	P1	3.36475e-06
75	P1	3.36475e-06	CASSMGLAGFTDTQYF
76	P1	3.20452e-06
77	P1	2.88407e-06	CASSPIEVSWSEQFF
78	P1	2.88407e-06	CASSPVELIWSEQFF
79	P1	2.88407e-06
80	P1	2.88407e-06
81	P1	2.88407e-06	CASRPFELSLSEQFF
82	P1	2.88407e-06
83	P1	2.56362e-06	CASSPFELSLSEQFF
84	P1	2.40339e-06
85	P1	2.24316e-06	CASSLGQGALLSEQYF
86	P1	2.24316e-06	CASSNSGNEQFF
87	P1	2.08294e-06
88	P1	2.08294e-06
89	P1	2.08294e-06	CASSFWDKAKNRQFF
90	P1	2.08294e-06	CASSLASLSYNEQFF
91	P1	2.08294e-06	CASSLVSLSYNEQFF
92	P1	1.92271e-06	CAKKIQDG*ASEQYF
93	P1	1.92271e-06
94	P1	1.92271e-06
95	P1	1.92271e-06
96	P1	1.92271e-06
97	P1	1.92271e-06	CASKMEGGYASEQYF
98	P1	1.92271e-06
99	P1	1.76249e-06
100	P1	1.76249e-06	CASSLDRGASGNQQFF
101	P1	1.76249e-06	CASSQPLYNSPLHF
102	P1	1.76249e-06
103	P1	1.76249e-06	CASSLIDPYNEQFF
104	P1	1.44203e-06
105	P1	1.28181e-06	CASSWDGGASGNEQFF
106	P1	1.28181e-06
107	P1	1.12158e-06	CASS*PLYNSPLHF
108	P1	1.12158e-06	CASSSPINRAGGLDTQYF
109	P1	1.12158e-06
110	P1	8.0113e-07
111	P1	6.40904e-07	CASSLVSLSYNEQFF
112	P1	6.40904e-07
113	P1	6.40904e-07	CASSSWLGAAAKNIQYF
114	P1	4.80678e-07	CASSLASLSYNEQFF
115	P1	4.80678e-07	CASSLVSLSYNEQFF
116	P1	4.80678e-07	CASSFWDKAKNIQYF
117	P1	4.80678e-07
118	P1	4.80678e-07
119	P1	4.80678e-07
120	P1	4.80678e-07
121	P1	4.80678e-07
122	P1	3.20452e-07	CASRTGLGQPQHF
123	P1	3.20452e-07	CASRTGLGQPQHF
124	P1	3.20452e-07	CASASGMEQPQHF
125	P1	3.20452e-07
126	P1	3.20452e-07	CVSRYGGGQPQHF
127	P1	3.20452e-07
128	P1	3.20452e-07
129	P1	3.20452e-07	CASSVTDTQYF
130	P1	3.20452e-07	CASGLGPLFADTQYF
131	P1	3.20452e-07	CASKQGALTGELFF
132	P1	3.20452e-07
133	P1	3.20452e-07
134	P1	3.20452e-07
135	P1	3.20452e-07	CSSSNSGNEQFF
136	P10	0.242703
137	P10	0.108535	CASSLSAGGAEGYTF
138	P10	0.0867511	CASSKSGTATYEQYF
139	P10	0.0478699
140	P10	0.0465194	CASRTDPGLNTGELFF
141	P10	0.0445658
142	P10	0.0386014	CASSTGYNEQFF
143	P10	0.0212703	CASSEALSGDTQYF
144	P10	0.020875	CTSSQLRYTEKLFF
145	P10	0.0206721
146	P10	0.0194399	CASSYTGTGAYEQYF
147	P10	0.0189906	CASSPVAGVAYEQYF
148	P10	0.017629
149	P10	0.0162244
150	P10	0.0156096	CSARDGQGVAEAFF
151	P10	0.0133116
152	P10	0.0121191	CSARDIGGASTEAFF
153	P10	0.0120159	CASSGLWREGNYEQYF
154	P10	0.011776	CASSLEGLGWEQYF
155	P10	0.0104836	CASSFTGVGQPQHF
156	P10	0.00938514	CASSFTGLGQPQHF
157	P10	0.00879923	CASRRLTGGVTGELFF
158	P10	0.00878113	CSATTPLTGLSEAFF
159	P10	0.00836638	CASISGGAQETQYF
160	P10	0.00832947	CASSPTEGGTYEQYF
161	P10	0.00829608	CASGTDPMNTEAFF
162	P10	0.00804615	CASSLSPGSTDTQYF
163	P10	0.00661382	CASSATLVHEQYF
164	P10	0.00553652	CASRGGLVNTGELFF
165	P10	0.00545705	CASSVGTGGE*WTEAFF
166	P10	0.00519255	CASSFEGNGYTF
167	P10	0.00411712	CASSSGVGQPQHF
168	P10	0.00403225
169	P10	0.00371625	CAASSGLNTEAFF
170	P10	0.00365347
171	P10	0.00365042	CASSFTNEQFF
172	P10	0.00344916	CAISPTGVGQPQHF
173	P10	0.00343035	CASSHGQGAGEQYF
174	P10	0.00304993	CASSEAVGQPQHF
175	P10	0.00275086	CASSLGGSGEQYF
176	P10	0.00265211
177	P10	0.00223172	CAWNGQGLGQPQHF
178	P10	0.00220633	CSVRDGVGQPQHF
179	P10	0.00205539	CASSPAGLGQPQHF
180	P10	0.00194347	CTSSQGRGPSYNEQFF
181	P10	0.0019202
182	P10	0.00182803
183	P10	0.00162489	CASSQEHGQGNQPQHF
184	P10	0.00152779
185	P10	0.0014951
186	P10	0.00149369	CASSDGYQPQHF
187	P10	0.00148735	CASTQGLAGGPIFF
188	P10	0.00137026	CASSDGLQGSTEAFF
189	P10	0.00136462	CASSYGGQGDYGYTF
190	P10	0.00136462	CASSPLAGGPGEQYF
191	P10	0.00135239	CATSRVLAGAPGELFF
192	P10	0.00117158	CASTGQGLGQPQHF
193	P10	0.00108389
194	P10	0.00104039	CASSSTGLGTEAFF
195	P10	0.00103968	CASSLSFGGELDYTF
196	P10	0.000971031	CASSFGLAGGDTQYF
197	P10	0.000880511	CAWSAPGVGQPQHF
198	P10	0.000849475	CASSPLGVGQPQHF
199	P10	0.000828315	CSASRTDGFSYEQYF
200	P10	0.000819381	CASLMRGSEQYF
201	P10	0.000804803	CAWSVQGAGGYEQYF
202	P10	0.000751432	CACTY*RGHPGYEQYF
203	P10	0.000688891	CATSEGMGQPQHF
204	P10	0.000623293	CASSAGHMDTEAFF
205	P10	0.000592963	CASSLSGGGYEQYF
206	P10	0.000561693
207	P10	0.000546646	CASSIGRDQPQHF
208	P10	0.000511848
209	P10	0.000508322	CASSPGGSGNTIYF
210	P10	0.000491863	CASSLGLEQYF
211	P10	0.000442959	CASTPPSLANYGYTF
212	P10	0.000431674	CAWSPQPPGLINEKLFF
213	P10	0.000420858	CASSQEVLAANREQFF
214	P10	0.000409573	CASSLTPADTQYF
215	P10	0.000378302	CASSPGLEAFF
216	P10	0.000359493	CASSEVGLRAEGEAFF
217	P10	0.000357142	CASSLFPRGAGELFF
218	P10	0.000307297	CASSQEALAGEQYF
219	P10	0.000304005
220	P10	0.000284961	CASSMGQIATGELFF
221	P10	0.00026239	CASSLWDSYEQYF
222	P10	0.000248753	CSARAGTQPQHF
223	P10	0.000244521
224	P10	0.000243816	CASNPYGGGVGTDTQYF
225	P10	0.000214191	CASSKGEQGAGETQYF
226	P10	0.00021231	CASSQEDGGGDGEKLFF
227	P10	0.000207843	CASSIDLGALLYGYTF
228	P10	0.000205021	CASSKDREDTEAFF
229	P10	0.000196322	CASSEALSGDTQYF
230	P10	0.000183626
231	P10	0.000178688	CASSSLAGGPETQYF
232	P10	0.000170694	CASSQEDGGGDGEKLFF
233	P10	0.000163876	CASSTTGATEAFF
234	P10	0.000163641	CASSLQGQLSGNTIYF
235	P10	0.000161995	CASSQEDGGRDGEKLFF
236	P10	0.000159174	CASSQEDGGGDGEKLFF
237	P10	0.000158704	CASSLSPLPTGGYEQYF
238	P10	0.000155882	CASSPTGAMNTEAFF
239	P10	0.000153531	CASSPGTAESPYEQYF
240	P10	0.000153296	CATSSRTSGIYEQYF
241	P10	0.00015118
242	P10	0.000150004	CASSEARGQGEFF
243	P10	0.000149534	CASSQEDGEGDGEKLFF
244	P10	0.000146948
245	P10	0.000144597	CASSSGVGQPQHF
246	P10	0.000143186	CASSQEDGGDGEKLFF
247	P10	0.000139189	CASSVVGGRQYF
248	P10	0.000137073	CASSQEDGRGDGEKLFF
249	P10	0.000136603
250	P10	0.000131195	CASSQEDGGEDGEKLFF
251	P10	0.000128844	CASSYGGLTYEQYF
252	P10	0.000128374	CASSQEDEGGDGEKLFF
253	P10	0.000122025
254	P10	0.00012179
255	P10	0.00011027	CASSQEDRGGDGEKLFF
256	P10	0.000109799	CASSPTAVSYNEQFF
257	P10	0.000105332	CASSAVGQGENTEAFF
258	P10	0.000102511	CASSQEDGGGDGEKLFF
259	P10	0.0001011	CASTPPGLAGAEQFF
260	P10	0.00010063
261	P10	9.96893e-05	CASSLFVGLAGNNEQFF
262	P10	9.73382e-05	CASSYGSNQPQHF
263	P10	9.38114e-05	CASSQEDGGVDGEKLFF
264	P10	9.2871e-05
265	P10	9.24007e-05
266	P10	9.12252e-05	CASSERSGGAQPQHF
267	P10	8.95793e-05	CASSLDGEFGQPQHF
268	P10	8.95793e-05	CASSLGGLGTEAFF
269	P10	8.91091e-05
270	P10	8.81686e-05	CSSRPGLAGVNEQFF
271	P10	8.69931e-05	CASSLASSGPQETQYF
272	P10	8.69931e-05	CASSQEDGVGDGEKLFF
273	P10	8.69931e-05	CASSEGGVGQPQHF
274	P10	8.58175e-05	CSARDGGPGQPQHF
275	P10	8.4877e-05
276	P10	8.46419e-05	CASKPQGLAKNIQYF
277	P10	8.44068e-05	CASGEPLNTEAFF
278	P10	8.37014e-05	CASTAGSNQPQHF
279	P10	8.34663e-05	CASTQGGLLTGELFF
280	P10	8.13503e-05	CASSQGSFILKSRGFSYEQYF
281	P10	7.78235e-05	CAWSLGLSGNGYTF
282	P10	7.61777e-05	CASSLSAGTPNEQYF
283	P10	7.33563e-05	CASSEGGAELAKNIQYF
284	P10	7.14754e-05	CASSQEDGGGNGEKLFF
285	P10	7.14754e-05
286	P10	7.077e-05	CAISDRAGPNTEAFF
287	P10	6.95944e-05	CASSQEDGGGDGEKLFF
288	P10	6.88891e-05
289	P10	6.88891e-05	CASGTDPMNTEAFF
290	P10	6.51272e-05
291	P10	6.48921e-05	CAWSVQGLGQPQHF
292	P10	6.30112e-05	CASSLSGTVTYEQYF
293	P10	6.23058e-05	CASSPWSDYNEQFF
294	P10	6.066e-05
295	P10	5.71333e-05	CASSLSTADTQYF
296	P10	5.54875e-05	CASSLSAGGAEGYTF
297	P10	5.4547e-05	CASISGGAQETQYF
298	P10	5.38416e-05	CASSQEDGGWDGEKLFF
299	P10	5.33714e-05	CASYLTSGSPLHF
300	P10	5.19607e-05	CASSSGILGQPQHF
301	P10	5.17256e-05	CASRQNVAGFNEQFF
302	P10	5.14905e-05	CASTPGWGGYEQYF
303	P10	5.07851e-05	CASSEVSLTDTQYF
304	P10	5.00798e-05	CASSQEGQSSNQPQHF
305	P10	5.00798e-05	CASSQEDWGGDGEKLFF
306	P10	4.89042e-05	CASSQEDVGGDGEKLFF
307	P10	4.79637e-05	CASSQEDGWGDGEKLFF
308	P10	4.79637e-05	CASSQDVPGLTTDTQYF
309	P10	4.74935e-05	CSLTPGLAGTQYF
310	P10	4.74935e-05
311	P10	4.72584e-05	CASSLAGTGVSYEQYF
312	P10	4.67882e-05
313	P10	4.60828e-05	CASSDGLQGSTEAFF
314	P10	4.51423e-05	CSASPGLAGEGEQYF
315	P10	4.02049e-05	CASSRAGTGLEAFF
316	P10	3.97347e-05	CASTRAGTSGYNEQFF
317	P10	3.97347e-05	CASSSGTGISLSTDTQYF
318	P10	3.90293e-05
319	P10	3.85591e-05	CSAKDGTYEQYF
320	P10	3.85591e-05
321	P10	3.71484e-05	CASSQEDGGGDGEKLFF
322	P10	3.69133e-05	CASSSGVGQPQHF
323	P10	3.69133e-05	CASSLIGGTPLNEQFF
324	P10	3.66782e-05	CASSSGLGQPQHF
325	P10	3.57377e-05	CASSLPTYEQYF
326	P10	3.55026e-05
327	P10	3.50323e-05	CASSQGLAGSNEQFF
328	P10	3.50323e-05	CASSVESSGAFADTQYF
329	P10	3.45621e-05	CASSLWGGQGDQPQHF
330	P10	3.38568e-05	CASGLDRDLDEQYF
331	P10	3.19758e-05	CASRTDPGLNTGELFF
332	P10	3.08002e-05	CAISDKDNEQFF
333	P10	3.05651e-05	CASSPLGSLPEQFF
334	P10	3.05651e-05	CSARDPGVGQPQHF
335	P10	2.93895e-05	CASSQEDGGGYGEKLFF
336	P10	2.93895e-05	CASSYEVSGNTIYF
337	P10	2.93895e-05	CASRAGTGVNTGELFF
338	P10	2.91544e-05	CASSYGGQGDYGYTF
339	P10	2.89193e-05	CASSQGPSSGTQYF
340	P10	2.89193e-05	CASSIGTSGGHTGELFF
341	P10	2.79788e-05	CASSDSLRSGANVLTF
342	P10	2.65681e-05
343	P10	2.65681e-05	CASSFLSTEAFF
344	P10	2.65681e-05	CASSKSGTATYEQYF
345	P10	2.6333e-05
346	P10	2.60979e-05	CASAVFGSGGEQYF
347	P10	2.60979e-05
348	P10	2.56277e-05	CASSPLGLAGNNEQFF
349	P10	2.53926e-05	CASSLGADMNTEAFF
350	P10	2.51575e-05	CSARDGLAGELFF
351	P10	2.49223e-05	CASSSTGVNSYEQYF
352	P10	2.46872e-05	CASSLWASGSSYNEQFF
353	P10	2.4217e-05
354	P10	2.4217e-05
355	P10	2.4217e-05	CASSFSSLGYGYTF
356	P10	2.39819e-05	CASSSGPFF
357	P10	2.37468e-05
358	P10	2.28063e-05	CASSLALDEQYF
359	P10	2.25712e-05	CSARDEGDSPLHF
360	P10	2.18658e-05	CASSGETFQETQYF
361	P10	2.16307e-05	CASNPGTGGNEKLFF
362	P10	2.16307e-05
363	P10	2.11605e-05	CASSQEDGGADGEKLFF
364	P10	2.04551e-05
365	P10	2.022e-05	CASSPDGMYEQYF
366	P10	1.99849e-05	CAWSVPGVGQPQHF
367	P10	1.95147e-05	CASSLLVPGRLYSNQPQHF
368	P10	1.92795e-05
369	P10	1.88093e-05	CASSPVAGVAYEQYF
370	P10	1.88093e-05	CASSPLREGLLREQYF
371	P10	1.83391e-05	CAWSVGQGSSYEQYF
372	P10	1.8104e-05
373	P10	1.8104e-05	CASSVSTGLQETQYF
374	P10	1.78688e-05
375	P10	1.76337e-05	CASSLSQTSLSTDTQYF
376	P10	1.76337e-05
377	P10	1.71635e-05	CASSWNRAYEQFF
378	P10	1.71635e-05	CASSPPLSSYNEQFF
379	P10	1.71635e-05	CASS*TRDGFYEQYF
380	P10	1.71635e-05	CATSDPIRDRGTDTQYF
381	P10	1.69284e-05	CASSPVAGVAYEQYF
382	P10	1.69284e-05	CASSLWAEEGQPQHF
383	P10	1.66933e-05	CAWSVSAGAGEQFF
384	P10	1.66933e-05	CASSEALSGDTQYF
385	P10	1.64581e-05	CTSSQLRYTEKLFF
386	P10	1.6223e-05	CASSDDIGVLNTEAFF
387	P10	1.59879e-05	CASSDGDRLEAFF
388	P10	1.59879e-05
389	P10	1.59879e-05	CASSQEDGAGDGEKLFF
390	P10	1.59879e-05	CASSFLGVLDYGYTF
391	P10	1.59879e-05
392	P10	1.59879e-05	CASSFFGGDYGYTF
393	P10	1.59879e-05
394	P10	1.57528e-05
395	P10	1.57528e-05	CASSYTGTGAYEQYF
396	P10	1.55177e-05	CSVWDDYGYTF
397	P10	1.52826e-05	CASSDRGLGGELFF
398	P10	1.50474e-05
399	P10	1.48123e-05	CASSKSGTATYEQYF
400	P10	1.45772e-05	CASRFRVVHHSDNEQFF
401	P10	1.45772e-05	CASSTGMGQPQHF
402	P10	1.45772e-05	CASSQTGGGTEAFF
403	P10	1.45772e-05
404	P10	1.43421e-05	CASSGLWREGNYEQYF
405	P10	1.4107e-05	CASSPVAGVAYEQYF
406	P10	1.4107e-05	CASSLSWGLAQETQYF
407	P10	1.4107e-05
408	P10	1.38719e-05	CASSPDVSNQPQHF
409	P10	1.38719e-05
410	P10	1.36367e-05	CASSFTGVGQPQHF
411	P10	1.36367e-05	CASRGTEAFF
412	P10	1.34016e-05	CASSYSSIYEQYF
413	P10	1.34016e-05
414	P10	1.34016e-05	CASSLAGAPFF
415	P10	1.34016e-05
416	P10	1.31665e-05
417	P10	1.31665e-05	CASSDGLQGSTEAFF
418	P10	1.31665e-05
419	P10	1.29314e-05
420	P10	1.29314e-05
421	P10	1.29314e-05
422	P10	1.26963e-05	CASSKYAVTIRKYGYTF
423	P10	1.26963e-05
424	P10	1.26963e-05
425	P10	1.24612e-05	CASSQEDGGGW*KTVF
426	P10	1.24612e-05	CASSEVGTGQPQHF
427	P10	1.24612e-05	CASSAFHRLEQYF
428	P10	1.24612e-05	CASSLSAGGAEGYTF
429	P10	1.24612e-05	CACTY*RGAPGYEQYF
430	P10	1.19909e-05	CASRLQGAGELFF
431	P10	1.19909e-05	CASSLTGTSYGYTF
432	P10	1.19909e-05
433	P10	1.19909e-05	CASSLTSGLSYEQYF
434	P10	1.17558e-05	CASSTGQGEKLFF
435	P10	1.17558e-05	CASSQSGSHNEQFF
436	P10	1.17558e-05
437	P10	1.17558e-05	CASSVKGGLAEAHEQYF
438	P10	1.15207e-05	CASRTDPGLNTGELFF
439	P10	1.12856e-05	CASTWGGNSNQPQHF
440	P10	1.12856e-05	CASSYFGPFVMQDTQYF
441	P10	1.08154e-05
442	P10	1.08154e-05	CASDCRHPRKSYGYTF
443	P10	1.08154e-05	CASSLGDRGLSGNTIYF
444	P10	1.05802e-05	CASSLTGLGQPQHF
445	P10	1.05802e-05
446	P10	1.05802e-05
447	P10	1.03451e-05	CASRSYVATWHHQPQHF
448	P10	1.03451e-05
449	P10	1.03451e-05	CASSLTGEGNQPQHF
450	P10	1.03451e-05	CASSSARHKGQSRANVLTF
451	P10	1.03451e-05	CASSPPFSGLYNEQFF
452	P10	1.03451e-05
453	P10	1.03451e-05	CASRTDPGLNTGELFF
454	P10	1.03451e-05	CASSPLAGEKFSEQFF
455	P10	1.011e-05	CGTINKITQSRANVLTF
456	P10	1.011e-05
457	P10	1.011e-05	CATSTIDSNQQSRANVLTF
458	P10	1.011e-05	CASSYTGTGAYEQYF
459	P10	1.011e-05	CASSLSAGGAEGYTF
460	P10	1.011e-05
461	P10	9.87489e-06
462	P10	9.87489e-06
463	P10	9.87489e-06
464	P10	9.87489e-06
465	P10	9.87489e-06	CASSI*YPFHSDNEQFF
466	P2	0.102683	CSASPRQGFSYEQYF
467	P2	0.0732442	CASSVEGQFASYEQYF
468	P2	0.0570834	CSASTGWVNTEAFF
469	P2	0.0549263
470	P2	0.0520639	CASSILGLGTEAFF
471	P2	0.0423469	CASRKQGLGQPQHF
472	P2	0.0394982	CASSFGGLGTEAFF
473	P2	0.0313424	CASSLSSGSQETQYF
474	P2	0.028843
475	P2	0.020427	CASSLGGLAGQETQYF
476	P2	0.0198655	CASSPGGGNEQYF
477	P2	0.0182426
478	P2	0.0174208	CASSQGQGQPYTF
479	P2	0.0149693	CASSLSLAGANEQFF
480	P2	0.0131067	CASSVTSGSQETQYF
481	P2	0.0117098	CASSFFSGSQETQYF
482	P2	0.010977	CASGRGFGQPQHF
483	P2	0.0106826	CASSLSNTAYEQYF
484	P2	0.0098814	CSASEGLAEAFF
485	P2	0.0098814	CASSWGTAMNTEAFF
486	P2	0.00967596	CASSYGGGQPQHF
487	P2	0.00942259	CASSEGEGNEQYF
488	P2	0.0090802
489	P2	0.00836803	CASRHGGLGSPLHF
490	P2	0.0083064
491	P2	0.00779966	CASSYFGLGQPQHF
492	P2	0.00747781	CASSHGGGQPQHF
493	P2	0.00746412	CSARAGLGAEAFF
494	P2	0.00739564	CASSYGGLVGDSPLHF
495	P2	0.00729292	CASSLSWLAGVWGHNEQFF
496	P2	0.00715597	CASITQGAGQPQHF
497	P2	0.00710803	CASSQDPLLDTQYF
498	P2	0.00645064	CASRL*RVETQYF
499	P2	0.00592336	CASSLGLLQETQYF
500	P2	0.00561521	CASSFQGLGQPQHF
501	P2	0.00533445	CASSYGQGWGYTF
502	P2	0.00523173	CASSQDGQGLGDTQYF
503	P2	0.00510847
504	P2	0.0048688	CASRWGELSNQPQHF
505	P2	0.00479347	CASSPGLGNPQYF
506	P2	0.0046976	CASSLQGTGELFF
507	P2	0.00457434
508	P2	0.00434151	CASSAGTGNGYTF
509	P2	0.00423195	CASTFQGLGQPQHF
510	P2	0.00404021	CAGNGLAYSYEQYF
511	P2	0.00399912	CASRATGLGQPQHF
512	P2	0.00393065	CASSQGPLAGVEQFF
513	P2	0.00388271	CSVWGDGSSYEQYF
514	P2	0.00354032	CSAISGPNYNEQFF
515	P2	0.00353347	CASSRGDEKLFF
516	P2	0.00353347	CSVGGGGTNEKLFF
517	P2	0.00344445	CASSPAGLAVTDTQYF
518	P2	0.00332119	CASSFPLLGELFF
519	P2	0.00319108
520	P2	0.00308152	CASSQGSLTGELFF
521	P2	0.0029788	CASSPAGVGQPQHF
522	P2	0.00292402	CASSFQGLGQPQHF
523	P2	0.00286923	CASSPGQLNTEAFF
524	P2	0.00286239	CASSLSQGVSPDTQYF
525	P2	0.00284869	CASSFQGIGQPQHF
526	P2	0.0028076	CASSYSILAGSTDTQYF
527	P2	0.00278706	CASSPESSVAGQPQHF
528	P2	0.00277336	CASSLGPLAGELFF
529	P2	0.00267065	CASSLGALQSSEQFF
530	P2	0.00261587	CASSLLGLHVSYEQYF
531	P2	0.00261587	CASSALGTSSFEQYF
532	P2	0.00253369	CASSQEGQFSGAGELFF
533	P2	0.00251315	CASRVAVIVGDEQFF
534	P2	0.00228717	CASSGGQGFEQYF
535	P2	0.00228032	CASSLSGTGGEKLFF
536	P2	0.00225978	CASSFGGTPSYEQYF
537	P2	0.00212967	CSVGGTGPLDTQYF
538	P2	0.00208858	CASSQGFAQPQHF
539	P2	0.00207489	CAWAGTGLGQPQHF
540	P2	0.00202011	CASSLSLTNEKLFF
541	P2	0.00195163	CASSLGPNEKLFF
542	P2	0.00191054	CSARVGLGTEAFF
543	P2	0.00188315	CAQSPQGLGYGYTF
544	P2	0.0018763
545	P2	0.00176674	CASVSQGVGQPQHF
546	P2	0.00175989	CASSQPSGVADTQYF
547	P2	0.00175304	CATKQGALAGELFF
548	P2	0.00174619
549	P2	0.00167771	CASSPDPLAVQETQYF
550	P2	0.00149967	CASSMGQGGYEQYF
551	P2	0.00149282	CASSATGLGNTIYF
552	P2	0.00148598	CATSRTGVGQPQHF
553	P2	0.00147913
554	P2	0.00146543
555	P2	0.00145858	CASSFGGLGQPQHF
556	P2	0.00145174	CASIVGQGQPQHF
557	P2	0.0014175	CASSPLGSPSYEQYF
558	P2	0.00141065	CASSPPGNSGNTIYF
559	P2	0.00138326	CASRRQSLGQPQHF
560	P2	0.00136956	CASSQDFLSSYNEQFF
561	P2	0.00136272	CASSQTGGGGYTF
562	P2	0.00128054	CASSHGQGQPQHF
563	P2	0.00125315	CAWSVPGMGYGYTF
564	P2	0.00121206	CASSEAGLRGAGYTF
565	P2	0.00117098
566	P2	0.00117098	CASSRGQGAEQYF
567	P2	0.00116413
568	P2	0.00115043	CASRAQGVGQPQHF
569	P2	0.00115043	CAWQNTGLGQPQHF
570	P2	0.00112304	CASNPGGLAGGKQFF
571	P2	0.00108195
572	P2	0.00106826	CSARDEGYLTDTQYF
573	P2	0.00106826	CASSNSGVGQPQHF
574	P2	0.00106826	CASSSSGLGQPQHF
575	P2	0.00101348	CASSLGWGIAGESDTQYF
576	P2	0.00101348	CASSPGQGYEQYF
577	P2	0.000999781	CASSYRGLGQPQHF
578	P2	0.000986085	CASSLAGELFHGELFF
579	P2	0.00097239	CASSVAAGGTEAFF
580	P2	0.000917607	CASIEEGLGQPQHF
581	P2	0.000883368	CASSLAGLGQPQHF
582	P2	0.00087652
583	P2	0.000869672	CASSEESSGNTGELFF
584	P2	0.000842281
585	P2	0.000828586	CASSL*GSGGELPQNQETQYF
586	P2	0.000821738	CASALGVVGGTGELFF
587	P2	0.00081489	CASTPDVGVYSYEQYF
588	P2	0.000808042	CASSATGVGTEAFF
589	P2	0.000808042	CASSLNQNTDTQYF
590	P2	0.000808042	CASSPSALTDTQYF
591	P2	0.000780651	CASRVQGLGNTIYF
592	P2	0.000773803
593	P2	0.000766955	CASKLQGMGQPQHF
594	P2	0.000760107
595	P2	0.000746412
596	P2	0.000739564
597	P2	0.00071902	CASSYAPWVRGFTEAFF
598	P2	0.000712173	CASSLSTLAGGTQYF
599	P2	0.000671086	CASSQGRLAGEQFF
600	P2	0.000664238	CASSPSVLSLYEQYF
601	P2	0.000643695	CASSLGVANTGELFF
602	P2	0.000629999	CASSQTGLGSPLHF
603	P2	0.000623151	CSGASQRGRQETQYF
604	P2	0.000616303	CASSPSSGSSDTQYF
605	P2	0.000609455	CASSLTGTGQPQHF
606	P2	0.000588912	CATSDIGLGNTIYF
607	P2	0.000582064
608	P2	0.000547825	CASSFYPSGTYNEQFF
609	P2	0.00053413
610	P2	0.00053413	CASKRQGLFGETQYF
611	P2	0.00053413
612	P2	0.000493043
613	P2	0.000479347	CASSPSVLNTDTQYF
614	P2	0.000465651	CATSDLGGYNEQFF
615	P2	0.000465651	CASSYGLGNEQFF
616	P2	0.000458804	CASTSPGQGVNQPQHF
617	P2	0.000451956	CASSQTGLGTEAFF
618	P2	0.000431412	CATSPTGLGQPQHF
619	P2	0.000431412	CASSPGGGPAETQYF
620	P2	0.000424564	CSAGDGLTEAFF
621	P2	0.000410869	CASSLAVLAGGEQFF
622	P2	0.000397173	CASSKTEFYGYTF
623	P2	0.000397173
624	P2	0.000390325	CASSPGLLTDTQYF
625	P2	0.000390325	CASSTGQGAFGEKLFF
626	P2	0.000390325
627	P2	0.000383478	CASCHQGLGQPQHF
628	P2	0.000383478	CASSFQGVGQPQHF
629	P2	0.000383478	CSAKLAGVGNEQFF
630	P2	0.000369782	CASRGGTLNGEQFF
631	P2	0.000362934	CASGSDRSYEQYF
632	P2	0.000362934	CASNPGILSYNEQFF
633	P2	0.000356086	CASSYSPLQGGSPLHF
634	P2	0.000349239	CASTPSGTPSYEQYF
635	P2	0.000349239	CASSQGRLAGEQYF
636	P2	0.000335543	CSVVGLLDNEQFF
637	P2	0.000328695	CASSLSWGLTDTQYF
638	P2	0.000328695	CAWQTRGVGQPQHF
639	P2	0.000321847	CSAMGQLNYGYTF
640	P2	0.000314999	CASSQGRISGEQFF
641	P2	0.000308152
642	P2	0.000308152	CASRNSGTDNEKLFF
643	P2	0.000308152	CASQDGMNTEAFF
644	P2	0.000308152	CASSEDPGLAANEQFF
645	P2	0.000301304	CASTPAGVGQPQHF
646	P2	0.000294456
647	P2	0.000287608	CSATQGGEQFF
648	P2	0.00028076	CASSQGPLSDEQYF
649	P2	0.00028076
650	P2	0.00028076	CASSWGDGSEQYF
651	P2	0.000273913	CASSQDILAGDQTQYF
652	P2	0.000267065	CAASRQGVGQPQHF
653	P2	0.000267065	CASSQGAAGMEETQYF
654	P2	0.000260217	CASSLGGVDIQYF
655	P2	0.000260217	CASTAAGATYEQYF
656	P2	0.000260217	CASSLLGTASYEQYF
657	P2	0.000260217	CASSFGLGNNEQFF
658	P2	0.000260217	CASSYGALQLSDYGYTF
659	P2	0.000253369	CSVAY*GTGSYEQYF
660	P2	0.000253369	CASSESRLASDEQYF
661	P2	0.000246521	CASSQELAGGNEQYF
662	P2	0.000246521	CASSYGGLGQPQHF
663	P2	0.000246521	CASSYEQGSADTQYF
664	P2	0.000239673	CASRVTGLGYGYTF
665	P2	0.000239673	CASSQDLLAGIPGTNEQFF
666	P2	0.000239673	CAWALQGLGQPQHF
667	P2	0.000239673	CASSTR**HPTTEQYF
668	P2	0.000232826	CASRSGGLVTDTQYF
669	P2	0.000232826
670	P2	0.000232826
671	P2	0.000232826	CARLQDAEETQYF
672	P2	0.000232826	CASSFDGKIGYTF
673	P2	0.000225978	CASRVTGVGQPQHF
674	P2	0.000225978
675	P2	0.000225978	CASRWTGLGQPQHF
676	P2	0.00021913	CASSLSFLLGGEQFF
677	P2	0.00021913	CASSPDRGPGEQYF
678	P2	0.00021913	CAWKKVTGYTF
679	P2	0.000212282
680	P2	0.000205434
681	P2	0.000205434	CASSLSVTNEKLFF
682	P2	0.000205434	CASSSGRESEGLDIQYF
683	P2	0.000205434	CASSLGALYNEQFF
684	P2	0.000205434	CSVEFGRAGEQYF
685	P2	0.000198587	CASSVGVLNSYEQYF
686	P2	0.000191739	CASLPGMNTEAFF
687	P2	0.000184891
688	P2	0.000178043	CAVGDLGEAFF
689	P2	0.000178043	CASSQGRLASNEQFF
690	P2	0.000178043	CASSTGVEGEQFF
691	P2	0.000178043
692	P2	0.000178043	CAWSMVGVGQPQHF
693	P2	0.000171195	CASSPTGVGQPQHF
694	P2	0.000171195	CASTVGGSSSYEQYF
695	P2	0.000171195
696	P2	0.000171195
697	P2	0.000171195	CASSLLSGGVGVSYEQYF
698	P2	0.000171195	CASSLESGVFSYEQYF
699	P2	0.000164348
700	P2	0.0001575
701	P2	0.0001575	CASSAGTGNGYTF
702	P2	0.0001575	CASSLALGGASNYGYTF
703	P2	0.0001575
704	P2	0.0001575
705	P2	0.0001575	CASSYGMGNGYTF
706	P2	0.000150652	CASSPGTLTDTQYF
707	P2	0.000150652	CASSQGELADTQYF
708	P2	0.000150652
709	P2	0.000150652
710	P2	0.000150652	CASRKEAGHQETQYF
711	P2	0.000143804	CASSRGTGGGQPQHF
712	P2	0.000143804	CASSRGAGQPQHF
713	P2	0.000143804	CASSPGPGDPYEQYF
714	P2	0.000136956	CASSQGLGQPQHF
715	P2	0.000136956	CSAGTGAGANVLTF
716	P2	0.000136956	CAWSTTGVGYEQYF
717	P2	0.000130108	CASSVEGQFASYEQYF
718	P2	0.000130108	CASSQEFGTVFSYEQYF
719	P2	0.000130108	CASSFSGLGVEQYF
720	P2	0.000130108	CASSQDETGGRFGYTF
721	P2	0.000130108	CSASPGINTEAFF
722	P2	0.000130108	CASSFRGQGNYEQYF
723	P2	0.000130108
724	P2	0.000123261	CASSQGGLGQPQHF
725	P2	0.000123261	CASSRPGSKSSG*STYEQYF
726	P2	0.000123261	CASSPYPVSSYEQYF
727	P2	0.000123261	CSAPQDGNSPLHF
728	P2	0.000123261
729	P2	0.000123261	CASSPGQGWEQFF
730	P2	0.000116413	CASSQGALAVHNEQFF
731	P2	0.000116413	CASSPGLAGGEQFF
732	P2	0.000116413	CASSQGLLTGEQFF
733	P2	0.000116413	CSVVGGPGQQVYEQYF
734	P2	0.000116413	CASSLGLAGGTDTQYF
735	P2	0.000116413	CASSYGSGNTIYF
736	P2	0.000116413	CASSPGQGNEQFF
737	P2	0.000116413	CASSYGQGQGQFF
738	P2	0.000116413	CASNPAGVGQPQHF
739	P2	0.000116413	CASSLKGVIQYF
740	P2	0.000109565	CASSLGGLAGQETQYF
741	P2	0.000109565	CASSLSSGSQETQYF
742	P2	0.000109565	CSVEVFTGELFF
743	P2	0.000109565
744	P2	0.000102717	CASSDGPLHGEKLFF
745	P2	0.000102717	CASSPGALYEKLFF
746	P2	0.000102717
747	P2	0.000102717	CASTIVSTEAFF
748	P2	0.000102717	CASSVDGKLFF
749	P2	0.000102717	CASSLGFGQPQHF
750	P2	0.000102717	CASSTGLAGAGELFF
751	P2	9.58694e-05	CSVDGLRGANVLTF
752	P2	9.58694e-05	CASSRDRGYEQYF
753	P2	9.58694e-05
754	P2	9.58694e-05	CASSQSGQPTSGSLSEQFF
755	P2	8.90216e-05	CASSSGQFSADTQYF
756	P2	8.90216e-05	CASSLRGNTEAFF
757	P2	8.90216e-05	CSGYTGANVLTF
758	P2	8.90216e-05	CAWSVQGVGTEAFF
759	P2	8.90216e-05	CAWSQGPSFLPGNTIYF
760	P2	8.90216e-05
761	P2	8.21738e-05	CSAPSDFTDTQYF
762	P2	8.21738e-05	CSARDREASGGYTF
763	P2	8.21738e-05
764	P2	8.21738e-05	CASSLEEASGTGETQYF
765	P2	8.21738e-05	CASSYGSGQPQHF
766	P2	8.21738e-05	CASSYGGLGQPQHF
767	P2	7.5326e-05
768	P2	7.5326e-05	CASSESMARAGEQYF
769	P2	7.5326e-05	CAISDGSVEQYF
770	P2	7.5326e-05
771	P2	7.5326e-05	CSAGMIYEQYF
772	P2	7.5326e-05	CSAREGLGVYEQYF
773	P2	7.5326e-05	CASSLGLGQPQHF
774	P2	7.5326e-05	CASRTGIGQPQHF
775	P2	7.5326e-05	CASSIEGWFLNQPQHF
776	P2	6.84781e-05
777	P2	6.84781e-05	CASSQVWTSGSDEQFF
778	P2	6.84781e-05
779	P2	6.84781e-05
780	P2	6.84781e-05	CASSSGFGQPQHF
781	P2	6.84781e-05	CAWSRPPMGEAFF
782	P2	6.84781e-05	CASSPDPAGPWTDTQYF
783	P2	6.84781e-05	CASSPAGTSYNEQFF
784	P2	6.84781e-05	CASSAERLAGGNEQFF
785	P2	6.16303e-05
786	P2	6.16303e-05	CSVGPGQGFGYTF
787	P2	6.16303e-05	CSASGDRLNTEAFF
788	P2	6.16303e-05	CSARTTGVGTEAFF
789	P2	6.16303e-05	CASSEGGPWTEKFVTDTQYF
790	P2	6.16303e-05	CASSYSAGGAGANVLTF
791	P2	6.16303e-05	CASSYLGLGQPQHF
792	P2	6.16303e-05	CASSPPLAGDWGDIQYF
793	P2	6.16303e-05	CASSPGQLNTEAFF
794	P2	6.16303e-05	CASMRGLISGELFF
795	P2	5.47825e-05	CSARGHNAPAGGPEDTQYF
796	P2	5.47825e-05
797	P2	5.47825e-05	CASSLVGTGTDHSPLHF
798	P2	5.47825e-05	CASSPGVAATDTQYF
799	P2	5.47825e-05	CASSDQDSPATQYF
800	P2	5.47825e-05	CASSFRDEQFF
801	P2	5.47825e-05	CASSRSGGASSTDTQYF
802	P2	5.47825e-05
803	P2	5.47825e-05	CASSTSERQYNEQFF
804	P2	5.47825e-05	CASSPGAGFEQYF
805	P2	5.47825e-05	CASSMGALLYNEQFF
806	P2	4.79347e-05	CSVRDSYNEQFF
807	P2	4.79347e-05	CSAPTGDNSPLHF
808	P2	4.79347e-05	CSAAHFTDGSSYNSPLHF
809	P2	4.79347e-05	CSVEGTGLYEQYF
810	P2	4.79347e-05	CSAVDSSYEQYF
811	P2	4.79347e-05
812	P2	4.79347e-05
813	P2	4.79347e-05	CASSFSGGNNSPLHF
814	P2	4.79347e-05	CASRVGGTGANVLTF
815	P2	4.79347e-05
816	P2	4.79347e-05	CASRMMTGSSYEQYF
817	P3	0.772952	CASTLGGNTGELFF
818	P3	0.0798058	CASSQNEEQFF
819	P3	0.0518775	CASSTQRELQETQYF
820	P3	0.0450135	CASSPGLASTDTQYF
821	P3	0.0257082	CASSLADFGNEQFF
822	P3	0.0122421
823	P3	0.00385812	CASSQDGVLWGGELFF
824	P3	0.00220899	CASSQESGSSYNEQFF
825	P3	0.00171462	CASSFGGTASYEQYF
826	P3	0.000486992	CASTLAGNTGELFF
827	P3	0.000475002
828	P3	0.000315438	CASTLGGNTGELFF
829	P3	0.000237962	CASTLGGNTGELFF
830	P3	0.000210292	CASTLGGNTGELFF
831	P3	0.000201069	CASRWGGLTGELFF
832	P3	0.000176166	CASSEENQETQYF
833	P3	0.000133738	CASSPGNGGPWEQFF
834	P3	0.000118059
835	P3	0.000102379	CASSQNEEQFF
836	P3	0.000100534	CASSQNEEQFF
837	P3	7.83983e-05	CASTLEGNTGELFF
838	P3	7.4709e-05
839	P3	7.28643e-05	CASTLGGNTGELFF
840	P3	7.00973e-05	CASTLGGNTGELFF
841	P3	6.82526e-05
842	P3	6.54856e-05
843	P3	5.534e-05	CASSQNEEQFF
844	P3	5.534e-05	CASSPSRNNEQFF
845	P3	5.34953e-05	CASTLGGNTGELFF
846	P3	5.07283e-05	CASTPRTGGRSSYEQYF
847	P3	4.7039e-05
848	P3	4.51943e-05	CASSQGRFPGELFF
849	P3	4.33497e-05	CASSPASLQGSQNIQYF
850	P3	4.24273e-05	CASSQNEEQFF
851	P3	4.1505e-05	CASSIAGTSYEQYF
852	P3	3.96603e-05
853	P3	3.8738e-05	CASTLGGNTGELFF
854	P3	3.8738e-05	CPSTLVGNTGELFF
855	P3	3.8738e-05	CATSQNEEQFF
856	P3	3.8738e-05	CAWRGGTDTQYF
857	P3	3.68933e-05	CASRPGTSLQETQYF
858	P3	3.5971e-05	CASSATAVAYNEQFF
859	P3	3.3204e-05	CASSSRTSLYNEQFF
860	P3	3.22817e-05
861	P3	3.22817e-05	CASSLADFGNEQFF
862	P3	3.13593e-05	CASSPGPASTDTQYF
863	P3	3.0437e-05	CASSPRTPYEQYF
864	P3	2.95147e-05	CASKKELTDTQYF
865	P3	2.95147e-05	CASSPDVPGLGVQETQYF
866	P3	2.67477e-05	CASSTQPDLQETQYF
867	P3	2.58253e-05
868	P3	2.58253e-05
869	P3	2.58253e-05	CASSQTQLNEQFF
870	P3	2.58253e-05	CASSLVQGATDTQYF
871	P3	2.58253e-05	CASSLFGSRETQYF
872	P3	2.12137e-05	CASSLQDFNQPQHF
873	P3	2.02913e-05	WASNVSPKCLADIYKVGTIIYF
874	P3	2.02913e-05	CASSFGTSAPETQYF
875	P3	2.02913e-05
876	P3	1.56797e-05
877	P3	1.56797e-05	CSARAG*LP*PPNYGYTF
878	P3	1.56797e-05	CASSPPGGSYEQYF
879	P3	1.47573e-05
880	P3	1.47573e-05	CASSQNEEQFF
881	P3	1.47573e-05	CASNLSGGVGEQFF
882	P3	1.47573e-05	CASSPLPETQYF
883	P3	1.29127e-05	CASSQNEEQFF
884	P3	1.29127e-05	CASSQNEEQFF
885	P3	1.29127e-05	CSARGYYRRGSPPSLHF
886	P3	1.19903e-05	CASSPGPASTDTQYF
887	P3	1.19903e-05	CASSPGLASTDTQYF
888	P3	1.19903e-05	CASSLADFGNEQFF
889	P3	1.1068e-05	CANSATAVAYNEQFF
890	P3	1.01457e-05	CASMVGLVMNTEAFF
891	P3	1.01457e-05	CASSLTD*RESSSYNEQFF
892	P3	1.01457e-05	CASSLTGVGETQYF
893	P3	1.01457e-05	CASSIRAWTVEAFF
894	P3	9.22333e-06
895	P3	9.22333e-06	CASSLGDFGNEQFF
896	P3	9.22333e-06	CASSQNEEQFF
897	P3	9.22333e-06
898	P3	8.301e-06	CANSQNKEQFF
899	P3	8.301e-06	CASSQNEEQFF
900	P3	8.301e-06	CASSQNEEQFF
901	P3	8.301e-06
902	P3	8.301e-06	CASSQNEEQFF
903	P3	8.301e-06	CASSFGVIVGGNEQFF
904	P3	6.45633e-06	CASSSGQEGTEAFF
905	P3	6.45633e-06	CASSTQQDLQETQYF
906	P3	4.61167e-06	CASSPGLASTDTQYF
907	P3	4.61167e-06	CASSPRAWRDEQFF
908	P3	4.61167e-06	CASSQNEEQFF
909	P3	3.68933e-06	CASSESGENSPLHF
910	P3	2.767e-06
911	P3	2.767e-06	CP*WL*CLQSICFKAEHQTAFF
912	P3	2.767e-06
913	P3	2.767e-06
914	P3	1.84467e-06	CASSLYGGGQAKETQYF
915	P3	1.84467e-06	CASTRDRQETQYF
916	P3	1.84467e-06
917	P3	1.84467e-06	CASDPSLQETQYF
918	P3	1.84467e-06	CASSPNREETQYF
919	P3	1.84467e-06	CASRREGEETQYF
920	P3	1.84467e-06	CASSFEGAGETQYF
921	P3	1.84467e-06	CASSGRTGVEETQYF
922	P3	1.84467e-06	CASNSQGSSNQPQHF
923	P3	1.84467e-06	CASSQPGITNQPQHF
924	P3	1.84467e-06	CASSFDGFNQPQHF
925	P3	1.84467e-06
926	P3	1.84467e-06	CASSSRSGDYEQYF
927	P3	1.84467e-06	CASSQNEEQFF
928	P3	1.84467e-06	CASSQNEEQFF
929	P3	1.84467e-06	CASSQNEEQFF
930	P3	1.84467e-06	CASSQNEEQFF
931	P3	1.84467e-06	CASSQNEEQFF
932	P3	1.84467e-06	CASSLIARGLEQFF
933	P3	1.84467e-06	CASSLADFGNEQFF
934	P3	1.84467e-06	CASSLTTNEQFF
935	P3	1.84467e-06	CASSPPGQPTDTQYF
936	P3	1.84467e-06
937	P3	1.84467e-06	CATLSSGEGSSTDTQYF
938	P3	1.84467e-06	CASSPSLTSGTGTDTQYF
939	P3	1.84467e-06	CASSLTGVGTDTQYF
940	P3	1.84467e-06	CASSPSRDSFTDTQYF
941	P3	1.84467e-06
942	P3	1.84467e-06
943	P3	1.84467e-06	CASSYPGQGYYGYTF
944	P3	1.84467e-06	CASSLGIGGEGTEAFF
945	P3	1.84467e-06	CASSSLRGAKMNTEAFF
946	P3	1.84467e-06	CASSPGTGRSAEAFF
947	P3	1.84467e-06	CASKGIYTLKGEAFF
948	P3	1.84467e-06
949	P3	1.84467e-06
950	P3	1.84467e-06
951	P3	1.84467e-06	CASSLRGEKLFF
952	P3	1.84467e-06
953	P3	1.84467e-06	CASTYDTTNEKLFF
954	P3	1.84467e-06
955	P3	1.84467e-06	CASSPYTLRQGDHSPLHF
956	P3	1.84467e-06
957	P3	1.84467e-06	CASTLGGNTGELFF
958	P3	1.84467e-06	CASTLGGNTGELFF
959	P3	1.84467e-06	CASSPTTSRGSTGELFF
960	P3	1.84467e-06	CASSPQGTGELFF
961	P3	1.84467e-06	CASRKEGGETQYF
962	P3	1.84467e-06	CATLSPWTSGGTQYF
963	P3	1.84467e-06	CASSPPMSGNYEQYF
964	P3	1.84467e-06
965	P3	1.84467e-06	CASRPYSGRYEQYF
966	P3	1.84467e-06	CASSQNEEQFF
967	P3	1.84467e-06	CASSQNEEQFF
968	P3	1.84467e-06	CASSLGQTSNTEAFF
969	P3	1.84467e-06	CASNRGTRSGANVLTF
970	P3	1.84467e-06	CASSPISLPSTGELFF
971	P3	1.84467e-06	CASSPRQGAAGELFF
972	P3	1.84467e-06
973	P3	1.84467e-06
974	P3	1.84467e-06	CASSFTIRTDTQYF
975	P4	0.432864	CASSQWAGTNSYEQYF
976	P4	0.12091	CASSLTGLGTEAFF
977	P4	0.0551675	CATRWGQLMNTEAFF
978	P4	0.0456428
979	P4	0.0408399	CASSLGPVDGGGYTF
980	P4	0.039802	CASSPSGLGVKLFF
981	P4	0.0370691
982	P4	0.0333609	CASSPSPMNTEAFF
983	P4	0.0274972	CASSPGTGFYEQYF
984	P4	0.025354	CSVALFGGGAYTDTQYF
985	P4	0.0211822	CASSQQGLGQPQHF
986	P4	0.019135	CASSDLGTESYEQYF
987	P4	0.0151379	CASSDPVAGVGGEQFF
988	P4	0.0126141	CASSTTGLGTEAFF
989	P4	0.0100136	CATSRGVEGGVNEQFF
990	P4	0.00622245	CASSWAGTGVDHSPLHF
991	P4	0.0049374	CASSILGNTEAFF
992	P4	0.00462218
993	P4	0.00460003	CASSYSRLVNSSPLHF
994	P4	0.00449072	CASSSTPTGIGTEAFF
995	P4	0.00427367	CASSFPLLPTQYF
996	P4	0.00398516	CASSLAPEITGYGYTF
997	P4	0.00386083	CASSLPGRITHQPQHF
998	P4	0.00300888	CASSSQGLGQPQHF
999	P4	0.00226623	CSASAGNQPQHF
1000	P4	0.00225354	CASSLVGTEAFF
1001	P4	0.00196091	CASSQVLLAGDTQYF
1002	P4	0.0018102	CASSLEGGVYTGELFF
1003	P4	0.00160139	CSAQIGNQPQHF
1004	P4	0.00110418	CASSPPGLGTDTQYF
1005	P4	0.00107646	CASSQTPRDTVNTDTQYF
1006	P4	0.00106477	CASSLGDTEAFF
1007	P4	0.000767357	CASSIGELLNYGYTF
1008	P4	0.000751218	CSGTDGVGQPQHF
1009	P4	0.000742536	CASSAGRLADTQYF
1010	P4	0.000609189	CASSEDVGSGSPLHF
1011	P4	0.000588931	CASSLSNTGELFF
1012	P4	0.000546522	CASSQEGFFSTDTQYF
1013	P4	0.000393919	CASSMGLAGYNEQFF
1014	P4	0.000388242	CASSLAVLMNTEAFF
1015	P4	0.000335594	CASSVAGVGQPQHF
1016	P4	0.000320678	CASSQALLGGGRQFF
1017	P4	0.000300865	CASSQAVITGSPLHF
1018	P4	0.000291627	CASMLSGLAFHEQYF
1019	P4	0.000285505	CASTPTGTLYEQYF
1020	P4	0.000256788	CSARVGFMNTEAFF
1021	P4	0.000244655	CASSHALLPGATEAFF
1022	P4	0.000219611	CASRTGDGQPQHF
1023	P4	0.000216605	CASSQEGLAGVTSEQYF
1024	P4	0.000191005	CASSLGVRGSNQPQHF
1025	P4	0.000182322	CASSPSGLGVKLFF
1026	P4	0.000158391
1027	P4	0.000135351
1028	P4	0.000108637
1029	P4	9.86189e-05	CASSLAPEITGYGYTF
1030	P4	7.5912e-05	CASSFREAYEQYF
1031	P4	7.34633e-05	CAWSVPGLGQPQHF
1032	P4	7.29067e-05	CASSQWAGTNSYEQYF
1033	P4	6.74526e-05	CASSPGVLNTEAFF
1034	P4	6.51152e-05	CASSQWAGTNSYEQYF
1035	P4	6.12194e-05	CASSLGLAGADTQYF
1036	P4	5.83254e-05	CASSEAVQGAFPYEQYF
1037	P4	5.54314e-05	CASTPTGTSSYEQYF
1038	P4	5.00886e-05	CAWSVPGVGQPQHF
1039	P4	4.99773e-05
1040	P4	4.64154e-05	CASSPTSFQETQYF
1041	P4	4.50797e-05	CASSLTGLGTEAFF
1042	P4	4.43006e-05	CASSPSPMNTEAFF
1043	P4	4.38553e-05	CASSPGGLGQPQHF
1044	P4	3.91804e-05	CSVVPASGGSTFEQFF
1045	P4	3.63977e-05	CASSLTGLGTEAFF
1046	P4	3.55072e-05	CASSLQGRNTGELFF
1047	P4	3.46168e-05	CASSTTGLGTEAFF
1048	P4	3.01645e-05
1049	P4	3.01645e-05
1050	P4	2.67139e-05	CSVDLSGMDEKLFF
1051	P4	2.67139e-05	CASSQQGLGQPQHF
1052	P4	2.50443e-05	CASSPGTGFYEQYF
1053	P4	2.31521e-05	CASSEEGVSYYNEQFF
1054	P4	2.25955e-05	CAGPPGGAVYEQYF
1055	P4	2.24842e-05	CASSQAGGLVDTQYF
1056	P4	2.17051e-05
1057	P4	2.17051e-05
1058	P4	2.09259e-05
1059	P4	2.04807e-05	CASSQVWGQGAYEQYF
1060	P4	1.94789e-05	CASSPSGLGVKLFF
1061	P4	1.88111e-05	CASSLAPEITGYGYTF
1062	P4	1.75867e-05	CASSFQGLGTEAFF
1063	P4	1.66962e-05	CASSLVGTSLSYNEQFF
1064	P4	1.65849e-05
1065	P4	1.6251e-05	CASMTGFLMAGELFF
1066	P4	1.6251e-05	CASSIAGLAGTLETQYF
1067	P4	1.42474e-05	CASSLDGSGVFAYEQYF
1068	P4	1.41361e-05	CASSLGPVDGGGYTF
1069	P4	1.32457e-05
1070	P4	1.14647e-05	CASSLPGRITHQPQHF
1071	P4	1.14647e-05	CASSLGGLHMNTEAFF
1072	P4	1.12421e-05
1073	P4	1.12421e-05	CASIPQGLGQPQHF
1074	P4	1.12421e-05
1075	P4	1.05743e-05	CASSQQGLGQPQHF
1076	P4	1.05743e-05	CATALNRGSNEKLFF
1077	P4	1.03516e-05	CASSRERGGPEGYTF
1078	P4	1.03516e-05	CASSFQGGQPQHF
1079	P4	1.02403e-05	CASSTTGLGTEAFF
1080	P4	9.7951e-06	CASSLSMANNQPQHF
1081	P4	9.46118e-06	CASSQEDGDTQYF
1082	P4	8.90464e-06	CASSQWAGTNSYEQYF
1083	P4	8.90464e-06	CASSLTGDREQFF
1084	P4	8.57072e-06
1085	P4	8.45941e-06
1086	P4	8.45941e-06
1087	P4	8.3481e-06	CASSLVEASGDEQFF
1088	P4	8.23679e-06	CASSIWSGRMDTEAFF
1089	P4	8.12548e-06
1090	P4	8.01418e-06
1091	P4	8.01418e-06
1092	P4	8.01418e-06
1093	P4	8.01418e-06	CASSLAALMNTEAFF
1094	P4	7.68025e-06	CASSDLGTESYEQYF
1095	P4	7.56894e-06	CASSPSPMNTEAFF
1096	P4	7.56894e-06	CASSPSPMNTEAFF
1097	P4	7.56894e-06
1098	P4	7.56894e-06	CASSQQGLGQPQHF
1099	P4	7.34633e-06	CASSPSPMNTEAFF
1100	P4	7.34633e-06	CASSYSRLAKSSPLHF
1101	P4	7.12371e-06	CATRWGQLMNTEAFF
1102	P4	7.12371e-06	CASSRTGYGYTF
1103	P4	7.0124e-06
1104	P4	7.0124e-06	CASSTTGLGTEAFF
1105	P4	6.67848e-06	CASSTTGLGTEAFF
1106	P4	6.67848e-06
1107	P4	6.56717e-06	CASSRVLRGGTEAFF
1108	P4	6.34456e-06	CASSQQGLGQPQHF
1109	P4	5.89932e-06	CASSPRGRALGTEAFF
1110	P4	5.78802e-06	CASSPGREQFF
1111	P4	5.67671e-06	CASSTTGLGTEAFF
1112	P4	5.67671e-06	CASSQQGLGQPQHF
1113	P4	5.5654e-06	CASSHGTGYGYTF
1114	P4	5.34278e-06	CASSKGISGNTIYF
1115	P4	5.34278e-06	CASSPAAATNEKLFF
1116	P4	5.23148e-06	CASFSGVGQPQHF
1117	P4	5.23148e-06	CASSTTGLGTEAFF
1118	P4	5.12017e-06	CASSWAGTGVDHSPLHF
1119	P4	5.00886e-06	CASSFPLLPTQYF
1120	P4	4.89755e-06	CASSPGTGFYEQYF
1121	P4	4.89755e-06	CASSEKEHTEAFF
1122	P4	4.67494e-06	CASSAGAGTMNTEAFF
1123	P4	4.56363e-06	CASSQGGLAGGR*ETQYF
1124	P4	4.45232e-06
1125	P4	4.45232e-06	CATRWGQLMNTEAFF
1126	P4	4.45232e-06	CASSLGDTEAFF
1127	P4	4.45232e-06	CASSLGDTEAFF
1128	P4	4.45232e-06	CASSLTGLGTEAFF
1129	P4	4.45232e-06	CASSLTGLGTEAFF
1130	P4	4.34101e-06	CASSTTGLGTEAFF
1131	P4	4.34101e-06
1132	P4	4.34101e-06	CASSYSRLVNSSPLHF
1133	P4	4.34101e-06
1134	P4	4.2297e-06
1135	P4	4.2297e-06	CASSVRSAHEQYF
1136	P4	4.1184e-06	CSARGRQGLADYEQYF
1137	P4	4.00709e-06
1138	P4	4.00709e-06	CASSPSGLGVKLFF
1139	P4	3.89578e-06
1140	P4	3.78447e-06	CASSDREQETQYF
1141	P4	3.67316e-06	CASSPGTGFYEQYF
1142	P4	3.56186e-06	CASSSQGLGKTQYF
1143	P4	3.33924e-06
1144	P4	3.22793e-06	CASSLAPEITGYGYTF
1145	P4	3.22793e-06
1146	P4	3.11662e-06
1147	P4	3.11662e-06
1148	P4	3.11662e-06	CASSPVAGAHNEQFF
1149	P4	3.11662e-06
1150	P4	3.00532e-06	CASSSQGLGQPQHF
1151	P4	3.00532e-06
1152	P4	3.00532e-06	CASSSGGANTGELFF
1153	P4	2.89401e-06	CASSQEGQGNEKLFF
1154	P4	2.89401e-06	CASRRGDTQYF
1155	P4	2.89401e-06	CASSWAGTNSYEQYF
1156	P4	2.7827e-06	CASSLPGRITQQTQYF
1157	P4	2.7827e-06	CASSLPGRITHQPQHF
1158	P4	2.7827e-06	CASSPGTGFYEQYF
1159	P4	2.7827e-06	CASSDLGTESYEQYF
1160	P4	2.7827e-06
1161	P4	2.7827e-06	CASSPTLTGQVPDTQYF
1162	P4	2.67139e-06
1163	P4	2.67139e-06
1164	P4	2.56008e-06	CASSPPGRITHQPQHF
1165	P4	2.56008e-06
1166	P4	2.44878e-06
1167	P4	2.44878e-06	CASSQRGLGQPQHF
1168	P4	2.44878e-06
1169	P4	2.44878e-06
1170	P4	2.44878e-06	CASSEDVGSGSPLHF
1171	P4	2.33747e-06	CASSSQGLGQPQHF
1172	P4	2.33747e-06	CASSDPVAGVGGEQFF
1173	P4	2.33747e-06	CASSSTPTGIGTEAFF
1174	P4	2.33747e-06	CASSPGTGFYEQYF
1175	P4	2.33747e-06	CASSWAGTGVDHSPLHF
1176	P4	2.33747e-06	CASSYSLSNQETQYF
1177	P4	2.22616e-06	CASSLPGRITQQAQHF
1178	P4	2.22616e-06	CASSQQGLGQPQHF
1179	P4	2.22616e-06	CASSSQGLGQPQHF
1180	P4	2.22616e-06
1181	P4	2.22616e-06	CSASAGNKTQYF
1182	P4	2.22616e-06
1183	P4	2.11485e-06	CASSSRDRGLAGDYEQYF
1184	P4	2.11485e-06	CASSDLGTESYEQYF
1185	P4	2.00354e-06
1186	P4	2.00354e-06
1187	P4	2.00354e-06
1188	P4	2.00354e-06	CASSTTGLGTEAFF
1189	P4	2.00354e-06
1190	P4	1.89224e-06	CASSDPVAGVGGEQFF
1191	P4	1.78093e-06	CASSFPLLATQYF
1192	P4	1.78093e-06	CASSQWAGTGVDHSPLHF
1193	P4	1.66962e-06	CASSFPLLPTQYF
1194	P4	1.66962e-06
1195	P4	1.66962e-06
1196	P4	1.66962e-06
1197	P4	1.66962e-06
1198	P4	1.66962e-06
1199	P4	1.55831e-06	CASSLAPEITGYGYTF
1200	P4	1.55831e-06	CASSLEGGVYTGELFF
1201	P4	1.55831e-06
1202	P4	1.55831e-06	CSASAGKQTQYF
1203	P4	1.55831e-06	CASTLLSD*REKYEQYF
1204	P4	1.447e-06	CASSDLGTESYEQYF
1205	P4	1.447e-06	CASSLTGLGTEAFF
1206	P4	1.447e-06	CSAPAGTSGTLSYNEQFF
1207	P4	1.447e-06	CASSLAALMNTEAFF
1208	P4	1.447e-06	CASSWGQLMNTEAFF
1209	P4	1.3357e-06	CASSDLGTESYEQYF
1210	P4	1.3357e-06	CASSQWAGTNSYEQYF
1211	P4	1.3357e-06
1212	P4	1.3357e-06	CASSYSRLVNSSPLHF
1213	P4	1.3357e-06	CASSEDVGSGSPLHF
1214	P4	1.3357e-06
1215	P4	1.22439e-06	CASSWAGTGVDHSPLHF
1216	P4	1.22439e-06
1217	P4	1.22439e-06	CSAQIGNKTQYF
1218	P4	1.22439e-06
1219	P4	1.22439e-06
1220	P4	1.22439e-06
1221	P4	1.11308e-06
1222	P4	1.11308e-06
1223	P4	1.11308e-06
1224	P4	1.11308e-06
1225	P4	1.11308e-06	CASSTTGLGTEAFF
1226	P4	1.11308e-06	CASSPSGLGVKLFF
1227	P4	1.11308e-06	CASSDLGTNSYEQYF
1228	P4	1.00177e-06
1229	P4	1.00177e-06
1230	P4	1.00177e-06
1231	P4	1.00177e-06	CASSPGTNSYEQYF
1232	P4	1.00177e-06	CASTSLSD*REKYEQYF
1233	P4	1.00177e-06	CASTPLSD*REKYEQYF
1234	P4	8.90464e-07	CSGTDGLGQPQHF
1235	P4	8.90464e-07
1236	P4	8.90464e-07	CASSPTPTGIGTEAFF
1237	P4	8.90464e-07	CASSSQGLGQPQHF
1238	P4	8.90464e-07
1239	P4	8.90464e-07
1240	P4	8.90464e-07
1241	P4	7.79156e-07	CATSQWAGTNSYEQYF
1242	P4	7.79156e-07	CASSQWAGTNSYEQYF
1243	P4	7.79156e-07
1244	P4	7.79156e-07
1245	P4	7.79156e-07	CATSQWAGPNSYEQYF
1246	P4	7.79156e-07	CASSPGTGFYEQYF
1247	P4	7.79156e-07	CASSTTGFYEQYF
1248	P4	7.79156e-07	CASSPSPMNTEAFF
1249	P4	7.79156e-07
1250	P4	7.79156e-07
1251	P4	7.79156e-07
1252	P4	7.79156e-07	CASSQQGLGQPQHF
1253	P4	6.67848e-07	CASSLEGGGYTF
1254	P4	6.67848e-07	CASSTTGLGTEAFF
1255	P4	6.67848e-07
1256	P4	6.67848e-07	CASSILGNTEAFF
1257	P4	5.5654e-07	CASSQQGLGQPQHF
1258	P4	5.5654e-07	CASSLAGTGVDHSPLHF
1259	P4	5.5654e-07
1260	P4	5.5654e-07	CASSWAGTGVDHSPLHF
1261	P4	5.5654e-07	CASSLTGLGTEAFF
1262	P4	5.5654e-07
1263	P4	4.45232e-07	CASTPTGTLYEQYF
1264	P4	4.45232e-07
1265	P4	4.45232e-07	CASSDPGAGGGGEQFF
1266	P4	4.45232e-07	CASSPSPMNTEAFF
1267	P4	4.45232e-07	CASSSQGLGQPQHF
1268	P4	4.45232e-07
1269	P4	4.45232e-07
1270	P4	4.45232e-07
1271	P4	4.45232e-07
1272	P4	4.45232e-07
1273	P4	4.45232e-07
1274	P4	4.45232e-07
1275	P4	4.45232e-07	CASTLPVGLAEKYEQYF
1276	P4	3.33924e-07
1277	P4	3.33924e-07
1278	P4	3.33924e-07	CASSLTGLGTEAFF
1279	P4	3.33924e-07	CASSLGPVDGGGYTF
1280	P4	3.33924e-07	CASSYSRLVNSSPLHF
1281	P4	3.33924e-07	CASSFPLLPTQYF
1282	P4	3.33924e-07
1283	P4	3.33924e-07	CASSDLGTESYEQYF
1284	P4	3.33924e-07	CASSDLGTGFYEQYF
1285	P4	3.33924e-07	CASSTTGLGTEAFF
1286	P4	3.33924e-07
1287	P4	2.22616e-07	CASSLGVRGSNKTQYF
1288	P4	2.22616e-07	CASSDLGLGQPQHF
1289	P4	2.22616e-07	CASSGAGGGQPQHF
1290	P4	2.22616e-07	CASSSQGLGQPQHF
1291	P4	2.22616e-07
1292	P4	2.22616e-07	CASRDLGTESYEQYF
1293	P4	2.22616e-07	CASSDLGTESYEQYF
1294	P4	2.22616e-07	CASSDLGTESYEQYF
1295	P4	2.22616e-07	CASSGLGAESYEQYF
1296	P4	2.22616e-07	CASSQWAGTNSYEQYF
1297	P4	2.22616e-07	CASSQWAGTNSYEQYF
1298	P4	2.22616e-07	CASSQWAGTNSYEQYF
1299	P4	2.22616e-07	CASSQWAGTNSYEQYF
1300	P4	2.22616e-07
1301	P4	2.22616e-07
1302	P4	2.22616e-07
1303	P4	2.22616e-07	CARPSLSD*REKYEQYF
1304	P4	2.22616e-07
1305	P4	2.22616e-07
1306	P4	2.22616e-07	CASRPGTGFYEQYF
1307	P4	2.22616e-07
1308	P4	2.22616e-07
1309	P4	2.22616e-07	CASTLPVGLAGYNEQFF
1310	P4	2.22616e-07	CASNMGLAGYNEQFF
1311	P4	2.22616e-07
1312	P4	2.22616e-07	CASSLGLAGADTQYF
1313	P4	2.22616e-07
1314	P4	2.22616e-07	CASSQTPRDTVNTGTQYF
1315	P4	2.22616e-07
1316	P4	2.22616e-07	CASSIGELLNYGYTF
1317	P4	2.22616e-07	CASSIGELLNYGYTF
1318	P4	2.22616e-07
1319	P4	2.22616e-07
1320	P4	2.22616e-07
1321	P4	2.22616e-07	CASSSLGNTEAFF
1322	P4	2.22616e-07
1323	P4	2.22616e-07	CASSILGNTEAFF
1324	P4	2.22616e-07	CASSILGNTEAFF
1325	P4	2.22616e-07	CASSILGNTEAFF
1326	P4	2.22616e-07	CASSILGNTEAFF
1327	P4	2.22616e-07	CASRWGQLRNTEAFF
1328	P4	2.22616e-07	CATRGGQRMNTEAFF
1329	P4	2.22616e-07
1330	P4	2.22616e-07
1331	P4	2.22616e-07	CARSLTGRGTEAFF
1332	P4	2.22616e-07	CASSLAGRGTEAFF
1333	P4	2.22616e-07	CASRGTGLGTEAFF
1334	P4	2.22616e-07	CASSLTGLGTEAFF
1335	P4	2.22616e-07	CASSLTGLGTEAFF
1336	P4	2.22616e-07	CASSLTGLGTEAFF
1337	P4	2.22616e-07
1338	P4	2.22616e-07	CASSLTGLGTEAFF
1339	P4	2.22616e-07
1340	P4	2.22616e-07
1341	P4	2.22616e-07	CASSPSGLGVKLFF
1342	P4	2.22616e-07	CASSWAGTGVDHSPLHF
1343	P4	2.22616e-07
1344	P4	2.22616e-07
1345	P4	2.22616e-07
1346	P4	2.22616e-07	CATPSLSD*REKYEQYF
1347	P4	2.22616e-07
1348	P4	2.22616e-07	CASPSLSD*REKYEQYF
1349	P4	2.22616e-07
1350	P4	2.22616e-07
1351	P4	2.22616e-07	CASTLPVG*REKYEQYF
1352	P4	2.22616e-07	CASRPGTGFYEQYF
1353	P4	2.22616e-07	CASSPGTGFYEQYF
1354	P4	2.22616e-07	CASSDPVAGVGGEQFF
1355	P4	2.22616e-07
1356	P4	2.22616e-07
1357	P4	2.22616e-07	CASSILGNTEAFF
1358	P4	2.22616e-07	CATRWLQRMNTEAFF
1359	P4	2.22616e-07
1360	P4	2.22616e-07
1361	P4	2.22616e-07
1362	P4	2.22616e-07
1363	P4	2.22616e-07
1364	P4	2.22616e-07
1365	P4	2.22616e-07	CASSILGTEAFF
1366	P4	2.22616e-07	CASPLPVGLAGEVRAFF
1367	P4	2.22616e-07
1368	P4	2.22616e-07	CASPLPVD*REKYEQYF
1369	P4	2.22616e-07
1370	P4	2.22616e-07
1371	P4	2.22616e-07
1372	P4	2.22616e-07
1373	P4	2.22616e-07
1374	P4	2.22616e-07	CASTLPVGLAGEVRAFF
1375	P4	2.22616e-07
1376	P4	2.22616e-07
1377	P4	2.22616e-07
1378	P4	2.22616e-07	CASPLPVGLAEKYEQYF
1379	P4	2.22616e-07	CASTLPVGLAGKYEQYF
1380	P4	2.22616e-07	CASTLPVD*REKYEQYF
1381	P5	0.0448012	CASSMGPLHTGELFF
1382	P5	0.0387913	CASSPMALGQPQHF
1383	P5	0.0363494	CASSRTGLGTEAFF
1384	P5	0.0317675	CATTTGLGYGYTF
1385	P5	0.0288849	CASSMGPLTGSGYTF
1386	P5	0.0274668	CASSLYGTGMIGELFF
1387	P5	0.0273424	CASSDISGLAVYNEQFF
1388	P5	0.0253842	CAWSVSRLGNEQYF
1389	P5	0.0249103
1390	P5	0.0226774	CSPKSDRDSYEQYF
1391	P5	0.0222274	CASSYGGLGQPQHF
1392	P5	0.0217556	CASSIGLPGMGSPLHF
1393	P5	0.0214304	CASSSIRDHNQPQHF
1394	P5	0.0195301	CASSKTGLGQPQHF
1395	P5	0.0158507	CASSYAELGGELFF
1396	P5	0.0143849
1397	P5	0.0135427	CASSLTGAGPGELFF
1398	P5	0.0129385	CASSPPGPLYEQYF
1399	P5	0.0124236
1400	P5	0.012194	CASSLAGSGSFSYEQYF
1401	P5	0.0116839	CASSYSEGGLVGGTQYF
1402	P5	0.0114718	CASAPGQMVQETQYF
1403	P5	0.010198	CASSYGLQLSYGYTF
1404	P5	0.00979727	CASSSGFEASGNTIYF
1405	P5	0.00940288	CASSYLGVGQPQHF
1406	P5	0.00889916	CASSSQGLGQPQHF
1407	P5	0.00874757
1408	P5	0.00862137
1409	P5	0.00855386	CASSQVGSTGNTIYF
1410	P5	0.00829666	CASSLGGLGQPQHF
1411	P5	0.00658452	CATSRTGIGQPQHF
1412	P5	0.00648542
1413	P5	0.00628211
1414	P5	0.00625811	CASSLEVLQETQYF
1415	P5	0.00617186	CASRPEVYYGYTF
1416	P5	0.00599967	CSASVGLTEAFF
1417	P5	0.00591172
1418	P5	0.00574417	CASSIDPQGADGYTF
1419	P5	0.00560311	CASNQGILTGELFF
1420	P5	0.00560218	CASSYSQQGSYGYTF
1421	P5	0.00546437	CASSAEDTGLYEQYF
1422	P5	0.005456
1423	P5	0.00539716	CASSFQGLGSPLHF
1424	P5	0.00534529	CASSLGPLAGGEQFF
1425	P5	0.00528304	CASREGLGQPQHF
1426	P5	0.00519246	CAWSPQGVGQPQHF
1427	P5	0.00516102	CASSPGTLAKNIQYF
1428	P5	0.00499967	CAAGAGALFGELFF
1429	P5	0.00490924	CASSQETPGSYGYTF
1430	P5	0.00483182	CASSLGGGLAGAHTDTQYF
1431	P5	0.00478753	CASSPGTGTEAFF
1432	P5	0.00475006	CASSQDPLAGVLQHF
1433	P5	0.00447242	CASSEGGEQYF
1434	P5	0.00443418	CASIPGALANYGYTF
1435	P5	0.00435381	CASSPPGGAGTGELFF
1436	P5	0.00416335	CASSTSFNQPQHF
1437	P5	0.00414678
1438	P5	0.00405016	CASDRPLFINTEAFF
1439	P5	0.00401284	CASSYGAGSAAFF
1440	P5	0.00389113	CASSAGWGVSNQPQHF
1441	P5	0.00388045	CASVSRGTSGR*GQETQYF
1442	P5	0.00373164	CASSEFMAGELFF
1443	P5	0.0037225	CASSAALLGSPLHF
1444	P5	0.00362975	CASSQD*RGRFSYNEQFF
1445	P5	0.0034667	CASRHSGGYNEQFF
1446	P5	0.00334777	CSADSGNQPQHF
1447	P5	0.00329853
1448	P5	0.00329606	CASTEQGLGQPQHF
1449	P5	0.00328444	CASSPSPVLGEEGQHF
1450	P5	0.00302244	CASSPSLADTQYF
1451	P5	0.00289051
1452	P5	0.00287735
1453	P5	0.00279838	CASSQERGGAWTDTQYF
1454	P5	0.0027959	CASSQEAVGGIDTQYF
1455	P5	0.00275874	CASSQSWGHEQYF
1456	P5	0.0027304	CSAQPGLSEAFF
1457	P5	0.00268658	CASTLASGYGYTF
1458	P5	0.00262867	CASSPGLGYGYTF
1459	P5	0.00259569	CASSVAVSGNTIYF
1460	P5	0.00258887
1461	P5	0.00245478	CASRATGTASYEQYF
1462	P5	0.00244951	CSVDGTSGRVSSTDTQYF
1463	P5	0.00243465	CASSLGGAEAFF
1464	P5	0.002382	CASSIQGLGQPQHF
1465	P5	0.00237921	CATRQGMGQPQHF
1466	P5	0.00233013	CASSYGLNQPQHF
1467	P5	0.00222173	CASSFTGIVSYEQYF
1468	P5	0.00220594	CASSPSGNEQFF
1469	P5	0.0021742	CASSAGQGQPQHF
1470	P5	0.00215732	CASSQGAGQPQHF
1471	P5	0.00205775	CASSLQDFNQPQHF
1472	P5	0.00204939	CASSELGLGAVQFF
1473	P5	0.00202694	CASSQGLLNTEAFF
1474	P5	0.00202368
1475	P5	0.00200557	CASSPGGLSGGYTF
1476	P5	0.00199519	CASSLTGGTEAFF
1477	P5	0.0019204	CASSLGQGAWGYTF
1478	P5	0.00187364	CASSSNGPIGGEQYF
1479	P5	0.00186512	CSAEPTGVGQPQHF
1480	P5	0.00185506	CASSPSGLVGSYEQYF
1481	P5	0.00184948	CASSPQGVGNTIYF
1482	P5	0.00184484	CASSEGGPGSTGELFF
1483	P5	0.00183028	CASSEVGANEQYF
1484	P5	0.00181867	CASSLQGAAGEQYF
1485	P5	0.0017764	CASSLAALAGDEQFF
1486	P5	0.00176912	CASSDPGTYEQYF
1487	P5	0.00176076	CASSEDAGFSNQPQHF
1488	P5	0.00175565	CASSKTGGDEQYF
1489	P5	0.00174372
1490	P5	0.0016855	CASSLDSSGAFSYEQYF
1491	P5	0.00166584	CASSGGRNEQFF
1492	P5	0.00166196
1493	P5	0.00162527	CASSLVEVGGSSYNEQFF
1494	P5	0.00162449
1495	P5	0.0016056	CASSSTGVLYEQYF
1496	P5	0.00156782	CASSFPDEQFF
1497	P5	0.0015528	CASSFEGAAYEQYF
1498	P5	0.00153824	CATRLAGVTGELFF
1499	P5	0.0015274	CASSFGMGQPQHF
1500	P5	0.00151223	CASSEVFVKQGTDTQYF
1501	P5	0.00149659	CASSQSGNEQYF
1502	P5	0.00145726	CASSMSGGAYQETQYF
1503	P5	0.00143821	CASSPSGTSSYEQYF
1504	P5	0.00143062	CASSQGLATNTGELFF
1505	P5	0.00141715	CASSHGMGYGYTF
1506	P5	0.00140507	CASSFGAASGGELFF
1507	P5	0.00139594	CASSQGVQGLMNTEAFF
1508	P5	0.00138417	CASSFLGLGQPQHF
1509	P5	0.00137983	CASSLPALGLGVNNEQFF
1510	P5	0.00135583
1511	P5	0.00134561	CASSLGDNQPQHF
1512	P5	0.00132765	CASSASPLYNEQFF
1513	P5	0.00131294	CASSQAGLGQPQHF
1514	P5	0.00129653	CASSLGGAGTGELFF
1515	P5	0.00128832	CASISRWGTAGYGYTF
1516	P5	0.00127036	CSVGGGRTEAFF
1517	P5	0.00126989	CASGLANGGELFF
1518	P5	0.00124899	CASSATGLGQPQHF
1519	P5	0.0012462	CASSGGLGQFF
1520	P5	0.00124125	CASSYGMGQPQHF
1521	P5	0.00122468	CASSDSSPVSYNEQFF
1522	P5	0.00120888	CASSQDIGLAGTDTQYF
1523	P5	0.0011982	CAWSAGLGQPQHF
1524	P5	0.00117931	CASSLAQGWGYTF
1525	P5	0.00117884	CASSLGSGGAWEQFF
1526	P5	0.00117791	CASSPPRPL*TQYF
1527	P5	0.00116568	CSARTGFLGQPQHF
1528	P5	0.00115577	CASSLSTGSVTGELFF
1529	P5	0.00114818
1530	P5	0.00114664	CASRQGLGQPQHF
1531	P5	0.00114013	CAWKKE*HTGELFF
1532	P5	0.00113998	CASSSLALGNEQFF
1533	P5	0.00113502	CASSLGEGIQETQYF
1534	P5	0.00113162	CASSYQGAGQPQHF
1535	P5	0.00111551	CASSPFSGGTTDTQYF
1536	P5	0.00109631	CASSPGGGWEQFF
1537	P5	0.00108176	CASSPGVLLGQPQHF
1538	P5	0.00108129
1539	P5	0.00107959	CASSLQGLGTEAFF
1540	P5	0.00107788	CASSLSGLAGGEQFF
1541	P5	0.0010528
1542	P5	0.00104753	CASSASSLPYEQYF
1543	P5	0.00104397
1544	P5	0.00103035	CASSFGGLGTEAFF
1545	P5	0.00102384	CASSAGFMGTEAFF
1546	P5	0.00100124	CASSEAGTALYYNEQFF
1547	P5	0.000999842	CSATGLAGVGEQFF
1548	P5	0.000995971	CASSYLGLGQPQHF
1549	P5	0.000979247	CASSAGFGNTIYF
1550	P5	0.00097677	CASSFFPYGYTF
1551	P5	0.000974292	CASSQDHPARAFTDTQYF
1552	P5	0.00096655	CASSLPD*REGPDTQYF
1553	P5	0.000965156	CASSIHEGVYNEQFF
1554	P5	0.000957414	CASSLESGTGAFVDTQYF
1555	P5	0.000952923	CSARDGLGTEAFF
1556	P5	0.000952923	CASSPGQLSGNTIYF
1557	P5	0.000952614
1558	P5	0.000946884	CASSPPGTDLNLGANVLTF
1559	P5	0.000945955	CASSQGRLEEKLFF
1560	P5	0.000945955	CASSEQ*RGNTDTQYF
1561	P5	0.000933258	CASTPGTGAQETQYF
1562	P5	0.000926135	CASSEVGLGSGELFF
1563	P5	0.000906005
1564	P5	0.00088572
1565	P5	0.000872868	CASWASGLFTGELFF
1566	P5	0.000872403	CSASGLAGVNEQFF
1567	P5	0.000865126	CASTDSGLGQPQHF
1568	P5	0.000862648	CASSLGTSGGDEQFF
1569	P5	0.000862493	CSVDRGSSGEQFF
1570	P5	0.000843292	CASSQGVANIQYF
1571	P5	0.000833537
1572	P5	0.000821769	CASSMD*DGSSYGYTF
1573	P5	0.000819446	CASSQSAMNTEAFF
1574	P5	0.000793741	CASSMGTAISGNTIYF
1575	P5	0.000783676	CASSQDPLAGSTDTQYF
1576	P5	0.000772528	CASSQGMNTGELFF
1577	P5	0.000756888	CASPLGRSYEQYF
1578	P5	0.00075534	CASTATGTSSYEQYF
1579	P5	0.000746359	CASSYSILDRGNTGELFF
1580	P5	0.000742023	CASSESGPIGGNEQFF
1581	P5	0.000740165	CSARAGLAAGELFF
1582	P5	0.000729171	CASSLSALGNEQYF
1583	P5	0.00072499	CASSDPGQGAYGYTF
1584	P5	0.000694795	CAIDRGFYGYTF
1585	P5	0.00068922	CASSPGLGNEQFF
1586	P5	0.000670639	CASSELGTASYEQYF
1587	P5	0.000665374	CASSQAGLALLSTDTQYF
1588	P5	0.000655774	CASGLHSGLMNTEAFF
1589	P5	0.000645709	CASSYPGGEQYF
1590	P5	0.000642766	CASSLDDFGVLGSPLHF
1591	P5	0.000633785	CASGVGWAQPQHF
1592	P5	0.000632547	CSVESGETGELFF
1593	P5	0.000630843	CASSYGLGSPQHF
1594	P5	0.000630224	CAPPGNEQFF
1595	P5	0.00061861	CASSPGPLNTEAFF
1596	P5	0.000616907	CASTREGEFSGELFF
1597	P5	0.000606223	CASSQETVAGEQYF
1598	P5	0.000594609	CASSIGALMNSPLHF
1599	P5	0.000589654	CASSQAGSLVVETQYF
1600	P5	0.000585009	CASSPRAGPDYEQYF
1601	P5	0.00056844	CAISSDWNQPQHF
1602	P5	0.000568131	CASRWGVGYGYTF
1603	P5	0.000561317
1604	P5	0.000560698	CASSQGTASPSTDTQYF
1605	P5	0.000553111	CASSVAGHEQFF
1606	P5	0.000553111
1607	P5	0.000549085	CASSLQGASGEAFF
1608	P5	0.000535148	CASSLGLAFRNEQFF
1609	P5	0.000534529
1610	P5	0.000531587	CSASTGVGQPQHF
1611	P5	0.000529264	CATSSGLGQPQHF
1612	P5	0.00052849	CASSMAALSGEQFF
1613	P5	0.000523999	CAISESGTPGGTYEQYF
1614	P5	0.000523225	CASSQETAGGGELFF
1615	P5	0.000511147	CASSQGQLSTGGYTF
1616	P5	0.000507121
1617	P5	0.000503095	CASSRQGLGQPQHF
1618	P5	0.000491172	CASSQTGLGTEAFF
1619	P5	0.000479868	CASSYGGLGQPQHF
1620	P5	0.000477081	CASSAGGDELFF
1621	P5	0.000476771	CASSLAADALASPLHF
1622	P5	0.000473365	CASSLGGADTQYF
1623	P5	0.0004729	CASREQGLGQPQHF
1624	P5	0.000472281	CASSLSQGTDTQYF
1625	P5	0.000470268
1626	P5	0.000465158	CASSYGLGSEQYF
1627	P5	0.000458345	CASGDGSNTGELFF
1628	P5	0.000454783	CASSLATPGTSGSYEQYF
1629	P5	0.00045308
1630	P5	0.000452151	CASSFYEQYF
1631	P5	0.000441312	CASTPGTGFGYTF
1632	P5	0.000439453
1633	P5	0.000428769	CASSPSSGSGETQYF
1634	P5	0.000425053	CASSFAGELFPYEQYF
1635	P5	0.000422266	CASSLAMGLGQPQHF
1636	P5	0.000418394	CASSLQGAGGSEQYF
1637	P5	0.000418394	CASRPGILVPYEQYF
1638	P5	0.000406007	CASSEALLGTGELFF
1639	P5	0.000402755	CSARAPGLGEGTEAFF
1640	P5	0.00038758	CASSLVPGGGGGGYTF
1641	P5	0.000384483
1642	P5	0.000383399
1643	P5	0.000375812
1644	P5	0.000374728	CASQPGQGYEQYF
1645	P5	0.000365747	CASSLGQTSNTEAFF
1646	P5	0.000364043	CASSLGLGQPQHF
1647	P5	0.000362805	CASSETGLSYEQYF
1648	P5	0.000360017	CASSPGLGGNEQFF
1649	P5	0.000357385	CASSLGDMIYEQYF
1650	P5	0.000348094	CASTSQGSPSYEQYF
1651	P5	0.000343139	CASSVGDNVLTF
1652	P5	0.000341281	CASSLNWGLSTEAFF
1653	P5	0.000340662	CSARQDLYGYTF
1654	P5	0.000339887	CASTRMGLGNTIYF
1655	P5	0.000338339	CASSLTNTEAFF
1656	P5	0.00033199	CASSLDPGAGGQPQHF
1657	P5	0.000328274	CASSLRAGSLNEQFF
1658	P5	0.000328119
1659	P5	0.000316196	CASSLSAGDTGELFF
1660	P5	0.000313718	CASSLGGGQPQHF
1661	P5	0.000313564
1662	P5	0.000310621	CASSLYSGSGETQYF
1663	P5	0.000310157	CASSYSTTGGGYTF
1664	P5	0.000307679	CASSPGAVSGLEQYF
1665	P5	0.000306441	CASSEADPIAGTEQYF
1666	P5	0.000301331	CASSPGQLIPPLHF
1667	P5	0.000301021	CASSPGLSYEQYF
1668	P5	0.000299008
1669	P5	0.00029746	CASSSGLSYEQYF
1670	P5	0.000296685
1671	P5	0.00029235	CASSQAGSGYTF
1672	P5	0.000283368	CSVGGGQGTGELFF
1673	P5	0.00028151	CASLSGTSGTWEANEQFF
1674	P5	0.000280117
1675	P5	0.000280117	CASSLGGRGFAGELFF
1676	P5	0.0002764	CSAQDGTTEAFF
1677	P5	0.000275316	CASSWVGTGDYNEQFF
1678	P5	0.000274852	CASSPTGLSTYEQYF
1679	P5	0.000269277
1680	P5	0.000268039	CASRPTGLGQPQHF
1681	P5	0.000262774	CASTREQGATDTQYF
1682	P5	0.000261225	CASSISPLGYEQYF
1683	P5	0.000261071	CASRGEELAVDTQYF
1684	P5	0.000260451	CASSSTLWVAGGSDTQYF
1685	P5	0.000258748	CASSYRGLGQPQHF
1686	P5	0.000258438	CSATNIGVGQPQHF
1687	P5	0.000257664	CASSGQGVGQPQHF
1688	P5	0.00025658	CASSPASGNTIYF
1689	P5	0.000255496	CASSVGGITLHF
1690	P5	0.000253638	CATKTGTANGDGYTF
1691	P5	0.000252709	CASSVTGSSSYEQYF
1692	P5	0.00025178
1693	P5	0.000249302	CASSPPGLAASYNEQFF
1694	P5	0.000248373	CASSSSGLAGNEQFF
1695	P5	0.000243108	CSAREGLTYNEQFF
1696	P6	0.107876	CSVDQLAGEESSTDTQYF
1697	P6	0.0390841
1698	P6	0.0309681
1699	P6	0.0306841	CASSIEGLAGGELFF
1700	P6	0.0267242	CASSLVGSEAFF
1701	P6	0.0217548	CASSY*GGDHNTEAFF
1702	P6	0.0153234	CASSKGQGWEQFF
1703	P6	0.0143588	CASSYGQGNGYTF
1704	P6	0.0126297	CSVEWEVQPQHF
1705	P6	0.0119176	CASSLEGGWGAFF
1706	P6	0.0112455	CASSEEPTAGQPQHF
1707	P6	0.0100171
1708	P6	0.00962965	CASNYGQGDEQYF
1709	P6	0.00949712	CASSESLAGLGEKLFF
1710	P6	0.00938352
1711	P6	0.00922651	CASSPGELAKNIQYF
1712	P6	0.00913429
1713	P6	0.00861952	CASSQDVGTVSYEQYF
1714	P6	0.00847458	CASSYGQGNGYTF
1715	P6	0.00833471	CASSEAVAGLYNEQFF
1716	P6	0.00828183	CASSEEGKGLGEKLFF
1717	P6	0.00804696	CASSELGLGSPLHF
1718	P6	0.00747375	CASSPAILAKNIQYF
1719	P6	0.00708171	CASSLAFLGGQPQHF
1720	P6	0.00681991
1721	P6	0.00675234
1722	P6	0.00667302	CASSSGQGFEQYF
1723	P6	0.0065462	CASISTGLGSPLHF
1724	P6	0.00647978
1725	P6	0.00646313	CAWSTTGLAGGEQYF
1726	P6	0.00643701	CASRPAEASTDTQYF
1727	P6	0.00635214	CSVDGGTGLNEQYF
1728	P6	0.00620753	CASSQGGLGSPLHF
1729	P6	0.00592158
1730	P6	0.00561262	CASSPGGLAKNIQYF
1731	P6	0.00560821	CSAQEFLVGYTF
1732	P6	0.00555337	CASSPGTGSGYTF
1733	P6	0.00546132	CASSIGLLAGEQFF
1734	P6	0.00537041	CASSWGMGYGYTF
1735	P6	0.00532601
1736	P6	0.00524947	CASSPFILSTDTQYF
1737	P6	0.00510029	CASNPTGVGQPQHF
1738	P6	0.00504741	CASSPGLGTEAFF
1739	P6	0.00497086
1740	P6	0.00493936	CAWSVAGLGYGYTF
1741	P6	0.00480177
1742	P6	0.00471526	CASRFH*REINEQFF
1743	P6	0.00467364	CASRPGLGQPQHF
1744	P6	0.00460379	CSARAGLHGYTF
1745	P6	0.00445739
1746	P6	0.00442752
1747	P6	0.00430919	CASSFTGLGQPQHF
1748	P6	0.0041086	CASSQ*ESTDTGELFF
1749	P6	0.00409929	CAWRYEGLGQPQHF
1750	P6	0.00407155	CASTHGEGFGDGYTF
1751	P6	0.00406273	CASSFSGGEGQFF
1752	P6	0.00395811
1753	P6	0.00392465
1754	P6	0.00391796	CASIPGQGWGYTF
1755	P6	0.00379996	CASSYGQGNIQYF
1756	P6	0.00373663	CASSLSELAGGEQFF
1757	P6	0.00368946	CASSLGQGAFGSPLHF
1758	P6	0.003672	CASSATGGDGYTF
1759	P6	0.00364327	CASSLGGLGSPLHF
1760	P6	0.00361161	CASSLAPGWGYTF
1761	P6	0.00346733
1762	P6	0.00345101	CASSLETLFGELFF
1763	P6	0.00341428	CASSYGQGNGYTF
1764	P6	0.00341347	CASSRNLLDGYGYTF
1765	P6	0.00335634	CASSSGMDEKLFF
1766	P6	0.00334639	CATQGGAGQPQHF
1767	P6	0.00334508	CASSAGGLNEQYF
1768	P6	0.00330705	CSARDGLSPLHF
1769	P6	0.0032669
1770	P6	0.00322773	CASRPDTLYEQYF
1771	P6	0.00321239	CASSPGLGYGYTF
1772	P6	0.00321059	CASRAGELGTEAFF
1773	P6	0.00320635	CASTWTGMGQPQHF
1774	P6	0.00318741	CASAAGGGSPLHF
1775	P6	0.00316212	CAWSVPGLGQPQHF
1776	P6	0.00312784	CASSPGQGYGYTF
1777	P6	0.00312556	CASSPGFGNTIYF
1778	P6	0.00311691	CASSPGFLGTEAFF
1779	P6	0.00311315	CASSELGSSSSYEQYF
1780	P6	0.00306386	CASSMSGLGSPLHF
1781	P6	0.00305652	CASSFQGLGNTIYF
1782	P6	0.00301816	CATSQGMGQPQHF
1783	P6	0.00301	CASTESEVWTGELFF
1784	P6	0.00300984	CASSEAQQGWGYTF
1785	P6	0.00296887	CSARDGLSPQHF
1786	P6	0.00281235	CASSYGLGYGYTF
1787	P6	0.00277742	CASSSTGLGTEAFF
1788	P6	0.00275147	CASSQQGMGNEQFF
1789	P6	0.00274559	CATSDSVSGSGNTIYF
1790	P6	0.00273711	CATSPEGDLSSYEQYF
1791	P6	0.0026506	CASSYSQLALDIQYF
1792	P6	0.00257797	CASRPQGLGQPQHF
1793	P6	0.00257014	CASSTGALDEKLFF
1794	P6	0.00255708
1795	P6	0.00252444	CASSLTSGSYEQYF
1796	P6	0.00236889	CSAREVGVGQPQHF
1797	P6	0.00236726
1798	P6	0.00231552	CASRIAGNTGELFF
1799	P6	0.00225987	CAVKDAILSGNTIYF
1800	P6	0.00224942	CASSYGADTQYF
1801	P6	0.00222461	CAWSLQGLGQPQHF
1802	P6	0.00221629	CASSRGEGQPQHF
1803	P6	0.00220209	CASSALGLPFSYEQYF
1804	P6	0.00216324
1805	P6	0.00214056	CSARGILDGYTF
1806	P6	0.0021399	CASSLTGLGAEAFF
1807	P6	0.00213256
1808	P6	0.00211575
1809	P6	0.00210285	CAWSQTGTGGYGYTF
1810	P6	0.00209763	CAWSPSGLGNEQFF
1811	P6	0.00207152	CASSLGQGSEAFF
1812	P6	0.0020694
1813	P6	0.00205291	CASSLGGGFSSYEQYF
1814	P6	0.00204198	CASSSGQGGEQYF
1815	P6	0.00200329	CASSYTGTGQTQYF
1816	P6	0.0020015	CASSSTGLGQPQHF
1817	P6	0.00196265	CASSSGTGDSFGYGYTF
1818	P6	0.00194992	CASSQGQIAGQPQHF
1819	P6	0.00191271	CSARDGLNSEAFF
1820	P6	0.0019039
1821	P6	0.00190373	CASSSGQGYEQYF
1822	P6	0.00189117	CASSLGVLMGEQYF
1823	P6	0.00187582	CASSIGPLMNTEAFF
1824	P6	0.00182555	CACRLSDLTDTEAFF
1825	P6	0.00180907	CASFMGQGYGYTF
1826	P6	0.00180515	CASSPGQGSEAFF
1827	P6	0.00179209	CASSLSGQGADGYTF
1828	P6	0.00179014	CSVEGYNFLAGASTDTQYF
1829	P6	0.00178899	CASSYGQGSEAFF
1830	P6	0.00176631	CASTPTGLGTEAFF
1831	P6	0.001757	CASSLYGGTPGEQFF
1832	P6	0.00175651	CASSQGFGTEAFF
1833	P6	0.00170771	CASSPGMGYGYTF
1834	P6	0.00170526	CASSIGGNEQFF
1835	P6	0.00168698	CASSYAQGNGYTF
1836	P6	0.00168062	CASSMVGLGYHYGYTF
1837	P6	0.0016736	CASSETGLGTEAFF
1838	P6	0.00164357	CASSPGGGLTEAFF
1839	P6	0.00164324	CASSSGVRGLGTEAFF
1840	P6	0.00163214	CASSEVAEQYF
1841	P6	0.00163002	CASSLYAGLNTGELFF
1842	P6	0.00162643	CASSQGAGSPLHF
1843	P6	0.00162464	CASSDPLAGENEQFF
1844	P6	0.00161142
1845	P6	0.00160244	CASSQQDFLNTGELFF
1846	P6	0.00158073
1847	P6	0.00158024	CSARDGLSRAFF
1848	P6	0.00157127	CASSWPLLSEQFF
1849	P6	0.001568	CASKLGVGYGYTF
1850	P6	0.00156376	CASSEAVAGLITGEQFF
1851	P6	0.00155756	CASSLKGLGQPQHF
1852	P6	0.00154825	CASSQTGLGTEAFF
1853	P6	0.00154548
1854	P6	0.00154385
1855	P6	0.00154123	CASSEGALGPSVYNEQFF
1856	P6	0.00153422
1857	P6	0.00153324	CASSSTGGDEQYF
1858	P6	0.00152981	CASSPGQLSYEQYF
1859	P6	0.0015161	CASRQGFGSPLHF
1860	P6	0.00148868	CASSQGGGQPQHF
1861	P6	0.00146632	CASSTGVGNTIYF
1862	P6	0.00146289	CASSRDRLNTEAFF
1863	P6	0.00145832	CASSLGAIFGDTQYF
1864	P6	0.00145538	CASSQEGLLGEQYF
1865	P6	0.00145179	CASTPGLGYEQYF
1866	P6	0.00144804	CASSPGLAGGDTQYF
1867	P6	0.00144641
1868	P6	0.00143955
1869	P6	0.00143139	CASSQGGTLSYEQYF
1870	P6	0.00142372
1871	P6	0.00141491
1872	P6	0.00139712	CASSPQGLGTEAFF
1873	P6	0.00138928	CASSHEGLGQPQHF
1874	P6	0.00137182	CASSPGQGSPYTF
1875	P6	0.00135403	CASSWGPMNTEAFF
1876	P6	0.00134097	CASSTSLGDGYTF
1877	P6	0.00132677	CASGQGVEAFF
1878	P6	0.00129217
1879	P6	0.00128564
1880	P6	0.00127536	CASSAFAGTGTAEQFF
1881	P6	0.00127079	CASSWGQGSGYTF
1882	P6	0.00126524	CASSPGTGSYNSPLHF
1883	P6	0.00125316	CASSLAQGNTGELFF
1884	P6	0.00125267	CASAMAGLAADEQFF
1885	P6	0.00124745	CASSLGQGYGYTF
1886	P6	0.0012388	CASTSAGLGQPQHF
1887	P6	0.00123374	CASSLSGQGSYGYTF
1888	P6	0.00122623	CASSILGLGNEQFF
1889	P6	0.00122541	CASSEDGWEIFSQPQHF
1890	P6	0.00122297	CASSEIGLGVRAFF
1891	P6	0.00121889	CASSLPPISGSPLHF
1892	P6	0.00120942
1893	P6	0.00120485	CASSFGGLGTEAFF
1894	P6	0.00120175	CSASTGSGETQYF
1895	P6	0.00119701	CASSYGQGNPQHF
1896	P6	0.00119506	CATQTGQGYGYTF
1897	P6	0.00119326	CASSQEVLSGELFF
1898	P6	0.00118853	CASSDKGLGTEAFF
1899	P6	0.00118347	CASSLDGSYEQYF
1900	P6	0.0011567	CASSLGGQGASGQPQHF
1901	P6	0.00114544	CASSYLGTGDTGELFF
1902	P6	0.00114071	CASSYGQGSGYTF
1903	P6	0.00114005
1904	P6	0.00113924	CASSIGSLMETQYF
1905	P6	0.00113891
1906	P6	0.00113499	CASRGETAEAFF
1907	P6	0.00113189	CSANTGLGGGYTF
1908	P6	0.00113091
1909	P6	0.0011283
1910	P6	0.00112128
1911	P6	0.00111524	CASSWGLLMNTEAFF
1912	P6	0.00111475
1913	P6	0.0011017
1914	P6	0.00110007	CASSVVGGAWAGELFF
1915	P6	0.00109876
1916	P6	0.00109631	CASEDYLAKNIQYF
1917	P6	0.00109598	CASSPGTVYGYTF
1918	P6	0.00109354	CASSPGQGSGYTF
1919	P6	0.00108505	CASSLGLGQPQHF
1920	P6	0.0010813	CASSFFGLGNEQFF
1921	P6	0.00106987	CASSPGGTEAFF
1922	P6	0.00105714	CASSLALLAGGEQYF
1923	P6	0.00104865	CAWSVSFMNTEAFF
1924	P6	0.00104114
1925	P6	0.00103723	CASSYGQGYGYTF
1926	P6	0.00103641	CASSFQGLGTEAFF
1927	P6	0.0010338	CASSVTGTDSYEQYF
1928	P6	0.00102646	CASSLGEQGAYGYTF
1929	P6	0.00102548	CAWKKTGMGNTIYF
1930	P6	0.00102123	CASSYVGQGYGYTF
1931	P6	0.00101829	CASTYGALGPGAFF
1932	P6	0.00100736	CASSKVRVRGNTEAFF
1933	P6	0.00100703	CASSLGDSQRIYF
1934	P6	0.0010041	CASIQGIGGYTF
1935	P6	0.00100116
1936	P6	0.00100001	CASSIGGGGYTF
1937	P6	0.000998383	CASSRGLGQPQHF
1938	P6	0.000995281
1939	P6	0.000975206	CASGDGGNKNIQYF
1940	P6	0.000974553
1941	P6	0.000966393	CASSHGPLYETQYF
1942	P6	0.000958232	CASSYGLGYGYTF
1943	P6	0.000957253	CASSLGLGQPQHF
1944	P6	0.000950071	CASAGGELAMGEQFF
1945	P6	0.000949745	CASSYSRDEQFF
1946	P6	0.000946644	CASSIGTGNGYTF
1947	P6	0.000937993	CASSYGLSQPQHF
1948	P6	0.000932281	CASSLGLGNEQFF
1949	P6	0.000929506
1950	P6	0.000927058	CASSPAGQGYGYTF
1951	P6	0.00092461
1952	P6	0.000915633	CATSDLEREGLDTQYF
1953	P6	0.00091547	CASSESSLGRGYTF
1954	P6	0.000908451	CASSFQGLGQPQHF
1955	P6	0.000908125	CASRWQGLGNTIYF
1956	P6	0.000898169	CASSYFAYGYTF
1957	P6	0.00089213
1958	P6	0.000890498	CASSIWLSASSGNTIYF
1959	P6	0.00088805	CASSPGMGGGYTF
1960	P6	0.000878746	CASSLLGLGPEAFF
1961	P6	0.000878583	CASSLQGLGSPLHF
1962	P6	0.000867811	CATSAGLGQPQHF
1963	P6	0.000865363
1964	P6	0.000858834	CSVAPRDRATGELFF
1965	P6	0.000857529	CASSVGTDAEAFF
1966	P6	0.000857365	CASSLGQGAEAFF
1967	P6	0.000855896	CASSYPGTSEAFF
1968	P6	0.000853775	CASSLGRGMSSTDTQYF
1969	P6	0.000846104	CASSLWTGDQETQYF
1970	P6	0.000836147	CASSYYGTGHEQFF
1971	P6	0.000830435	CASSFQGLGVGYTF
1972	P6	0.000829782	CSVVQGAAREQYF
1973	P6	0.000824396	CASSC*LAGVPDTQYF
1974	P6	0.00082358	CATQQVLNTEAFF
1975	P6	0.000821785	CASSFGELSGELFF
1976	P6	0.000818357
1977	P6	0.000815582
1978	P6	0.000814113
1979	P6	0.000805626	CASSDSWFGTPRRRGPQHF
1980	P6	0.000802852	CASSFGQGNEQFF
1981	P6	0.000801056	CASSYGQGQPQHF
1982	P6	0.000799424
1983	P6	0.000798771	CSALDGLTEAFF
1984	P7	0.445605	CASSYGSGNTIYF
1985	P7	0.174378	CSARDGNTEAFF
1986	P7	0.133095
1987	P7	0.0932258	CASSWGTGFEQYF
1988	P7	0.0412258	CASSHGQGNGYTF
1989	P7	0.0189801	CASSNWNTEAFF
1990	P7	0.0151516	CASSWGELSNQPQHF
1991	P7	0.0122001	CACDRGTGDYGYTF
1992	P7	0.0118773	CASSHTGLGNTIYF
1993	P7	0.0100886	CASSGNPGEKLFF
1994	P7	0.00863957	CASSLESIISGQPQHF
1995	P7	0.00700819	CASSHGGGLGPSTDTQYF
1996	P7	0.00531742	CASSPQPPLYNEQFF
1997	P7	0.00435782
1998	P7	0.00372642	CASSQHDGAFSGELFF
1999	P7	0.00144071	CASSLGWTHSYEQYF
[truncated: 325 more rows]

## Sheet: 1c
	P2225_1	P2225_10	P2225_2	P2225_3	P2225_4	P2225_5	P2225_6	P2225_7	P2225_8
P2225_1	#N/A	1	2	1	1	1	1	1	2
P2225_10	#N/A	#N/A	1	1	2	1	3	1	4
P2225_2	#N/A	#N/A	#N/A	1	1	7	5	2	3
P2225_3	#N/A	#N/A	#N/A	#N/A	1	3	1	1	1
P2225_4	#N/A	#N/A	#N/A	#N/A	#N/A	2	3	1	1
P2225_5	#N/A	#N/A	#N/A	#N/A	#N/A	#N/A	5	1	1
P2225_6	#N/A	#N/A	#N/A	#N/A	#N/A	#N/A	#N/A	1	2
P2225_7	#N/A	#N/A	#N/A	#N/A	#N/A	#N/A	#N/A	#N/A	1
P2225_8	#N/A	#N/A	#N/A	#N/A	#N/A	#N/A	#N/A	#N/A	#N/A

## Sheet: 1e
	P1	P10	P2	P3	P4	P5	P6	P7
P8	23	91	75	9	36	90	128	17
P7	21	27	47	3	24	58	66
P6	60	206	346	26	129	466
P5	48	153	244	21	91
P4	22	59	79	9
P3	6	12	20
P2	43	119
P10	30

## Sheet: 1f
	pattern	AAGIGILTV	ELAGIGILTV
1	GLG	1	2
2	GQP	2	1
3	LGQ	3	3
4	LGQP	4	4.5
5	GLGQ	5	4.5
6	QGL	6.5	6.5
7	QGLG	8	8
8	VGQ	9	10.5
9	TGLG	10	24.5
10	LGN	11	24.5
11	VGQP	12	12.5
12	GVGQ	13.5	12.5
13	MGQ	18	43.5
14	GGLG	20	24.5
15	LGY	21	43.5
16	GTL	27	43.5
17	LGLG	37	20
18	TGVG	37	17
19	GLGY	39.5	43.5
20	AGLG	42.5	43.5

## Sheet: 1i
	name	tot	clone	cohort
1	GA05	0.0142356	no	melanoma
2	GA07	0.01966	yes	melanoma
3	GA08	0.0174741	yes	melanoma
4	GA09	0.0158722	yes	melanoma
5	GA11	0.0180012	yes	melanoma
6	GA12	0.0154612	no	melanoma
7	GA13	0.017128	yes	melanoma
8	GA14	0.0129781	no	melanoma
9	GA15	0.0150457	no	melanoma
10	GA18	0.0146697	no	melanoma
11	GA19	0.0264948	yes	melanoma
12	GA21	0.0136984	no	melanoma
13	GA23	0.0135358	no	melanoma
14	GA24	0.0114827	no	melanoma
15	GA25	0.0082553	no	melanoma
16	GA26	0.0163357	yes	melanoma
17	GA27	0.0163283	yes	melanoma
18	GA28	0.0144367	no	melanoma
19	GA29	0.0107194	no	melanoma
20	GA32	0.030036	yes	melanoma
21	GA33	0.0155427	yes	melanoma
22	1862	0.0134073	no	melanoma
23	2023	0.02866	yes	melanoma
24	2059	0.0123531	no	melanoma
25	2083	0.014119	no	melanoma
26	2097	0.0167746	yes	melanoma
27	2106	0.0142599	no	melanoma
28	2109	0.0177828	yes	melanoma
29	2121	0.0128622	no	melanoma
30	2132	0.0159178	no	melanoma
31	2162	0.0158329	no	melanoma
32	2182	0.00811385	no	melanoma
33	2188	0.0259378	yes	melanoma
34	2202	0.0166547	yes	melanoma
35	2228	0.0184904	yes	melanoma
36	2231	0.0160527	yes	melanoma
37	2233	0.011954	no	melanoma
38	2241	0.0186343	yes	melanoma
39	2267	0.014844	no	melanoma
40	2275	0.016586	yes	melanoma
41	2277	0.0147473	no	melanoma
42	2331	0.0177375	yes	melanoma
43	2342	0.0112883	no	melanoma
44	2348	0.0145807	no	melanoma
45	2350	0.0181523	yes	melanoma
46	2351	0.021686	yes	melanoma
47	HIP00110.txt	0.00472195	no	healthy
48	HIP00169.txt	0.00419444	no	healthy
49	HIP00594.txt	0.00670379	yes	healthy
50	HIP00602.txt	0.00465786	no	healthy
51	HIP00614.txt	0.00400188	no	healthy
52	HIP00640.txt	0.00523565	yes	healthy
53	HIP00707.txt	0.00573826	yes	healthy
54	HIP00710.txt	0.00417569	no	healthy
55	HIP00715.txt	0.0040301	no	healthy
56	HIP00728.txt	0.00630958	yes	healthy
57	HIP00734.txt	0.00367152	no	healthy
58	HIP00761.txt	0.00505655	no	healthy
59	HIP00769.txt	0.00556321	yes	healthy
60	HIP00771.txt	0.00626926	yes	healthy
61	HIP00773.txt	0.00506389	no	healthy
62	HIP00775.txt	0.00372683	no	healthy
63	HIP00777.txt	0.00627526	yes	healthy
64	HIP00779.txt	0.00966041	yes	healthy
65	HIP00805.txt	0.00480154	no	healthy
66	HIP00813.txt	0.00533376	yes	healthy
67	HIP00819.txt	0.00553935	yes	healthy
68	HIP00822.txt	0.00437978	no	healthy
69	HIP00825.txt	0.005306	yes	healthy
70	HIP00826.txt	0.00521285	yes	healthy
71	HIP00832.txt	0.00531199	yes	healthy
72	HIP00838.txt	0.00493102	no	healthy
73	HIP00851.txt	0.0060947	yes	healthy
74	HIP00869.txt	0.00478471	no	healthy
75	HIP00898.txt	0.00386294	no	healthy
76	HIP00904.txt	0.00502323	no	healthy
77	HIP00924.txt	0.00657597	yes	healthy
78	HIP00926.txt	0.00471098	no	healthy
79	HIP00934.txt	0.00523176	yes	healthy
80	HIP00951.txt	0.00459947	no	healthy
81	HIP00971.txt	0.0140363	yes	healthy
82	HIP00985.txt	0.00478733	no	healthy
83	HIP00997.txt	0.00554843	yes	healthy
84	HIP00999.txt	0.00560132	yes	healthy
85	HIP01004.txt	0.00493667	no	healthy
86	HIP01022.txt	0.00512066	yes	healthy
87	HIP01055.txt	0.0055676	yes	healthy
88	HIP01091.txt	0.00405572	no	healthy
89	HIP01129.txt	0.00507774	yes	healthy
90	HIP01140.txt	0.00511334	yes	healthy
91	HIP01160.txt	0.00403124	no	healthy
92	HIP01161.txt	0.00533066	yes	healthy
93	HIP01162.txt	0.00478252	no	healthy
94	HIP01180.txt	0.00446613	no	healthy
95	HIP01181.txt	0.0108077	yes	healthy
96	HIP01197.txt	0.0043661	no	healthy
97	HIP01206.txt	0.00476856	no	healthy
98	HIP01218.txt	0.00533503	yes	healthy
99	HIP01219.txt	0.00415822	no	healthy
100	HIP01220.txt	0.00415912	no	healthy
101	HIP01223.txt	0.00406577	no	healthy
102	HIP01232.txt	0.00513396	yes	healthy
103	HIP01253.txt	0.00390473	no	healthy
104	HIP01255.txt	0.00512978	yes	healthy
105	HIP01264.txt	0.00529327	yes	healthy
106	HIP01266.txt	0.00425995	no	healthy
107	HIP01298.txt	0.00469053	no	healthy
108	HIP01313.txt	0.00430338	no	healthy
109	HIP01359.txt	0.00585966	yes	healthy
110	HIP01384.txt	0.00428966	no	healthy
111	HIP01391.txt	0.00415983	no	healthy
112	HIP01392.txt	0.00534875	yes	healthy
113	HIP01393.txt	0.00463802	no	healthy
114	HIP01465.txt	0.00739204	yes	healthy
115	HIP01470.txt	0.00462345	no	healthy
116	HIP01499.txt	0.00514798	yes	healthy
117	HIP01501.txt	0.00362016	no	healthy
118	HIP01571.txt	0.00568713	yes	healthy
119	HIP01582.txt	0.00449534	no	healthy
120	HIP01596.txt	0.00445035	no	healthy
121	HIP01597.txt	0.00454641	no	healthy
122	HIP01765.txt	0.00568665	yes	healthy
123	HIP01795.txt	0.00398011	no	healthy
124	HIP01797.txt	0.00598749	yes	healthy
125	HIP01798.txt	0.00419641	no	healthy
126	HIP01805.txt	0.00487686	yes	healthy
127	HIP01820.txt	0.00577281	yes	healthy
128	HIP01850.txt	0.00551682	yes	healthy
129	HIP01856.txt	0.00488844	yes	healthy
130	HIP01865.txt	0.00176157	no	healthy
131	HIP01867.txt	0.00601602	yes	healthy
132	HIP01870.txt	0.00401646	no	healthy
133	HIP01947.txt	0.00403092	no	healthy
134	HIP02024.txt	0.00395728	no	healthy
135	HIP02078.txt	0.00518766	yes	healthy
136	HIP02090.txt	0.00572041	yes	healthy
137	HIP02103.txt	0.00728578	yes	healthy
138	HIP02112.txt	0.00567434	yes	healthy
139	HIP02126.txt	0.00596825	yes	healthy
140	HIP02271.txt	0.00478223	yes	healthy
141	HIP02663.txt	0.00490182	yes	healthy
142	HIP02734.txt	0.00430035	no	healthy
143	HIP02737.txt	0.00401521	no	healthy
144	HIP02742.txt	0.00566728	yes	healthy
145	HIP02780.txt	0.00476406	no	healthy
146	HIP02790.txt	0.00643979	yes	healthy
147	HIP02805.txt	0.0046538	no	healthy
148	HIP02811.txt	0.00373682	no	healthy
149	HIP02820.txt	0.00588149	yes	healthy
150	HIP02848.txt	0.00313157	no	healthy
151	HIP02855.txt	0.00519617	yes	healthy
152	HIP02873.txt	0.00452539	no	healthy
153	HIP02875.txt	0.00493707	yes	healthy
154	HIP02877.txt	0.00522572	yes	healthy
155	HIP02928.txt	0.00492076	no	healthy
156	HIP02931.txt	0.00602608	yes	healthy
157	HIP02947.txt	0.00441789	no	healthy
158	HIP02962.txt	0.00284407	no	healthy
159	HIP02997.txt	0.00350394	no	healthy
160	HIP03004.txt	0.00643741	yes	healthy
161	HIP03099.txt	0.0063268	yes	healthy
162	HIP03107.txt	0.00398995	no	healthy
163	HIP03111.txt	0.00344763	no	healthy
164	HIP03125.txt	0.00492442	no	healthy
165	HIP03184.txt	0.00623751	yes	healthy
166	HIP03194.txt	0.00385829	no	healthy
167	HIP03197.txt	0.00597941	yes	healthy
168	HIP03216.txt	0.00476465	no	healthy
169	HIP03228.txt	0.00568183	yes	healthy
170	HIP03233.txt	0.00535833	yes	healthy
171	HIP03236.txt	0.00585939	yes	healthy
172	HIP03275.txt	0.00404982	no	healthy
173	HIP03370.txt	0.00473795	no	healthy
174	HIP03378.txt	0.00484282	no	healthy
175	HIP03381.txt	0.00443176	no	healthy
176	HIP03383.txt	0.00443498	no	healthy
177	HIP03385.txt	0.00518365	yes	healthy
178	HIP03484.txt	0.00419577	no	healthy
179	HIP03494.txt	0.00611107	yes	healthy
180	HIP03495.txt	0.00606448	yes	healthy
181	HIP03502.txt	0.00533633	yes	healthy
182	HIP03505.txt	0.003374	no	healthy
183	HIP03511.txt	0.00479218	no	healthy
184	HIP03591.txt	0.00431431	no	healthy
185	HIP03592.txt	0.00512125	yes	healthy
186	HIP03597.txt	0.00848115	yes	healthy
187	HIP03618.txt	0.00739568	yes	healthy
188	HIP03628.txt	0.005496	yes	healthy
189	HIP03630.txt	0.00466109	no	healthy
190	HIP03651.txt	0.00525649	yes	healthy
191	HIP03677.txt	0.00533952	yes	healthy
192	HIP03678.txt	0.0059726	yes	healthy
193	HIP03685.txt	0.00471145	no	healthy
194	HIP03693.txt	0.00447124	no	healthy
195	HIP03695.txt	0.00549045	yes	healthy
196	HIP03720.txt	0.0052	yes	healthy
197	HIP03732.txt	0.00382766	no	healthy
198	HIP03746.txt	0.00438075	no	healthy
199	HIP03807.txt	0.00406975	no	healthy
200	HIP03812.txt	0.00423892	no	healthy
201	HIP03814.txt	0.00535289	yes	healthy
202	HIP04455.txt	0.00488211	yes	healthy
203	HIP04464.txt	0.00399548	no	healthy
204	HIP04471.txt	0.00600773	yes	healthy
205	HIP04475.txt	0.00470958	no	healthy
206	HIP04480.txt	0.0039928	no	healthy
207	HIP04498.txt	0.00368882	no	healthy
208	HIP04509.txt	0.00290601	no	healthy
209	HIP04510.txt	0.00264522	no	healthy
210	HIP04511.txt	0.00400994	no	healthy
211	HIP04527.txt	0.00330976	no	healthy
212	HIP04532.txt	0.00578756	yes	healthy
213	HIP04545.txt	0.00529148	yes	healthy
214	HIP04552.txt	0.00537292	yes	healthy
215	HIP04555.txt	0.00447878	no	healthy
216	HIP04576.txt	0.00646682	yes	healthy
217	HIP04578.txt	0.0044838	no	healthy
218	HIP04597.txt	0.00526079	yes	healthy
219	HIP04605.txt	0.00396225	no	healthy
220	HIP04611.txt	0.00715007	yes	healthy
221	HIP04634.txt	0.00618935	yes	healthy
222	HIP04958.txt	0.00856439	yes	healthy
223	HIP05311.txt	0.00206903	no	healthy
224	HIP05331.txt	0.0193274	yes	healthy
225	HIP05377.txt	0.00444545	no	healthy
226	HIP05388.txt	0.00544388	yes	healthy
227	HIP05390.txt	0.00482282	no	healthy
228	HIP05398.txt	0.00686816	yes	healthy
229	HIP05405.txt	0.00498552	yes	healthy
230	HIP05409.txt	0.00537735	yes	healthy
231	HIP05434.txt	0.00415206	no	healthy
232	HIP05437.txt	0.00449585	no	healthy
233	HIP05444.txt	0.00491153	yes	healthy
234	HIP05455.txt	0.00406121	no	healthy
235	HIP05460.txt	0.00490705	yes	healthy
236	HIP05467.txt	0.0105957	yes	healthy
237	HIP05524.txt	0.00357697	no	healthy
238	HIP05533.txt	0.00485956	yes	healthy
239	HIP05535.txt	0.00426498	no	healthy
240	HIP05540.txt	0.00561825	yes	healthy
241	HIP05551.txt	0.00394257	no	healthy
242	HIP05552.txt	0.00488818	yes	healthy
243	HIP05559.txt	0.00487365	yes	healthy
244	HIP05561.txt	0.00480027	no	healthy
245	HIP05563.txt	0.00575333	yes	healthy
246	HIP05574.txt	0.00509805	yes	healthy
247	HIP05578.txt	0.00502801	yes	healthy
248	HIP05590.txt	0.00468608	no	healthy
249	HIP05595.txt	0.00421549	no	healthy
250	HIP05665.txt	0.00464508	no	healthy
251	HIP05757.txt	0.00500455	no	healthy
252	HIP05763.txt	0.00259473	no	healthy
253	HIP05815.txt	0.00611485	yes	healthy
254	HIP05817.txt	0.0053918	yes	healthy
255	HIP05832.txt	0.00218016	no	healthy
256	HIP05838.txt	0.00894465	yes	healthy
257	HIP05841.txt	0.0042582	no	healthy
258	HIP05934.txt	0.00543378	yes	healthy
259	HIP05941.txt	0.00555	yes	healthy
260	HIP05942.txt	0.00453435	no	healthy
261	HIP05948.txt	0.00636883	yes	healthy
262	HIP05960.txt	0.00467226	no	healthy
263	HIP06191.txt	0.00502692	yes	healthy
264	HIP07754.txt	0.00613612	yes	healthy
265	HIP08076.txt	0.00484628	no	healthy
266	HIP08200.txt	0.00418811	no	healthy
267	HIP08223.txt	0.00674395	yes	healthy
268	HIP08230.txt	0.00637226	yes	healthy
269	HIP08236.txt	0.00545308	yes	healthy
270	HIP08305.txt	0.00524445	yes	healthy
271	HIP08337.txt	0.00488431	no	healthy
272	HIP08339.txt	0.00537464	yes	healthy
273	HIP08345.txt	0.00693641	yes	healthy
274	HIP08346.txt	0.00491748	no	healthy
275	HIP08389.txt	0.00506947	yes	healthy
276	HIP08399.txt	0.00435132	no	healthy
277	HIP08400.txt	0.00373332	no	healthy
278	HIP08439.txt	0.00506255	yes	healthy
279	HIP08499.txt	0.00529806	yes	healthy
280	HIP08507.txt	0.00490492	no	healthy
281	HIP08521.txt	0.00741994	yes	healthy
282	HIP08596.txt	0.00434216	no	healthy
283	HIP08598.txt	0.00829078	yes	healthy
284	HIP08653.txt	0.00544766	yes	healthy
285	HIP08702.txt	0.00445686	no	healthy
286	HIP08710.txt	0.00702912	yes	healthy
287	HIP08711.txt	0.00554357	yes	healthy
288	HIP08725.txt	0.00393262	no	healthy
289	HIP08792.txt	0.0043162	no	healthy
290	HIP08805.txt	0.0063789	yes	healthy
291	HIP08816.txt	0.00276288	no	healthy
292	HIP08821.txt	0.00422078	no	healthy
293	HIP08827.txt	0.00457026	no	healthy
294	HIP08888.txt	0.00615922	yes	healthy
295	HIP08890.txt	0.0039947	no	healthy
296	HIP08972.txt	0.00457438	no	healthy
297	HIP08977.txt	0.004403	no	healthy
298	HIP08986.txt	0.00390987	no	healthy
299	HIP08989.txt	0.00547601	yes	healthy
300	HIP09001.txt	0.0064927	yes	healthy
301	HIP09020.txt	0.00694067	yes	healthy
302	HIP09022.txt	0.00408977	no	healthy
303	HIP09026.txt	0.00461142	no	healthy
304	HIP09029.txt	0.00520509	yes	healthy
305	HIP09041.txt	0.00905205	yes	healthy
306	HIP09046.txt	0.0053046	yes	healthy
307	HIP09051.txt	0.00506781	yes	healthy
308	HIP09062.txt	0.00463729	no	healthy
309	HIP09097.txt	0.00600296	yes	healthy
310	HIP09118.txt	0.00523534	yes	healthy
311	HIP09119.txt	0.00559838	yes	healthy
312	HIP09122.txt	0.00435174	no	healthy
313	HIP09150.txt	0.00684517	yes	healthy
314	HIP09159.txt	0.00481324	no	healthy
315	HIP09190.txt	0.00571132	yes	healthy
316	HIP09235.txt	0.00484519	no	healthy
317	HIP09253.txt	0.00478911	no	healthy
318	HIP09284.txt	0.00657872	yes	healthy
319	HIP09344.txt	0.00510314	yes	healthy
320	HIP09364.txt	0.00479332	no	healthy
321	HIP09365.txt	0.00546344	yes	healthy
322	HIP09366.txt	0.0145875	yes	healthy
323	HIP09430.txt	0.00482625	no	healthy
324	HIP09559.txt	0.00530481	yes	healthy
325	HIP09624.txt	0.00526605	yes	healthy
326	HIP09681.txt	0.00402864	no	healthy
327	HIP09775.txt	0.00396886	no	healthy
328	HIP09789.txt	0.00491707	no	healthy
329	HIP10358.txt	0.00464935	no	healthy
330	HIP10376.txt	0.00561681	yes	healthy
331	HIP10377.txt	0.00451569	no	healthy
332	HIP10389.txt	0.00474649	no	healthy
333	HIP10408.txt	0.00441374	no	healthy
334	HIP10424.txt	0.00490445	no	healthy
335	HIP10443.txt	0.00323068	no	healthy
336	HIP10445.txt	0.00436315	no	healthy
337	HIP10447.txt	0.00413804	no	healthy
338	HIP10480.txt	0.00530648	yes	healthy
339	HIP10507.txt	0.00406082	no	healthy
340	HIP10514.txt	0.00727327	yes	healthy
341	HIP10545.txt	0.00459244	no	healthy
342	HIP10564.txt	0.00533503	yes	healthy
343	HIP10568.txt	0.00413402	no	healthy
344	HIP10597.txt	0.0056337	yes	healthy
345	HIP10602.txt	0.00561635	yes	healthy
346	HIP10639.txt	0.00530672	yes	healthy
347	HIP10669.txt	0.00401314	no	healthy
348	HIP10694.txt	0.00378586	no	healthy
349	HIP10716.txt	0.0107741	yes	healthy
350	HIP10726.txt	0.00609388	yes	healthy
351	HIP10730.txt	0.00425602	no	healthy
352	HIP10746.txt	0.00598793	yes	healthy
353	HIP10759.txt	0.0059527	yes	healthy
354	HIP10787.txt	0.00526525	yes	healthy
355	HIP10814.txt	0.00445634	no	healthy
356	HIP10815.txt	0.00461526	no	healthy
357	HIP10817.txt	0.00530505	yes	healthy
358	HIP10820.txt	0.00535381	yes	healthy
359	HIP10821.txt	0.00433203	no	healthy
360	HIP10823.txt	0.00642451	yes	healthy
361	HIP10846.txt	0.00462172	no	healthy
362	HIP11058.txt	0.00505652	no	healthy
363	HIP11513.txt	0.00502076	no	healthy
364	HIP11518.txt	0.00506644	yes	healthy
365	HIP11553.txt	0.00495556	no	healthy
366	HIP11613.txt	0.0044667	no	healthy
367	HIP11649.txt	0.00408681	no	healthy
368	HIP11711.txt	0.00403518	no	healthy
369	HIP11717.txt	0.00390221	no	healthy
370	HIP11758.txt	0.0189249	yes	healthy
371	HIP11774.txt	0.00416134	no	healthy
372	HIP11784.txt	0.00496249	no	healthy
373	HIP11845.txt	0.00522124	yes	healthy
374	HIP11857.txt	0.00448935	no	healthy
375	HIP11937.txt	0.0160859	yes	healthy
376	HIP11989.txt	0.00660668	yes	healthy
377	HIP12034.txt	0.00595866	yes	healthy
378	HIP12088.txt	0.00450295	no	healthy
379	HIP12091.txt	0.00439888	no	healthy
380	HIP12097.txt	0.00500041	no	healthy
381	HIP12099.txt	0.043389	yes	healthy
382	HIP12123.txt	0.00523385	yes	healthy
383	HIP12129.txt	0.00506917	yes	healthy
384	HIP12143.txt	0.00532209	yes	healthy
385	HIP12165.txt	0.00722561	yes	healthy
386	HIP12527.txt	0.00408139	no	healthy
387	HIP12533.txt	0.00498754	no	healthy
388	HIP12534.txt	0.00366925	no	healthy
389	HIP12538.txt	0.00524622	yes	healthy
390	HIP12703.txt	0.00348376	no	healthy
391	HIP12743.txt	0.0217968	yes	healthy
392	HIP12900.txt	0.00432828	no	healthy
393	HIP12980.txt	0.00518142	yes	healthy
394	HIP13015.txt	0.00543273	yes	healthy
395	HIP13122.txt	0.00700372	yes	healthy
396	HIP13142.txt	0.00545962	yes	healthy
397	HIP13157.txt	0.00844541	yes	healthy
398	HIP13168.txt	0.00529647	yes	healthy
399	HIP13176.txt	0.00612141	yes	healthy
400	HIP13178.txt	0.00425793	no	healthy
401	HIP13183.txt	0.00505677	yes	healthy
402	HIP13185.txt	0.00372935	no	healthy
403	HIP13193.txt	0.0049794	no	healthy
404	HIP13198.txt	0.00385012	no	healthy
405	HIP13206.txt	0.00479368	no	healthy
406	HIP13209.txt	0.00647095	yes	healthy
407	HIP13214.txt	0.0111487	yes	healthy
408	HIP13217.txt	0.00422204	no	healthy
409	HIP13220.txt	0.00437613	no	healthy
410	HIP13227.txt	0.00431446	no	healthy
411	HIP13228.txt	0.004691	no	healthy
412	HIP13230.txt	0.00421262	no	healthy
413	HIP13233.txt	0.00458609	no	healthy
414	HIP13244.txt	0.00371968	no	healthy
415	HIP13245.txt	0.00370944	no	healthy
416	HIP13251.txt	0.00629056	yes	healthy
417	HIP13252.txt	0.00544681	yes	healthy
418	HIP13256.txt	0.00407895	no	healthy
419	HIP13263.txt	0.00759036	yes	healthy
420	HIP13265.txt	0.00468705	no	healthy
421	HIP13274.txt	0.00793925	yes	healthy
422	HIP13276.txt	0.00484179	no	healthy
423	HIP13284.txt	0.00380959	no	healthy
424	HIP13291.txt	0.00577896	yes	healthy
425	HIP13294.txt	0.00892908	yes	healthy
426	HIP13296.txt	0.00550822	yes	healthy
427	HIP13303.txt	0.00682233	yes	healthy
428	HIP13306.txt	0.0046997	no	healthy
429	HIP13309.txt	0.00597079	yes	healthy
430	HIP13311.txt	0.00394928	no	healthy
431	HIP13318.txt	0.00421896	no	healthy
432	HIP13319.txt	0.00514102	yes	healthy
433	HIP13324.txt	0.00488379	no	healthy
434	HIP13325.txt	0.00591523	yes	healthy
435	HIP13350.txt	0.00506285	yes	healthy
436	HIP13352.txt	0.00521717	yes	healthy
437	HIP13355.txt	0.00440342	no	healthy
438	HIP13360.txt	0.0326922	yes	healthy
439	HIP13361.txt	0.00897239	yes	healthy
440	HIP13363.txt	0.00588672	yes	healthy
441	HIP13370.txt	0.00465573	no	healthy
442	HIP13376.txt	0.00578129	yes	healthy
443	HIP13383.txt	0.00580494	yes	healthy
444	HIP13396.txt	0.00439578	no	healthy
445	HIP13402.txt	0.00399958	no	healthy
446	HIP13414.txt	0.00501482	yes	healthy
447	HIP13157.txt	0.00844541	yes	healthy
448	HIP13168.txt	0.00529647	yes	healthy
449	HIP13176.txt	0.00612141	yes	healthy
450	HIP13178.txt	0.00425793	no	healthy
451	HIP13183.txt	0.00505677	yes	healthy
452	HIP13185.txt	0.00372935	no	healthy
453	HIP13193.txt	0.0049794	no	healthy
454	HIP13198.txt	0.00385012	no	healthy
455	HIP13206.txt	0.00479368	no	healthy
456	HIP13209.txt	0.00647095	yes	healthy
457	HIP13214.txt	0.0111487	yes	healthy
458	HIP13217.txt	0.00422204	no	healthy
459	HIP13220.txt	0.00437613	no	healthy
460	HIP13227.txt	0.00431446	no	healthy
461	HIP13228.txt	0.004691	no	healthy
462	HIP13230.txt	0.00421262	no	healthy
463	HIP13233.txt	0.00458609	no	healthy
464	HIP13244.txt	0.00371968	no	healthy
465	HIP13245.txt	0.00370944	no	healthy
466	HIP13251.txt	0.00629056	yes	healthy
467	HIP13252.txt	0.00544681	yes	healthy
468	HIP13256.txt	0.00407895	no	healthy
469	HIP13263.txt	0.00759036	yes	healthy
470	HIP13265.txt	0.00468705	no	healthy
471	HIP13274.txt	0.00793925	yes	healthy
472	HIP13276.txt	0.00484179	no	healthy
473	HIP13284.txt	0.00380959	no	healthy
474	HIP13291.txt	0.00577896	yes	healthy
475	HIP13294.txt	0.00892908	yes	healthy
476	HIP13296.txt	0.00550822	yes	healthy
477	HIP13303.txt	0.00682233	yes	healthy
478	HIP13306.txt	0.0046997	no	healthy
479	HIP13309.txt	0.00597079	yes	healthy
480	HIP13311.txt	0.00394928	no	healthy
481	HIP13318.txt	0.00421896	no	healthy
482	HIP13319.txt	0.00514102	yes	healthy
483	HIP13324.txt	0.00488379	no	healthy
484	HIP13325.txt	0.00591523	yes	healthy
485	HIP13350.txt	0.00506285	yes	healthy
486	HIP13352.txt	0.00521717	yes	healthy
487	HIP13355.txt	0.00440342	no	healthy
488	HIP13360.txt	0.0326922	yes	healthy
489	HIP13361.txt	0.00897239	yes	healthy
490	HIP13363.txt	0.00588672	yes	healthy
491	HIP13370.txt	0.00465573	no	healthy
492	HIP13376.txt	0.00578129	yes	healthy
493	HIP13383.txt	0.00580494	yes	healthy
494	HIP13396.txt	0.00439578	no	healthy
495	HIP13402.txt	0.00399958	no	healthy
496	HIP13414.txt	0.00501482	yes	healthy
497	HIP13780.txt	0.00518368	no	healthy
498	HIP13782.txt	0.0142529	yes	healthy
499	HIP13786.txt	0.00564074	yes	healthy
500	HIP13789.txt	0.0118232	yes	healthy
501	HIP13793.txt	0.00644463	yes	healthy
502	HIP13794.txt	0.00509898	no	healthy
503	HIP13796.txt	0.00576389	yes	healthy
504	HIP13800.txt	0.00250908	no	healthy
505	HIP13803.txt	0.00467886	no	healthy
506	HIP13806.txt	0.00380852	no	healthy
507	HIP13809.txt	0.0164173	yes	healthy
508	HIP13810.txt	0.00299394	no	healthy
509	HIP13812.txt	0.00497701	no	healthy
510	HIP13814.txt	0.00555857	yes	healthy
511	HIP13818.txt	0.00409791	no	healthy
512	HIP13822.txt	0.00423424	no	healthy
513	HIP13823.txt	0.00510948	no	healthy
514	HIP13831.txt	0.00422398	no	healthy
515	HIP13833.txt	0.00449762	no	healthy
516	HIP13847.txt	0.00819952	yes	healthy
517	HIP13848.txt	0.00551825	yes	healthy
518	HIP13852.txt	0.0219437	yes	healthy
519	HIP13853.txt	0.0068031	yes	healthy
520	HIP13854.txt	0.00559628	yes	healthy
521	HIP13856.txt	0.00523446	no	healthy
522	HIP13857.txt	0.00699193	yes	healthy
523	HIP13859.txt	0.00402561	no	healthy
524	HIP13860.txt	0.00659449	yes	healthy
525	HIP13865.txt	0.00550918	yes	healthy
526	HIP13869.txt	0.00695435	yes	healthy
527	HIP13871.txt	0.00418749	no	healthy
528	HIP13875.txt	0.00363543	no	healthy
529	HIP13877.txt	0.00535828	yes	healthy
530	HIP13880.txt	0.00479619	no	healthy
531	HIP13887.txt	0.00542393	yes	healthy
532	HIP13893.txt	0.00487467	no	healthy
533	HIP13894.txt	0.00292659	no	healthy
534	HIP13900.txt	0.00596779	yes	healthy
535	HIP13902.txt	0.0055241	yes	healthy
536	HIP13903.txt	0.00310792	no	healthy
537	HIP13911.txt	0.00531369	yes	healthy
538	HIP13916.txt	0.0051363	no	healthy
539	HIP13919.txt	0.00422957	no	healthy
540	HIP13920.txt	0.00661586	yes	healthy
541	HIP13923.txt	0.00392789	no	healthy
542	HIP13926.txt	0.0063156	yes	healthy
543	HIP13928.txt	0.00534489	yes	healthy
544	HIP13929.txt	0.00516455	no	healthy
545	HIP13932.txt	0.00582338	yes	healthy
546	HIP13933.txt	0.00522332	no	healthy

## Sheet: 2a
	...1	cellphone_db_cluster	target
W702737	-0.37321	0 CD8+ deep exhausted HAVCR2+	#N/A
W702740	-4.49516	5 CD4+ Treg FOXP3+	#N/A
W702741	-3.0909	predicted anti-maa	anti-melanoma
W702742	4.28327	7 CD8+ exhausted cycling MKI67+	#N/A
W702745	-2.82639	1 T stem-like TCF7+	#N/A
W702746	1.44352	3 NK/CD8+ T cells NKG7+	#N/A
W702747	4.95893	7 CD8+ exhausted cycling MKI67+	#N/A
W702748	-0.88337	0 CD8+ deep exhausted HAVCR2+	None
W702749	1.17806	0 CD8+ deep exhausted HAVCR2+	#N/A
W702750	0.603943	0 CD8+ deep exhausted HAVCR2+	#N/A
W702751	-2.84553	1 T stem-like TCF7+	#N/A
W702752	-0.44692	3 NK/CD8+ T cells NKG7+	#N/A
W702753	0.452751	0 CD8+ deep exhausted HAVCR2+	None
W702755	1.27964	8 CD8+ transitional	#N/A
W702756	2.29899	predicted anti-maa	anti-melanoma
W702757	0.388552	0 CD8+ deep exhausted HAVCR2+	None
W702758	0.398384	0 CD8+ deep exhausted HAVCR2+	None
W702759	-1.57552	0 CD8+ deep exhausted HAVCR2+	#N/A
W702760	1.31684	8 CD8+ transitional	#N/A
W702761	4.38336	7 CD8+ exhausted cycling MKI67+	None
W702762	0.840142	0 CD8+ deep exhausted HAVCR2+	None
W702763	1.66995	0 CD8+ deep exhausted HAVCR2+	#N/A
W702764	-2.2588	1 T stem-like TCF7+	#N/A
W702765	-4.25607	5 CD4+ Treg FOXP3+	#N/A
W702766	0.574484	predicted anti-maa	anti-melanoma
W702767	-1.1139	0 CD8+ deep exhausted HAVCR2+	#N/A
W702768	-3.28249	1 T stem-like TCF7+	#N/A
W702770	4.81478	predicted anti-maa	anti-melanoma
W702771	-3.27129	1 T stem-like TCF7+	#N/A
W702772	1.79795	0 CD8+ deep exhausted HAVCR2+	#N/A
W702773	2.394	7 CD8+ exhausted cycling MKI67+	#N/A
W702774	-0.71454	0 CD8+ deep exhausted HAVCR2+	None
W702775	-0.68679	0 CD8+ deep exhausted HAVCR2+	#N/A
W702776	-2.61123	1 T stem-like TCF7+	#N/A
W702777	0.933375	0 CD8+ deep exhausted HAVCR2+	None
W702778	-0.88761	0 CD8+ deep exhausted HAVCR2+	#N/A
W702779	2.15958	1 T stem-like TCF7+	None
W702780	3.49875	predicted anti-maa	anti-melanoma
W702781	-2.88825	1 T stem-like TCF7+	None
W702783	0.828822	0 CD8+ deep exhausted HAVCR2+	None
W702784	2.30885	3 NK/CD8+ T cells NKG7+	None
W702785	3.68349	7 CD8+ exhausted cycling MKI67+	#N/A
W702786	0.24291	0 CD8+ deep exhausted HAVCR2+	None
W702787	1.74506	0 CD8+ deep exhausted HAVCR2+	#N/A
W702788	1.3865	0 CD8+ deep exhausted HAVCR2+	None
W702789	0.512823	0 CD8+ deep exhausted HAVCR2+	#N/A
W702790	-2.91232	1 T stem-like TCF7+	#N/A
W702791	-0.17371	0 CD8+ deep exhausted HAVCR2+	None
W702792	-1.10304	1 T stem-like TCF7+	#N/A
W702793	0.99949	predicted anti-maa	anti-melanoma
W702794	4.30356	7 CD8+ exhausted cycling MKI67+	#N/A
W702795	4.80656	7 CD8+ exhausted cycling MKI67+	#N/A
W702796	-3.26804	1 T stem-like TCF7+	None
W702797	-0.77914	0 CD8+ deep exhausted HAVCR2+	#N/A
W702798	1.10773	3 NK/CD8+ T cells NKG7+	#N/A
W702799	0.499379	0 CD8+ deep exhausted HAVCR2+	#N/A
W702800	0.510986	8 CD8+ transitional	#N/A
W702801	4.51312	predicted anti-maa	anti-melanoma
W702802	0.75477	0 CD8+ deep exhausted HAVCR2+	#N/A
W702803	-1.42988	1 T stem-like TCF7+	None
W702804	-0.35273	0 CD8+ deep exhausted HAVCR2+	#N/A
W702806	1.74138	0 CD8+ deep exhausted HAVCR2+	#N/A
W702807	3.18996	predicted anti-maa	anti-melanoma
W702808	0.523996	0 CD8+ deep exhausted HAVCR2+	#N/A
W702809	-0.78641	0 CD8+ deep exhausted HAVCR2+	#N/A
W702810	4.10791	7 CD8+ exhausted cycling MKI67+	None
W702811	-0.36837	0 CD8+ deep exhausted HAVCR2+	#N/A
W702812	1.02448	predicted anti-maa	anti-melanoma
W702813	4.62358	7 CD8+ exhausted cycling MKI67+	#N/A
W702814	-0.21996	0 CD8+ deep exhausted HAVCR2+	#N/A
W702815	-0.92913	0 CD8+ deep exhausted HAVCR2+	None
W702816	-1.12897	0 CD8+ deep exhausted HAVCR2+	None
W702817	0.647165	0 CD8+ deep exhausted HAVCR2+	#N/A
W702818	-3.065	1 T stem-like TCF7+	#N/A
W702819	1.99388	0 CD8+ deep exhausted HAVCR2+	#N/A
W702820	-0.68188	0 CD8+ deep exhausted HAVCR2+	#N/A
W702821	0.222937	0 CD8+ deep exhausted HAVCR2+	None
W702822	4.79835	7 CD8+ exhausted cycling MKI67+	#N/A
W702823	0.662661	predicted anti-maa	anti-melanoma
W702825	1.33519	0 CD8+ deep exhausted HAVCR2+	#N/A
W702826	-0.75645	0 CD8+ deep exhausted HAVCR2+	#N/A
W702827	-4.83839	5 CD4+ Treg FOXP3+	None
W702828	-3.1809	1 T stem-like TCF7+	#N/A
W702829	4.04047	7 CD8+ exhausted cycling MKI67+	#N/A
W702830	2.23107	0 CD8+ deep exhausted HAVCR2+	#N/A
W702831	0.427113	predicted anti-maa	anti-melanoma
W702834	-1.43607	0 CD8+ deep exhausted HAVCR2+	#N/A
W702836	-1.01611	0 CD8+ deep exhausted HAVCR2+	#N/A
W702837	-0.28366	0 CD8+ deep exhausted HAVCR2+	#N/A
W702838	1.09929	predicted anti-maa	anti-melanoma
W702839	-0.96615	predicted anti-maa	anti-melanoma
W702841	-2.34514	1 T stem-like TCF7+	#N/A
W702842	4.51856	7 CD8+ exhausted cycling MKI67+	#N/A
W702844	1.53941	0 CD8+ deep exhausted HAVCR2+	#N/A
W702845	-0.20223	0 CD8+ deep exhausted HAVCR2+	None
W702847	-0.32645	predicted anti-maa	anti-melanoma
W702848	-0.52229	0 CD8+ deep exhausted HAVCR2+	#N/A
W702849	4.36536	7 CD8+ exhausted cycling MKI67+	#N/A
W702850	1.46829	8 CD8+ transitional	#N/A
W702851	4.10394	7 CD8+ exhausted cycling MKI67+	#N/A
W702853	-0.88242	0 CD8+ deep exhausted HAVCR2+	#N/A
W702854	-0.43854	0 CD8+ deep exhausted HAVCR2+	#N/A
W702855	4.94953	7 CD8+ exhausted cycling MKI67+	#N/A
W702856	1.66253	3 NK/CD8+ T cells NKG7+	#N/A
W702859	0.577108	0 CD8+ deep exhausted HAVCR2+	None
W702861	-1.09021	0 CD8+ deep exhausted HAVCR2+	#N/A
W702862	4.58664	7 CD8+ exhausted cycling MKI67+	#N/A
W702863	3.40215	7 CD8+ exhausted cycling MKI67+	#N/A
W702864	-1.10016	0 CD8+ deep exhausted HAVCR2+	None
W702867	-3.69164	1 T stem-like TCF7+	None
W702868	2.87218	7 CD8+ exhausted cycling MKI67+	#N/A
W702869	3.97569	7 CD8+ exhausted cycling MKI67+	#N/A
W702870	2.31858	predicted anti-maa	anti-melanoma
W702871	0.913788	0 CD8+ deep exhausted HAVCR2+	Multi
W702872	-1.14673	0 CD8+ deep exhausted HAVCR2+	#N/A
W702873	3.02835	7 CD8+ exhausted cycling MKI67+	#N/A
W702875	-1.73477	0 CD8+ deep exhausted HAVCR2+	None
W702876	0.612454	0 CD8+ deep exhausted HAVCR2+	None
W702878	1.27694	1 T stem-like TCF7+	anti-viral
W702879	1.91507	8 CD8+ transitional	#N/A
W702882	-2.40436	1 T stem-like TCF7+	#N/A
W702883	0.117741	0 CD8+ deep exhausted HAVCR2+	anti-viral
W702884	-1.20275	1 T stem-like TCF7+	#N/A
W702887	-0.51701	0 CD8+ deep exhausted HAVCR2+	None
W702888	0.415351	0 CD8+ deep exhausted HAVCR2+	#N/A
W702890	-2.88233	1 T stem-like TCF7+	anti-viral
W702894	-0.47316	0 CD8+ deep exhausted HAVCR2+	#N/A
W702895	0.270001	1 T stem-like TCF7+	#N/A
W702896	1.00161	8 CD8+ transitional	None
W702899	4.40117	7 CD8+ exhausted cycling MKI67+	#N/A
W702901	-0.69193	0 CD8+ deep exhausted HAVCR2+	None
W702903	-0.5695	0 CD8+ deep exhausted HAVCR2+	None
W702907	3.8151	7 CD8+ exhausted cycling MKI67+	#N/A
W702908	-1.32984	predicted anti-maa	anti-melanoma
W702910	-3.55849	1 T stem-like TCF7+	#N/A
W702911	-2.84331	1 T stem-like TCF7+	#N/A
W702913	-3.99831	5 CD4+ Treg FOXP3+	#N/A
W702914	-1.75182	1 T stem-like TCF7+	#N/A
W702915	-0.42455	0 CD8+ deep exhausted HAVCR2+	#N/A
W702917	-2.88411	1 T stem-like TCF7+	None
W702919	-0.6437	0 CD8+ deep exhausted HAVCR2+	#N/A
W702920	-0.43521	0 CD8+ deep exhausted HAVCR2+	#N/A
W702922	-2.3828	1 T stem-like TCF7+	#N/A
W702923	-1.36305	0 CD8+ deep exhausted HAVCR2+	#N/A
W702924	-0.79108	0 CD8+ deep exhausted HAVCR2+	None
W702925	-0.38123	1 T stem-like TCF7+	#N/A
W702926	-0.8447	0 CD8+ deep exhausted HAVCR2+	#N/A
W702927	-5.17401	5 CD4+ Treg FOXP3+	anti-viral
W702928	-4.5959	5 CD4+ Treg FOXP3+	#N/A
W702929	-0.45254	0 CD8+ deep exhausted HAVCR2+	#N/A
W702931	1.38844	0 CD8+ deep exhausted HAVCR2+	None
W702932	-1.17577	0 CD8+ deep exhausted HAVCR2+	#N/A
W702933	-0.70407	0 CD8+ deep exhausted HAVCR2+	#N/A
W702935	1.21798	0 CD8+ deep exhausted HAVCR2+	None
W702937	4.47495	7 CD8+ exhausted cycling MKI67+	#N/A
W702938	2.93567	3 NK/CD8+ T cells NKG7+	#N/A
W702939	3.33494	7 CD8+ exhausted cycling MKI67+	#N/A
W702940	-0.12315	0 CD8+ deep exhausted HAVCR2+	#N/A
W702941	0.832209	0 CD8+ deep exhausted HAVCR2+	None
W702942	-3.10602	1 T stem-like TCF7+	None
W702943	0.922562	predicted anti-maa	anti-melanoma
W702944	1.14097	0 CD8+ deep exhausted HAVCR2+	#N/A
W702945	1.29733	0 CD8+ deep exhausted HAVCR2+	None
W702946	-0.00689	0 CD8+ deep exhausted HAVCR2+	#N/A
W702947	1.01494	predicted anti-maa	anti-melanoma
W702948	-0.82447	predicted anti-maa	anti-melanoma
W702949	-1.99477	0 CD8+ deep exhausted HAVCR2+	#N/A
W702950	2.3014	predicted anti-maa	anti-melanoma
W702951	0.504765	0 CD8+ deep exhausted HAVCR2+	#N/A
W702952	0.147061	predicted anti-maa	anti-melanoma
W702954	1.34101	0 CD8+ deep exhausted HAVCR2+	None
W702955	0.060789	0 CD8+ deep exhausted HAVCR2+	None
W702956	-0.53554	0 CD8+ deep exhausted HAVCR2+	#N/A
W702957	-2.41351	3 NK/CD8+ T cells NKG7+	#N/A
W702958	4.13	7 CD8+ exhausted cycling MKI67+	#N/A
W702959	0.302008	0 CD8+ deep exhausted HAVCR2+	#N/A
W702960	0.915115	0 CD8+ deep exhausted HAVCR2+	None
W702961	-2.45891	0 CD8+ deep exhausted HAVCR2+	#N/A
W702962	0.545277	0 CD8+ deep exhausted HAVCR2+	#N/A
W702963	-0.18344	predicted anti-maa	anti-melanoma
W702964	-2.36141	0 CD8+ deep exhausted HAVCR2+	None
W702965	1.53218	3 NK/CD8+ T cells NKG7+	#N/A
W702966	3.02299	7 CD8+ exhausted cycling MKI67+	None
W702967	1.37237	0 CD8+ deep exhausted HAVCR2+	None
W702968	-3.58536	5 CD4+ Treg FOXP3+	#N/A
W702969	-1.59679	11 Tumor	#N/A
W702970	-0.42574	0 CD8+ deep exhausted HAVCR2+	None
W702971	-2.69373	1 T stem-like TCF7+	#N/A
W702972	-0.2394	0 CD8+ deep exhausted HAVCR2+	#N/A
W702973	-0.27909	0 CD8+ deep exhausted HAVCR2+	#N/A
W702974	4.2177	predicted anti-maa	anti-melanoma
W702977	0.903014	0 CD8+ deep exhausted HAVCR2+	#N/A
W702978	1.36358	8 CD8+ transitional	#N/A
W702979	-3.23801	1 T stem-like TCF7+	None
W702980	4.90779	predicted anti-maa	anti-melanoma
W702981	-1.66693	0 CD8+ deep exhausted HAVCR2+	#N/A
W702982	0.465293	0 CD8+ deep exhausted HAVCR2+	#N/A
W702983	-3.04699	1 T stem-like TCF7+	None
W702984	0.504146	0 CD8+ deep exhausted HAVCR2+	None
W702985	0.615472	0 CD8+ deep exhausted HAVCR2+	#N/A
W702986	-3.86444	0 CD8+ deep exhausted HAVCR2+	None
W702987	-2.7908	1 T stem-like TCF7+	#N/A
W702988	-2.59333	0 CD8+ deep exhausted HAVCR2+	#N/A
W702989	0.55029	predicted anti-maa	anti-melanoma
W702990	-2.88574	1 T stem-like TCF7+	#N/A
W702991	-1.954	1 T stem-like TCF7+	None
W702992	-3.81153	5 CD4+ Treg FOXP3+	None
W702993	-0.84546	0 CD8+ deep exhausted HAVCR2+	#N/A
W702994	1.5795	8 CD8+ transitional	None
W702995	-1.03735	0 CD8+ deep exhausted HAVCR2+	#N/A
W702996	1.44369	0 CD8+ deep exhausted HAVCR2+	#N/A
W702997	0.873261	0 CD8+ deep exhausted HAVCR2+	#N/A
W702998	0.229416	0 CD8+ deep exhausted HAVCR2+	#N/A
W702999	1.41202	0 CD8+ deep exhausted HAVCR2+	#N/A
W703000	3.1915	0 CD8+ deep exhausted HAVCR2+	#N/A
W703001	1.44894	predicted anti-maa	anti-melanoma
W703002	1.9501	predicted anti-maa	anti-melanoma
W703003	4.74716	7 CD8+ exhausted cycling MKI67+	None
W703004	-0.56702	0 CD8+ deep exhausted HAVCR2+	#N/A
W703005	-0.26718	0 CD8+ deep exhausted HAVCR2+	#N/A
W703006	-0.7164	0 CD8+ deep exhausted HAVCR2+	#N/A
W703007	-0.0465	0 CD8+ deep exhausted HAVCR2+	#N/A
W703008	1.05033	0 CD8+ deep exhausted HAVCR2+	#N/A
W703009	4.94232	7 CD8+ exhausted cycling MKI67+	None
W703010	-0.41528	0 CD8+ deep exhausted HAVCR2+	#N/A
W703011	0.991043	0 CD8+ deep exhausted HAVCR2+	None
W703012	2.95379	7 CD8+ exhausted cycling MKI67+	None
W703013	2.74046	3 NK/CD8+ T cells NKG7+	#N/A
W703014	-0.33373	0 CD8+ deep exhausted HAVCR2+	#N/A
W703015	-3.26353	1 T stem-like TCF7+	None
W703016	0.714409	3 NK/CD8+ T cells NKG7+	#N/A
W703017	-2.33627	1 T stem-like TCF7+	#N/A
W703018	4.65724	predicted anti-maa	anti-melanoma
W703020	0.448738	0 CD8+ deep exhausted HAVCR2+	#N/A
W703021	-0.07558	0 CD8+ deep exhausted HAVCR2+	None
W703022	0.462049	0 CD8+ deep exhausted HAVCR2+	#N/A
W703023	3.30838	7 CD8+ exhausted cycling MKI67+	#N/A
W703026	4.68728	predicted anti-maa	anti-melanoma
W703027	1.18809	0 CD8+ deep exhausted HAVCR2+	#N/A
W703028	1.23133	8 CD8+ transitional	#N/A
W703029	4.6646	7 CD8+ exhausted cycling MKI67+	#N/A
W703030	4.07819	7 CD8+ exhausted cycling MKI67+	None
W703031	-0.71689	0 CD8+ deep exhausted HAVCR2+	#N/A
W703033	1.05018	predicted anti-maa	anti-melanoma
W703034	4.63983	7 CD8+ exhausted cycling MKI67+	#N/A
W703035	1.98862	7 CD8+ exhausted cycling MKI67+	None
W703036	-4.63981	5 CD4+ Treg FOXP3+	None
W703037	0.66712	3 NK/CD8+ T cells NKG7+	#N/A
W703038	4.13928	7 CD8+ exhausted cycling MKI67+	#N/A
W703039	-5.08237	5 CD4+ Treg FOXP3+	anti-viral
W703040	-1.89422	1 T stem-like TCF7+	#N/A
W703041	-0.59527	0 CD8+ deep exhausted HAVCR2+	#N/A
W703042	1.32083	3 NK/CD8+ T cells NKG7+	#N/A
W703043	-2.88877	1 T stem-like TCF7+	anti-viral
W703044	4.59952	7 CD8+ exhausted cycling MKI67+	#N/A
W703045	-1.78068	0 CD8+ deep exhausted HAVCR2+	#N/A
W703046	-0.96571	0 CD8+ deep exhausted HAVCR2+	#N/A
W703047	0.203656	0 CD8+ deep exhausted HAVCR2+	#N/A
W703048	-0.19892	0 CD8+ deep exhausted HAVCR2+	#N/A
W703049	1.79033	predicted anti-maa	anti-melanoma
W703050	-4.55527	5 CD4+ Treg FOXP3+	#N/A
W703051	0.967743	0 CD8+ deep exhausted HAVCR2+	#N/A
W703052	-4.45044	5 CD4+ Treg FOXP3+	None
W703053	2.38596	8 CD8+ transitional	#N/A
W703054	-0.32286	0 CD8+ deep exhausted HAVCR2+	None
W703055	-0.61996	0 CD8+ deep exhausted HAVCR2+	#N/A
W703056	4.04618	7 CD8+ exhausted cycling MKI67+	#N/A
W703057	2.08205	8 CD8+ transitional	#N/A
W703058	2.10369	0 CD8+ deep exhausted HAVCR2+	None
W703059	1.69693	8 CD8+ transitional	#N/A
W703060	0.846067	0 CD8+ deep exhausted HAVCR2+	#N/A
W703061	-0.42233	0 CD8+ deep exhausted HAVCR2+	#N/A
W703062	2.91892	3 NK/CD8+ T cells NKG7+	#N/A
W703063	2.68787	7 CD8+ exhausted cycling MKI67+	None
W703064	-1.63291	predicted anti-maa	anti-melanoma
W703065	0.826711	8 CD8+ transitional	#N/A
W703067	0.319617	0 CD8+ deep exhausted HAVCR2+	#N/A
W703068	-2.69434	1 T stem-like TCF7+	#N/A
W703069	0.2534	0 CD8+ deep exhausted HAVCR2+	#N/A
W703070	0.401662	0 CD8+ deep exhausted HAVCR2+	#N/A
W703072	-0.83365	0 CD8+ deep exhausted HAVCR2+	#N/A
W703073	-3.11287	5 CD4+ Treg FOXP3+	#N/A
W703074	-0.56905	0 CD8+ deep exhausted HAVCR2+	#N/A
W703075	-1.11292	0 CD8+ deep exhausted HAVCR2+	None
W703076	2.19656	3 NK/CD8+ T cells NKG7+	#N/A
W703077	2.00804	8 CD8+ transitional	None
W703078	0.259983	0 CD8+ deep exhausted HAVCR2+	#N/A
W703079	-1.45601	7 CD8+ exhausted cycling MKI67+	#N/A
W703080	-1.90244	predicted anti-maa	anti-melanoma
W703081	2.51004	3 NK/CD8+ T cells NKG7+	#N/A
W703082	3.13848	7 CD8+ exhausted cycling MKI67+	#N/A
W703083	1.73116	0 CD8+ deep exhausted HAVCR2+	None
W703084	4.2809	7 CD8+ exhausted cycling MKI67+	None
W703085	-2.55101	0 CD8+ deep exhausted HAVCR2+	#N/A
W703086	-1.57929	1 T stem-like TCF7+	#N/A
W703087	0.330491	predicted anti-maa	anti-melanoma
W703088	1.80817	0 CD8+ deep exhausted HAVCR2+	#N/A
W703089	1.80255	3 NK/CD8+ T cells NKG7+	None
W703090	-3.38902	1 T stem-like TCF7+	None
W703091	-2.50139	1 T stem-like TCF7+	#N/A
W703092	2.08904	8 CD8+ transitional	None
W703094	-2.14189	1 T stem-like TCF7+	#N/A
W703095	-2.18493	0 CD8+ deep exhausted HAVCR2+	None
W703097	-5.0688	0 CD8+ deep exhausted HAVCR2+	None
W703098	0.206943	0 CD8+ deep exhausted HAVCR2+	#N/A
W703099	2.08689	0 CD8+ deep exhausted HAVCR2+	#N/A
W703100	2.43818	8 CD8+ transitional	#N/A
W703101	0.2812	predicted anti-maa	anti-melanoma
W703102	-0.74702	0 CD8+ deep exhausted HAVCR2+	#N/A
W703103	-0.43686	0 CD8+ deep exhausted HAVCR2+	#N/A
W703104	1.8214	predicted anti-maa	anti-melanoma
W703105	0.003942	predicted anti-maa	anti-melanoma
W703106	-0.82815	0 CD8+ deep exhausted HAVCR2+	#N/A
W703107	-0.95051	0 CD8+ deep exhausted HAVCR2+	#N/A
W703108	0.542967	0 CD8+ deep exhausted HAVCR2+	#N/A
W703109	-2.69226	0 CD8+ deep exhausted HAVCR2+	#N/A
W703110	0.778933	0 CD8+ deep exhausted HAVCR2+	#N/A
W703111	1.19535	8 CD8+ transitional	#N/A
W703112	0.056992	0 CD8+ deep exhausted HAVCR2+	#N/A
W703113	-1.67659	0 CD8+ deep exhausted HAVCR2+	#N/A
W703114	4.32434	7 CD8+ exhausted cycling MKI67+	#N/A
W703115	0.837989	0 CD8+ deep exhausted HAVCR2+	#N/A
W703116	1.29716	8 CD8+ transitional	#N/A
W703117	3.03501	predicted anti-maa	anti-melanoma
W703118	2.44442	0 CD8+ deep exhausted HAVCR2+	None
W703119	3.2603	predicted anti-maa	anti-melanoma
W703120	-0.8409	0 CD8+ deep exhausted HAVCR2+	#N/A
W703121	4.81107	predicted anti-maa	anti-melanoma
W703122	-0.48759	predicted anti-maa	anti-melanoma
W703124	0.898455	0 CD8+ deep exhausted HAVCR2+	None
W703125	3.16726	3 NK/CD8+ T cells NKG7+	None
W703126	0.066442	0 CD8+ deep exhausted HAVCR2+	#N/A
W703127	-2.49855	0 CD8+ deep exhausted HAVCR2+	#N/A
W703129	-0.02423	0 CD8+ deep exhausted HAVCR2+	None
W703130	1.29519	3 NK/CD8+ T cells NKG7+	#N/A
W703131	-0.00422	predicted anti-maa	anti-melanoma
W703132	0.6755	0 CD8+ deep exhausted HAVCR2+	#N/A
W703133	1.9854	0 CD8+ deep exhausted HAVCR2+	None
W703134	2.63499	7 CD8+ exhausted cycling MKI67+	#N/A
W703135	0.934203	predicted anti-maa	anti-melanoma
W703136	1.50776	0 CD8+ deep exhausted HAVCR2+	#N/A
W703137	-1.04208	0 CD8+ deep exhausted HAVCR2+	#N/A
W703138	-0.11698	0 CD8+ deep exhausted HAVCR2+	#N/A
W703139	-2.30747	1 T stem-like TCF7+	#N/A
W703140	2.06491	0 CD8+ deep exhausted HAVCR2+	#N/A
W703141	-4.80184	5 CD4+ Treg FOXP3+	#N/A
W703142	-4.70552	5 CD4+ Treg FOXP3+	None
W703143	0.833804	1 T stem-like TCF7+	#N/A
W703144	-0.07561	0 CD8+ deep exhausted HAVCR2+	#N/A
W703145	0.845412	0 CD8+ deep exhausted HAVCR2+	#N/A
W703146	-4.87416	5 CD4+ Treg FOXP3+	#N/A
W703148	-3.33137	1 T stem-like TCF7+	anti-viral
W703149	2.0873	3 NK/CD8+ T cells NKG7+	#N/A
W703150	-3.6262	1 T stem-like TCF7+	None
W703151	0.820188	0 CD8+ deep exhausted HAVCR2+	None
W703152	-0.21026	0 CD8+ deep exhausted HAVCR2+	#N/A
W703153	3.23343	7 CD8+ exhausted cycling MKI67+	None
W703154	3.54321	7 CD8+ exhausted cycling MKI67+	#N/A
W703155	-2.61777	1 T stem-like TCF7+	anti-viral
W703156	0.695141	0 CD8+ deep exhausted HAVCR2+	#N/A
W703157	-2.76176	1 T stem-like TCF7+	None
W703158	2.94066	5 CD4+ Treg FOXP3+	None
W703159	-0.55127	1 T stem-like TCF7+	#N/A
W703160	0.668975	0 CD8+ deep exhausted HAVCR2+	#N/A
W703161	-4.04765	1 T stem-like TCF7+	None
W703162	-1.00756	0 CD8+ deep exhausted HAVCR2+	None
W703164	3.49984	7 CD8+ exhausted cycling MKI67+	None
W703165	1.01555	0 CD8+ deep exhausted HAVCR2+	None
W703167	-0.20883	0 CD8+ deep exhausted HAVCR2+	None
W703168	0.693654	0 CD8+ deep exhausted HAVCR2+	#N/A
W703169	3.1365	7 CD8+ exhausted cycling MKI67+	None
W703170	-1.1396	0 CD8+ deep exhausted HAVCR2+	#N/A
W703172	0.155264	0 CD8+ deep exhausted HAVCR2+	#N/A
W703174	-0.46488	0 CD8+ deep exhausted HAVCR2+	#N/A
W703175	1.00505	0 CD8+ deep exhausted HAVCR2+	#N/A
W703176	3.85059	7 CD8+ exhausted cycling MKI67+	#N/A
W703177	-1.78281	1 T stem-like TCF7+	None
W703178	-0.58522	0 CD8+ deep exhausted HAVCR2+	#N/A
W703179	-5.00175	5 CD4+ Treg FOXP3+	None
W703180	-0.38199	0 CD8+ deep exhausted HAVCR2+	#N/A
W703181	2.15048	3 NK/CD8+ T cells NKG7+	#N/A
W703182	0.777055	0 CD8+ deep exhausted HAVCR2+	#N/A
W703183	2.0694	3 NK/CD8+ T cells NKG7+	#N/A
W703184	2.18232	8 CD8+ transitional	#N/A
W703186	3.47835	7 CD8+ exhausted cycling MKI67+	#N/A
W703187	1.14971	8 CD8+ transitional	#N/A
W703188	0.55384	0 CD8+ deep exhausted HAVCR2+	None
W703189	-1.80743	1 T stem-like TCF7+	#N/A
W703190	-0.3752	0 CD8+ deep exhausted HAVCR2+	None
W703191	0.756775	0 CD8+ deep exhausted HAVCR2+	None
W703192	-2.95875	0 CD8+ deep exhausted HAVCR2+	#N/A
W703193	1.355	predicted anti-maa	anti-melanoma
W703194	3.58777	7 CD8+ exhausted cycling MKI67+	#N/A
W703196	-2.2587	1 T stem-like TCF7+	#N/A
W703197	0.766248	0 CD8+ deep exhausted HAVCR2+	#N/A
W703198	-0.59994	0 CD8+ deep exhausted HAVCR2+	#N/A
W703199	-4.89212	5 CD4+ Treg FOXP3+	#N/A
W703200	-0.83703	0 CD8+ deep exhausted HAVCR2+	#N/A
W703201	-3.26083	1 T stem-like TCF7+	#N/A
W703202	-0.57253	0 CD8+ deep exhausted HAVCR2+	#N/A
W703203	2.6039	7 CD8+ exhausted cycling MKI67+	#N/A
W703204	1.69147	0 CD8+ deep exhausted HAVCR2+	#N/A
W703205	1.15652	0 CD8+ deep exhausted HAVCR2+	None
W703206	1.71206	3 NK/CD8+ T cells NKG7+	#N/A
W703207	4.03337	7 CD8+ exhausted cycling MKI67+	None
W703208	-1.67961	0 CD8+ deep exhausted HAVCR2+	#N/A
W703209	1.23267	0 CD8+ deep exhausted HAVCR2+	#N/A
W703210	0.990007	0 CD8+ deep exhausted HAVCR2+	#N/A
W703211	-0.45916	0 CD8+ deep exhausted HAVCR2+	None
W703212	2.08783	1 T stem-like TCF7+	#N/A
W703213	4.09438	7 CD8+ exhausted cycling MKI67+	#N/A
W703214	1.45464	0 CD8+ deep exhausted HAVCR2+	#N/A
W703215	-0.501	0 CD8+ deep exhausted HAVCR2+	#N/A
W703217	-1.14065	1 T stem-like TCF7+	#N/A
W703218	-1.5025	1 T stem-like TCF7+	#N/A
W703219	-1.15493	0 CD8+ deep exhausted HAVCR2+	#N/A
W703220	0.572468	0 CD8+ deep exhausted HAVCR2+	#N/A
W703221	-0.20191	0 CD8+ deep exhausted HAVCR2+	#N/A
W703222	0.973229	0 CD8+ deep exhausted HAVCR2+	#N/A
W703223	4.83525	7 CD8+ exhausted cycling MKI67+	None
W703226	-5.22853	5 CD4+ Treg FOXP3+	None
W703227	-2.62063	1 T stem-like TCF7+	#N/A
W703228	-2.5291	1 T stem-like TCF7+	#N/A
W703229	-0.061	predicted anti-maa	anti-melanoma
W703230	2.83743	0 CD8+ deep exhausted HAVCR2+	None
W703231	0.654375	0 CD8+ deep exhausted HAVCR2+	#N/A
W703232	-1.49366	1 T stem-like TCF7+	#N/A
W703233	-0.14069	0 CD8+ deep exhausted HAVCR2+	#N/A
W703235	1.64809	0 CD8+ deep exhausted HAVCR2+	None
W703236	-2.86092	1 T stem-like TCF7+	None
W703237	-1.27391	0 CD8+ deep exhausted HAVCR2+	None
W703238	4.24087	7 CD8+ exhausted cycling MKI67+	#N/A
W703240	-0.3351	0 CD8+ deep exhausted HAVCR2+	#N/A
W703241	3.91548	7 CD8+ exhausted cycling MKI67+	#N/A
W703242	-2.66456	1 T stem-like TCF7+	#N/A
W703243	1.4248	1 T stem-like TCF7+	#N/A
W703244	-2.97543	1 T stem-like TCF7+	#N/A
W703245	-2.08724	1 T stem-like TCF7+	#N/A
W703246	2.01776	7 CD8+ exhausted cycling MKI67+	#N/A
W703247	2.02688	8 CD8+ transitional	#N/A
W703248	2.20827	0 CD8+ deep exhausted HAVCR2+	Multi
W703249	-0.8943	0 CD8+ deep exhausted HAVCR2+	#N/A
W703250	-1.29609	0 CD8+ deep exhausted HAVCR2+	#N/A
W703251	1.7909	0 CD8+ deep exhausted HAVCR2+	None
W703252	-0.37676	0 CD8+ deep exhausted HAVCR2+	#N/A
W703253	-0.4084	predicted anti-maa	anti-melanoma
W703254	-0.71414	0 CD8+ deep exhausted HAVCR2+	None
W703255	1.19841	0 CD8+ deep exhausted HAVCR2+	None
W703256	0.243427	0 CD8+ deep exhausted HAVCR2+	#N/A
W703257	-3.92366	1 T stem-like TCF7+	None
W703259	-0.17788	0 CD8+ deep exhausted HAVCR2+	None
W703260	3.89808	predicted anti-maa	anti-melanoma
W703261	-1.43208	1 T stem-like TCF7+	#N/A
W703262	-0.40274	0 CD8+ deep exhausted HAVCR2+	#N/A
W703263	0.179179	0 CD8+ deep exhausted HAVCR2+	#N/A
W703265	2.10325	7 CD8+ exhausted cycling MKI67+	#N/A
W703267	-4.56611	5 CD4+ Treg FOXP3+	#N/A
W703268	4.58548	7 CD8+ exhausted cycling MKI67+	#N/A
W703270	-1.28577	predicted anti-maa	anti-melanoma
W703271	-4.93448	5 CD4+ Treg FOXP3+	None
W703272	0.295337	0 CD8+ deep exhausted HAVCR2+	#N/A
W703273	4.42304	7 CD8+ exhausted cycling MKI67+	#N/A
W703274	2.56894	7 CD8+ exhausted cycling MKI67+	#N/A
W703275	-1.94562	0 CD8+ deep exhausted HAVCR2+	#N/A
W703277	0.359229	0 CD8+ deep exhausted HAVCR2+	#N/A
W703279	-5.12893	5 CD4+ Treg FOXP3+	anti-viral
W703280	4.6064	predicted anti-maa	anti-melanoma
W703282	1.58626	0 CD8+ deep exhausted HAVCR2+	#N/A
W703284	1.27543	7 CD8+ exhausted cycling MKI67+	#N/A
W703285	-0.16426	0 CD8+ deep exhausted HAVCR2+	#N/A
W703286	0.657117	predicted anti-maa	anti-melanoma
W703287	3.52332	7 CD8+ exhausted cycling MKI67+	None
W703288	3.23997	7 CD8+ exhausted cycling MKI67+	None
W703289	-4.9143	5 CD4+ Treg FOXP3+	#N/A
W703290	4.13521	predicted anti-maa	anti-melanoma
W703291	-2.55661	1 T stem-like TCF7+	None
W703292	0.005362	0 CD8+ deep exhausted HAVCR2+	None
W703293	1.4897	0 CD8+ deep exhausted HAVCR2+	anti-viral
W703294	0.054485	predicted anti-maa	anti-melanoma
W703295	-1.742	0 CD8+ deep exhausted HAVCR2+	#N/A
W703296	5.19472	7 CD8+ exhausted cycling MKI67+	#N/A
W703297	0.77561	predicted anti-maa	anti-melanoma
W703298	1.89462	predicted anti-maa	anti-melanoma
W703299	-0.10734	0 CD8+ deep exhausted HAVCR2+	#N/A
W703300	4.33292	predicted anti-maa	anti-melanoma
W703301	-0.7856	0 CD8+ deep exhausted HAVCR2+	None
W703302	-1.16007	0 CD8+ deep exhausted HAVCR2+	#N/A
W703303	-2.9935	1 T stem-like TCF7+	#N/A
W703304	0.527773	0 CD8+ deep exhausted HAVCR2+	#N/A
W703305	-2.4893	1 T stem-like TCF7+	#N/A
W703306	-0.94949	0 CD8+ deep exhausted HAVCR2+	#N/A
W703307	3.77031	0 CD8+ deep exhausted HAVCR2+	#N/A
W703308	1.34764	0 CD8+ deep exhausted HAVCR2+	#N/A
W703309	2.23008	3 NK/CD8+ T cells NKG7+	None
W703310	0.39368	0 CD8+ deep exhausted HAVCR2+	anti-viral
W703311	-0.71956	0 CD8+ deep exhausted HAVCR2+	#N/A
W703312	-1.79658	0 CD8+ deep exhausted HAVCR2+	#N/A
W703313	-0.35752	0 CD8+ deep exhausted HAVCR2+	#N/A
W703314	-2.80862	1 T stem-like TCF7+	anti-viral
W703315	-2.08869	0 CD8+ deep exhausted HAVCR2+	None
W703316	3.40255	7 CD8+ exhausted cycling MKI67+	None
W703317	-0.26012	0 CD8+ deep exhausted HAVCR2+	#N/A
W703318	4.64002	7 CD8+ exhausted cycling MKI67+	#N/A
W703319	0.643864	0 CD8+ deep exhausted HAVCR2+	#N/A
W703321	-3.10347	1 T stem-like TCF7+	None
W703322	0.718028	0 CD8+ deep exhausted HAVCR2+	#N/A
W703323	-1.14367	0 CD8+ deep exhausted HAVCR2+	None
W703324	2.51131	0 CD8+ deep exhausted HAVCR2+	#N/A
W703325	4.29217	predicted anti-maa	anti-melanoma
W703326	1.32146	predicted anti-maa	anti-melanoma
W703327	1.78965	0 CD8+ deep exhausted HAVCR2+	anti-viral
W703328	2.09305	0 CD8+ deep exhausted HAVCR2+	None
W703329	-4.28002	5 CD4+ Treg FOXP3+	None
W703330	-1.1109	0 CD8+ deep exhausted HAVCR2+	#N/A
W703331	3.32642	7 CD8+ exhausted cycling MKI67+	None
W703332	1.79975	0 CD8+ deep exhausted HAVCR2+	None
W703334	-0.19157	0 CD8+ deep exhausted HAVCR2+	#N/A
W703335	-1.67091	1 T stem-like TCF7+	#N/A
W703336	-0.41441	0 CD8+ deep exhausted HAVCR2+	#N/A
W703338	0.889449	predicted anti-maa	anti-melanoma
W703339	1.85773	3 NK/CD8+ T cells NKG7+	#N/A
W703340	-1.20442	1 T stem-like TCF7+	#N/A
W703341	-2.6885	1 T stem-like TCF7+	Multi
W703342	-0.09922	0 CD8+ deep exhausted HAVCR2+	#N/A
W703343	-3.32533	0 CD8+ deep exhausted HAVCR2+	None
W703344	4.54983	7 CD8+ exhausted cycling MKI67+	None
W703345	0.696661	predicted anti-maa	anti-melanoma
W703346	-0.58584	0 CD8+ deep exhausted HAVCR2+	#N/A
W703347	1.95324	3 NK/CD8+ T cells NKG7+	#N/A
W703348	1.76699	predicted anti-maa	anti-melanoma
W703349	0.239918	1 T stem-like TCF7+	#N/A
W703350	3.29411	3 NK/CD8+ T cells NKG7+	anti-viral
W703351	1.2989	predicted anti-maa	anti-melanoma
W703352	0.377913	0 CD8+ deep exhausted HAVCR2+	#N/A
W703354	0.729341	predicted anti-maa	anti-melanoma
W703355	2.54456	3 NK/CD8+ T cells NKG7+	#N/A
W703356	1.74986	3 NK/CD8+ T cells NKG7+	#N/A
W703357	-2.00885	1 T stem-like TCF7+	#N/A
W703358	4.77752	7 CD8+ exhausted cycling MKI67+	#N/A
W703359	-3.37866	1 T stem-like TCF7+	#N/A
W703360	-0.41066	0 CD8+ deep exhausted HAVCR2+	None
W703361	-3.41578	1 T stem-like TCF7+	None
W703362	-2.11204	1 T stem-like TCF7+	#N/A
W703363	4.66366	predicted anti-maa	anti-melanoma
W703364	1.84443	7 CD8+ exhausted cycling MKI67+	None
W703365	0.325944	0 CD8+ deep exhausted HAVCR2+	#N/A
W703366	0.970738	0 CD8+ deep exhausted HAVCR2+	#N/A
W703367	-0.4733	0 CD8+ deep exhausted HAVCR2+	#N/A
W703368	0.469191	0 CD8+ deep exhausted HAVCR2+	None
W703369	0.963992	0 CD8+ deep exhausted HAVCR2+	#N/A
W703370	-0.69172	0 CD8+ deep exhausted HAVCR2+	None
W703371	-0.11068	0 CD8+ deep exhausted HAVCR2+	None
W703372	-3.08083	1 T stem-like TCF7+	None
W703373	-2.60642	1 T stem-like TCF7+	#N/A
W703374	-0.19316	0 CD8+ deep exhausted HAVCR2+	#N/A
W703375	0.724553	1 T stem-like TCF7+	anti-viral
W703376	0.414031	predicted anti-maa	anti-melanoma
W703377	3.86932	7 CD8+ exhausted cycling MKI67+	None
W703378	-2.12637	1 T stem-like TCF7+	None
W703379	-0.68796	0 CD8+ deep exhausted HAVCR2+	#N/A
W703380	-1.60283	predicted anti-maa	anti-melanoma
W703381	-0.51365	0 CD8+ deep exhausted HAVCR2+	None
W703382	0.174848	0 CD8+ deep exhausted HAVCR2+	#N/A
W703383	1.92889	8 CD8+ transitional	None
W703384	-4.77722	5 CD4+ Treg FOXP3+	Multi
W703385	1.17033	0 CD8+ deep exhausted HAVCR2+	None
W703386	1.77413	3 NK/CD8+ T cells NKG7+	#N/A
W703387	0.173571	0 CD8+ deep exhausted HAVCR2+	#N/A
W703388	-0.41405	0 CD8+ deep exhausted HAVCR2+	#N/A
W703389	-0.24169	0 CD8+ deep exhausted HAVCR2+	#N/A
W703390	0.562389	0 CD8+ deep exhausted HAVCR2+	#N/A
W703391	4.84238	7 CD8+ exhausted cycling MKI67+	#N/A
W703392	-3.56461	8 CD8+ transitional	None
W703393	-4.42778	5 CD4+ Treg FOXP3+	None
W703394	-0.177	0 CD8+ deep exhausted HAVCR2+	#N/A
W703395	3.74364	predicted anti-maa	anti-melanoma
W703396	0.987894	0 CD8+ deep exhausted HAVCR2+	None
W703397	1.38954	0 CD8+ deep exhausted HAVCR2+	#N/A
W703398	-0.44727	0 CD8+ deep exhausted HAVCR2+	#N/A
W703399	1.56553	0 CD8+ deep exhausted HAVCR2+	#N/A
W703400	1.39059	0 CD8+ deep exhausted HAVCR2+	None
W703401	1.08684	0 CD8+ deep exhausted HAVCR2+	#N/A
W703402	-4.34813	5 CD4+ Treg FOXP3+	#N/A
W703403	1.0736	predicted anti-maa	anti-melanoma
W703404	-2.87952	1 T stem-like TCF7+	#N/A
W703405	-2.44596	1 T stem-like TCF7+	None
W703407	3.63656	7 CD8+ exhausted cycling MKI67+	None
W703408	-0.93125	predicted anti-maa	anti-melanoma
W703410	-0.10382	0 CD8+ deep exhausted HAVCR2+	None
W703411	1.88138	0 CD8+ deep exhausted HAVCR2+	None
W703412	-3.23597	1 T stem-like TCF7+	None
W703413	-0.32616	predicted anti-maa	anti-melanoma
W703414	3.32854	7 CD8+ exhausted cycling MKI67+	#N/A
W703415	-1.83655	0 CD8+ deep exhausted HAVCR2+	#N/A
W703417	-2.94118	1 T stem-like TCF7+	Multi
W703418	-0.07255	0 CD8+ deep exhausted HAVCR2+	None
W703419	1.39292	0 CD8+ deep exhausted HAVCR2+	#N/A
W703420	0.747014	0 CD8+ deep exhausted HAVCR2+	#N/A
W703421	3.41349	3 NK/CD8+ T cells NKG7+	#N/A
W703422	3.63051	7 CD8+ exhausted cycling MKI67+	None
W703423	0.663466	0 CD8+ deep exhausted HAVCR2+	#N/A
W703424	1.10058	0 CD8+ deep exhausted HAVCR2+	#N/A
W703425	0.845015	0 CD8+ deep exhausted HAVCR2+	None
W703426	1.64856	predicted anti-maa	anti-melanoma
W703427	-2.08788	1 T stem-like TCF7+	#N/A
W703428	1.5514	0 CD8+ deep exhausted HAVCR2+	#N/A
W703430	0.376562	0 CD8+ deep exhausted HAVCR2+	None
W703431	-3.84263	5 CD4+ Treg FOXP3+	#N/A
W703432	-2.82055	1 T stem-like TCF7+	None
W703433	1.96753	0 CD8+ deep exhausted HAVCR2+	None
W703434	1.78998	0 CD8+ deep exhausted HAVCR2+	#N/A
W703435	3.48172	3 NK/CD8+ T cells NKG7+	#N/A
W703436	1.41837	predicted anti-maa	anti-melanoma
W703437	-0.56686	0 CD8+ deep exhausted HAVCR2+	#N/A
W703438	1.3769	0 CD8+ deep exhausted HAVCR2+	#N/A
W703439	2.51879	8 CD8+ transitional	#N/A
W703440	-0.5384	0 CD8+ deep exhausted HAVCR2+	None
W703442	-0.27699	predicted anti-maa	anti-melanoma
W703443	-2.49581	0 CD8+ deep exhausted HAVCR2+	#N/A
W703444	1.65241	predicted anti-maa	anti-melanoma
W703445	0.231146	0 CD8+ deep exhausted HAVCR2+	None
W703446	0.766868	predicted anti-maa	anti-melanoma
W703447	0.933641	0 CD8+ deep exhausted HAVCR2+	#N/A
W703448	1.70646	8 CD8+ transitional	#N/A
W703449	2.12214	3 NK/CD8+ T cells NKG7+	#N/A
W703450	0.35279	0 CD8+ deep exhausted HAVCR2+	#N/A
W703451	3.60372	predicted anti-maa	anti-melanoma
W703452	0.636355	predicted anti-maa	anti-melanoma
W703453	-1.48366	0 CD8+ deep exhausted HAVCR2+	#N/A
W703454	-0.44678	0 CD8+ deep exhausted HAVCR2+	#N/A
W703455	-3.32731	1 T stem-like TCF7+	None
W703456	-1.26513	0 CD8+ deep exhausted HAVCR2+	#N/A
W703457	1.46817	0 CD8+ deep exhausted HAVCR2+	#N/A
W703458	3.1365	7 CD8+ exhausted cycling MKI67+	#N/A
W703459	-4.10391	5 CD4+ Treg FOXP3+	#N/A
W703460	-3.1728	1 T stem-like TCF7+	#N/A
W703461	0.180951	0 CD8+ deep exhausted HAVCR2+	#N/A
W703462	-1.6042	0 CD8+ deep exhausted HAVCR2+	None
W703463	3.99258	7 CD8+ exhausted cycling MKI67+	#N/A
W703464	-2.53875	1 T stem-like TCF7+	#N/A
W703465	-3.23463	1 T stem-like TCF7+	None
W703466	3.70831	7 CD8+ exhausted cycling MKI67+	#N/A
W703467	-0.27235	0 CD8+ deep exhausted HAVCR2+	#N/A
W703468	-4.7157	5 CD4+ Treg FOXP3+	None
W703469	-0.11517	predicted anti-maa	anti-melanoma
W703470	-3.12716	1 T stem-like TCF7+	anti-viral
W703471	-4.47994	5 CD4+ Treg FOXP3+	#N/A
W703472	1.20156	predicted anti-maa	anti-melanoma
W703473	4.32672	predicted anti-maa	anti-melanoma
W703475	0.201013	0 CD8+ deep exhausted HAVCR2+	#N/A
W703476	-0.02107	0 CD8+ deep exhausted HAVCR2+	#N/A
W703477	-0.89376	0 CD8+ deep exhausted HAVCR2+	#N/A
W703478	3.64351	7 CD8+ exhausted cycling MKI67+	#N/A
W703479	-0.91857	predicted anti-maa	anti-melanoma
W703480	-0.16364	predicted anti-maa	anti-melanoma
W703481	1.07705	0 CD8+ deep exhausted HAVCR2+	#N/A
W703482	-1.7659	0 CD8+ deep exhausted HAVCR2+	#N/A
W703484	-0.67998	0 CD8+ deep exhausted HAVCR2+	#N/A
W703485	1.33258	3 NK/CD8+ T cells NKG7+	anti-viral
W703486	-0.73444	0 CD8+ deep exhausted HAVCR2+	#N/A
W703487	4.07367	7 CD8+ exhausted cycling MKI67+	None
W703488	-1.37868	0 CD8+ deep exhausted HAVCR2+	#N/A
W703489	3.96826	7 CD8+ exhausted cycling MKI67+	None
W703490	0.046117	0 CD8+ deep exhausted HAVCR2+	#N/A
W703491	2.8103	7 CD8+ exhausted cycling MKI67+	#N/A
W703492	0.35701	predicted anti-maa	anti-melanoma
W703493	1.30727	predicted anti-maa	anti-melanoma
W703494	1.89082	predicted anti-maa	anti-melanoma
W703495	0.59544	predicted anti-maa	anti-melanoma
W703496	-0.10963	0 CD8+ deep exhausted HAVCR2+	#N/A
W703497	-1.60224	0 CD8+ deep exhausted HAVCR2+	None
W703498	1.6685	0 CD8+ deep exhausted HAVCR2+	#N/A
W703499	0.700863	0 CD8+ deep exhausted HAVCR2+	#N/A
W703500	2.40054	0 CD8+ deep exhausted HAVCR2+	#N/A
W703501	0.534638	0 CD8+ deep exhausted HAVCR2+	anti-viral
W703502	2.18798	3 NK/CD8+ T cells NKG7+	#N/A
W703503	-3.47538	0 CD8+ deep exhausted HAVCR2+	#N/A
W703504	3.06515	7 CD8+ exhausted cycling MKI67+	#N/A
W707346	-5.33484	4 Monocyte CD14high	#N/A
W707349	-5.62365	4 Monocyte CD14high	#N/A
W707350	-3.68829	4 Monocyte CD14high	#N/A
W707351	-4.1965	4 Monocyte CD14high	#N/A
W707353	-5.17627	4 Monocyte CD14high	#N/A
W707354	-3.59675	4 Monocyte CD14high	#N/A
W707355	-3.69524	4 Monocyte CD14high	#N/A
W707356	-6.34932	4 Monocyte CD14high	#N/A
W707358	-7.08835	6 Macrophage	#N/A
W707361	-5.28877	4 Monocyte CD14high	#N/A
W707363	-7.24108	6 Macrophage	#N/A
W707365	-5.69343	6 Macrophage	#N/A
W707366	-6.73327	6 Macrophage	#N/A
W707367	-3.4476	4 Monocyte CD14high	#N/A
W707368	3.95628	3 NK/CD8+ T cells NKG7+	#N/A
W707370	3.75504	3 NK/CD8+ T cells NKG7+	#N/A
W707371	-6.11588	4 Monocyte CD14high	#N/A
W707372	-5.38076	4 Monocyte CD14high	#N/A
W707374	-6.34094	6 Macrophage	#N/A
W707376	-6.37465	6 Macrophage	#N/A
W707378	-6.28959	4 Monocyte CD14high	#N/A
W707379	-6.7128	6 Macrophage	#N/A
W707380	-4.63031	4 Monocyte CD14high	#N/A
W707381	0.685765	3 NK/CD8+ T cells NKG7+	#N/A
W707382	3.77433	3 NK/CD8+ T cells NKG7+	#N/A
W707384	-5.32222	4 Monocyte CD14high	#N/A
W707385	-4.75274	4 Monocyte CD14high	#N/A
W707387	-3.25665	4 Monocyte CD14high	#N/A
W707388	-5.09019	4 Monocyte CD14high	#N/A
W707389	2.32602	3 NK/CD8+ T cells NKG7+	#N/A
W707390	-4.12208	4 Monocyte CD14high	#N/A
W707391	-3.37713	4 Monocyte CD14high	#N/A
W707392	-5.06328	4 Monocyte CD14high	#N/A
W707393	-5.65553	4 Monocyte CD14high	#N/A
W707395	-4.68149	4 Monocyte CD14high	#N/A
W707396	2.86056	3 NK/CD8+ T cells NKG7+	#N/A
W707397	-3.54988	4 Monocyte CD14high	#N/A
W707398	-6.23572	6 Macrophage	#N/A
W707400	-4.12232	4 Monocyte CD14high	#N/A
W707401	3.07349	3 NK/CD8+ T cells NKG7+	#N/A
W707402	-3.26198	4 Monocyte CD14high	#N/A
W707403	3.7787	3 NK/CD8+ T cells NKG7+	#N/A
W707404	3.0967	3 NK/CD8+ T cells NKG7+	#N/A
W707407	-6.53307	6 Macrophage	#N/A
W707408	-4.3461	4 Monocyte CD14high	#N/A
W707410	-2.97034	4 Monocyte CD14high	#N/A
W707411	4.25523	3 NK/CD8+ T cells NKG7+	#N/A
W707412	3.69885	7 CD8+ exhausted cycling MKI67+	#N/A
W707413	-5.16581	4 Monocyte CD14high	#N/A
W707414	-5.1622	4 Monocyte CD14high	#N/A
W707415	-3.55376	4 Monocyte CD14high	#N/A
W707417	-4.03775	4 Monocyte CD14high	#N/A
W707419	-4.19178	4 Monocyte CD14high	#N/A
W707420	3.93828	3 NK/CD8+ T cells NKG7+	#N/A
W707422	-4.12396	4 Monocyte CD14high	#N/A
W707423	-4.7643	4 Monocyte CD14high	#N/A
W707425	-2.67845	4 Monocyte CD14high	#N/A
W707426	3.00072	3 NK/CD8+ T cells NKG7+	#N/A
W707427	-2.82538	4 Monocyte CD14high	#N/A
W707428	-5.99067	6 Macrophage	#N/A
W707430	-0.46523	0 CD8+ deep exhausted HAVCR2+	#N/A
W707432	-7.2624	6 Macrophage	#N/A
W707434	-4.03296	4 Monocyte CD14high	#N/A
W707435	-4.42144	4 Monocyte CD14high	#N/A
W707436	4.30558	3 NK/CD8+ T cells NKG7+	#N/A
W707437	-6.24859	6 Macrophage	#N/A
W707438	-5.13042	4 Monocyte CD14high	#N/A
W707439	-4.39991	4 Monocyte CD14high	#N/A
W707440	-4.35929	4 Monocyte CD14high	#N/A
W707441	-5.21709	4 Monocyte CD14high	#N/A
W707443	7.50087	2 B mature	#N/A
W707444	-4.4154	4 Monocyte CD14high	#N/A
W707445	-6.92967	6 Macrophage	#N/A
W707446	3.73473	3 NK/CD8+ T cells NKG7+	#N/A
W707447	-3.59925	4 Monocyte CD14high	#N/A
W707449	-4.18303	4 Monocyte CD14high	#N/A
W707450	-5.04115	4 Monocyte CD14high	#N/A
W707452	-3.83074	4 Monocyte CD14high	#N/A
W707453	1.20861	8 CD8+ transitional	#N/A
W707454	-1.78857	4 Monocyte CD14high	#N/A
W707455	4.32477	3 NK/CD8+ T cells NKG7+	#N/A
W707456	-5.45409	4 Monocyte CD14high	#N/A
W707457	-4.39928	4 Monocyte CD14high	#N/A
W707459	3.09001	3 NK/CD8+ T cells NKG7+	#N/A
W707461	-7.27544	6 Macrophage	#N/A
W707462	-4.34704	4 Monocyte CD14high	#N/A
W707463	-7.4417	6 Macrophage	#N/A
W707464	-3.80009	4 Monocyte CD14high	#N/A
W707466	-3.98494	4 Monocyte CD14high	#N/A
W707467	3.56499	3 NK/CD8+ T cells NKG7+	#N/A
W707468	-4.34023	4 Monocyte CD14high	#N/A
W707470	-5.92459	4 Monocyte CD14high	#N/A
W707471	-3.24389	4 Monocyte CD14high	#N/A
W707472	4.05661	3 NK/CD8+ T cells NKG7+	#N/A
W707473	7.07179	2 B mature	#N/A
W707474	1.69565	3 NK/CD8+ T cells NKG7+	#N/A
W707475	-4.86424	4 Monocyte CD14high	#N/A
W707476	-5.21747	4 Monocyte CD14high	#N/A
W707477	-12.0997	13 Tumor	#N/A
W707478	3.95431	3 NK/CD8+ T cells NKG7+	#N/A
W707479	-12.2437	13 Tumor	#N/A
W707480	-6.6729	6 Macrophage	#N/A
W707481	-5.44698	4 Monocyte CD14high	#N/A
W707484	-5.40135	4 Monocyte CD14high	#N/A
W707485	-6.27723	6 Macrophage	#N/A
W707486	-4.20163	4 Monocyte CD14high	#N/A
W707489	-6.68383	6 Macrophage	#N/A
W707490	-7.2682	6 Macrophage	#N/A
W707491	-3.96321	4 Monocyte CD14high	#N/A
W707492	4.29279	3 NK/CD8+ T cells NKG7+	#N/A
W707493	4.03912	3 NK/CD8+ T cells NKG7+	#N/A
W707494	-4.38298	4 Monocyte CD14high	#N/A
W707495	-5.50101	4 Monocyte CD14high	#N/A
W707496	-6.01134	6 Macrophage	#N/A
W707497	-7.38197	6 Macrophage	#N/A
W707498	3.44322	3 NK/CD8+ T cells NKG7+	#N/A
W707499	-4.83677	4 Monocyte CD14high	#N/A
W707500	-3.55572	4 Monocyte CD14high	#N/A
W707501	-3.10403	4 Monocyte CD14high	#N/A
W707503	-4.54515	4 Monocyte CD14high	#N/A
W707504	-7.23148	6 Macrophage	#N/A
W707505	2.31433	3 NK/CD8+ T cells NKG7+	#N/A
W707506	-5.67052	4 Monocyte CD14high	#N/A
W707507	3.87975	3 NK/CD8+ T cells NKG7+	#N/A
W707508	-5.18654	4 Monocyte CD14high	#N/A
W707509	-6.58359	6 Macrophage	#N/A
W707510	4.26052	3 NK/CD8+ T cells NKG7+	#N/A
W707511	-4.24925	4 Monocyte CD14high	#N/A
W707512	3.8494	3 NK/CD8+ T cells NKG7+	#N/A
W707514	-2.53312	4 Monocyte CD14high	#N/A
W707515	4.2865	3 NK/CD8+ T cells NKG7+	#N/A
W707516	-6.97903	6 Macrophage	#N/A
W707517	-4.51657	4 Monocyte CD14high	#N/A
W707518	-3.09016	4 Monocyte CD14high	#N/A
W707521	2.09302	3 NK/CD8+ T cells NKG7+	#N/A
W707522	-5.54375	6 Macrophage	#N/A
W707523	-4.52825	4 Monocyte CD14high	#N/A
W707524	-4.88189	4 Monocyte CD14high	#N/A
W707526	-3.32765	3 NK/CD8+ T cells NKG7+	#N/A
W707527	-3.14905	4 Monocyte CD14high	#N/A
W707528	3.55397	3 NK/CD8+ T cells NKG7+	#N/A
W707530	3.95921	3 NK/CD8+ T cells NKG7+	#N/A
W707531	-4.13273	4 Monocyte CD14high	#N/A
W707532	-6.95371	6 Macrophage	#N/A
W707533	2.98313	3 NK/CD8+ T cells NKG7+	#N/A
W707534	3.88425	3 NK/CD8+ T cells NKG7+	#N/A
W707535	4.13834	3 NK/CD8+ T cells NKG7+	#N/A
W707536	-11.9379	13 Tumor	#N/A
W707538	-7.36016	6 Macrophage	#N/A
W707539	-4.6675	4 Monocyte CD14high	#N/A
W707541	2.19632	8 CD8+ transitional	#N/A
W707543	-4.11182	4 Monocyte CD14high	#N/A
W707546	-7.01878	6 Macrophage	#N/A
W707549	-3.67249	4 Monocyte CD14high	#N/A
W707550	-2.78102	4 Monocyte CD14high	#N/A
W707551	-7.00486	6 Macrophage	#N/A
W707552	1.46403	12 pDC	#N/A
W707553	-11.8801	13 Tumor	#N/A
W707554	-6.20966	6 Macrophage	#N/A
W707555	-5.08291	4 Monocyte CD14high	#N/A
W707556	3.92772	3 NK/CD8+ T cells NKG7+	#N/A
W707557	-4.26691	4 Monocyte CD14high	#N/A
W707558	3.97699	3 NK/CD8+ T cells NKG7+	#N/A
W707559	-4.26526	4 Monocyte CD14high	#N/A
W707560	-5.62742	6 Macrophage	#N/A
W707561	-4.71853	4 Monocyte CD14high	#N/A
W707562	-3.40081	4 Monocyte CD14high	#N/A
W707564	-4.9213	4 Monocyte CD14high	#N/A
W707565	2.57473	3 NK/CD8+ T cells NKG7+	#N/A
W707566	2.73952	3 NK/CD8+ T cells NKG7+	#N/A
W707570	-4.6645	6 Macrophage	#N/A
W707571	-7.19735	6 Macrophage	#N/A
W707572	3.23089	3 NK/CD8+ T cells NKG7+	#N/A
W707573	-2.23368	4 Monocyte CD14high	#N/A
W707575	3.36279	3 NK/CD8+ T cells NKG7+	#N/A
W707578	6.46201	2 B mature	#N/A
W707579	-2.95563	4 Monocyte CD14high	#N/A
W707580	-5.00369	4 Monocyte CD14high	#N/A
W707581	-5.96062	6 Macrophage	#N/A
W707582	-4.34281	4 Monocyte CD14high	#N/A
W707583	-3.91601	4 Monocyte CD14high	#N/A
W707584	-6.80964	6 Macrophage	#N/A
W707586	-4.73406	6 Macrophage	#N/A
W707587	3.64209	3 NK/CD8+ T cells NKG7+	#N/A
W707589	-0.86731	0 CD8+ deep exhausted HAVCR2+	#N/A
W707590	-2.63889	4 Monocyte CD14high	#N/A
W707591	3.9544	3 NK/CD8+ T cells NKG7+	#N/A
W707592	-3.52097	14 Osteoclast CST3+	#N/A
W707593	2.75119	3 NK/CD8+ T cells NKG7+	#N/A
W707596	-7.0115	6 Macrophage	#N/A
W707597	7.80896	2 B mature	#N/A
W707598	-4.35234	4 Monocyte CD14high	#N/A
W707599	4.05546	3 NK/CD8+ T cells NKG7+	#N/A
W707600	-4.29652	4 Monocyte CD14high	#N/A
W707601	-4.12573	10 Monocyte CD14low	#N/A
W707602	-4.27258	4 Monocyte CD14high	#N/A
W707604	-5.69626	4 Monocyte CD14high	#N/A
W707605	-3.68828	4 Monocyte CD14high	#N/A
W707607	-4.23672	4 Monocyte CD14high	#N/A
W707608	4.34162	3 NK/CD8+ T cells NKG7+	#N/A
W707609	-12.2389	13 Tumor	#N/A
W707610	-4.17611	4 Monocyte CD14high	#N/A
W707612	-4.2337	4 Monocyte CD14high	#N/A
W707613	-5.14976	4 Monocyte CD14high	#N/A
W707614	4.20231	3 NK/CD8+ T cells NKG7+	#N/A
W707615	3.77179	3 NK/CD8+ T cells NKG7+	#N/A
W707616	1.63176	6 Macrophage	#N/A
W707617	-5.77279	6 Macrophage	#N/A
W707618	-4.92805	4 Monocyte CD14high	#N/A
W707619	7.57099	2 B mature	#N/A
W707621	3.44139	3 NK/CD8+ T cells NKG7+	#N/A
W707624	1.61479	12 pDC	#N/A
W707625	3.9443	3 NK/CD8+ T cells NKG7+	#N/A
W707626	-4.60787	4 Monocyte CD14high	#N/A
W707628	-4.00056	4 Monocyte CD14high	#N/A
W707629	-6.15416	4 Monocyte CD14high	#N/A
W707630	3.82429	3 NK/CD8+ T cells NKG7+	#N/A
W707632	-3.14899	4 Monocyte CD14high	#N/A
W707633	4.34346	3 NK/CD8+ T cells NKG7+	#N/A
W707634	-5.29412	4 Monocyte CD14high	#N/A
W707635	-5.03137	4 Monocyte CD14high	#N/A
W707636	4.27913	3 NK/CD8+ T cells NKG7+	#N/A
W707637	-4.739	4 Monocyte CD14high	#N/A
W707638	-2.31353	4 Monocyte CD14high	#N/A
W707639	3.85028	3 NK/CD8+ T cells NKG7+	#N/A
W707641	-4.8078	4 Monocyte CD14high	#N/A
W707642	-2.62463	4 Monocyte CD14high	#N/A
W707643	-5.64008	6 Macrophage	#N/A
W707644	1.88535	3 NK/CD8+ T cells NKG7+	#N/A
W707645	-4.44127	4 Monocyte CD14high	#N/A
W707646	4.06912	3 NK/CD8+ T cells NKG7+	#N/A
W707647	-5.45792	4 Monocyte CD14high	#N/A
W707648	-4.23032	4 Monocyte CD14high	#N/A
W707650	-4.87089	4 Monocyte CD14high	#N/A
W707652	-6.74647	6 Macrophage	#N/A
W707655	-6.5154	14 Osteoclast CST3+	#N/A
W707656	-5.2161	4 Monocyte CD14high	#N/A
W707657	-5.48116	6 Macrophage	#N/A
W707658	-4.50011	6 Macrophage	#N/A
W707660	-4.72523	4 Monocyte CD14high	#N/A
W707662	-6.05717	6 Macrophage	#N/A
W707663	-4.44944	4 Monocyte CD14high	#N/A
W707664	-7.28581	6 Macrophage	#N/A
W707665	-3.79506	4 Monocyte CD14high	#N/A
W707666	3.79905	3 NK/CD8+ T cells NKG7+	#N/A
W707667	2.21183	12 pDC	#N/A
W707668	-5.7654	4 Monocyte CD14high	#N/A
W707669	-4.8385	4 Monocyte CD14high	#N/A
W707671	-5.86699	4 Monocyte CD14high	#N/A
W707672	-5.37471	6 Macrophage	#N/A
W707673	-3.76891	4 Monocyte CD14high	#N/A
W707674	3.09832	3 NK/CD8+ T cells NKG7+	#N/A
W707675	4.28078	3 NK/CD8+ T cells NKG7+	#N/A
W707677	-4.66988	4 Monocyte CD14high	#N/A
W707678	-5.0037	4 Monocyte CD14high	#N/A
W707679	-4.61738	4 Monocyte CD14high	#N/A
W707680	2.82119	3 NK/CD8+ T cells NKG7+	#N/A
W707681	-5.08132	4 Monocyte CD14high	#N/A
W707682	-5.21174	4 Monocyte CD14high	#N/A
W707683	-7.46189	6 Macrophage	#N/A
W707684	-4.91793	4 Monocyte CD14high	#N/A
W707685	-5.13192	6 Macrophage	#N/A
W707687	1.68576	3 NK/CD8+ T cells NKG7+	#N/A
W707688	-6.91708	6 Macrophage	#N/A
W707689	-5.12738	6 Macrophage	#N/A
W707690	-7.27411	6 Macrophage	#N/A
W707691	2.7339	3 NK/CD8+ T cells NKG7+	#N/A
W707692	-4.77141	6 Macrophage	#N/A
W707693	3.2051	3 NK/CD8+ T cells NKG7+	#N/A
W707694	3.7636	3 NK/CD8+ T cells NKG7+	#N/A
W707695	3.69895	3 NK/CD8+ T cells NKG7+	#N/A
W707696	-5.34947	4 Monocyte CD14high	#N/A
W707697	-3.19117	4 Monocyte CD14high	#N/A
W707699	4.32812	3 NK/CD8+ T cells NKG7+	#N/A
W707700	-3.51378	4 Monocyte CD14high	#N/A
W707701	4.01844	3 NK/CD8+ T cells NKG7+	#N/A
W707702	-5.05167	4 Monocyte CD14high	#N/A
W707703	4.35942	3 NK/CD8+ T cells NKG7+	#N/A
W707704	-4.93804	4 Monocyte CD14high	#N/A
W707705	-6.21445	6 Macrophage	#N/A
W707706	-4.81451	4 Monocyte CD14high	#N/A
W707708	-4.3563	4 Monocyte CD14high	#N/A
W707709	3.90896	3 NK/CD8+ T cells NKG7+	#N/A
W707710	3.54398	3 NK/CD8+ T cells NKG7+	#N/A
W707711	3.74643	3 NK/CD8+ T cells NKG7+	#N/A
W707712	-4.02502	4 Monocyte CD14high	#N/A
W707713	-7.33151	6 Macrophage	#N/A
W707714	-6.4687	6 Macrophage	#N/A
W707715	-3.72344	4 Monocyte CD14high	#N/A
W707716	4.20439	7 CD8+ exhausted cycling MKI67+	#N/A
W707717	7.99933	2 B mature	#N/A
W707719	-7.10988	6 Macrophage	#N/A
W707720	6.59953	2 B mature	#N/A
W707721	-4.8067	4 Monocyte CD14high	#N/A
W707723	-7.32538	6 Macrophage	#N/A
W707724	4.03738	3 NK/CD8+ T cells NKG7+	#N/A
W707725	-5.25656	4 Monocyte CD14high	#N/A
W707726	-5.64515	6 Macrophage	#N/A
W707727	-4.27334	1 T stem-like TCF7+	#N/A
W707728	3.42768	3 NK/CD8+ T cells NKG7+	#N/A
W713873	-4.43014	4 Monocyte CD14high	#N/A
W713874	-6.46974	6 Macrophage	#N/A
W713875	3.10755	3 NK/CD8+ T cells NKG7+	#N/A
W713876	-5.43035	4 Monocyte CD14high	#N/A
W713878	3.87336	3 NK/CD8+ T cells NKG7+	#N/A
W713879	4.38509	3 NK/CD8+ T cells NKG7+	#N/A
W713881	-2.77514	4 Monocyte CD14high	#N/A
W713882	3.2213	3 NK/CD8+ T cells NKG7+	#N/A
W713884	-5.64718	6 Macrophage	#N/A
W713885	5.71267	2 B mature	#N/A
W713886	3.8335	3 NK/CD8+ T cells NKG7+	#N/A
W713887	-4.83641	4 Monocyte CD14high	#N/A
W713888	2.0462	3 NK/CD8+ T cells NKG7+	#N/A
W713889	2.21075	0 CD8+ deep exhausted HAVCR2+	#N/A
W713891	3.74323	3 NK/CD8+ T cells NKG7+	#N/A
W713895	-5.9526	6 Macrophage	#N/A
W713896	-7.08868	6 Macrophage	#N/A
W713897	-5.57343	6 Macrophage	#N/A
W713898	4.36966	3 NK/CD8+ T cells NKG7+	#N/A
W713900	3.40223	3 NK/CD8+ T cells NKG7+	#N/A
W713901	-2.38595	4 Monocyte CD14high	#N/A
W713904	-7.09353	6 Macrophage	#N/A
W713905	-3.59507	4 Monocyte CD14high	#N/A
W713906	-7.22392	6 Macrophage	#N/A
W713908	-6.55193	6 Macrophage	#N/A
W713909	-5.76811	4 Monocyte CD14high	#N/A
W713910	-6.63485	6 Macrophage	#N/A
W713912	-5.18652	4 Monocyte CD14high	#N/A
W713914	-5.46487	6 Macrophage	#N/A
W713915	-6.08196	6 Macrophage	#N/A
W713917	-6.94406	6 Macrophage	#N/A
W713918	-5.21965	4 Monocyte CD14high	#N/A
W713919	-3.59785	4 Monocyte CD14high	#N/A
W713920	-5.47833	4 Monocyte CD14high	#N/A
W713921	-5.33369	4 Monocyte CD14high	#N/A
W713922	-3.66285	4 Monocyte CD14high	#N/A
W713923	4.22701	3 NK/CD8+ T cells NKG7+	#N/A
W713924	3.57258	3 NK/CD8+ T cells NKG7+	#N/A
W713926	-6.01383	4 Monocyte CD14high	#N/A
W713927	3.7733	3 NK/CD8+ T cells NKG7+	#N/A
W713928	-11.629	13 Tumor	#N/A
W713931	-4.60296	4 Monocyte CD14high	#N/A
W713933	-5.55894	4 Monocyte CD14high	#N/A
W713934	3.49485	3 NK/CD8+ T cells NKG7+	#N/A
W713935	-7.05817	6 Macrophage	#N/A
W713936	-7.03696	6 Macrophage	#N/A
W713938	-4.04556	4 Monocyte CD14high	#N/A
W713940	1.76621	3 NK/CD8+ T cells NKG7+	#N/A
W713941	-5.6024	6 Macrophage	#N/A
W713942	-4.20145	4 Monocyte CD14high	#N/A
W713943	6.03424	2 B mature	#N/A
W713945	-6.99918	6 Macrophage	#N/A
W713946	-5.41902	6 Macrophage	#N/A
W713948	-5.53798	4 Monocyte CD14high	#N/A
W713949	-4.02144	4 Monocyte CD14high	#N/A
W713950	-4.62175	4 Monocyte CD14high	#N/A
W713951	-6.19975	4 Monocyte CD14high	#N/A
W713952	-6.43348	6 Macrophage	#N/A
W713953	-4.24754	6 Macrophage	#N/A
W713954	-6.1112	4 Monocyte CD14high	#N/A
W713955	-4.30988	4 Monocyte CD14high	#N/A
W713956	3.37989	3 NK/CD8+ T cells NKG7+	#N/A
W713957	-5.0967	4 Monocyte CD14high	#N/A
W713958	7.55567	2 B mature	#N/A
W713959	3.80507	3 NK/CD8+ T cells NKG7+	#N/A
W713961	-5.22422	4 Monocyte CD14high	#N/A
W713963	3.15003	3 NK/CD8+ T cells NKG7+	#N/A
W713964	-5.49854	4 Monocyte CD14high	#N/A
W713965	7.62017	2 B mature	#N/A
W713966	3.51658	3 NK/CD8+ T cells NKG7+	#N/A
W713967	-4.12182	6 Macrophage	#N/A
W713968	-6.83805	6 Macrophage	#N/A
W713970	-4.27924	4 Monocyte CD14high	#N/A
W713971	-5.64664	4 Monocyte CD14high	#N/A
W713972	-3.4962	4 Monocyte CD14high	#N/A
W713973	-3.60812	4 Monocyte CD14high	#N/A
W713977	-6.86962	6 Macrophage	#N/A
W713980	-6.52954	6 Macrophage	#N/A
W713983	-6.89931	6 Macrophage	#N/A
W713984	4.30252	3 NK/CD8+ T cells NKG7+	#N/A
W713985	-5.3745	6 Macrophage	#N/A
W713987	-3.1601	4 Monocyte CD14high	#N/A
W713988	-5.22059	4 Monocyte CD14high	#N/A
W713989	-4.44925	4 Monocyte CD14high	#N/A
W713990	-7.18161	6 Macrophage	#N/A
W713991	-4.00028	4 Monocyte CD14high	#N/A
W713993	-4.81405	4 Monocyte CD14high	#N/A
W713994	-5.52661	4 Monocyte CD14high	#N/A
W713995	-4.22225	4 Monocyte CD14high	#N/A
W713997	-6.66485	6 Macrophage	#N/A
W713998	-3.79998	4 Monocyte CD14high	#N/A
W713999	4.1094	7 CD8+ exhausted cycling MKI67+	#N/A
W714000	-3.13706	10 Monocyte CD14low	#N/A
W714001	2.78604	0 CD8+ deep exhausted HAVCR2+	#N/A
W714002	3.54362	3 NK/CD8+ T cells NKG7+	#N/A
W714003	7.23745	2 B mature	#N/A
W714004	6.40371	2 B mature	#N/A
W714006	4.34734	3 NK/CD8+ T cells NKG7+	#N/A
W714007	3.39417	3 NK/CD8+ T cells NKG7+	#N/A
W714008	-4.29683	4 Monocyte CD14high	#N/A
W714010	2.34666	8 CD8+ transitional	#N/A
W714011	-2.65422	4 Monocyte CD14high	#N/A
W714012	3.12382	3 NK/CD8+ T cells NKG7+	#N/A
W714013	-7.05725	6 Macrophage	#N/A
W714014	-6.22209	6 Macrophage	#N/A
W714016	-2.67354	4 Monocyte CD14high	#N/A
W714017	-5.4766	6 Macrophage	#N/A
W714018	-3.79009	4 Monocyte CD14high	#N/A
W714019	-4.73565	4 Monocyte CD14high	#N/A
W714020	-4.94538	4 Monocyte CD14high	#N/A
W714023	-4.96503	4 Monocyte CD14high	#N/A
W714024	-7.07845	6 Macrophage	#N/A
W714028	3.04359	0 CD8+ deep exhausted HAVCR2+	#N/A
W714031	-3.82739	4 Monocyte CD14high	#N/A
W714035	-5.321	4 Monocyte CD14high	#N/A
W714037	2.73882	3 NK/CD8+ T cells NKG7+	#N/A
W714038	3.5314	3 NK/CD8+ T cells NKG7+	#N/A
W714039	3.75677	7 CD8+ exhausted cycling MKI67+	#N/A
W714040	-11.1422	11 Tumor	#N/A
W714041	-5.25571	4 Monocyte CD14high	#N/A
W714044	4.00854	3 NK/CD8+ T cells NKG7+	#N/A
W714046	-7.38569	6 Macrophage	#N/A
W714047	-4.13418	4 Monocyte CD14high	#N/A
W714048	-5.50643	4 Monocyte CD14high	#N/A
W714050	2.63756	3 NK/CD8+ T cells NKG7+	#N/A
W714051	3.60902	3 NK/CD8+ T cells NKG7+	#N/A
W714052	-6.81753	6 Macrophage	#N/A
W714053	2.41349	3 NK/CD8+ T cells NKG7+	#N/A
W714054	-3.61902	4 Monocyte CD14high	#N/A
W714055	-4.95447	4 Monocyte CD14high	#N/A
W714056	-2.94582	4 Monocyte CD14high	#N/A
W714057	3.85115	3 NK/CD8+ T cells NKG7+	#N/A
W714058	-4.81388	4 Monocyte CD14high	#N/A
W714061	3.25497	3 NK/CD8+ T cells NKG7+	#N/A
W714062	-6.98804	6 Macrophage	#N/A
W714064	7.79596	2 B mature	#N/A
W714066	-6.78188	6 Macrophage	#N/A
W714067	-5.6179	4 Monocyte CD14high	#N/A
W714069	-4.00873	10 Monocyte CD14low	#N/A
W714070	-3.28246	4 Monocyte CD14high	#N/A
W714071	-7.46503	6 Macrophage	#N/A
W714076	-7.28879	6 Macrophage	#N/A
W714079	-3.85083	4 Monocyte CD14high	#N/A
W714080	-5.37686	4 Monocyte CD14high	#N/A
W714082	7.19173	2 B mature	#N/A
W714083	1.98816	12 pDC	#N/A
W714084	-6.39586	6 Macrophage	#N/A
W714085	-4.59009	4 Monocyte CD14high	#N/A
W714086	4.30155	3 NK/CD8+ T cells NKG7+	#N/A
W714087	2.29397	3 NK/CD8+ T cells NKG7+	#N/A
W714089	-3.47648	4 Monocyte CD14high	#N/A
W714091	-4.41888	4 Monocyte CD14high	#N/A
W714092	-5.75953	4 Monocyte CD14high	#N/A
W714093	-5.08456	4 Monocyte CD14high	#N/A
W714094	3.56996	3 NK/CD8+ T cells NKG7+	#N/A
W714095	-4.91763	4 Monocyte CD14high	#N/A
W714096	-5.01653	4 Monocyte CD14high	#N/A
W714097	-5.61683	4 Monocyte CD14high	#N/A
W714098	-7.45993	6 Macrophage	#N/A
W714099	-7.09609	6 Macrophage	#N/A
W714101	-4.93363	4 Monocyte CD14high	#N/A
W714103	-3.94524	4 Monocyte CD14high	#N/A
W714104	-6.8446	6 Macrophage	#N/A
W714106	3.75377	3 NK/CD8+ T cells NKG7+	#N/A
W714107	-4.47755	6 Macrophage	#N/A
W714108	-6.26805	6 Macrophage	#N/A
W714111	-3.74646	4 Monocyte CD14high	#N/A
W714112	3.98159	3 NK/CD8+ T cells NKG7+	#N/A
W714113	3.69489	3 NK/CD8+ T cells NKG7+	#N/A
W714115	-6.4316	6 Macrophage	#N/A
W714116	-5.16702	6 Macrophage	#N/A
W714117	4.13419	3 NK/CD8+ T cells NKG7+	#N/A
W714118	-3.64722	4 Monocyte CD14high	#N/A
W714120	-3.97964	6 Macrophage	#N/A
W714122	-1.54731	4 Monocyte CD14high	#N/A
W714125	-2.84144	4 Monocyte CD14high	#N/A
W714126	-5.87886	4 Monocyte CD14high	#N/A
W714127	3.2108	3 NK/CD8+ T cells NKG7+	#N/A
W714129	-3.11701	4 Monocyte CD14high	#N/A
W714130	-5.17629	4 Monocyte CD14high	#N/A
W714132	-5.56246	4 Monocyte CD14high	#N/A
W714133	-7.38804	6 Macrophage	#N/A
W714134	-4.11988	4 Monocyte CD14high	#N/A
W714135	3.29929	3 NK/CD8+ T cells NKG7+	#N/A
W714136	3.83352	3 NK/CD8+ T cells NKG7+	#N/A
W714137	-3.99581	4 Monocyte CD14high	#N/A
W714138	-5.29676	4 Monocyte CD14high	#N/A
W714140	7.81331	2 B mature	#N/A
W714141	-5.26978	4 Monocyte CD14high	#N/A
W714142	2.35317	8 CD8+ transitional	#N/A
W714143	8.03041	2 B mature	#N/A
W714144	-6.20215	4 Monocyte CD14high	#N/A
W714145	-2.52948	4 Monocyte CD14high	#N/A
W714146	3.16765	0 CD8+ deep exhausted HAVCR2+	#N/A
W714147	-4.72084	4 Monocyte CD14high	#N/A
W714148	-1.82024	0 CD8+ deep exhausted HAVCR2+	#N/A
W714149	-6.50099	6 Macrophage	#N/A
W714152	-3.39601	4 Monocyte CD14high	#N/A
W714157	-3.38824	4 Monocyte CD14high	#N/A
W714158	-5.62529	4 Monocyte CD14high	#N/A
W714159	3.70259	3 NK/CD8+ T cells NKG7+	#N/A
W714160	-5.18701	4 Monocyte CD14high	#N/A
W714162	2.40696	3 NK/CD8+ T cells NKG7+	#N/A
W714163	-4.26958	4 Monocyte CD14high	#N/A
W714166	-4.90477	4 Monocyte CD14high	#N/A
W714167	2.77358	3 NK/CD8+ T cells NKG7+	#N/A
W714169	-4.80216	4 Monocyte CD14high	#N/A
W714172	1.65865	3 NK/CD8+ T cells NKG7+	#N/A
W714173	-6.54401	4 Monocyte CD14high	#N/A
W714174	-2.62804	4 Monocyte CD14high	#N/A
W714175	-6.90235	6 Macrophage	#N/A
W714177	3.98007	3 NK/CD8+ T cells NKG7+	#N/A
W714179	-11.8456	13 Tumor	#N/A
W714180	-4.92497	4 Monocyte CD14high	#N/A
W714183	-4.56542	4 Monocyte CD14high	#N/A
W714184	-6.86788	6 Macrophage	#N/A
W714185	-5.39002	4 Monocyte CD14high	#N/A
W714186	-3.9396	4 Monocyte CD14high	#N/A
W714187	3.43603	3 NK/CD8+ T cells NKG7+	#N/A
W714188	-7.17987	6 Macrophage	#N/A
W714189	2.11586	12 pDC	#N/A
W714190	3.78877	3 NK/CD8+ T cells NKG7+	#N/A
W714191	4.03226	3 NK/CD8+ T cells NKG7+	#N/A
W714192	-3.97564	4 Monocyte CD14high	#N/A
W714194	-5.79456	6 Macrophage	#N/A
W714196	1.56341	3 NK/CD8+ T cells NKG7+	#N/A
W714197	-6.85299	6 Macrophage	#N/A
W714198	-5.65043	4 Monocyte CD14high	#N/A
W714199	-7.09296	6 Macrophage	#N/A
W714200	-4.08986	4 Monocyte CD14high	#N/A
W714201	-3.86446	4 Monocyte CD14high	#N/A
W714202	-5.47436	4 Monocyte CD14high	#N/A
W714203	-12.1028	13 Tumor	#N/A
W714204	3.51166	3 NK/CD8+ T cells NKG7+	#N/A
W714205	3.13601	3 NK/CD8+ T cells NKG7+	#N/A
W714208	-7.08343	6 Macrophage	#N/A
W714209	-4.11435	4 Monocyte CD14high	#N/A
W714210	-5.9299	6 Macrophage	#N/A
W714211	-5.32808	4 Monocyte CD14high	#N/A
W714212	4.33019	3 NK/CD8+ T cells NKG7+	#N/A
W714214	-3.64793	4 Monocyte CD14high	#N/A
W714215	-5.04948	4 Monocyte CD14high	#N/A
W714216	4.30234	3 NK/CD8+ T cells NKG7+	#N/A
W714218	-4.16611	4 Monocyte CD14high	#N/A
W714219	2.94282	3 NK/CD8+ T cells NKG7+	#N/A
W714220	-3.09872	4 Monocyte CD14high	#N/A
W714222	1.59421	12 pDC	#N/A
W714223	3.27093	3 NK/CD8+ T cells NKG7+	#N/A
W714224	-7.19097	6 Macrophage	#N/A
W714225	2.57599	3 NK/CD8+ T cells NKG7+	#N/A
W714226	-4.99256	4 Monocyte CD14high	#N/A
W714227	-6.5061	6 Macrophage	#N/A
W714228	-4.19317	4 Monocyte CD14high	#N/A
W714230	2.79875	12 pDC	#N/A
W714231	7.25023	2 B mature	#N/A
W714232	3.05941	3 NK/CD8+ T cells NKG7+	#N/A
W714233	-4.21695	4 Monocyte CD14high	#N/A
W714234	3.10057	3 NK/CD8+ T cells NKG7+	#N/A
W714235	-4.98694	4 Monocyte CD14high	#N/A
W714237	-4.57841	4 Monocyte CD14high	#N/A
W714239	3.92611	7 CD8+ exhausted cycling MKI67+	#N/A
W714240	-5.48197	4 Monocyte CD14high	#N/A
W714241	-3.65037	6 Macrophage	#N/A
W714242	-5.23913	4 Monocyte CD14high	#N/A
W714243	-4.2457	4 Monocyte CD14high	#N/A
W714245	-3.36134	4 Monocyte CD14high	#N/A
W714246	-4.79743	4 Monocyte CD14high	#N/A
W714247	-5.05157	4 Monocyte CD14high	#N/A
W714248	-5.1885	4 Monocyte CD14high	#N/A
W714249	-4.66473	4 Monocyte CD14high	#N/A
W714250	-3.89138	4 Monocyte CD14high	#N/A
W714251	4.3587	3 NK/CD8+ T cells NKG7+	#N/A
W714252	-3.96748	4 Monocyte CD14high	#N/A
W714253	-3.92766	4 Monocyte CD14high	#N/A
W714254	-4.27957	4 Monocyte CD14high	#N/A
W714256	-2.81231	4 Monocyte CD14high	#N/A
W703505	-3.97597	0 CD8+ deep exhausted HAVCR2+	#N/A
W703506	-5.62548	5 CD4+ Treg FOXP3+	anti-viral
W703507	0.212243	0 CD8+ deep exhausted HAVCR2+	#N/A
W703508	-0.14183	0 CD8+ deep exhausted HAVCR2+	None
W703509	0.748883	0 CD8+ deep exhausted HAVCR2+	#N/A
W703510	-0.98668	0 CD8+ deep exhausted HAVCR2+	#N/A
W703511	-3.28842	1 T stem-like TCF7+	None
W703513	-1.26681	0 CD8+ deep exhausted HAVCR2+	#N/A
W703514	-0.9428	0 CD8+ deep exhausted HAVCR2+	#N/A
W703515	-5.57624	5 CD4+ Treg FOXP3+	None
W703517	0.361586	0 CD8+ deep exhausted HAVCR2+	#N/A
W703518	-0.05778	0 CD8+ deep exhausted HAVCR2+	#N/A
W703519	-3.17049	1 T stem-like TCF7+	#N/A
W703521	5.00905	7 CD8+ exhausted cycling MKI67+	Multi
W703522	-1.75661	0 CD8+ deep exhausted HAVCR2+	None
W703523	1.27859	0 CD8+ deep exhausted HAVCR2+	#N/A
W703524	4.94334	7 CD8+ exhausted cycling MKI67+	#N/A
W703526	0.681416	0 CD8+ deep exhausted HAVCR2+	None
W703527	3.91575	7 CD8+ exhausted cycling MKI67+	None
W703528	-1.55216	0 CD8+ deep exhausted HAVCR2+	Multi
W703529	-4.35466	5 CD4+ Treg FOXP3+	#N/A
W703530	-0.62689	0 CD8+ deep exhausted HAVCR2+	#N/A
W703531	-1.19137	0 CD8+ deep exhausted HAVCR2+	#N/A
W703532	0.11428	0 CD8+ deep exhausted HAVCR2+	#N/A
W703533	-0.27344	0 CD8+ deep exhausted HAVCR2+	#N/A
W703534	1.06475	1 T stem-like TCF7+	None
W703535	-1.4518	0 CD8+ deep exhausted HAVCR2+	#N/A
W703536	-0.32315	0 CD8+ deep exhausted HAVCR2+	None
W703537	-2.71951	1 T stem-like TCF7+	#N/A
W703538	0.696078	0 CD8+ deep exhausted HAVCR2+	#N/A
W703539	0.228976	0 CD8+ deep exhausted HAVCR2+	None
W703540	-4.7686	5 CD4+ Treg FOXP3+	#N/A
W703541	-0.43346	0 CD8+ deep exhausted HAVCR2+	None
W703542	-0.5936	0 CD8+ deep exhausted HAVCR2+	#N/A
W703543	0.345096	0 CD8+ deep exhausted HAVCR2+	None
W703544	-0.41525	0 CD8+ deep exhausted HAVCR2+	#N/A
W703545	1.63567	8 CD8+ transitional	#N/A
W703546	2.82955	7 CD8+ exhausted cycling MKI67+	#N/A
W703547	-1.99995	1 T stem-like TCF7+	None
W703548	-1.51626	1 T stem-like TCF7+	#N/A
W703549	4.14549	7 CD8+ exhausted cycling MKI67+	#N/A
W703550	-0.75044	0 CD8+ deep exhausted HAVCR2+	#N/A
W703551	0.15671	0 CD8+ deep exhausted HAVCR2+	#N/A
W703552	-2.82799	1 T stem-like TCF7+	#N/A
W703553	-0.95314	0 CD8+ deep exhausted HAVCR2+	#N/A
W703554	-0.12166	0 CD8+ deep exhausted HAVCR2+	anti-viral
W703555	-0.19564	0 CD8+ deep exhausted HAVCR2+	#N/A
W703556	-0.29138	0 CD8+ deep exhausted HAVCR2+	#N/A
W703558	-0.02274	1 T stem-like TCF7+	#N/A
W703559	-0.51247	0 CD8+ deep exhausted HAVCR2+	#N/A
W703560	0.073684	0 CD8+ deep exhausted HAVCR2+	#N/A
W703561	-1.11546	0 CD8+ deep exhausted HAVCR2+	#N/A
W703562	-2.27155	1 T stem-like TCF7+	None
W703563	3.51777	0 CD8+ deep exhausted HAVCR2+	None
W703564	-0.38499	1 T stem-like TCF7+	#N/A
W703566	-0.17924	1 T stem-like TCF7+	#N/A
W703567	-1.02389	0 CD8+ deep exhausted HAVCR2+	#N/A
W703568	-1.34693	0 CD8+ deep exhausted HAVCR2+	None
W703570	-0.76309	0 CD8+ deep exhausted HAVCR2+	None
W703571	-0.47065	0 CD8+ deep exhausted HAVCR2+	#N/A
W703572	-1.47982	0 CD8+ deep exhausted HAVCR2+	#N/A
W703574	-1.38078	0 CD8+ deep exhausted HAVCR2+	#N/A
W703575	0.117331	0 CD8+ deep exhausted HAVCR2+	#N/A
W703576	-0.42483	0 CD8+ deep exhausted HAVCR2+	#N/A
W703577	0.693436	0 CD8+ deep exhausted HAVCR2+	None
W703578	-1.23242	1 T stem-like TCF7+	#N/A
W703579	-1.94587	0 CD8+ deep exhausted HAVCR2+	#N/A
W703580	-0.96714	0 CD8+ deep exhausted HAVCR2+	None
W703581	-0.07483	0 CD8+ deep exhausted HAVCR2+	None
W703582	-1.20418	1 T stem-like TCF7+	#N/A
W703583	1.99459	7 CD8+ exhausted cycling MKI67+	anti-viral
W703584	-1.58779	0 CD8+ deep exhausted HAVCR2+	#N/A
W703585	-1.07724	0 CD8+ deep exhausted HAVCR2+	Multi
W703586	-1.12512	0 CD8+ deep exhausted HAVCR2+	None
W703587	-0.98048	0 CD8+ deep exhausted HAVCR2+	None
W703588	0.163002	0 CD8+ deep exhausted HAVCR2+	#N/A
W703589	-3.87319	5 CD4+ Treg FOXP3+	None
W703590	4.62661	7 CD8+ exhausted cycling MKI67+	None
W703591	-0.44383	0 CD8+ deep exhausted HAVCR2+	#N/A
W703592	0.029932	0 CD8+ deep exhausted HAVCR2+	None
W703593	0.150243	1 T stem-like TCF7+	#N/A
W703594	-1.10923	1 T stem-like TCF7+	#N/A
W703595	0.807811	3 NK/CD8+ T cells NKG7+	#N/A
W703596	-4.19291	5 CD4+ Treg FOXP3+	None
W703597	-1.68954	0 CD8+ deep exhausted HAVCR2+	#N/A
W703598	-0.89797	0 CD8+ deep exhausted HAVCR2+	#N/A
W703599	-1.14796	0 CD8+ deep exhausted HAVCR2+	#N/A
W703600	-5.15719	5 CD4+ Treg FOXP3+	#N/A
W703601	-0.46587	1 T stem-like TCF7+	#N/A
W703602	-12.456	13 Tumor	#N/A
W703603	-1.02756	0 CD8+ deep exhausted HAVCR2+	#N/A
W703604	-0.72715	0 CD8+ deep exhausted HAVCR2+	#N/A
W703606	-0.40165	0 CD8+ deep exhausted HAVCR2+	Multi
W703607	-1.60122	0 CD8+ deep exhausted HAVCR2+	#N/A
W703610	-1.27904	0 CD8+ deep exhausted HAVCR2+	#N/A
W703611	0.746325	8 CD8+ transitional	#N/A
W703612	3.89163	7 CD8+ exhausted cycling MKI67+	#N/A
W703613	0.545737	0 CD8+ deep exhausted HAVCR2+	#N/A
W703614	-1.29965	1 T stem-like TCF7+	#N/A
W703615	0.817498	0 CD8+ deep exhausted HAVCR2+	#N/A
W703616	-1.25143	0 CD8+ deep exhausted HAVCR2+	#N/A
W703617	0.706744	3 NK/CD8+ T cells NKG7+	#N/A
W703620	-1.4861	0 CD8+ deep exhausted HAVCR2+	Multi
W703621	1.7991	8 CD8+ transitional	anti-viral
W703622	-2.65097	1 T stem-like TCF7+	#N/A
W703623	-0.48946	0 CD8+ deep exhausted HAVCR2+	None
W703624	1.52086	8 CD8+ transitional	#N/A
W703626	-0.39167	0 CD8+ deep exhausted HAVCR2+	None
W703627	-1.4751	1 T stem-like TCF7+	#N/A
W703628	-0.73215	0 CD8+ deep exhausted HAVCR2+	#N/A
W703629	-1.1594	0 CD8+ deep exhausted HAVCR2+	None
W703630	1.69146	8 CD8+ transitional	anti-viral
W703631	3.33228	3 NK/CD8+ T cells NKG7+	#N/A
W703632	0.007838	1 T stem-like TCF7+	#N/A
W703633	4.16597	7 CD8+ exhausted cycling MKI67+	#N/A
W703634	-0.4758	0 CD8+ deep exhausted HAVCR2+	None
W703635	-0.15842	0 CD8+ deep exhausted HAVCR2+	None
W703636	-2.83397	1 T stem-like TCF7+	#N/A
W703637	-1.94759	0 CD8+ deep exhausted HAVCR2+	#N/A
W703638	-0.68664	0 CD8+ deep exhausted HAVCR2+	#N/A
W703639	0.970721	0 CD8+ deep exhausted HAVCR2+	#N/A
W703640	-2.5889	0 CD8+ deep exhausted HAVCR2+	#N/A
W703641	-2.19706	1 T stem-like TCF7+	#N/A
W703642	-1.14188	0 CD8+ deep exhausted HAVCR2+	#N/A
W703643	0.091748	0 CD8+ deep exhausted HAVCR2+	anti-viral
W703644	0.851394	0 CD8+ deep exhausted HAVCR2+	anti-viral
W703645	0.176252	0 CD8+ deep exhausted HAVCR2+	#N/A
W703646	-2.04251	1 T stem-like TCF7+	#N/A
W703647	1.55478	3 NK/CD8+ T cells NKG7+	#N/A
W703648	0.42024	0 CD8+ deep exhausted HAVCR2+	anti-viral
W703649	-0.63509	0 CD8+ deep exhausted HAVCR2+	#N/A
W703650	1.21305	0 CD8+ deep exhausted HAVCR2+	Multi
W703652	-1.2592	0 CD8+ deep exhausted HAVCR2+	#N/A
W703653	-1.54367	0 CD8+ deep exhausted HAVCR2+	#N/A
W703654	-1.23553	0 CD8+ deep exhausted HAVCR2+	#N/A
W703655	-4.03776	5 CD4+ Treg FOXP3+	None
W703656	0.464701	0 CD8+ deep exhausted HAVCR2+	None
W703657	-1.17707	0 CD8+ deep exhausted HAVCR2+	#N/A
W703658	0.450443	0 CD8+ deep exhausted HAVCR2+	#N/A
W703659	-1.59262	0 CD8+ deep exhausted HAVCR2+	#N/A
W703660	-0.49063	0 CD8+ deep exhausted HAVCR2+	Multi
W703662	0.861921	0 CD8+ deep exhausted HAVCR2+	None
W703663	0.596636	0 CD8+ deep exhausted HAVCR2+	anti-viral
W703664	-0.81307	0 CD8+ deep exhausted HAVCR2+	Multi
W703665	-1.39634	1 T stem-like TCF7+	#N/A
W703666	0.599084	0 CD8+ deep exhausted HAVCR2+	None
W703667	-4.27843	5 CD4+ Treg FOXP3+	#N/A
W703668	1.22223	0 CD8+ deep exhausted HAVCR2+	#N/A
W703669	-1.69025	0 CD8+ deep exhausted HAVCR2+	#N/A
W703670	2.86764	7 CD8+ exhausted cycling MKI67+	None
W703671	1.22749	0 CD8+ deep exhausted HAVCR2+	#N/A
W703672	-5.20564	5 CD4+ Treg FOXP3+	None
W703673	-0.55985	0 CD8+ deep exhausted HAVCR2+	#N/A
W703674	-2.73492	1 T stem-like TCF7+	None
W703675	-1.10125	0 CD8+ deep exhausted HAVCR2+	None
W703676	4.51149	7 CD8+ exhausted cycling MKI67+	anti-viral
W703677	-4.91899	5 CD4+ Treg FOXP3+	None
W703678	-2.4953	5 CD4+ Treg FOXP3+	None
W703679	-3.27982	1 T stem-like TCF7+	None
W703680	-1.43479	1 T stem-like TCF7+	#N/A
W703681	-0.99246	0 CD8+ deep exhausted HAVCR2+	#N/A
W703682	-0.36748	0 CD8+ deep exhausted HAVCR2+	#N/A
W703683	4.91709	7 CD8+ exhausted cycling MKI67+	#N/A
W703684	-0.44892	0 CD8+ deep exhausted HAVCR2+	None
W703685	0.436531	0 CD8+ deep exhausted HAVCR2+	#N/A
W703686	-0.40523	0 CD8+ deep exhausted HAVCR2+	#N/A
W703687	-0.68914	0 CD8+ deep exhausted HAVCR2+	#N/A
W703688	0.777005	3 NK/CD8+ T cells NKG7+	#N/A
W703689	0.681208	0 CD8+ deep exhausted HAVCR2+	#N/A
W703690	-3.38659	1 T stem-like TCF7+	#N/A
W703691	-5.02053	5 CD4+ Treg FOXP3+	anti-viral
W703692	-0.85913	1 T stem-like TCF7+	#N/A
W703693	-0.21394	0 CD8+ deep exhausted HAVCR2+	#N/A
W703694	-2.00106	0 CD8+ deep exhausted HAVCR2+	None
W703695	4.23257	7 CD8+ exhausted cycling MKI67+	None
W703696	3.42795	7 CD8+ exhausted cycling MKI67+	#N/A
W703697	3.93218	7 CD8+ exhausted cycling MKI67+	#N/A
W703698	-0.80251	0 CD8+ deep exhausted HAVCR2+	#N/A
W703699	-0.78709	0 CD8+ deep exhausted HAVCR2+	Multi
W703700	2.59948	3 NK/CD8+ T cells NKG7+	Multi
W703701	-2.8482	1 T stem-like TCF7+	anti-viral
W703702	-0.35078	predicted anti-maa	anti-melanoma
W703703	0.55814	0 CD8+ deep exhausted HAVCR2+	#N/A
W703705	-0.45403	0 CD8+ deep exhausted HAVCR2+	#N/A
W703706	-1.90428	0 CD8+ deep exhausted HAVCR2+	#N/A
W703707	3.4966	7 CD8+ exhausted cycling MKI67+	anti-viral
W703708	4.81497	7 CD8+ exhausted cycling MKI67+	#N/A
W703710	-0.13742	3 NK/CD8+ T cells NKG7+	#N/A
W703711	-1.04196	0 CD8+ deep exhausted HAVCR2+	#N/A
W703712	1.09514	0 CD8+ deep exhausted HAVCR2+	None
W703713	-1.05872	0 CD8+ deep exhausted HAVCR2+	#N/A
W703715	-0.31588	0 CD8+ deep exhausted HAVCR2+	#N/A
W703716	-0.71877	0 CD8+ deep exhausted HAVCR2+	#N/A
W703717	-0.14523	0 CD8+ deep exhausted HAVCR2+	None
W703718	0.846846	3 NK/CD8+ T cells NKG7+	#N/A
W703719	-1.46498	0 CD8+ deep exhausted HAVCR2+	#N/A
W703720	0.664168	3 NK/CD8+ T cells NKG7+	#N/A
W703721	-2.59275	1 T stem-like TCF7+	#N/A
W703722	-1.01766	0 CD8+ deep exhausted HAVCR2+	None
W703723	-1.93924	0 CD8+ deep exhausted HAVCR2+	#N/A
W703724	-0.95653	0 CD8+ deep exhausted HAVCR2+	None
W703725	3.05213	5 CD4+ Treg FOXP3+	None
W703726	3.69741	7 CD8+ exhausted cycling MKI67+	anti-viral
W703727	-0.88264	0 CD8+ deep exhausted HAVCR2+	#N/A
W703728	-2.82156	0 CD8+ deep exhausted HAVCR2+	#N/A
W703729	-0.23285	0 CD8+ deep exhausted HAVCR2+	#N/A
W703730	3.10905	7 CD8+ exhausted cycling MKI67+	anti-viral
W703731	-0.00721	0 CD8+ deep exhausted HAVCR2+	anti-viral
W703732	-1.09008	0 CD8+ deep exhausted HAVCR2+	#N/A
W703733	0.731715	0 CD8+ deep exhausted HAVCR2+	#N/A
W703734	-3.74194	5 CD4+ Treg FOXP3+	#N/A
W703735	-2.466	0 CD8+ deep exhausted HAVCR2+	#N/A
W703736	-0.63486	0 CD8+ deep exhausted HAVCR2+	#N/A
W703737	-1.46346	1 T stem-like TCF7+	#N/A
W703739	-1.61569	0 CD8+ deep exhausted HAVCR2+	#N/A
W703740	-0.10596	0 CD8+ deep exhausted HAVCR2+	#N/A
W703741	-2.80257	1 T stem-like TCF7+	#N/A
W703742	0.5099	8 CD8+ transitional	#N/A
W703743	0.134657	0 CD8+ deep exhausted HAVCR2+	#N/A
W703744	-0.80109	0 CD8+ deep exhausted HAVCR2+	#N/A
W703745	-0.16919	0 CD8+ deep exhausted HAVCR2+	None
W703747	-0.34446	0 CD8+ deep exhausted HAVCR2+	#N/A
W703748	-0.48179	0 CD8+ deep exhausted HAVCR2+	#N/A
W703749	-0.46027	0 CD8+ deep exhausted HAVCR2+	#N/A
W703750	-0.50712	0 CD8+ deep exhausted HAVCR2+	anti-viral
W703751	-0.85047	0 CD8+ deep exhausted HAVCR2+	#N/A
W703752	3.05957	5 CD4+ Treg FOXP3+	anti-viral
W703753	-1.73747	0 CD8+ deep exhausted HAVCR2+	#N/A
W703754	1.78195	1 T stem-like TCF7+	#N/A
W703755	-0.87103	1 T stem-like TCF7+	None
W703756	0.508897	0 CD8+ deep exhausted HAVCR2+	None
W703757	-1.45393	1 T stem-like TCF7+	#N/A
W703758	0.737606	predicted anti-maa	anti-melanoma
W703760	-0.63072	0 CD8+ deep exhausted HAVCR2+	#N/A
W703761	-1.00488	0 CD8+ deep exhausted HAVCR2+	None
W703762	-1.46602	0 CD8+ deep exhausted HAVCR2+	None
W703764	-1.46747	1 T stem-like TCF7+	#N/A
W703765	-3.36298	1 T stem-like TCF7+	None
W703766	2.29121	7 CD8+ exhausted cycling MKI67+	#N/A
W703767	0.305577	predicted anti-maa	anti-melanoma
W703768	0.281442	0 CD8+ deep exhausted HAVCR2+	None
W703769	-1.58173	0 CD8+ deep exhausted HAVCR2+	None
W703770	-0.12957	0 CD8+ deep exhausted HAVCR2+	None
W703771	0.590017	0 CD8+ deep exhausted HAVCR2+	#N/A
W703772	0.410929	0 CD8+ deep exhausted HAVCR2+	#N/A
W703773	1.24579	3 NK/CD8+ T cells NKG7+	#N/A
W703774	1.0456	0 CD8+ deep exhausted HAVCR2+	#N/A
W703775	1.13445	0 CD8+ deep exhausted HAVCR2+	#N/A
W703776	1.76928	0 CD8+ deep exhausted HAVCR2+	Multi
W703777	-0.78497	0 CD8+ deep exhausted HAVCR2+	#N/A
W703779	-3.62934	1 T stem-like TCF7+	#N/A
W703780	-2.8975	1 T stem-like TCF7+	#N/A
W703781	-0.6555	0 CD8+ deep exhausted HAVCR2+	#N/A
W703782	-0.564	0 CD8+ deep exhausted HAVCR2+	#N/A
W703783	-0.07688	0 CD8+ deep exhausted HAVCR2+	#N/A
W703784	-0.59715	0 CD8+ deep exhausted HAVCR2+	#N/A
W703786	-0.18368	1 T stem-like TCF7+	#N/A
W703787	-1.29876	0 CD8+ deep exhausted HAVCR2+	#N/A
W703788	-3.82648	5 CD4+ Treg FOXP3+	#N/A
W703789	1.4962	0 CD8+ deep exhausted HAVCR2+	#N/A
W703790	-1.46024	1 T stem-like TCF7+	#N/A
W703791	-1.47944	1 T stem-like TCF7+	#N/A
W703793	4.82028	7 CD8+ exhausted cycling MKI67+	None
W703794	0.790656	0 CD8+ deep exhausted HAVCR2+	anti-viral
W703795	-1.43841	1 T stem-like TCF7+	#N/A
W703796	4.64039	7 CD8+ exhausted cycling MKI67+	None
W703797	-0.82586	0 CD8+ deep exhausted HAVCR2+	#N/A
W703798	1.33239	0 CD8+ deep exhausted HAVCR2+	#N/A
W703799	-1.26499	0 CD8+ deep exhausted HAVCR2+	#N/A
W703801	-0.6358	0 CD8+ deep exhausted HAVCR2+	None
W703802	0.399738	0 CD8+ deep exhausted HAVCR2+	None
W703803	0.249498	0 CD8+ deep exhausted HAVCR2+	#N/A
W703804	3.51237	predicted anti-maa	anti-melanoma
W703805	-2.4153	1 T stem-like TCF7+	Multi
W703806	1.6947	0 CD8+ deep exhausted HAVCR2+	None
W703807	-1.50016	1 T stem-like TCF7+	#N/A
W703808	-0.19801	0 CD8+ deep exhausted HAVCR2+	#N/A
W703809	-0.60021	0 CD8+ deep exhausted HAVCR2+	#N/A
W703810	-0.57811	0 CD8+ deep exhausted HAVCR2+	anti-viral
W703811	-0.96391	0 CD8+ deep exhausted HAVCR2+	#N/A
W703812	0.073554	0 CD8+ deep exhausted HAVCR2+	None
W703814	0.688461	0 CD8+ deep exhausted HAVCR2+	#N/A
W703815	4.82647	predicted anti-maa	anti-melanoma
W703817	-2.88863	1 T stem-like TCF7+	None
W703818	1.35835	predicted anti-maa	anti-melanoma
W703819	-2.23155	1 T stem-like TCF7+	#N/A
W703820	-4.66692	5 CD4+ Treg FOXP3+	#N/A
W703821	-0.24151	0 CD8+ deep exhausted HAVCR2+	#N/A
W703822	-0.437	0 CD8+ deep exhausted HAVCR2+	#N/A
W703823	-0.03685	0 CD8+ deep exhausted HAVCR2+	None
W703824	1.64795	7 CD8+ exhausted cycling MKI67+	Multi
W703825	-3.63297	1 T stem-like TCF7+	None
W703826	-4.44743	5 CD4+ Treg FOXP3+	None
W703827	-0.69346	predicted anti-maa	anti-melanoma
W703828	0.211705	0 CD8+ deep exhausted HAVCR2+	#N/A
W703830	-0.81042	0 CD8+ deep exhausted HAVCR2+	#N/A
W703831	2.35641	0 CD8+ deep exhausted HAVCR2+	None
W703832	-0.75573	1 T stem-like TCF7+	#N/A
W703833	-0.23163	0 CD8+ deep exhausted HAVCR2+	#N/A
W703834	0.067031	0 CD8+ deep exhausted HAVCR2+	None
W703835	1.19305	0 CD8+ deep exhausted HAVCR2+	anti-viral
W703836	-2.89448	1 T stem-like TCF7+	#N/A
W703837	1.88495	3 NK/CD8+ T cells NKG7+	#N/A
W703839	0.74373	8 CD8+ transitional	None
W703840	-1.55742	predicted anti-maa	anti-melanoma
W703841	-1.48667	0 CD8+ deep exhausted HAVCR2+	#N/A
W703842	1.99405	3 NK/CD8+ T cells NKG7+	None
W703843	-0.66324	1 T stem-like TCF7+	None
W703844	2.42795	3 NK/CD8+ T cells NKG7+	#N/A
W703845	2.39105	8 CD8+ transitional	anti-viral
W703846	3.07743	7 CD8+ exhausted cycling MKI67+	None
W703847	-2.10193	1 T stem-like TCF7+	#N/A
W703848	-0.61496	0 CD8+ deep exhausted HAVCR2+	anti-viral
W703849	-0.47737	0 CD8+ deep exhausted HAVCR2+	None
W703850	-0.01745	0 CD8+ deep exhausted HAVCR2+	Multi
W703851	-1.23948	0 CD8+ deep exhausted HAVCR2+	#N/A
W703852	-0.1249	0 CD8+ deep exhausted HAVCR2+	#N/A
W703853	1.35809	0 CD8+ deep exhausted HAVCR2+	None
W703854	-5.31343	0 CD8+ deep exhausted HAVCR2+	#N/A
W703855	0.04537	0 CD8+ deep exhausted HAVCR2+	#N/A
W703856	-0.52224	1 T stem-like TCF7+	#N/A
W703858	0.485751	0 CD8+ deep exhausted HAVCR2+	#N/A
W703859	-1.38414	0 CD8+ deep exhausted HAVCR2+	Multi
W703860	0.707353	0 CD8+ deep exhausted HAVCR2+	None
W703861	1.2639	0 CD8+ deep exhausted HAVCR2+	#N/A
W703862	-3.24219	1 T stem-like TCF7+	#N/A
W703863	1.95925	8 CD8+ transitional	#N/A
W703864	-0.96215	0 CD8+ deep exhausted HAVCR2+	#N/A
W703865	3.76868	7 CD8+ exhausted cycling MKI67+	None
W703866	-12.0313	13 Tumor	#N/A
W703867	-1.39337	0 CD8+ deep exhausted HAVCR2+	#N/A
W703868	0.818169	0 CD8+ deep exhausted HAVCR2+	None
W703869	1.36559	0 CD8+ deep exhausted HAVCR2+	None
W703870	-4.87108	5 CD4+ Treg FOXP3+	None
W703871	-0.15944	0 CD8+ deep exhausted HAVCR2+	#N/A
W703872	-1.66622	0 CD8+ deep exhausted HAVCR2+	#N/A
W703873	-2.7142	1 T stem-like TCF7+	#N/A
W703874	-5.51162	5 CD4+ Treg FOXP3+	None
W703875	1.30859	3 NK/CD8+ T cells NKG7+	anti-viral
W703876	2.43483	7 CD8+ exhausted cycling MKI67+	None
W703877	1.28049	0 CD8+ deep exhausted HAVCR2+	Multi
W703878	-0.25938	0 CD8+ deep exhausted HAVCR2+	#N/A
W703879	0.102548	0 CD8+ deep exhausted HAVCR2+	#N/A
W703880	4.6013	predicted anti-maa	anti-melanoma
W703881	-0.07905	0 CD8+ deep exhausted HAVCR2+	Multi
W703882	1.29939	3 NK/CD8+ T cells NKG7+	None
W703883	1.09731	0 CD8+ deep exhausted HAVCR2+	#N/A
W703884	-0.67858	0 CD8+ deep exhausted HAVCR2+	None
W703885	0.660236	0 CD8+ deep exhausted HAVCR2+	anti-viral
W703886	-2.43214	1 T stem-like TCF7+	#N/A
W703887	4.65897	7 CD8+ exhausted cycling MKI67+	#N/A
W703888	-0.92301	0 CD8+ deep exhausted HAVCR2+	#N/A
W715409	-0.79936	0 CD8+ deep exhausted HAVCR2+	#N/A
W715410	-0.41476	0 CD8+ deep exhausted HAVCR2+	#N/A
W715411	-1.76415	0 CD8+ deep exhausted HAVCR2+	#N/A
W715418	-2.09144	1 T stem-like TCF7+	#N/A
W715419	-4.37551	4 Monocyte CD14high	#N/A
W715425	-1.59997	0 CD8+ deep exhausted HAVCR2+	#N/A
W715426	-0.46094	0 CD8+ deep exhausted HAVCR2+	#N/A
W715427	-0.88347	0 CD8+ deep exhausted HAVCR2+	#N/A
W715433	-3.84447	5 CD4+ Treg FOXP3+	#N/A
W715434	-0.2633	0 CD8+ deep exhausted HAVCR2+	#N/A
W715435	-3.13016	1 T stem-like TCF7+	#N/A
W715441	-1.49254	0 CD8+ deep exhausted HAVCR2+	#N/A
W715442	2.81129	12 pDC	#N/A
W715443	-1.74405	0 CD8+ deep exhausted HAVCR2+	#N/A
W715449	-0.73621	0 CD8+ deep exhausted HAVCR2+	#N/A
W715450	-0.95446	0 CD8+ deep exhausted HAVCR2+	#N/A
W715451	-2.06001	0 CD8+ deep exhausted HAVCR2+	#N/A
W715457	-0.54685	0 CD8+ deep exhausted HAVCR2+	#N/A
W715458	4.50851	7 CD8+ exhausted cycling MKI67+	#N/A
W715459	-2.52857	4 Monocyte CD14high	#N/A
W715466	3.77369	7 CD8+ exhausted cycling MKI67+	#N/A
W715467	0.594269	0 CD8+ deep exhausted HAVCR2+	#N/A
W715474	-0.75969	0 CD8+ deep exhausted HAVCR2+	#N/A
W715475	-0.46515	0 CD8+ deep exhausted HAVCR2+	#N/A
W715481	4.54502	7 CD8+ exhausted cycling MKI67+	#N/A
W715482	-2.0099	1 T stem-like TCF7+	#N/A
W715483	-1.4958	0 CD8+ deep exhausted HAVCR2+	#N/A
W715489	-0.44037	0 CD8+ deep exhausted HAVCR2+	#N/A
W715490	-0.35593	0 CD8+ deep exhausted HAVCR2+	#N/A
W715491	-3.09153	4 Monocyte CD14high	#N/A
W715497	-0.71108	0 CD8+ deep exhausted HAVCR2+	#N/A
W715498	-1.50636	0 CD8+ deep exhausted HAVCR2+	#N/A
W715499	-1.84809	0 CD8+ deep exhausted HAVCR2+	#N/A
W715505	-0.85246	0 CD8+ deep exhausted HAVCR2+	#N/A
W715506	-0.80011	1 T stem-like TCF7+	#N/A
W715513	-1.18004	0 CD8+ deep exhausted HAVCR2+	#N/A
W715514	-1.75703	0 CD8+ deep exhausted HAVCR2+	#N/A
W715521	2.93962	12 pDC	#N/A
W715529	-2.41417	4 Monocyte CD14high	#N/A
W715530	-0.71776	0 CD8+ deep exhausted HAVCR2+	#N/A
W715537	-0.6801	1 T stem-like TCF7+	#N/A
W715538	-2.19369	1 T stem-like TCF7+	#N/A
W715545	-2.30842	4 Monocyte CD14high	#N/A
W715546	-0.25001	0 CD8+ deep exhausted HAVCR2+	#N/A
W715553	-1.93581	0 CD8+ deep exhausted HAVCR2+	#N/A
W715554	1.12932	0 CD8+ deep exhausted HAVCR2+	#N/A
W715561	0.18469	8 CD8+ transitional	#N/A
W715562	1.07738	0 CD8+ deep exhausted HAVCR2+	#N/A
W715569	-0.06593	0 CD8+ deep exhausted HAVCR2+	#N/A
W715570	-1.59969	4 Monocyte CD14high	#N/A
W715577	-1.60369	0 CD8+ deep exhausted HAVCR2+	#N/A
W715578	-3.84309	4 Monocyte CD14high	#N/A
W715585	-3.97274	4 Monocyte CD14high	#N/A
W715586	-1.14966	0 CD8+ deep exhausted HAVCR2+	#N/A
W715593	-0.35834	1 T stem-like TCF7+	#N/A
W715594	-4.45351	5 CD4+ Treg FOXP3+	#N/A
W715595	3.67369	3 NK/CD8+ T cells NKG7+	#N/A
W715602	-3.33667	1 T stem-like TCF7+	#N/A
W715603	-0.77275	0 CD8+ deep exhausted HAVCR2+	#N/A
W715609	-4.76756	4 Monocyte CD14high	#N/A
W715610	-0.02689	0 CD8+ deep exhausted HAVCR2+	#N/A
W715611	-4.11598	4 Monocyte CD14high	#N/A
W715618	-2.42109	1 T stem-like TCF7+	#N/A
W715619	0.613171	0 CD8+ deep exhausted HAVCR2+	#N/A
W715625	-1.60849	0 CD8+ deep exhausted HAVCR2+	#N/A
W715626	-1.07632	0 CD8+ deep exhausted HAVCR2+	#N/A
W715627	-4.46286	4 Monocyte CD14high	#N/A
W715633	-0.96007	1 T stem-like TCF7+	#N/A
W715634	-0.7372	0 CD8+ deep exhausted HAVCR2+	#N/A
W715635	-0.95346	0 CD8+ deep exhausted HAVCR2+	#N/A
W715642	0.240557	8 CD8+ transitional	#N/A
W715643	-1.26046	0 CD8+ deep exhausted HAVCR2+	#N/A
W715649	-0.01531	0 CD8+ deep exhausted HAVCR2+	#N/A
W715650	2.15391	7 CD8+ exhausted cycling MKI67+	#N/A
W715657	-2.61571	4 Monocyte CD14high	#N/A
W715658	0.667887	0 CD8+ deep exhausted HAVCR2+	#N/A
W715659	-0.01693	1 T stem-like TCF7+	#N/A
W715665	-1.15309	0 CD8+ deep exhausted HAVCR2+	#N/A
W715666	-1.98333	0 CD8+ deep exhausted HAVCR2+	#N/A
W715673	-2.22361	1 T stem-like TCF7+	#N/A
W715674	-4.95231	6 Macrophage	#N/A
W715675	-3.72868	1 T stem-like TCF7+	#N/A
W715681	-0.97131	0 CD8+ deep exhausted HAVCR2+	#N/A
W715682	0.365654	0 CD8+ deep exhausted HAVCR2+	#N/A
W715683	-0.26658	0 CD8+ deep exhausted HAVCR2+	#N/A
W715689	-2.47969	1 T stem-like TCF7+	#N/A
W715690	-0.91161	0 CD8+ deep exhausted HAVCR2+	#N/A
W715691	-7.29811	6 Macrophage	#N/A
W715697	-1.29102	0 CD8+ deep exhausted HAVCR2+	#N/A
W715698	-2.53317	1 T stem-like TCF7+	#N/A
W715705	0.063991	0 CD8+ deep exhausted HAVCR2+	#N/A
W715713	-1.1483	0 CD8+ deep exhausted HAVCR2+	#N/A
W715714	-1.20615	0 CD8+ deep exhausted HAVCR2+	#N/A
W715721	2.81152	3 NK/CD8+ T cells NKG7+	#N/A
W715722	-4.84816	4 Monocyte CD14high	#N/A
W715729	-1.10046	0 CD8+ deep exhausted HAVCR2+	#N/A
W715730	-1.56622	0 CD8+ deep exhausted HAVCR2+	#N/A
W715737	1.37662	0 CD8+ deep exhausted HAVCR2+	#N/A
W715738	0.741511	1 T stem-like TCF7+	#N/A
W715745	-3.53562	1 T stem-like TCF7+	#N/A
W715746	-1.35134	1 T stem-like TCF7+	#N/A
W715753	-3.47182	1 T stem-like TCF7+	#N/A
W715754	-4.76545	5 CD4+ Treg FOXP3+	#N/A
W715761	-4.25562	4 Monocyte CD14high	#N/A
W715762	-1.33694	0 CD8+ deep exhausted HAVCR2+	#N/A
W715769	3.53193	7 CD8+ exhausted cycling MKI67+	#N/A
W715770	-0.92709	0 CD8+ deep exhausted HAVCR2+	#N/A
W715777	-1.94016	0 CD8+ deep exhausted HAVCR2+	#N/A
W715778	-2.64248	4 Monocyte CD14high	#N/A
W715785	-5.04128	5 CD4+ Treg FOXP3+	#N/A
W715786	-3.04024	1 T stem-like TCF7+	#N/A
W715787	-0.95909	0 CD8+ deep exhausted HAVCR2+	#N/A
W683537	-1.75764	0 CD8+ deep exhausted HAVCR2+	#N/A
W683538	-2.28856	1 T stem-like TCF7+	#N/A
W683540	-2.3967	1 T stem-like TCF7+	#N/A
W683542	0.146851	0 CD8+ deep exhausted HAVCR2+	#N/A
W683545	-0.13288	0 CD8+ deep exhausted HAVCR2+	None
W683546	0.646914	0 CD8+ deep exhausted HAVCR2+	None
W683547	2.11837	0 CD8+ deep exhausted HAVCR2+	#N/A
W683548	-3.21993	1 T stem-like TCF7+	#N/A
W683549	0.527935	0 CD8+ deep exhausted HAVCR2+	#N/A
W683550	-4.00411	1 T stem-like TCF7+	#N/A
W683551	-2.73193	1 T stem-like TCF7+	#N/A
W683554	0.658992	0 CD8+ deep exhausted HAVCR2+	#N/A
W683555	-2.07161	1 T stem-like TCF7+	#N/A
W683556	-1.38895	1 T stem-like TCF7+	#N/A
W683557	-3.07945	1 T stem-like TCF7+	#N/A
W683558	-2.03684	1 T stem-like TCF7+	#N/A
W683559	-4.65198	5 CD4+ Treg FOXP3+	None
W683560	-1.17237	1 T stem-like TCF7+	anti-viral
W683561	0.494097	0 CD8+ deep exhausted HAVCR2+	None
W683563	-0.28705	0 CD8+ deep exhausted HAVCR2+	#N/A
W683564	-2.81029	1 T stem-like TCF7+	#N/A
W683565	-0.17591	0 CD8+ deep exhausted HAVCR2+	None
W683566	0.76761	predicted anti-maa	anti-melanoma
W683567	-1.12756	0 CD8+ deep exhausted HAVCR2+	anti-viral
W683568	-1.80179	1 T stem-like TCF7+	#N/A
W683569	2.14248	0 CD8+ deep exhausted HAVCR2+	None
W683570	-4.88862	5 CD4+ Treg FOXP3+	None
W683571	-2.77295	1 T stem-like TCF7+	#N/A
W683572	-2.94257	1 T stem-like TCF7+	#N/A
W683573	-1.87155	1 T stem-like TCF7+	#N/A
W683574	-3.61136	1 T stem-like TCF7+	#N/A
W683575	-1.74651	1 T stem-like TCF7+	#N/A
W683577	1.60186	0 CD8+ deep exhausted HAVCR2+	#N/A
W683579	-2.02	1 T stem-like TCF7+	#N/A
W683580	-0.54621	1 T stem-like TCF7+	#N/A
W683581	0.03733	0 CD8+ deep exhausted HAVCR2+	None
W683583	-2.08168	1 T stem-like TCF7+	#N/A
W683584	-0.37563	0 CD8+ deep exhausted HAVCR2+	None
W683586	-0.91802	0 CD8+ deep exhausted HAVCR2+	#N/A
W683588	0.202433	0 CD8+ deep exhausted HAVCR2+	#N/A
W683591	-2.08004	1 T stem-like TCF7+	None
W683592	-2.54297	1 T stem-like TCF7+	#N/A
W683594	-1.39145	0 CD8+ deep exhausted HAVCR2+	#N/A
W683595	-1.76832	0 CD8+ deep exhausted HAVCR2+	#N/A
W683596	-0.62671	0 CD8+ deep exhausted HAVCR2+	#N/A
W683597	-2.0712	1 T stem-like TCF7+	#N/A
W683599	0.016761	0 CD8+ deep exhausted HAVCR2+	#N/A
W683600	-2.51662	1 T stem-like TCF7+	#N/A
W683602	0.816413	0 CD8+ deep exhausted HAVCR2+	None
W683603	-4.64814	5 CD4+ Treg FOXP3+	#N/A
W683604	6.8178	2 B mature	#N/A
W683606	-2.10146	1 T stem-like TCF7+	#N/A
W683607	-2.87481	1 T stem-like TCF7+	#N/A
W683609	1.09189	3 NK/CD8+ T cells NKG7+	#N/A
W683610	0.548718	0 CD8+ deep exhausted HAVCR2+	#N/A
W683613	-0.813	0 CD8+ deep exhausted HAVCR2+	#N/A
W683614	-1.25091	0 CD8+ deep exhausted HAVCR2+	None
W683615	0.268605	0 CD8+ deep exhausted HAVCR2+	None
W683616	0.600415	0 CD8+ deep exhausted HAVCR2+	#N/A
W683617	1.16081	0 CD8+ deep exhausted HAVCR2+	#N/A
W683618	2.10332	1 T stem-like TCF7+	anti-viral
W683619	0.441592	0 CD8+ deep exhausted HAVCR2+	#N/A
W683620	0.611171	0 CD8+ deep exhausted HAVCR2+	Multi
W683621	-3.84374	5 CD4+ Treg FOXP3+	#N/A
W683622	-2.9092	1 T stem-like TCF7+	None
W683623	-5.06041	5 CD4+ Treg FOXP3+	#N/A
W683624	-1.70732	1 T stem-like TCF7+	#N/A
W683625	-1.69512	1 T stem-like TCF7+	None
W683627	0.261992	0 CD8+ deep exhausted HAVCR2+	None
W683628	-0.61556	0 CD8+ deep exhausted HAVCR2+	#N/A
W683629	0.303177	3 NK/CD8+ T cells NKG7+	#N/A
W683630	-0.29033	0 CD8+ deep exhausted HAVCR2+	#N/A
W683631	-0.92528	0 CD8+ deep exhausted HAVCR2+	#N/A
W683632	-0.71789	0 CD8+ deep exhausted HAVCR2+	#N/A
W683634	-2.48913	1 T stem-like TCF7+	#N/A
W683636	2.64239	3 NK/CD8+ T cells NKG7+	#N/A
W683638	-2.0351	1 T stem-like TCF7+	#N/A
W683641	-1.41353	1 T stem-like TCF7+	#N/A
W683642	-4.96553	5 CD4+ Treg FOXP3+	#N/A
W683650	-1.48917	1 T stem-like TCF7+	#N/A
W683653	-0.83337	1 T stem-like TCF7+	#N/A
W683657	-0.40109	0 CD8+ deep exhausted HAVCR2+	#N/A
W683661	0.061677	0 CD8+ deep exhausted HAVCR2+	#N/A
W683663	0.088141	0 CD8+ deep exhausted HAVCR2+	#N/A
W683665	-0.17354	0 CD8+ deep exhausted HAVCR2+	#N/A
W683667	-0.96095	0 CD8+ deep exhausted HAVCR2+	#N/A
W683668	-1.34752	0 CD8+ deep exhausted HAVCR2+	#N/A
W683669	-3.79369	5 CD4+ Treg FOXP3+	#N/A
W683674	-0.35562	0 CD8+ deep exhausted HAVCR2+	#N/A
W683681	-3.05008	1 T stem-like TCF7+	#N/A
W683684	-0.21159	0 CD8+ deep exhausted HAVCR2+	#N/A
W683686	-1.10325	0 CD8+ deep exhausted HAVCR2+	anti-viral
W683688	4.61414	7 CD8+ exhausted cycling MKI67+	#N/A
W683691	-2.25995	1 T stem-like TCF7+	#N/A
W683692	0.02898	0 CD8+ deep exhausted HAVCR2+	anti-viral
W683693	-1.68813	1 T stem-like TCF7+	None
W683695	-1.47046	0 CD8+ deep exhausted HAVCR2+	#N/A
W683698	-3.1778	1 T stem-like TCF7+	anti-viral
W683702	-2.26528	1 T stem-like TCF7+	#N/A
W683703	-1.17468	0 CD8+ deep exhausted HAVCR2+	#N/A
W683705	-1.16089	1 T stem-like TCF7+	#N/A
W683706	1.0223	0 CD8+ deep exhausted HAVCR2+	None
W683710	-2.28324	1 T stem-like TCF7+	#N/A
W683711	-1.77452	1 T stem-like TCF7+	#N/A
W683712	-1.7664	1 T stem-like TCF7+	#N/A
W683717	3.31752	7 CD8+ exhausted cycling MKI67+	Multi
W683721	-1.67274	0 CD8+ deep exhausted HAVCR2+	#N/A
W683722	-1.21734	0 CD8+ deep exhausted HAVCR2+	#N/A
W683723	-0.93426	0 CD8+ deep exhausted HAVCR2+	#N/A
W683725	-0.71343	1 T stem-like TCF7+	#N/A
W683727	-0.90232	3 NK/CD8+ T cells NKG7+	#N/A
W683731	-0.99944	0 CD8+ deep exhausted HAVCR2+	#N/A
W683732	-2.12952	1 T stem-like TCF7+	#N/A
W683735	-1.10579	0 CD8+ deep exhausted HAVCR2+	#N/A
W683738	1.96704	0 CD8+ deep exhausted HAVCR2+	#N/A
W683739	0.198675	0 CD8+ deep exhausted HAVCR2+	None
W683740	0.417163	0 CD8+ deep exhausted HAVCR2+	#N/A
W683741	-2.8034	1 T stem-like TCF7+	#N/A
W683742	-3.11378	1 T stem-like TCF7+	anti-viral
W683743	-4.92834	5 CD4+ Treg FOXP3+	anti-viral
W683747	-4.83334	5 CD4+ Treg FOXP3+	#N/A
W683748	-1.92924	1 T stem-like TCF7+	#N/A
W683749	0.845779	1 T stem-like TCF7+	#N/A
W683750	1.22486	3 NK/CD8+ T cells NKG7+	#N/A
W683751	-0.4472	0 CD8+ deep exhausted HAVCR2+	#N/A
W683752	-1.44469	1 T stem-like TCF7+	#N/A
W683754	0.186225	0 CD8+ deep exhausted HAVCR2+	anti-viral
W683755	-4.08479	5 CD4+ Treg FOXP3+	#N/A
W683757	-5.42364	5 CD4+ Treg FOXP3+	Multi
W683759	0.395109	0 CD8+ deep exhausted HAVCR2+	#N/A
W683760	0.733013	0 CD8+ deep exhausted HAVCR2+	#N/A
W683761	1.12166	predicted anti-maa	anti-melanoma
W683763	0.349384	0 CD8+ deep exhausted HAVCR2+	#N/A
W683765	-2.26904	1 T stem-like TCF7+	None
W683766	-0.70689	1 T stem-like TCF7+	#N/A
W683767	-2.71054	1 T stem-like TCF7+	None
W683769	-0.72628	0 CD8+ deep exhausted HAVCR2+	#N/A
W683770	-4.64167	5 CD4+ Treg FOXP3+	None
W683773	2.57441	5 CD4+ Treg FOXP3+	#N/A
W683774	-1.39001	0 CD8+ deep exhausted HAVCR2+	#N/A
W683775	-3.71804	5 CD4+ Treg FOXP3+	#N/A
W683776	-0.07348	0 CD8+ deep exhausted HAVCR2+	#N/A
W683777	-3.48422	1 T stem-like TCF7+	#N/A
W683778	-1.93691	1 T stem-like TCF7+	#N/A
W683779	-0.69703	1 T stem-like TCF7+	None
W683780	0.821621	0 CD8+ deep exhausted HAVCR2+	#N/A
W683782	-3.31602	8 CD8+ transitional	#N/A
W683783	-2.54007	1 T stem-like TCF7+	#N/A
W683784	-2.11619	1 T stem-like TCF7+	#N/A
W683786	-4.09641	5 CD4+ Treg FOXP3+	None
W683787	-2.23615	0 CD8+ deep exhausted HAVCR2+	#N/A
W683788	-0.12526	0 CD8+ deep exhausted HAVCR2+	#N/A
W683789	-3.27348	1 T stem-like TCF7+	#N/A
W683790	-2.44861	1 T stem-like TCF7+	#N/A
W683791	0.471947	3 NK/CD8+ T cells NKG7+	#N/A
W683792	-2.2145	1 T stem-like TCF7+	#N/A
W683793	-2.03937	1 T stem-like TCF7+	#N/A
W683794	0.054719	0 CD8+ deep exhausted HAVCR2+	#N/A
W683795	-4.03168	1 T stem-like TCF7+	#N/A
W683796	-0.74156	0 CD8+ deep exhausted HAVCR2+	#N/A
W683797	-5.43743	predicted anti-maa	anti-melanoma
W683798	2.24051	3 NK/CD8+ T cells NKG7+	None
W683799	-3.06171	1 T stem-like TCF7+	#N/A
W683800	-2.60605	1 T stem-like TCF7+	#N/A
W683801	-0.3684	0 CD8+ deep exhausted HAVCR2+	None
W683802	-2.82331	1 T stem-like TCF7+	#N/A
W683803	-2.59664	1 T stem-like TCF7+	#N/A
W683804	-0.8992	0 CD8+ deep exhausted HAVCR2+	None
W683805	1.71288	8 CD8+ transitional	None
W683807	0.577975	0 CD8+ deep exhausted HAVCR2+	#N/A
W683809	-0.56747	0 CD8+ deep exhausted HAVCR2+	#N/A
W683810	-2.06556	1 T stem-like TCF7+	#N/A
W683811	-1.44477	1 T stem-like TCF7+	#N/A
W683812	-3.13916	1 T stem-like TCF7+	#N/A
W683813	-2.875	1 T stem-like TCF7+	#N/A
W683818	-2.70193	1 T stem-like TCF7+	#N/A
W683819	0.45289	0 CD8+ deep exhausted HAVCR2+	#N/A
W683820	0.743536	0 CD8+ deep exhausted HAVCR2+	anti-viral
W683822	-1.82345	predicted anti-maa	anti-melanoma
W683823	-2.66966	1 T stem-like TCF7+	None
W683824	-0.63404	0 CD8+ deep exhausted HAVCR2+	#N/A
W683833	-3.48966	5 CD4+ Treg FOXP3+	#N/A
W683835	-0.92593	0 CD8+ deep exhausted HAVCR2+	#N/A
W683840	3.90202	7 CD8+ exhausted cycling MKI67+	#N/A
W683847	0.340772	7 CD8+ exhausted cycling MKI67+	#N/A
W683849	-2.69796	1 T stem-like TCF7+	#N/A
W683853	-2.23337	1 T stem-like TCF7+	#N/A
W683857	-1.28016	0 CD8+ deep exhausted HAVCR2+	#N/A
W683859	-3.54039	5 CD4+ Treg FOXP3+	#N/A
W683861	-5.27991	5 CD4+ Treg FOXP3+	#N/A
W683863	-1.53305	1 T stem-like TCF7+	#N/A
W683864	-2.37951	1 T stem-like TCF7+	#N/A
W683868	-2.60507	1 T stem-like TCF7+	#N/A
W683869	4.00266	7 CD8+ exhausted cycling MKI67+	None
W683870	-5.13375	5 CD4+ Treg FOXP3+	None
W683872	-2.40419	1 T stem-like TCF7+	#N/A
W683874	-5.09535	5 CD4+ Treg FOXP3+	None
W683876	-1.9304	0 CD8+ deep exhausted HAVCR2+	#N/A
W683878	-5.46761	5 CD4+ Treg FOXP3+	#N/A
W683879	-1.76523	0 CD8+ deep exhausted HAVCR2+	#N/A
W683880	-2.17341	1 T stem-like TCF7+	#N/A
W683884	-0.29282	0 CD8+ deep exhausted HAVCR2+	Multi
W683889	-1.25099	1 T stem-like TCF7+	None
W683891	-1.94939	1 T stem-like TCF7+	#N/A
W683894	-1.61507	0 CD8+ deep exhausted HAVCR2+	None
W683897	-0.41968	1 T stem-like TCF7+	#N/A
W683899	-1.0209	0 CD8+ deep exhausted HAVCR2+	#N/A
W683900	-1.61424	1 T stem-like TCF7+	#N/A
W683904	-1.44551	1 T stem-like TCF7+	#N/A
W683908	-1.60603	0 CD8+ deep exhausted HAVCR2+	#N/A
W683909	-2.71872	1 T stem-like TCF7+	#N/A
W683914	-1.39361	7 CD8+ exhausted cycling MKI67+	#N/A
W683915	-2.85335	1 T stem-like TCF7+	None
W683916	-2.97327	1 T stem-like TCF7+	#N/A
W683918	-1.71351	1 T stem-like TCF7+	#N/A
W683919	-2.21772	1 T stem-like TCF7+	None
W683921	-1.29323	0 CD8+ deep exhausted HAVCR2+	None
W683924	-1.98825	1 T stem-like TCF7+	#N/A
W683925	0.151115	0 CD8+ deep exhausted HAVCR2+	#N/A
W683926	-4.73937	5 CD4+ Treg FOXP3+	None
W683927	-0.3843	0 CD8+ deep exhausted HAVCR2+	#N/A
W683929	-3.8503	5 CD4+ Treg FOXP3+	#N/A
W683930	-1.05176	0 CD8+ deep exhausted HAVCR2+	anti-viral
W683931	0.202186	0 CD8+ deep exhausted HAVCR2+	None
W683932	-3.20508	1 T stem-like TCF7+	#N/A
W683933	-2.37665	1 T stem-like TCF7+	#N/A
W683934	-3.0097	1 T stem-like TCF7+	None
W683935	0.395327	0 CD8+ deep exhausted HAVCR2+	None
W683936	-1.67386	1 T stem-like TCF7+	#N/A
W683938	-0.68774	0 CD8+ deep exhausted HAVCR2+	#N/A
W683939	0.596325	0 CD8+ deep exhausted HAVCR2+	None
W683940	-3.47037	1 T stem-like TCF7+	#N/A
W683942	0.778327	0 CD8+ deep exhausted HAVCR2+	#N/A
W683944	-2.34692	1 T stem-like TCF7+	None
W683945	-1.72421	1 T stem-like TCF7+	#N/A
W683946	-2.01746	1 T stem-like TCF7+	#N/A
W683947	-1.28071	1 T stem-like TCF7+	#N/A
W683948	1.48971	0 CD8+ deep exhausted HAVCR2+	#N/A
W683949	0.674327	0 CD8+ deep exhausted HAVCR2+	None
W683950	-4.44554	5 CD4+ Treg FOXP3+	None
W683951	-0.12297	0 CD8+ deep exhausted HAVCR2+	#N/A
W683952	-2.21229	1 T stem-like TCF7+	#N/A
W683953	0.998656	0 CD8+ deep exhausted HAVCR2+	#N/A
W683954	1.16681	0 CD8+ deep exhausted HAVCR2+	None
W683955	-2.4963	1 T stem-like TCF7+	#N/A
W683956	4.82442	7 CD8+ exhausted cycling MKI67+	anti-viral
W683957	-0.70281	0 CD8+ deep exhausted HAVCR2+	None
W683958	0.453683	0 CD8+ deep exhausted HAVCR2+	#N/A
W683959	-2.62585	1 T stem-like TCF7+	#N/A
W683961	-3.26137	1 T stem-like TCF7+	anti-viral
W683962	-0.39292	1 T stem-like TCF7+	#N/A
W683963	-2.07565	1 T stem-like TCF7+	#N/A
W683964	1.00732	0 CD8+ deep exhausted HAVCR2+	None
W683967	-1.46106	1 T stem-like TCF7+	#N/A
W683968	-2.40895	1 T stem-like TCF7+	#N/A
W683969	3.27935	7 CD8+ exhausted cycling MKI67+	#N/A
W683970	-4.95135	5 CD4+ Treg FOXP3+	None
W683974	0.416981	0 CD8+ deep exhausted HAVCR2+	#N/A
W683975	-0.88786	1 T stem-like TCF7+	#N/A
W683976	-0.97452	0 CD8+ deep exhausted HAVCR2+	#N/A
W683977	0.94706	0 CD8+ deep exhausted HAVCR2+	#N/A
W683979	-1.53123	1 T stem-like TCF7+	#N/A
W683980	-2.1824	0 CD8+ deep exhausted HAVCR2+	#N/A
W683983	0.663372	predicted anti-maa	anti-melanoma
W683984	-4.20934	1 T stem-like TCF7+	#N/A
W683986	-1.01242	0 CD8+ deep exhausted HAVCR2+	None
W683987	-2.66397	1 T stem-like TCF7+	#N/A
W683988	-1.43072	0 CD8+ deep exhausted HAVCR2+	#N/A
W683990	1.99091	0 CD8+ deep exhausted HAVCR2+	None
W683991	-0.80335	0 CD8+ deep exhausted HAVCR2+	#N/A
W683993	-2.10781	1 T stem-like TCF7+	#N/A
W683994	-2.37601	1 T stem-like TCF7+	#N/A
W683995	-2.30891	1 T stem-like TCF7+	None
W683999	-0.18657	0 CD8+ deep exhausted HAVCR2+	#N/A
W684000	-1.64039	1 T stem-like TCF7+	None
W684001	-4.62794	5 CD4+ Treg FOXP3+	#N/A
W684002	-0.82389	0 CD8+ deep exhausted HAVCR2+	#N/A
W684003	-1.25852	0 CD8+ deep exhausted HAVCR2+	#N/A
W684004	-1.45368	0 CD8+ deep exhausted HAVCR2+	anti-viral
W684005	-0.7951	0 CD8+ deep exhausted HAVCR2+	#N/A
W684006	1.1873	0 CD8+ deep exhausted HAVCR2+	None
[truncated: 45,773 more rows]

## Sheet: 2b
	...1	target
W702737	-0.373206	none
W702740	-4.49516	none
W702741	-3.0909	anti-melanoma
W702742	4.28327	none
W702745	-2.82639	none
W702746	1.44352	none
W702747	4.95893	none
W702748	-0.883367	none
W702749	1.17806	none
W702750	0.603943	none
W702751	-2.84553	none
W702752	-0.446924	none
W702753	0.452751	none
W702755	1.27964	none
W702756	2.29899	anti-melanoma
W702757	0.388552	none
W702758	0.398384	none
W702759	-1.57552	none
W702760	1.31684	none
W702761	4.38336	none
W702762	0.840142	none
W702763	1.66995	none
W702764	-2.2588	none
W702765	-4.25607	none
W702766	0.574484	anti-melanoma
W702767	-1.1139	none
W702768	-3.28249	none
W702770	4.81478	anti-melanoma
W702771	-3.27129	none
W702772	1.79795	none
W702773	2.394	none
W702774	-0.714537	none
W702775	-0.686795	none
W702776	-2.61123	none
W702777	0.933375	none
W702778	-0.887609	none
W702779	2.15958	none
W702780	3.49875	anti-melanoma
W702781	-2.88825	none
W702783	0.828822	none
W702784	2.30885	none
W702785	3.68349	none
W702786	0.24291	none
W702787	1.74506	none
W702788	1.3865	none
W702789	0.512823	none
W702790	-2.91232	none
W702791	-0.173712	none
W702792	-1.10304	none
W702793	0.99949	anti-melanoma
W702794	4.30356	none
W702795	4.80656	none
W702796	-3.26804	none
W702797	-0.779142	none
W702798	1.10773	none
W702799	0.499379	none
W702800	0.510986	none
W702801	4.51312	anti-melanoma
W702802	0.75477	none
W702803	-1.42988	none
W702804	-0.352729	none
W702806	1.74138	none
W702807	3.18996	anti-melanoma
W702808	0.523996	none
W702809	-0.786413	none
W702810	4.10791	none
W702811	-0.36837	none
W702812	1.02448	anti-melanoma
W702813	4.62358	none
W702814	-0.219959	none
W702815	-0.929132	none
W702816	-1.12897	none
W702817	0.647165	none
W702818	-3.065	none
W702819	1.99388	none
W702820	-0.68188	none
W702821	0.222937	none
W702822	4.79835	none
W702823	0.662661	anti-melanoma
W702825	1.33519	none
W702826	-0.756454	none
W702827	-4.83839	none
W702828	-3.1809	none
W702829	4.04047	none
W702830	2.23107	none
W702831	0.427113	anti-melanoma
W702834	-1.43607	none
W702836	-1.01611	none
W702837	-0.283657	none
W702838	1.09929	anti-melanoma
W702839	-0.966149	anti-melanoma
W702841	-2.34514	none
W702842	4.51856	none
W702844	1.53941	none
W702845	-0.202228	none
W702847	-0.326449	anti-melanoma
W702848	-0.522289	none
W702849	4.36536	none
W702850	1.46829	none
W702851	4.10394	none
W702853	-0.882424	none
W702854	-0.438544	none
W702855	4.94953	none
W702856	1.66253	none
W702859	0.577108	none
W702861	-1.09021	none
W702862	4.58664	none
W702863	3.40215	none
W702864	-1.10016	none
W702867	-3.69164	none
W702868	2.87218	none
W702869	3.97569	none
W702870	2.31858	anti-melanoma
W702871	0.913788	none
W702872	-1.14673	none
W702873	3.02835	none
W702875	-1.73477	none
W702876	0.612454	none
W702878	1.27694	none
W702879	1.91507	none
W702882	-2.40436	none
W702883	0.117741	none
W702884	-1.20275	none
W702887	-0.517009	none
W702888	0.415351	none
W702890	-2.88233	none
W702894	-0.473163	none
W702895	0.270001	none
W702896	1.00161	none
W702899	4.40117	none
W702901	-0.691931	none
W702903	-0.5695	none
W702907	3.8151	none
W702908	-1.32984	anti-melanoma
W702910	-3.55849	none
W702911	-2.84331	none
W702913	-3.99831	none
W702914	-1.75182	none
W702915	-0.424549	none
W702917	-2.88411	none
W702919	-0.643698	none
W702920	-0.43521	none
W702922	-2.3828	none
W702923	-1.36305	none
W702924	-0.791079	none
W702925	-0.381233	none
W702926	-0.844703	none
W702927	-5.17401	none
W702928	-4.5959	none
W702929	-0.452544	none
W702931	1.38844	none
W702932	-1.17577	none
W702933	-0.704073	none
W702935	1.21798	none
W702937	4.47495	none
W702938	2.93567	none
W702939	3.33494	none
W702940	-0.123148	none
W702941	0.832209	none
W702942	-3.10602	none
W702943	0.922562	anti-melanoma
W702944	1.14097	none
W702945	1.29733	none
W702946	-0.00689235	none
W702947	1.01494	anti-melanoma
W702948	-0.824467	anti-melanoma
W702949	-1.99477	none
W702950	2.3014	anti-melanoma
W702951	0.504765	none
W702952	0.147061	anti-melanoma
W702954	1.34101	none
W702955	0.060789	none
W702956	-0.535542	none
W702957	-2.41351	none
W702958	4.13	none
W702959	0.302008	none
W702960	0.915115	none
W702961	-2.45891	none
W702962	0.545277	none
W702963	-0.183441	anti-melanoma
W702964	-2.36141	none
W702965	1.53218	none
W702966	3.02299	none
W702967	1.37237	none
W702968	-3.58536	none
W702969	-1.59679	none
W702970	-0.42574	none
W702971	-2.69373	none
W702972	-0.2394	none
W702973	-0.279086	none
W702974	4.2177	anti-melanoma
W702977	0.903014	none
W702978	1.36358	none
W702979	-3.23801	none
W702980	4.90779	anti-melanoma
W702981	-1.66693	none
W702982	0.465293	none
W702983	-3.04699	none
W702984	0.504146	none
W702985	0.615472	none
W702986	-3.86444	none
W702987	-2.7908	none
W702988	-2.59333	none
W702989	0.55029	anti-melanoma
W702990	-2.88574	none
W702991	-1.954	none
W702992	-3.81153	none
W702993	-0.845456	none
W702994	1.5795	none
W702995	-1.03735	none
W702996	1.44369	none
W702997	0.873261	none
W702998	0.229416	none
W702999	1.41202	none
W703000	3.1915	none
W703001	1.44893	anti-melanoma
W703002	1.9501	anti-melanoma
W703003	4.74716	none
W703004	-0.567017	none
W703005	-0.267178	none
W703006	-0.7164	none
W703007	-0.0465018	none
W703008	1.05033	none
W703009	4.94232	none
W703010	-0.415279	none
W703011	0.991043	none
W703012	2.95379	none
W703013	2.74046	none
W703014	-0.333728	none
W703015	-3.26353	none
W703016	0.714409	none
W703017	-2.33627	none
W703018	4.65725	anti-melanoma
W703020	0.448738	none
W703021	-0.0755832	none
W703022	0.462049	none
W703023	3.30838	none
W703026	4.68728	anti-melanoma
W703027	1.18809	none
W703028	1.23133	none
W703029	4.6646	none
W703030	4.07819	none
W703031	-0.716894	none
W703033	1.05018	anti-melanoma
W703034	4.63983	none
W703035	1.98862	none
W703036	-4.63981	none
W703037	0.66712	none
W703038	4.13928	none
W703039	-5.08237	none
W703040	-1.89422	none
W703041	-0.595266	none
W703042	1.32083	none
W703043	-2.88877	none
W703044	4.59952	none
W703045	-1.78068	none
W703046	-0.965714	none
W703047	0.203656	none
W703048	-0.198921	none
W703049	1.79033	anti-melanoma
W703050	-4.55527	none
W703051	0.967743	none
W703052	-4.45044	none
W703053	2.38596	none
W703054	-0.322856	none
W703055	-0.619956	none
W703056	4.04618	none
W703057	2.08205	none
W703058	2.10369	none
W703059	1.69693	none
W703060	0.846067	none
W703061	-0.422328	none
W703062	2.91892	none
W703063	2.68787	none
W703064	-1.63291	anti-melanoma
W703065	0.826711	none
W703067	0.319617	none
W703068	-2.69434	none
W703069	0.2534	none
W703070	0.401662	none
W703072	-0.833646	none
W703073	-3.11287	none
W703074	-0.569051	none
W703075	-1.11292	none
W703076	2.19656	none
W703077	2.00804	none
W703078	0.259983	none
W703079	-1.45601	none
W703080	-1.90244	anti-melanoma
W703081	2.51004	none
W703082	3.13848	none
W703083	1.73116	none
W703084	4.2809	none
W703085	-2.55101	none
W703086	-1.57929	none
W703087	0.330491	anti-melanoma
W703088	1.80817	none
W703089	1.80255	none
W703090	-3.38902	none
W703091	-2.50139	none
W703092	2.08904	none
W703094	-2.14189	none
W703095	-2.18493	none
W703097	-5.0688	none
W703098	0.206943	none
W703099	2.08689	none
W703100	2.43818	none
W703101	0.2812	anti-melanoma
W703102	-0.74702	none
W703103	-0.436859	none
W703104	1.8214	anti-melanoma
W703105	0.003942	anti-melanoma
W703106	-0.828152	none
W703107	-0.950506	none
W703108	0.542967	none
W703109	-2.69226	none
W703110	0.778933	none
W703111	1.19535	none
W703112	0.0569921	none
W703113	-1.67659	none
W703114	4.32434	none
W703115	0.837989	none
W703116	1.29716	none
W703117	3.03501	anti-melanoma
W703118	2.44442	none
W703119	3.26029	anti-melanoma
W703120	-0.8409	none
W703121	4.81107	anti-melanoma
W703122	-0.48759	anti-melanoma
W703124	0.898455	none
W703125	3.16726	none
W703126	0.0664425	none
W703127	-2.49855	none
W703129	-0.0242332	none
W703130	1.29519	none
W703131	-0.00422152	anti-melanoma
W703132	0.6755	none
W703133	1.9854	none
W703134	2.63499	none
W703135	0.934203	anti-melanoma
W703136	1.50776	none
W703137	-1.04208	none
W703138	-0.116976	none
W703139	-2.30747	none
W703140	2.06491	none
W703141	-4.80184	none
W703142	-4.70552	none
W703143	0.833804	none
W703144	-0.0756057	none
W703145	0.845412	none
W703146	-4.87416	none
W703148	-3.33137	none
W703149	2.0873	none
W703150	-3.6262	none
W703151	0.820188	none
W703152	-0.210258	none
W703153	3.23343	none
W703154	3.54321	none
W703155	-2.61777	none
W703156	0.695141	none
W703157	-2.76176	none
W703158	2.94066	none
W703159	-0.551273	none
W703160	0.668975	none
W703161	-4.04765	none
W703162	-1.00756	none
W703164	3.49984	none
W703165	1.01555	none
W703167	-0.208835	none
W703168	0.693654	none
W703169	3.1365	none
W703170	-1.1396	none
W703172	0.155264	none
W703174	-0.464883	none
W703175	1.00505	none
W703176	3.85059	none
W703177	-1.78281	none
W703178	-0.585217	none
W703179	-5.00175	none
W703180	-0.381994	none
W703181	2.15048	none
W703182	0.777055	none
W703183	2.0694	none
W703184	2.18232	none
W703186	3.47835	none
W703187	1.14971	none
W703188	0.55384	none
W703189	-1.80743	none
W703190	-0.375199	none
W703191	0.756775	none
W703192	-2.95875	none
W703193	1.355	anti-melanoma
W703194	3.58777	none
W703196	-2.2587	none
W703197	0.766248	none
W703198	-0.599942	none
W703199	-4.89212	none
W703200	-0.837034	none
W703201	-3.26083	none
W703202	-0.572531	none
W703203	2.6039	none
W703204	1.69147	none
W703205	1.15652	none
W703206	1.71206	none
W703207	4.03337	none
W703208	-1.67961	none
W703209	1.23267	none
W703210	0.990007	none
W703211	-0.459155	none
W703212	2.08783	none
W703213	4.09438	none
W703214	1.45464	none
W703215	-0.500999	none
W703217	-1.14065	none
W703218	-1.5025	none
W703219	-1.15493	none
W703220	0.572468	none
W703221	-0.201914	none
W703222	0.973229	none
W703223	4.83525	none
W703226	-5.22853	none
W703227	-2.62063	none
W703228	-2.5291	none
W703229	-0.0610011	anti-melanoma
W703230	2.83743	none
W703231	0.654375	none
W703232	-1.49366	none
W703233	-0.140692	none
W703235	1.64809	none
W703236	-2.86092	none
W703237	-1.27391	none
W703238	4.24087	none
W703240	-0.335097	none
W703241	3.91548	none
W703242	-2.66456	none
W703243	1.4248	none
W703244	-2.97543	none
W703245	-2.08724	none
W703246	2.01776	none
W703247	2.02688	none
W703248	2.20827	none
W703249	-0.894302	none
W703250	-1.29609	none
W703251	1.79091	none
W703252	-0.376758	none
W703253	-0.408404	anti-melanoma
W703254	-0.714143	none
W703255	1.19841	none
W703256	0.243427	none
W703257	-3.92366	none
W703259	-0.177881	none
W703260	3.89808	anti-melanoma
W703261	-1.43208	none
W703262	-0.402741	none
W703263	0.179179	none
W703265	2.10325	none
W703267	-4.56611	none
W703268	4.58548	none
W703270	-1.28577	anti-melanoma
W703271	-4.93448	none
W703272	0.295337	none
W703273	4.42304	none
W703274	2.56894	none
W703275	-1.94562	none
W703277	0.359229	none
W703279	-5.12893	none
W703280	4.6064	anti-melanoma
W703282	1.58626	none
W703284	1.27543	none
W703285	-0.164262	none
W703286	0.657117	anti-melanoma
W703287	3.52332	none
W703288	3.23997	none
W703289	-4.9143	none
W703290	4.13521	anti-melanoma
W703291	-2.55661	none
W703292	0.00536241	none
W703293	1.4897	none
W703294	0.0544851	anti-melanoma
W703295	-1.742	none
W703296	5.19472	none
W703297	0.77561	anti-melanoma
W703298	1.89462	anti-melanoma
W703299	-0.107344	none
W703300	4.33292	anti-melanoma
W703301	-0.785596	none
W703302	-1.16007	none
W703303	-2.9935	none
W703304	0.527773	none
W703305	-2.4893	none
W703306	-0.94949	none
W703307	3.7703	none
W703308	1.34764	none
W703309	2.23008	none
W703310	0.39368	none
W703311	-0.71956	none
W703312	-1.79658	none
W703313	-0.357525	none
W703314	-2.80862	none
W703315	-2.08869	none
W703316	3.40255	none
W703317	-0.260124	none
W703318	4.64002	none
W703319	0.643864	none
W703321	-3.10347	none
W703322	0.718028	none
W703323	-1.14367	none
W703324	2.51131	none
W703325	4.29217	anti-melanoma
W703326	1.32146	anti-melanoma
W703327	1.78965	none
W703328	2.09305	none
W703329	-4.28002	none
W703330	-1.1109	none
W703331	3.32642	none
W703332	1.79975	none
W703334	-0.191568	none
W703335	-1.67091	none
W703336	-0.414406	none
W703338	0.889449	anti-melanoma
W703339	1.85772	none
W703340	-1.20442	none
W703341	-2.6885	none
W703342	-0.0992228	none
W703343	-3.32533	none
W703344	4.54983	none
W703345	0.696661	anti-melanoma
W703346	-0.58584	none
W703347	1.95324	none
W703348	1.76699	anti-melanoma
W703349	0.239918	none
W703350	3.29411	none
W703351	1.2989	anti-melanoma
W703352	0.377913	none
W703354	0.729341	anti-melanoma
W703355	2.54456	none
W703356	1.74986	none
W703357	-2.00885	none
W703358	4.77752	none
W703359	-3.37866	none
W703360	-0.410659	none
W703361	-3.41578	none
W703362	-2.11204	none
W703363	4.66366	anti-melanoma
W703364	1.84443	none
W703365	0.325944	none
W703366	0.970738	none
W703367	-0.473297	none
W703368	0.469191	none
W703369	0.963992	none
W703370	-0.691719	none
W703371	-0.11068	none
W703372	-3.08083	none
W703373	-2.60642	none
W703374	-0.193161	none
W703375	0.724553	none
W703376	0.414031	anti-melanoma
W703377	3.86933	none
W703378	-2.12637	none
W703379	-0.68796	none
W703380	-1.60283	anti-melanoma
W703381	-0.513646	none
W703382	0.174848	none
W703383	1.92889	none
W703384	-4.77722	none
W703385	1.17033	none
W703386	1.77413	none
W703387	0.173571	none
W703388	-0.414052	none
W703389	-0.241691	none
W703390	0.562389	none
W703391	4.84238	none
W703392	-3.56461	none
W703393	-4.42778	none
W703394	-0.176998	none
W703395	3.74364	anti-melanoma
W703396	0.987894	none
W703397	1.38954	none
W703398	-0.447269	none
W703399	1.56553	none
W703400	1.39059	none
W703401	1.08684	none
W703402	-4.34813	none
W703403	1.0736	anti-melanoma
W703404	-2.87952	none
W703405	-2.44596	none
W703407	3.63656	none
W703408	-0.931246	anti-melanoma
W703410	-0.103819	none
W703411	1.88138	none
W703412	-3.23597	none
W703413	-0.326161	anti-melanoma
W703414	3.32854	none
W703415	-1.83655	none
W703417	-2.94118	none
W703418	-0.0725519	none
W703419	1.39292	none
W703420	0.747014	none
W703421	3.41349	none
W703422	3.63051	none
W703423	0.663466	none
W703424	1.10058	none
W703425	0.845015	none
W703426	1.64856	anti-melanoma
W703427	-2.08788	none
W703428	1.5514	none
W703430	0.376562	none
W703431	-3.84263	none
W703432	-2.82055	none
W703433	1.96753	none
W703434	1.78998	none
W703435	3.48172	none
W703436	1.41837	anti-melanoma
W703437	-0.566862	none
W703438	1.3769	none
W703439	2.51879	none
W703440	-0.538402	none
W703442	-0.276993	anti-melanoma
W703443	-2.49581	none
W703444	1.65241	anti-melanoma
W703445	0.231146	none
W703446	0.766868	anti-melanoma
W703447	0.933641	none
W703448	1.70646	none
W703449	2.12214	none
W703450	0.35279	none
W703451	3.60372	anti-melanoma
W703452	0.636355	anti-melanoma
W703453	-1.48366	none
W703454	-0.446776	none
W703455	-3.32731	none
W703456	-1.26513	none
W703457	1.46817	none
W703458	3.1365	none
W703459	-4.10391	none
W703460	-3.1728	none
W703461	0.180951	none
W703462	-1.6042	none
W703463	3.99258	none
W703464	-2.53875	none
W703465	-3.23463	none
W703466	3.70831	none
W703467	-0.272353	none
W703468	-4.7157	none
W703469	-0.115169	anti-melanoma
W703470	-3.12716	none
W703471	-4.47994	none
W703472	1.20156	anti-melanoma
W703473	4.32672	anti-melanoma
W703475	0.201013	none
W703476	-0.0210728	none
W703477	-0.893757	none
W703478	3.64351	none
W703479	-0.91857	anti-melanoma
W703480	-0.163635	anti-melanoma
W703481	1.07705	none
W703482	-1.7659	none
W703484	-0.679978	none
W703485	1.33258	none
W703486	-0.734441	none
W703487	4.07367	none
W703488	-1.37868	none
W703489	3.96826	none
W703490	0.0461171	none
W703491	2.8103	none
W703492	0.35701	anti-melanoma
W703493	1.30727	anti-melanoma
W703494	1.89083	anti-melanoma
W703495	0.59544	anti-melanoma
W703496	-0.10963	none
W703497	-1.60224	none
W703498	1.6685	none
W703499	0.700863	none
W703500	2.40054	none
W703501	0.534638	none
W703502	2.18798	none
W703503	-3.47538	none
W703504	3.06515	none
W707346	-5.33484	none
W707349	-5.62365	none
W707350	-3.68829	none
W707351	-4.1965	none
W707353	-5.17627	none
W707354	-3.59675	none
W707355	-3.69524	none
W707356	-6.34932	none
W707358	-7.08835	none
W707361	-5.28877	none
W707363	-7.24108	none
W707365	-5.69343	none
W707366	-6.73327	none
W707367	-3.4476	none
W707368	3.95628	none
W707370	3.75504	none
W707371	-6.11588	none
W707372	-5.38076	none
W707374	-6.34094	none
W707376	-6.37465	none
W707378	-6.28959	none
W707379	-6.7128	none
W707380	-4.63031	none
W707381	0.685765	none
W707382	3.77432	none
W707384	-5.32222	none
W707385	-4.75274	none
W707387	-3.25665	none
W707388	-5.09019	none
W707389	2.32602	none
W707390	-4.12208	none
W707391	-3.37713	none
W707392	-5.06328	none
W707393	-5.65553	none
W707395	-4.68149	none
W707396	2.86056	none
W707397	-3.54988	none
W707398	-6.23572	none
W707400	-4.12232	none
W707401	3.07349	none
W707402	-3.26198	none
W707403	3.7787	none
W707404	3.0967	none
W707407	-6.53307	none
W707408	-4.3461	none
W707410	-2.97034	none
W707411	4.25523	none
W707412	3.69885	none
W707413	-5.16581	none
W707414	-5.1622	none
W707415	-3.55376	none
W707417	-4.03775	none
W707419	-4.19178	none
W707420	3.93828	none
W707422	-4.12396	none
W707423	-4.7643	none
W707425	-2.67845	none
W707426	3.00072	none
W707427	-2.82538	none
W707428	-5.99067	none
W707430	-0.46523	none
W707432	-7.2624	none
W707434	-4.03296	none
W707435	-4.42144	none
W707436	4.30559	none
W707437	-6.24859	none
W707438	-5.13042	none
W707439	-4.39991	none
W707440	-4.35929	none
W707441	-5.21709	none
W707443	7.50087	none
W707444	-4.4154	none
W707445	-6.92967	none
W707446	3.73473	none
W707447	-3.59925	none
W707449	-4.18303	none
W707450	-5.04115	none
W707452	-3.83074	none
W707453	1.20861	none
W707454	-1.78857	none
W707455	4.32477	none
W707456	-5.45409	none
W707457	-4.39928	none
W707459	3.09	none
W707461	-7.27544	none
W707462	-4.34704	none
W707463	-7.4417	none
W707464	-3.80009	none
W707466	-3.98494	none
W707467	3.56499	none
W707468	-4.34023	none
W707470	-5.92459	none
W707471	-3.24389	none
W707472	4.05662	none
W707473	7.07179	none
W707474	1.69566	none
W707475	-4.86424	none
W707476	-5.21747	none
W707477	-12.0997	none
W707478	3.95431	none
W707479	-12.2437	none
W707480	-6.6729	none
W707481	-5.44698	none
W707484	-5.40135	none
W707485	-6.27723	none
W707486	-4.20163	none
W707489	-6.68383	none
W707490	-7.2682	none
W707491	-3.96321	none
W707492	4.29279	none
W707493	4.03912	none
W707494	-4.38298	none
W707495	-5.50101	none
W707496	-6.01134	none
W707497	-7.38197	none
W707498	3.44322	none
W707499	-4.83677	none
W707500	-3.55572	none
W707501	-3.10403	none
W707503	-4.54515	none
W707504	-7.23148	none
W707505	2.31433	none
W707506	-5.67052	none
W707507	3.87975	none
W707508	-5.18654	none
W707509	-6.58359	none
W707510	4.26052	none
W707511	-4.24925	none
W707512	3.8494	none
W707514	-2.53312	none
W707515	4.2865	none
W707516	-6.97903	none
W707517	-4.51657	none
W707518	-3.09016	none
W707521	2.09302	none
W707522	-5.54375	none
W707523	-4.52825	none
W707524	-4.88189	none
W707526	-3.32765	none
W707527	-3.14905	none
W707528	3.55397	none
W707530	3.95921	none
W707531	-4.13273	none
W707532	-6.95371	none
W707533	2.98313	none
W707534	3.88425	none
W707535	4.13834	none
W707536	-11.9379	none
W707538	-7.36016	none
W707539	-4.6675	none
W707541	2.19632	none
W707543	-4.11182	none
W707546	-7.01878	none
W707549	-3.67249	none
W707550	-2.78102	none
W707551	-7.00486	none
W707552	1.46403	none
W707553	-11.8801	none
W707554	-6.20966	none
W707555	-5.08291	none
W707556	3.92772	none
W707557	-4.26691	none
W707558	3.97699	none
W707559	-4.26526	none
W707560	-5.62742	none
W707561	-4.71853	none
W707562	-3.40081	none
W707564	-4.9213	none
W707565	2.57473	none
W707566	2.73952	none
W707570	-4.6645	none
W707571	-7.19735	none
W707572	3.23089	none
W707573	-2.23368	none
W707575	3.36279	none
W707578	6.46201	none
W707579	-2.95563	none
W707580	-5.00369	none
W707581	-5.96062	none
W707582	-4.34281	none
W707583	-3.91601	none
W707584	-6.80964	none
W707586	-4.73406	none
W707587	3.64209	none
W707589	-0.867308	none
W707590	-2.63889	none
W707591	3.9544	none
W707592	-3.52097	none
W707593	2.75119	none
W707596	-7.0115	none
W707597	7.80896	none
W707598	-4.35234	none
W707599	4.05546	none
W707600	-4.29652	none
W707601	-4.12573	none
W707602	-4.27258	none
W707604	-5.69626	none
W707605	-3.68828	none
W707607	-4.23672	none
W707608	4.34162	none
W707609	-12.2389	none
W707610	-4.17611	none
W707612	-4.2337	none
W707613	-5.14976	none
W707614	4.20231	none
W707615	3.77179	none
W707616	1.63176	none
W707617	-5.77279	none
W707618	-4.92805	none
W707619	7.57098	none
W707621	3.44139	none
W707624	1.61479	none
W707625	3.9443	none
W707626	-4.60787	none
W707628	-4.00056	none
W707629	-6.15416	none
W707630	3.82429	none
W707632	-3.14899	none
W707633	4.34346	none
W707634	-5.29412	none
W707635	-5.03137	none
W707636	4.27913	none
W707637	-4.739	none
W707638	-2.31353	none
W707639	3.85028	none
W707641	-4.8078	none
W707642	-2.62463	none
W707643	-5.64008	none
W707644	1.88535	none
W707645	-4.44127	none
W707646	4.06912	none
W707647	-5.45792	none
W707648	-4.23032	none
W707650	-4.87089	none
W707652	-6.74647	none
W707655	-6.5154	none
W707656	-5.2161	none
W707657	-5.48116	none
W707658	-4.50011	none
W707660	-4.72523	none
W707662	-6.05717	none
W707663	-4.44944	none
W707664	-7.28581	none
W707665	-3.79506	none
W707666	3.79905	none
W707667	2.21183	none
W707668	-5.7654	none
W707669	-4.8385	none
W707671	-5.86699	none
W707672	-5.37471	none
W707673	-3.76891	none
W707674	3.09832	none
W707675	4.28078	none
W707677	-4.66988	none
W707678	-5.0037	none
W707679	-4.61738	none
W707680	2.82119	none
W707681	-5.08132	none
W707682	-5.21174	none
W707683	-7.46189	none
W707684	-4.91793	none
W707685	-5.13192	none
W707687	1.68576	none
W707688	-6.91708	none
W707689	-5.12738	none
W707690	-7.27411	none
W707691	2.7339	none
W707692	-4.77141	none
W707693	3.2051	none
W707694	3.7636	none
W707695	3.69895	none
W707696	-5.34947	none
W707697	-3.19117	none
W707699	4.32812	none
W707700	-3.51378	none
W707701	4.01844	none
W707702	-5.05167	none
W707703	4.35942	none
W707704	-4.93804	none
W707705	-6.21445	none
W707706	-4.81451	none
W707708	-4.3563	none
W707709	3.90896	none
W707710	3.54398	none
W707711	3.74643	none
W707712	-4.02502	none
W707713	-7.33151	none
W707714	-6.4687	none
W707715	-3.72344	none
W707716	4.20439	none
W707717	7.99933	none
W707719	-7.10988	none
W707720	6.59953	none
W707721	-4.8067	none
W707723	-7.32538	none
W707724	4.03738	none
W707725	-5.25656	none
W707726	-5.64515	none
W707727	-4.27334	none
W707728	3.42768	none
W713873	-4.43014	none
W713874	-6.46974	none
W713875	3.10755	none
W713876	-5.43035	none
W713878	3.87336	none
W713879	4.38509	none
W713881	-2.77514	none
W713882	3.22129	none
W713884	-5.64718	none
W713885	5.71267	none
W713886	3.8335	none
W713887	-4.83641	none
W713888	2.0462	none
W713889	2.21075	none
W713891	3.74323	none
W713895	-5.9526	none
W713896	-7.08868	none
W713897	-5.57343	none
W713898	4.36966	none
W713900	3.40223	none
W713901	-2.38595	none
W713904	-7.09353	none
W713905	-3.59507	none
W713906	-7.22392	none
W713908	-6.55193	none
W713909	-5.76811	none
W713910	-6.63485	none
W713912	-5.18652	none
W713914	-5.46487	none
W713915	-6.08196	none
W713917	-6.94406	none
W713918	-5.21965	none
W713919	-3.59785	none
W713920	-5.47833	none
W713921	-5.33369	none
W713922	-3.66285	none
W713923	4.22701	none
W713924	3.57258	none
W713926	-6.01383	none
W713927	3.7733	none
W713928	-11.629	none
W713931	-4.60296	none
W713933	-5.55894	none
W713934	3.49485	none
W713935	-7.05817	none
W713936	-7.03696	none
W713938	-4.04556	none
W713940	1.76621	none
W713941	-5.6024	none
W713942	-4.20145	none
W713943	6.03424	none
W713945	-6.99918	none
W713946	-5.41902	none
W713948	-5.53798	none
W713949	-4.02144	none
W713950	-4.62175	none
W713951	-6.19975	none
W713952	-6.43348	none
W713953	-4.24754	none
W713954	-6.1112	none
W713955	-4.30988	none
W713956	3.37989	none
W713957	-5.0967	none
W713958	7.55567	none
W713959	3.80507	none
W713961	-5.22422	none
W713963	3.15003	none
W713964	-5.49854	none
W713965	7.62017	none
W713966	3.51658	none
W713967	-4.12182	none
W713968	-6.83805	none
W713970	-4.27924	none
W713971	-5.64664	none
W713972	-3.4962	none
W713973	-3.60812	none
W713977	-6.86962	none
W713980	-6.52954	none
W713983	-6.89931	none
W713984	4.30252	none
W713985	-5.3745	none
W713987	-3.1601	none
W713988	-5.22059	none
W713989	-4.44925	none
W713990	-7.18161	none
W713991	-4.00028	none
W713993	-4.81405	none
W713994	-5.52661	none
W713995	-4.22225	none
W713997	-6.66485	none
W713998	-3.79998	none
W713999	4.1094	none
W714000	-3.13706	none
W714001	2.78604	none
W714002	3.54362	none
W714003	7.23745	none
W714004	6.40371	none
W714006	4.34734	none
W714007	3.39417	none
W714008	-4.29683	none
W714010	2.34666	none
W714011	-2.65422	none
W714012	3.12382	none
W714013	-7.05725	none
W714014	-6.22209	none
W714016	-2.67354	none
W714017	-5.4766	none
W714018	-3.79009	none
W714019	-4.73565	none
W714020	-4.94538	none
W714023	-4.96503	none
W714024	-7.07845	none
W714028	3.04359	none
W714031	-3.82739	none
W714035	-5.321	none
W714037	2.73883	none
W714038	3.5314	none
W714039	3.75677	none
W714040	-11.1422	none
W714041	-5.25571	none
W714044	4.00854	none
W714046	-7.38569	none
W714047	-4.13418	none
W714048	-5.50643	none
W714050	2.63756	none
W714051	3.60902	none
W714052	-6.81753	none
W714053	2.41349	none
W714054	-3.61902	none
W714055	-4.95447	none
W714056	-2.94582	none
W714057	3.85115	none
W714058	-4.81388	none
W714061	3.25497	none
W714062	-6.98804	none
W714064	7.79595	none
W714066	-6.78188	none
W714067	-5.6179	none
W714069	-4.00873	none
W714070	-3.28246	none
W714071	-7.46503	none
W714076	-7.28879	none
W714079	-3.85083	none
W714080	-5.37686	none
W714082	7.19173	none
W714083	1.98816	none
W714084	-6.39586	none
W714085	-4.59009	none
W714086	4.30155	none
W714087	2.29397	none
W714089	-3.47648	none
W714091	-4.41888	none
W714092	-5.75953	none
W714093	-5.08456	none
W714094	3.56996	none
W714095	-4.91763	none
W714096	-5.01653	none
W714097	-5.61683	none
W714098	-7.45993	none
W714099	-7.09609	none
W714101	-4.93363	none
W714103	-3.94524	none
W714104	-6.8446	none
W714106	3.75377	none
W714107	-4.47755	none
W714108	-6.26805	none
W714111	-3.74646	none
W714112	3.98159	none
W714113	3.69489	none
W714115	-6.4316	none
W714116	-5.16702	none
W714117	4.13419	none
W714118	-3.64722	none
W714120	-3.97964	none
W714122	-1.54731	none
W714125	-2.84144	none
W714126	-5.87886	none
W714127	3.2108	none
W714129	-3.11701	none
W714130	-5.17629	none
W714132	-5.56246	none
W714133	-7.38804	none
W714134	-4.11988	none
W714135	3.29929	none
W714136	3.83352	none
W714137	-3.99581	none
W714138	-5.29676	none
W714140	7.81331	none
W714141	-5.26978	none
W714142	2.35317	none
W714143	8.03041	none
W714144	-6.20215	none
W714145	-2.52948	none
W714146	3.16765	none
W714147	-4.72084	none
W714148	-1.82024	none
W714149	-6.50099	none
W714152	-3.39601	none
W714157	-3.38824	none
W714158	-5.62529	none
W714159	3.70258	none
W714160	-5.18701	none
W714162	2.40696	none
W714163	-4.26958	none
W714166	-4.90477	none
W714167	2.77358	none
W714169	-4.80216	none
W714172	1.65865	none
W714173	-6.54401	none
W714174	-2.62804	none
W714175	-6.90235	none
W714177	3.98007	none
W714179	-11.8456	none
W714180	-4.92497	none
W714183	-4.56542	none
W714184	-6.86788	none
W714185	-5.39002	none
W714186	-3.9396	none
W714187	3.43604	none
W714188	-7.17987	none
W714189	2.11586	none
W714190	3.78877	none
W714191	4.03227	none
W714192	-3.97564	none
W714194	-5.79456	none
W714196	1.56341	none
W714197	-6.85299	none
W714198	-5.65043	none
W714199	-7.09296	none
W714200	-4.08986	none
W714201	-3.86446	none
W714202	-5.47436	none
W714203	-12.1028	none
W714204	3.51166	none
W714205	3.13601	none
W714208	-7.08343	none
W714209	-4.11435	none
W714210	-5.9299	none
W714211	-5.32808	none
W714212	4.33019	none
W714214	-3.64793	none
W714215	-5.04948	none
W714216	4.30234	none
W714218	-4.16611	none
W714219	2.94282	none
W714220	-3.09872	none
W714222	1.59421	none
W714223	3.27093	none
W714224	-7.19097	none
W714225	2.57599	none
W714226	-4.99256	none
W714227	-6.5061	none
W714228	-4.19317	none
W714230	2.79875	none
W714231	7.25023	none
W714232	3.05941	none
W714233	-4.21695	none
W714234	3.10057	none
W714235	-4.98694	none
W714237	-4.57841	none
W714239	3.92611	none
W714240	-5.48197	none
W714241	-3.65037	none
W714242	-5.23913	none
W714243	-4.2457	none
W714245	-3.36134	none
W714246	-4.79743	none
W714247	-5.05157	none
W714248	-5.1885	none
W714249	-4.66473	none
W714250	-3.89138	none
W714251	4.3587	none
W714252	-3.96748	none
W714253	-3.92766	none
W714254	-4.27957	none
W714256	-2.81231	none
W703505	-3.97597	none
W703506	-5.62548	none
W703507	0.212243	none
W703508	-0.141832	none
W703509	0.748883	none
W703510	-0.986676	none
W703511	-3.28842	none
W703513	-1.26681	none
W703514	-0.942797	none
W703515	-5.57624	none
W703517	0.361586	none
W703518	-0.0577762	none
W703519	-3.17049	none
W703521	5.00905	none
W703522	-1.75661	none
W703523	1.27859	none
W703524	4.94334	none
W703526	0.681416	none
W703527	3.91575	none
W703528	-1.55216	none
W703529	-4.35466	none
W703530	-0.626893	none
W703531	-1.19137	none
W703532	0.11428	none
W703533	-0.273444	none
W703534	1.06475	none
W703535	-1.4518	none
W703536	-0.323152	none
W703537	-2.71951	none
W703538	0.696078	none
W703539	0.228976	none
W703540	-4.7686	none
W703541	-0.433459	none
W703542	-0.593596	none
W703543	0.345096	none
W703544	-0.415252	none
W703545	1.63567	none
W703546	2.82955	none
W703547	-1.99995	none
W703548	-1.51626	none
W703549	4.14549	none
W703550	-0.750441	none
W703551	0.15671	none
W703552	-2.82799	none
W703553	-0.953135	none
W703554	-0.121661	none
W703555	-0.195639	none
W703556	-0.291384	none
W703558	-0.0227405	none
W703559	-0.512472	none
W703560	0.0736842	none
W703561	-1.11546	none
W703562	-2.27155	none
W703563	3.51777	none
W703564	-0.384989	none
W703566	-0.179239	none
W703567	-1.02389	none
W703568	-1.34693	none
W703570	-0.763091	none
W703571	-0.470651	none
W703572	-1.47982	none
W703574	-1.38078	none
W703575	0.117331	none
W703576	-0.424826	none
W703577	0.693436	none
W703578	-1.23242	none
W703579	-1.94587	none
W703580	-0.967138	none
W703581	-0.0748344	none
W703582	-1.20418	none
W703583	1.99458	none
W703584	-1.58779	none
W703585	-1.07724	none
W703586	-1.12512	none
W703587	-0.980485	none
W703588	0.163002	none
W703589	-3.87319	none
W703590	4.62661	none
W703591	-0.443831	none
W703592	0.0299321	none
W703593	0.150243	none
W703594	-1.10923	none
W703595	0.807811	none
W703596	-4.19291	none
W703597	-1.68954	none
W703598	-0.897974	none
W703599	-1.14796	none
W703600	-5.15719	none
W703601	-0.465873	none
W703602	-12.456	none
W703603	-1.02756	none
W703604	-0.727152	none
W703606	-0.401648	none
W703607	-1.60122	none
W703610	-1.27904	none
W703611	0.746325	none
W703612	3.89163	none
W703613	0.545737	none
W703614	-1.29965	none
W703615	0.817498	none
W703616	-1.25143	none
W703617	0.706744	none
W703620	-1.4861	none
W703621	1.7991	none
W703622	-2.65097	none
W703623	-0.489461	none
W703624	1.52086	none
W703626	-0.391668	none
W703627	-1.4751	none
W703628	-0.732151	none
W703629	-1.1594	none
W703630	1.69146	none
W703631	3.33228	none
W703632	0.00783776	none
W703633	4.16597	none
W703634	-0.4758	none
W703635	-0.158421	none
W703636	-2.83397	none
W703637	-1.94759	none
W703638	-0.686638	none
W703639	0.970721	none
W703640	-2.5889	none
W703641	-2.19706	none
W703642	-1.14188	none
W703643	0.0917482	none
W703644	0.851394	none
W703645	0.176252	none
W703646	-2.04251	none
W703647	1.55478	none
W703648	0.42024	none
W703649	-0.635088	none
W703650	1.21305	none
W703652	-1.2592	none
W703653	-1.54367	none
W703654	-1.23553	none
W703655	-4.03776	none
W703656	0.464701	none
W703657	-1.17707	none
W703658	0.450443	none
W703659	-1.59262	none
W703660	-0.490626	none
W703662	0.861921	none
W703663	0.596636	none
W703664	-0.813066	none
W703665	-1.39634	none
W703666	0.599084	none
W703667	-4.27843	none
W703668	1.22223	none
W703669	-1.69025	none
W703670	2.86764	none
W703671	1.22749	none
W703672	-5.20564	none
W703673	-0.559853	none
W703674	-2.73492	none
W703675	-1.10125	none
W703676	4.51149	none
W703677	-4.91899	none
W703678	-2.4953	none
W703679	-3.27982	none
W703680	-1.43479	none
W703681	-0.99246	none
W703682	-0.367481	none
W703683	4.91709	none
W703684	-0.448918	none
W703685	0.436531	none
W703686	-0.405227	none
W703687	-0.689135	none
W703688	0.777005	none
W703689	0.681208	none
W703690	-3.38659	none
W703691	-5.02053	none
W703692	-0.859134	none
W703693	-0.213939	none
W703694	-2.00106	none
W703695	4.23257	none
W703696	3.42795	none
W703697	3.93218	none
W703698	-0.80251	none
W703699	-0.787093	none
W703700	2.59948	none
W703701	-2.8482	none
W703702	-0.350778	anti-melanoma
W703703	0.55814	none
W703705	-0.454028	none
W703706	-1.90428	none
W703707	3.4966	none
W703708	4.81497	none
W703710	-0.137417	none
W703711	-1.04196	none
W703712	1.09514	none
W703713	-1.05872	none
W703715	-0.315877	none
W703716	-0.718766	none
W703717	-0.14523	none
W703718	0.846846	none
W703719	-1.46498	none
W703720	0.664168	none
W703721	-2.59275	none
W703722	-1.01766	none
W703723	-1.93924	none
W703724	-0.956534	none
W703725	3.05212	none
W703726	3.69741	none
W703727	-0.882638	none
W703728	-2.82156	none
W703729	-0.23285	none
W703730	3.10905	none
W703731	-0.0072129	none
W703732	-1.09008	none
W703733	0.731715	none
W703734	-3.74194	none
W703735	-2.466	none
W703736	-0.634858	none
W703737	-1.46346	none
W703739	-1.61569	none
W703740	-0.105963	none
W703741	-2.80257	none
W703742	0.5099	none
W703743	0.134657	none
W703744	-0.801085	none
W703745	-0.169189	none
W703747	-0.344463	none
W703748	-0.481794	none
W703749	-0.460269	none
W703750	-0.507118	none
W703751	-0.850472	none
W703752	3.05957	none
W703753	-1.73747	none
W703754	1.78195	none
W703755	-0.871033	none
W703756	0.508897	none
W703757	-1.45393	none
W703758	0.737606	anti-melanoma
W703760	-0.630716	none
W703761	-1.00488	none
W703762	-1.46602	none
W703764	-1.46747	none
W703765	-3.36298	none
W703766	2.29121	none
W703767	0.305577	anti-melanoma
W703768	0.281442	none
W703769	-1.58173	none
W703770	-0.129567	none
W703771	0.590017	none
W703772	0.410929	none
W703773	1.24579	none
W703774	1.0456	none
W703775	1.13445	none
W703776	1.76928	none
W703777	-0.784968	none
W703779	-3.62934	none
W703780	-2.8975	none
W703781	-0.655498	none
W703782	-0.564002	none
W703783	-0.0768847	none
W703784	-0.597153	none
W703786	-0.18368	none
W703787	-1.29876	none
W703788	-3.82648	none
W703789	1.4962	none
W703790	-1.46024	none
W703791	-1.47944	none
W703793	4.82028	none
W703794	0.790656	none
W703795	-1.43841	none
W703796	4.64039	none
W703797	-0.825858	none
W703798	1.33239	none
W703799	-1.26499	none
W703801	-0.6358	none
W703802	0.399738	none
W703803	0.249498	none
W703804	3.51237	anti-melanoma
W703805	-2.4153	none
W703806	1.6947	none
W703807	-1.50016	none
W703808	-0.198009	none
W703809	-0.600209	none
W703810	-0.578112	none
W703811	-0.963906	none
W703812	0.0735542	none
W703814	0.688461	none
W703815	4.82647	anti-melanoma
W703817	-2.88863	none
W703818	1.35835	anti-melanoma
W703819	-2.23155	none
W703820	-4.66692	none
W703821	-0.241513	none
W703822	-0.436997	none
W703823	-0.0368485	none
W703824	1.64795	none
W703825	-3.63297	none
W703826	-4.44743	none
W703827	-0.69346	anti-melanoma
W703828	0.211705	none
W703830	-0.810417	none
W703831	2.35641	none
W703832	-0.755733	none
W703833	-0.231629	none
W703834	0.0670314	none
W703835	1.19305	none
W703836	-2.89448	none
W703837	1.88495	none
W703839	0.74373	none
W703840	-1.55742	anti-melanoma
W703841	-1.48667	none
W703842	1.99405	none
W703843	-0.663241	none
W703844	2.42795	none
W703845	2.39105	none
W703846	3.07743	none
W703847	-2.10193	none
W703848	-0.614963	none
W703849	-0.477369	none
W703850	-0.0174469	none
W703851	-1.23948	none
W703852	-0.1249	none
W703853	1.35809	none
W703854	-5.31343	none
W703855	0.04537	none
W703856	-0.522237	none
W703858	0.485751	none
W703859	-1.38414	none
W703860	0.707353	none
W703861	1.2639	none
W703862	-3.24219	none
W703863	1.95925	none
W703864	-0.962147	none
W703865	3.76868	none
W703866	-12.0313	none
W703867	-1.39337	none
W703868	0.818169	none
W703869	1.36559	none
W703870	-4.87108	none
W703871	-0.159436	none
W703872	-1.66622	none
W703873	-2.7142	none
W703874	-5.51162	none
W703875	1.30859	none
W703876	2.43483	none
W703877	1.28049	none
W703878	-0.259375	none
W703879	0.102548	none
W703880	4.6013	anti-melanoma
W703881	-0.0790513	none
W703882	1.29939	none
W703883	1.09731	none
W703884	-0.678583	none
W703885	0.660236	none
W703886	-2.43214	none
W703887	4.65897	none
W703888	-0.923012	none
W715409	-0.799364	none
W715410	-0.414764	none
W715411	-1.76415	none
W715418	-2.09144	none
W715419	-4.37551	none
W715425	-1.59997	none
W715426	-0.460941	none
W715427	-0.883468	none
W715433	-3.84447	none
W715434	-0.263296	none
W715435	-3.13016	none
W715441	-1.49254	none
W715442	2.81129	none
W715443	-1.74405	none
W715449	-0.736208	none
W715450	-0.954461	none
W715451	-2.06001	none
W715457	-0.546846	none
W715458	4.50851	none
W715459	-2.52857	none
W715466	3.77369	none
W715467	0.594269	none
W715474	-0.759689	none
W715475	-0.46515	none
W715481	4.54502	none
W715482	-2.0099	none
W715483	-1.4958	none
W715489	-0.440373	none
W715490	-0.355925	none
W715491	-3.09153	none
W715497	-0.711084	none
W715498	-1.50636	none
W715499	-1.84809	none
W715505	-0.852458	none
W715506	-0.800108	none
W715513	-1.18004	none
W715514	-1.75703	none
W715521	2.93962	none
W715529	-2.41417	none
W715530	-0.717761	none
W715537	-0.680104	none
W715538	-2.19369	none
W715545	-2.30842	none
W715546	-0.250013	none
W715553	-1.93581	none
W715554	1.12932	none
W715561	0.18469	none
W715562	1.07738	none
W715569	-0.0659277	none
W715570	-1.59969	none
W715577	-1.60369	none
W715578	-3.84309	none
W715585	-3.97274	none
W715586	-1.14966	none
W715593	-0.358337	none
W715594	-4.45351	none
W715595	3.67369	none
W715602	-3.33667	none
W715603	-0.772745	none
W715609	-4.76756	none
W715610	-0.0268881	none
W715611	-4.11598	none
W715618	-2.42109	none
W715619	0.613171	none
W715625	-1.60849	none
W715626	-1.07632	none
W715627	-4.46286	none
W715633	-0.960068	none
W715634	-0.737203	none
W715635	-0.953461	none
W715642	0.240557	none
W715643	-1.26046	none
W715649	-0.0153052	none
W715650	2.15391	none
W715657	-2.61571	none
W715658	0.667887	none
W715659	-0.0169277	none
W715665	-1.15309	none
W715666	-1.98333	none
W715673	-2.22361	none
W715674	-4.95231	none
W715675	-3.72868	none
W715681	-0.971306	none
W715682	0.365654	none
W715683	-0.266579	none
W715689	-2.47969	none
W715690	-0.911608	none
W715691	-7.29811	none
W715697	-1.29102	none
W715698	-2.53317	none
W715705	0.0639907	none
W715713	-1.1483	none
W715714	-1.20615	none
W715721	2.81152	none
W715722	-4.84816	none
W715729	-1.10046	none
W715730	-1.56622	none
W715737	1.37662	none
W715738	0.741511	none
W715745	-3.53562	none
W715746	-1.35134	none
W715753	-3.47182	none
W715754	-4.76545	none
W715761	-4.25562	none
W715762	-1.33694	none
W715769	3.53193	none
W715770	-0.927093	none
W715777	-1.94016	none
W715778	-2.64248	none
W715785	-5.04128	none
W715786	-3.04024	none
W715787	-0.959094	none
W683537	-1.75764	none
W683538	-2.28856	none
W683540	-2.3967	none
W683542	0.146851	none
W683545	-0.13288	none
W683546	0.646914	none
W683547	2.11837	none
W683548	-3.21993	none
W683549	0.527935	none
W683550	-4.00411	none
W683551	-2.73193	none
W683554	0.658992	none
W683555	-2.07161	none
W683556	-1.38895	none
W683557	-3.07945	none
W683558	-2.03684	none
W683559	-4.65198	none
W683560	-1.17237	none
W683561	0.494097	none
W683563	-0.287049	none
W683564	-2.81029	none
W683565	-0.175908	none
W683566	0.76761	anti-melanoma
W683567	-1.12756	none
W683568	-1.80179	none
W683569	2.14248	none
W683570	-4.88862	none
W683571	-2.77295	none
W683572	-2.94257	none
W683573	-1.87155	none
W683574	-3.61136	none
W683575	-1.74651	none
W683577	1.60185	none
W683579	-2.02	none
W683580	-0.546215	none
W683581	0.0373296	none
W683583	-2.08168	none
W683584	-0.375632	none
W683586	-0.918019	none
W683588	0.202433	none
W683591	-2.08004	none
W683592	-2.54297	none
W683594	-1.39145	none
W683595	-1.76832	none
W683596	-0.626713	none
W683597	-2.0712	none
W683599	0.0167612	none
W683600	-2.51662	none
W683602	0.816413	none
W683603	-4.64814	none
W683604	6.8178	none
W683606	-2.10146	none
W683607	-2.87481	none
W683609	1.09189	none
W683610	0.548718	none
W683613	-0.813002	none
W683614	-1.25091	none
W683615	0.268605	none
W683616	0.600415	none
W683617	1.16082	none
W683618	2.10332	none
W683619	0.441592	none
W683620	0.611171	none
W683621	-3.84374	none
W683622	-2.9092	none
W683623	-5.06041	none
W683624	-1.70732	none
W683625	-1.69512	none
W683627	0.261992	none
W683628	-0.615555	none
W683629	0.303177	none
W683630	-0.290335	none
W683631	-0.925275	none
W683632	-0.717888	none
W683634	-2.48913	none
W683636	2.64239	none
W683638	-2.0351	none
W683641	-1.41353	none
W683642	-4.96553	none
W683650	-1.48917	none
W683653	-0.833366	none
W683657	-0.401085	none
W683661	0.0616771	none
W683663	0.0881406	none
W683665	-0.173539	none
W683667	-0.960952	none
W683668	-1.34752	none
W683669	-3.79369	none
W683674	-0.355623	none
W683681	-3.05008	none
W683684	-0.211586	none
W683686	-1.10325	none
W683688	4.61414	none
W683691	-2.25995	none
W683692	0.0289798	none
W683693	-1.68813	none
W683695	-1.47046	none
W683698	-3.1778	none
W683702	-2.26528	none
W683703	-1.17468	none
W683705	-1.16089	none
W683706	1.0223	none
W683710	-2.28324	none
W683711	-1.77452	none
W683712	-1.7664	none
W683717	3.31752	none
W683721	-1.67274	none
W683722	-1.21734	none
W683723	-0.934264	none
W683725	-0.713429	none
W683727	-0.902324	none
W683731	-0.999436	none
W683732	-2.12952	none
W683735	-1.10579	none
W683738	1.96704	none
W683739	0.198675	none
W683740	0.417163	none
W683741	-2.8034	none
W683742	-3.11378	none
W683743	-4.92834	none
W683747	-4.83334	none
W683748	-1.92924	none
W683749	0.845779	none
W683750	1.22486	none
W683751	-0.447205	none
W683752	-1.44469	none
W683754	0.186225	none
W683755	-4.08479	none
W683757	-5.42364	none
W683759	0.395109	none
W683760	0.733013	none
W683761	1.12166	anti-melanoma
W683763	0.349384	none
W683765	-2.26904	none
W683766	-0.706887	none
W683767	-2.71054	none
W683769	-0.72628	none
W683770	-4.64167	none
W683773	2.5744	none
W683774	-1.39001	none
W683775	-3.71804	none
W683776	-0.0734831	none
W683777	-3.48422	none
W683778	-1.93691	none
W683779	-0.697029	none
W683780	0.821621	none
W683782	-3.31602	none
W683783	-2.54007	none
W683784	-2.11619	none
W683786	-4.09641	none
W683787	-2.23615	none
W683788	-0.125257	none
W683789	-3.27348	none
W683790	-2.44861	none
W683791	0.471947	none
W683792	-2.2145	none
W683793	-2.03937	none
W683794	0.0547189	none
W683795	-4.03168	none
W683796	-0.741565	none
W683797	-5.43743	anti-melanoma
W683798	2.24051	none
W683799	-3.06171	none
W683800	-2.60605	none
W683801	-0.368403	none
W683802	-2.82331	none
W683803	-2.59664	none
W683804	-0.899202	none
W683805	1.71288	none
W683807	0.577975	none
W683809	-0.567467	none
W683810	-2.06556	none
W683811	-1.44477	none
W683812	-3.13916	none
W683813	-2.875	none
W683818	-2.70193	none
W683819	0.45289	none
W683820	0.743536	none
W683822	-1.82345	anti-melanoma
W683823	-2.66966	none
W683824	-0.634039	none
W683833	-3.48966	none
W683835	-0.925932	none
W683840	3.90201	none
W683847	0.340772	none
W683849	-2.69796	none
W683853	-2.23337	none
W683857	-1.28016	none
W683859	-3.54039	none
W683861	-5.27991	none
W683863	-1.53305	none
W683864	-2.37951	none
W683868	-2.60507	none
W683869	4.00266	none
W683870	-5.13375	none
W683872	-2.40419	none
W683874	-5.09535	none
W683876	-1.9304	none
W683878	-5.46761	none
W683879	-1.76523	none
W683880	-2.17341	none
W683884	-0.292817	none
W683889	-1.25099	none
W683891	-1.94939	none
W683894	-1.61507	none
W683897	-0.419677	none
W683899	-1.0209	none
W683900	-1.61424	none
W683904	-1.44551	none
W683908	-1.60603	none
W683909	-2.71872	none
W683914	-1.39361	none
W683915	-2.85335	none
W683916	-2.97327	none
W683918	-1.71351	none
W683919	-2.21772	none
W683921	-1.29323	none
W683924	-1.98825	none
W683925	0.151115	none
W683926	-4.73937	none
W683927	-0.384303	none
W683929	-3.8503	none
W683930	-1.05176	none
W683931	0.202186	none
W683932	-3.20508	none
W683933	-2.37665	none
W683934	-3.0097	none
W683935	0.395327	none
W683936	-1.67386	none
W683938	-0.687741	none
W683939	0.596325	none
W683940	-3.47037	none
W683942	0.778327	none
W683944	-2.34692	none
W683945	-1.72421	none
W683946	-2.01746	none
W683947	-1.28071	none
W683948	1.48971	none
W683949	0.674327	none
W683950	-4.44554	none
W683951	-0.122966	none
W683952	-2.21229	none
W683953	0.998656	none
W683954	1.16681	none
W683955	-2.4963	none
W683956	4.82442	none
W683957	-0.702806	none
W683958	0.453683	none
W683959	-2.62585	none
W683961	-3.26137	none
W683962	-0.392917	none
W683963	-2.07565	none
W683964	1.00732	none
W683967	-1.46106	none
W683968	-2.40895	none
W683969	3.27935	none
W683970	-4.95135	none
W683974	0.416981	none
W683975	-0.887857	none
W683976	-0.974518	none
W683977	0.94706	none
W683979	-1.53123	none
W683980	-2.1824	none
W683983	0.663372	anti-melanoma
W683984	-4.20934	none
W683986	-1.01242	none
W683987	-2.66397	none
W683988	-1.43072	none
W683990	1.99091	none
W683991	-0.803355	none
W683993	-2.10781	none
W683994	-2.37601	none
W683995	-2.30891	none
W683999	-0.186571	none
W684000	-1.64039	none
W684001	-4.62794	none
W684002	-0.823891	none
W684003	-1.25852	none
W684004	-1.45368	none
W684005	-0.795102	none
W684006	1.1873	none
[truncated: 45,773 more rows]

## Sheet: 2c
	estimate	p.value	conf.low	conf.high	method	alternative	cluster	target
1	0.410042	4.86983e-06	0.271224	0.60091	Fisher's Exact Test for Count Data	two.sided	1 T stem-like TCF7+	predicted anti-MAA
2	1.45378	0.00396981	1.15696	1.8259	Fisher's Exact Test for Count Data	two.sided	0 CD8+ deep exhausted HAVCR2+	predicted anti-MAA
3	1.79541	0.00287266	1.29086	2.46371	Fisher's Exact Test for Count Data	two.sided	7 CD8+ exhausted cycling MKI67+	predicted anti-MAA
4	1.32067	0.546891	0.76151	2.17598	Fisher's Exact Test for Count Data	two.sided	3 NK/CD8+ T cells NKG7+	predicted anti-MAA
5	0.991666	1	0.691677	1.39361	Fisher's Exact Test for Count Data	two.sided	8 CD8+ transitional	predicted anti-MAA
6	0.572812	0.00567579	0.387135	0.825202	Fisher's Exact Test for Count Data	two.sided	5 CD4+ Treg FOXP3+	predicted anti-MAA
7	1.03378	0.924403	0.815492	1.30254	Fisher's Exact Test for Count Data	two.sided	1 T stem-like TCF7+	predicted anti-viral
8	1.01546	0.970503	0.843073	1.22149	Fisher's Exact Test for Count Data	two.sided	0 CD8+ deep exhausted HAVCR2+	predicted anti-viral
9	0.940442	0.924403	0.684183	1.27422	Fisher's Exact Test for Count Data	two.sided	7 CD8+ exhausted cycling MKI67+	predicted anti-viral
10	1.1986	0.642427	0.764231	1.82568	Fisher's Exact Test for Count Data	two.sided	3 NK/CD8+ T cells NKG7+	predicted anti-viral
11	0.846565	0.546891	0.62906	1.12516	Fisher's Exact Test for Count Data	two.sided	8 CD8+ transitional	predicted anti-viral
12	1.05049	0.924403	0.816905	1.34099	Fisher's Exact Test for Count Data	two.sided	5 CD4+ Treg FOXP3+	predicted anti-viral

## Sheet: 2d
avg_log2FC	p_val_adj	gene
0.525676331165549	0.161725067457833	MIR155HG
0.499929690480479	0.155180440525289	CTDSP1
0.46702596731503	0.000967838838587923	HLA-DRA
0.466652345096105	0.000479006649078694	TRGC2
0.44534968296487	0.118052960559605	TYMS
0.433024926162572	0.193311722498889	FCRL3
0.428168065222196	0.0224821765593555	PTPN6
0.418578233959055	0.105479092887752	HIST1H4C
0.412093327028293	0.0565108461918297	TUBA1B
0.397555838683872	0.086656764193466	CNTRL
0.396170008028262	0.550339412320067	TUBA4A
0.395596555237514	0.0585076895694588	CRKL
0.394286477962239	0.103993126221774	LYAR
0.392643088570976	0.0302346251762387	SAMD9L
0.392224957732807	0.118052960559605	PYCARD
0.390884992841057	0.241104010403745	STMN1
0.390595684595811	0.393698218251263	HOPX
0.372650824775169	0.161094329742384	SMC2
0.37142171924813	0.168114280655373	CD84
0.36665625944626	0.320013940550277	GTF2F1
0.364527522185728	0.15363380751703	ID3
0.364064961039228	0.148260585044648	FASLG
0.360555217812478	0.170044551421508	KIF5B
0.359540906255709	0.0003010600262935	NKG7
0.356594015354964	0.134797323531887	CHST12
0.353428282436268	0.18795144952364	RAB1B
0.351246907482173	0.269426988174717	EIF2S1
0.346722012302324	0.121863601137038	HCP5
0.345508543546821	0.170116749589961	SRSF2
0.344895752923307	0.192274984410999	CLSTN1
0.343337740811978	0.259708715946597	FAM46C
0.341444026713183	0.275554856870217	MCM3
0.338531581034687	0.0585076895694588	HAVCR2
0.336826882342514	0.254223096669417	PLSCR1
0.334377139198754	0.0540600838157573	VCAM1
0.332372961830526	0.355317116510785	PPP1R16B
0.329152610455131	0.156392484439061	HMGN2
0.327897164715461	0.179456902774226	TTN
0.323854791866116	0.320013940550277	WAS
0.321289057810636	0.255055287510852	LSM2
0.317612045566963	0.256141622370048	UBE2L6
0.316553458142105	0.332907814904253	WIPF2
0.315634858053449	0.0358865698567834	GZMK
0.31324289483708	0.257741288697512	CSNK2A2
0.312207893456767	0.319939810820318	XXbac-BPG254F23.6
0.311592225761058	0.239396681091122	TMX4
0.310793684976305	0.0955830594504317	MAZ
0.309614730023114	0.550339412320067	SF3B3
0.309074929305307	0.156937748569682	TWF2
0.309068776075112	0.0703846799115303	PSMB9
0.308442429045512	0.170044551421508	NASP
0.308257234686759	0.105479092887752	TCEA1
0.307687558790436	0.250477039381465	SURF4
0.307655279179934	0.0489222855076004	SEPT7
0.305479099417167	0.317825245952595	RAB7A
0.305204701159722	0.45392940458764	TBCD
0.303835956673842	0.290098148923044	SMC4
0.29962520925956	0.156082998697235	OPTN
0.299331070428334	0.457457019147646	RAB8B
0.299154505826494	0.219122121378964	MCM7
0.296856330495887	0.451466158446692	BTN3A3
0.296731253568372	0.180646423238109	WNK1
0.296697825204076	0.307993600503533	SNRNP200
0.293410268189768	0.257741288697512	PIM3
0.29298013657001	0.361203803984335	TUBB
0.291019618536659	0.143434892625297	ARPP19
0.289485350137289	0.288647292365518	AKAP5
0.288301546416617	0.30009486755219	XPO1
0.287082449764647	0.170116749589961	KLRK1
0.284212668075663	0.0102039033173585	CCL5
0.281811534823438	0.197593185389175	HPRT1
0.28102689809871	0.394970497479553	PRPF8
0.28061587707635	0.419389150881588	ANKRD11
0.280380228452686	0.203780565506167	SRP9
0.280216935401557	0.0955830594504317	ANXA5
0.279987844261372	0.0169141966459457	HCST
0.279884762269928	0.466283701621192	HUWE1
0.279215266656938	0.432225235840112	CCNK
0.278986648820538	0.151397330264578	OGT
0.277471262322826	0.211676764389969	HERC1
0.27742220862064	0.168114280655373	SIRPG
0.276078850490776	0.475762745701449	ERP29
0.275876945517396	0.254223096669417	GGNBP2
0.274890698247022	0.255055287510852	CXCR3
0.274021844211394	0.179456902774226	CSF1
0.273783638583132	0.234290911050218	PLEK
0.27299857883066	0.170044551421508	MKI67
0.272415055742514	0.143434892625297	C12orf75
0.272299260882564	0.393698218251263	TRIM69
0.271948336919097	0.417249032014452	TMEM109
0.271618273401909	0.307993600503533	HMGB2
0.271560277936218	0.464268938346165	SNORA21
0.269537022553169	0.23259296515062	USP15
0.268245440991679	0.241937656849188	DDX17
0.267551478267865	0.341595013912982	RANBP1
0.266420544534346	0.334251501901703	LEPROTL1
0.265354915121222	0.228726686613838	PDCD1
0.263105825468753	0.219122121378964	FAM134A
0.26255819699906	0.223985355922085	TMPO
0.262512017273008	0.189108524129096	MX1
0.262350210695938	0.480291380340052	TSC22D4
0.26210323013047	0.470143990743058	OAS2
0.261690133731225	0.591616486509509	RN7SL2
0.260996821047043	0.409013558965002	KCNAB2
0.260777527014026	0.296280209080517	ABI3
0.260207410230367	0.034207824855773	CD3G
0.26007277781555	0.120487152613464	CCDC12
0.259989591659031	0.348848799360647	MITD1
0.259422314223162	0.000479006649078694	CD74
0.259173914846584	0.464268938346165	FAM111A
0.259042002710026	0.246169103195882	SPEN
0.258707253996419	0.290614076350003	GTF3A
0.257811262576904	0.481429702428354	LAMTOR5
0.257647827716905	0.367858242224914	PRR13
0.256843775822037	0.317825245952595	NEDD8
0.256195501589785	0.219122121378964	MIEN1
0.255292264269733	0.551945607044054	LARP7
0.25516569971629	0.170044551421508	SCAMP3
0.255007301222112	0.259708715946597	RBM23
0.254055292931459	0.507741763034915	RIN3
0.253753567944286	0.0956467720375863	U2AF2
0.253726513985428	0.507741763034915	ZNF106
0.251532588996044	0.536686904336914	PHACTR2
0.250959959941926	0.179456902774226	JAKMIP1
0.25015288745932	0.214468220705131	GPR56
0.24971124137115	0.374298300440804	IFI35
0.249459011113327	0.461487544933621	FAM32A
0.249285250030082	0.569338097126777	TPP1
0.248368076559975	0.284351712895016	LBR
0.246534559146807	0.118052960559605	CD97
0.246470641456168	0.44325620972948	SMEK1
0.24603198893776	0.255055287510852	ENY2
0.245272204459802	0.339129404949413	H2AFZ
0.245089247787377	0.255055287510852	COPE
0.245017471385874	0.307993600503533	ASH1L
0.2436233433855	0.507741763034915	RBM5
0.24356702476508	0.361203803984335	PDCD6IP
0.242038200447221	0.434432719451883	RAB7L1
0.241560787235055	0.317825245952595	MAP2K2
0.240524167678143	0.589446823050444	HIST1H1E
0.24010198164186	0.214468220705131	SNRPD3
0.237407974503043	0.341595013912982	SLTM
0.236454001580318	0.261033147688348	TIGIT
0.236355006161347	0.262166764973498	SNRNP27
0.235401576835272	0.15790612780704	CCL3
0.235102559147176	0.011399632271778	HLA-DPB1
0.234835351239959	0.216254106177824	GBP1
0.234117413123907	0.348848799360647	DYNLL2
0.233830650746399	0.312687654128731	RPS6KA3
0.233276334482013	0.319939810820318	STAT3
0.233120455253648	0.071242828492868	HLA-DPA1
0.232757733771096	0.305872384078666	RAPGEF1
0.231968015381738	0.348848799360647	PPT1
0.230698679078511	0.34957148195321	ADRM1
0.23028472766586	0.424537281882747	TMEM189
0.229487001478007	0.361203803984335	ADD1
0.228508991838815	0.275554856870217	UBE2D2
0.22809998418633	0.348848799360647	FNTA
0.226682588349227	0.563750106928075	IFIT3
0.226586179322711	0.426135446913892	ARRB2
0.226524289794098	0.442867363876353	NT5C3A
0.226439800836918	0.38421779652625	ADNP
0.224659160999126	0.239584229139055	CNBP
0.224208026049957	0.369070971164579	CNPY3
0.223459892900951	0.25685804281447	TRIM38
0.223328910045323	0.213474438685187	ADSS
0.222869552237547	0.444230759648418	PA2G4
0.222725364700341	0.216254106177824	RSBN1L
0.222665466713748	0.304972885324387	GBP5
0.222518816878333	0.434697355046131	XBP1
0.221216418449372	0.44325620972948	XRN2
0.221027414273336	0.203753756922857	EOMES
0.220998055350937	0.254223096669417	FLOT2
0.220687937898163	0.237977693444962	PSMA3
0.22057278270581	0.363380333702878	ZNFX1
0.218605202181338	0.334251501901703	BUB3
0.217928555601322	0.155009157954547	ACTN4
0.217280064300436	0.643978918598221	GATA3
0.216368309255647	0.654180126733254	IFNG
0.215677727764866	0.305872384078666	PFN1P1
0.215186784337643	0.320013940550277	HIST1H1C
0.214829464889235	0.297845506641486	UBE2G1
0.214763974842069	0.358642956805246	C9orf16
0.214510794075151	0.348848799360647	SRSF1
0.213295944317757	0.15363380751703	THEMIS
0.212504505071695	0.361203803984335	C9orf142
0.212369630288656	0.0490180477143069	CD8A
0.212266239076142	0.155180440525289	ACSL5
0.21216532685548	0.551945607044054	SNRPF
0.212134271260088	0.388648265275059	C17orf76-AS1
0.212004464127747	0.355317116510785	PBDC1
0.211601596949745	0.551945607044054	MAP7D1
0.210438840419297	0.507741763034915	SSU72
0.210156995967709	0.307993600503533	IFIT1
0.209988046640451	0.444413343849325	TMED4
0.209963616703024	0.508607812597617	FAM102A
0.209517998493045	0.307993600503533	SRRM1
0.208570430918267	0.528308309389804	LAMP1
0.208146180280561	0.170116749589961	F2R
0.207419281368576	0.444230759648418	CD47
0.206546663408823	0.467131229590183	UBE2Z
0.206323751119142	0.569338097126777	METAP2
0.205460872652023	0.250477039381465	TAF9
0.204622137980987	0.312687654128731	H1FX
0.203595827537632	0.369070971164579	SRP19
0.203444091708172	0.393698218251263	RBBP7
0.203364345105835	0.161094329742384	SUB1
0.203013544073014	0.585334843531628	ZBTB1
0.202736605378392	0.175254796602823	CSNK2A1
0.202497944688942	0.219122121378964	PSMB2
0.202447878544449	0.307303438608219	YIPF4
0.202307306669766	0.317825245952595	NOP58
0.202261866934763	0.156715984510906	MT1E
0.202004428299023	0.396423646701567	MDM2
0.20199811784408	0.256017430713481	DYNLL1
0.201886536625238	0.635576814732224	PCED1B
0.201782938537955	0.567611278309784	COPZ1
0.201055214523009	0.239584229139055	FRYL
0.200934000901094	0.378470365145989	PCMT1
0.200570126322056	0.317825245952595	CMTM6
0.199535311313571	0.317825245952595	MCM5
0.198877294399596	0.341595013912982	RAN
0.198640817421168	0.219122121378964	GALNT1
0.198592870575394	0.219122121378964	DEK
0.198472591516952	0.525400873391469	FUBP1
0.198040653043964	0.113616440656444	IFI16
0.197694716418964	0.312687654128731	ADAR
0.197365707876386	0.348848799360647	CNOT2
0.197251812059761	0.317825245952595	EMC4
0.196828820375522	0.197593185389175	LSP1
0.196340804314009	0.405338790014864	DDX58
0.196096120451528	0.655586052095746	LY6E
0.195615115062951	0.551945607044054	ELOVL5
0.195364832035874	0.317825245952595	USP16
0.194824433489079	0.29927086574387	ELF1
0.193500333645038	0.677460101912465	VAPA
0.193222279882028	0.320013940550277	AP2M1
0.192692747819683	0.369070971164579	PSMC5
0.191349692605383	0.305872384078666	MED4
0.190878674085462	0.412772323617819	SUB1P3
0.190631906844972	0.774437715258895	EFHD2
0.189896388614502	0.197593185389175	ARHGEF1
0.189283761436392	0.105479092887752	COTL1
0.189168106281819	0.179456902774226	LAG3
0.188626086562867	0.591616486509509	AP2S1
0.18830880922874	0.223985355922085	MT2A
0.188105718938315	0.155180440525289	CTSW
0.187771144766669	0.650392910175059	IFITM3
0.187768451022188	0.381358822043656	WASF2
0.187567111417516	0.374023527871479	GSTP1
0.187167473831958	0.446129182635435	YY1
0.186712193869252	0.509337095454612	WDR83OS
0.186011336323178	0.525400873391469	C1orf63
0.185983539143054	0.670578849344462	ARAP2
0.185960294317453	0.723710536439236	BOD1L1
0.18588010465946	0.446129182635435	NPEPPS
0.184894668984648	0.254223096669417	MBD2
0.18476534524869	0.255055287510852	CHURC1-FNTB
0.184660140315583	0.647039252325385	S1PR4
0.184559956289316	0.432425303908805	ZMAT2
0.18434471139802	0.481429702428354	HP1BP3
0.184297193610371	0.659222961330209	KDM5A
0.18422413930863	0.219122121378964	NAP1L4
0.184069960088245	0.312687654128731	SNX1
0.182719544238036	0.369070971164579	ANKRD12
0.182636572669677	0.450742968280201	TAB2
0.181856318402229	0.511332160753447	LNPEP
0.181754062361734	0.530182956288913	TIAL1
0.181631999325895	0.475762745701449	TAF1D
0.181583239909356	0.410165490528094	KHDRBS1
0.180475487146915	0.179456902774226	CD27
0.180437021111002	0.34724759601351	PSME3
0.180252680813328	0.15790612780704	APOBEC3G
0.180171722595555	0.23259296515062	ISG15
0.180084328747986	0.219122121378964	KPNB1
0.17957048569895	0.246169103195882	EWSR1
0.177997020594169	0.473139639503667	SLC38A2
0.177552805964872	0.219122121378964	CASP1
0.177534069352324	0.341595013912982	MAGOH
0.177260664707246	0.410287173371251	EIF3G
0.177250949454729	0.27747741048073	UBTF
0.176802235910444	0.403199256861022	HNRNPL
0.176333290495988	0.44325620972948	FAM3C
0.176281843307237	0.44325620972948	SAMD9
0.175967202496198	0.23259296515062	MCL1
0.175233623138153	0.50010456346406	APOBEC3D
0.174357782770492	0.643978918598221	SELK
0.174322216559848	0.156392484439061	CASP4
0.174181658647494	0.262166764973498	PSMD4
0.173866711288259	0.293517164784127	TRIM28
0.173738326207636	0.812896832857652	PRKCSH
0.173381791537632	0.35055262459197	API5
0.173316821384945	0.661926283589875	TC2N
0.172930079586494	0.591616486509509	TBCA
0.172575943322081	0.228910843576966	THRAP3
0.172468853947863	0.497198103094779	CD3D
0.172444017620491	0.369070971164579	RABL6
0.171877923488432	0.569854394110908	SUZ12
0.171421857971995	0.237977693444962	ANP32E
0.170988085606386	0.410165490528094	SASH3
0.170027147760308	0.334251501901703	RPS19BP1
0.1689466340603	0.216254106177824	ARPC4
0.167631877560637	0.387820987846854	MAT2A
0.167449325471394	0.434697355046131	GLIPR2
0.167307924147068	0.551945607044054	PSMD2
0.166678829569566	0.839116598947541	SVIP
0.166489817079188	0.393698218251263	TANK
0.166384232632641	0.927465980968632	PTPN18
0.166377814617176	0.774437715258895	IL27RA
0.166230259456307	0.317825245952595	RBBP4
0.165021183799975	0.515825905352924	RPL23P8
0.16499424237757	0.755287774867607	SPCS3
0.164230103915009	0.432225235840112	ARFGEF1
0.163617827082696	0.525400873391469	NKTR
0.163192170187518	0.446129182635435	TCP1
0.162018482308667	0.320013940550277	DDX50
0.161698973008932	0.484653441964103	TRAPPC4
0.161622749583994	0.442867363876353	SSR1
0.161485395792762	0.246009594425435	CTC-260F20.3
0.161240524611517	0.211683919975933	ARHGDIA
0.160570559602848	0.334251501901703	GLIPR1
0.160530588723394	0.70959289595289	PFDN1
0.160279512909445	0.363380333702878	MACF1
0.160181494839688	0.424537281882747	NCOR1
0.160150206436642	0.410165490528094	AKAP13
0.160143389940188	0.602615177853943	LSM6
0.159735312556221	0.461487544933621	DDX39A
0.159168987691405	0.228910843576966	PRPF38B
0.158980180224787	0.410165490528094	GIMAP6
0.158911728135363	0.45392940458764	RNASEH2C
0.158742077953693	0.675205356432574	FLNA
0.158500102751859	0.475465721387236	LRBA
0.158296426460292	0.567611278309784	EIF5A
0.158242100119603	0.522936229336527	LSM3
0.157899641711377	0.369070971164579	STK10
0.157746870350745	0.445414172284283	BAZ2A
0.157589235536426	0.189108524129096	CAPN2
0.157566365616987	0.151397330264578	CCND2
0.157164897906129	0.475465721387236	IL2RB
0.156997011954613	0.461487544933621	DAXX
0.156858613204115	0.419389150881588	MAP4K1
0.15673248857566	0.696030988479624	PSMD7
0.156617212185398	0.556673289407292	GABARAPL2
0.156491071422403	0.347777731529745	HDLBP
0.156260343887795	0.455335788724048	CDK2AP2
0.156206442001997	0.530854437918502	EIF2AK2
0.15590998924072	0.555812575168243	TLK1
0.155070063349212	0.168114280655373	RAP1A
0.154911868454715	0.528308309389804	EIF3D
0.154812679764789	0.297845506641486	ARID1A
0.154290213567719	0.550339412320067	GPRIN3
0.153979221715683	0.507741763034915	SUGT1
0.153891246383348	0.761962833341744	HMGA1
0.153797731262343	0.0661823340855625	MIR4461
0.153708167549642	0.472510263901491	LARP1
0.153653802950941	0.361203803984335	GIMAP7
0.152451951927254	0.424537281882747	IRF2
0.152258850666569	0.550597629848958	C21orf91
0.151976731313682	0.468996469444095	GYPC
0.151398590187304	0.791105534589839	TRAPPC5
0.151364864954328	0.367858242224914	C16orf54
0.150431212356806	0.560866869848398	SH3KBP1
0.150361090375423	0.551945607044054	EIF3F
0.150188672096427	0.239396681091122	ACTR2
0.150139191560852	0.527490500194696	CLK1
0.148719890853013	0.551945607044054	TTC3
0.148443223585429	0.413275832724525	LYST
0.148376177408967	0.738965293618483	NHP2
0.147982072969256	0.791105534589839	CNOT7
0.147742946061834	0.223985355922085	ETS1
0.147009912109946	0.640106575978082	PAFAH1B2
0.146557257483221	0.205842510767004	MYL6
0.145912568125356	0.627176547588991	DPY30
0.145777254811504	0.341595013912982	MOB3A
0.145655444878022	0.461487544933621	PSMG2
0.144983686698238	0.369070971164579	LIME1
0.144196106205882	0.515825905352924	AL136419.6
0.143560754816337	0.296280209080517	PSMA5
0.143547923867797	0.602910109948939	ATF4
0.143542271177732	0.496182796159232	PUM1
0.143493513697157	0.504982631000624	PHF20L1
0.143218381852129	0.761962833341744	RNF7
0.142820310477161	0.551945607044054	UFD1L
0.14236035518041	0.551945607044054	PDIA3
0.14161353391527	0.551945607044054	C17orf49
0.141271541972789	0.254223096669417	DEF6
0.141240860554476	0.228910843576966	LDHA
0.140618260726035	0.528308309389804	EIF4E3
0.14031753457908	0.348848799360647	RTF1
0.140209873759375	0.0956467720375863	GZMA
0.139892692805035	0.38421779652625	CTB-13H5.1
0.139566068955424	0.728816870464832	DYNLT1
0.139306027083113	0.500913992548703	EPS15
0.139244022849498	0.478563507640875	DIAPH1
0.139237374563664	0.898636887946585	IFI44L
0.139140176932572	0.631485106647689	RPS2P46
0.139134528234931	0.647039252325385	SCARNA9
0.139012408010921	0.551945607044054	NFATC2
0.138569416998239	0.521105327063085	STK17B
0.138302765450328	0.150605192899692	PCBP1
0.138056927516777	0.768212940162242	WARS
0.137960459704104	0.631801103691068	HDAC1
0.137601416164002	0.569854394110908	TRIM14
0.137417730728777	0.515074531889845	ICAM3
0.137386648059511	0.728816870464832	C6orf48
0.136666695015519	0.43326048477983	PSMA6P1
0.136625127245897	0.341595013912982	KMT2A
0.134979428699149	0.657014974488213	UBE2H
0.134726661917539	0.549758146268133	TNFAIP3
0.134676519010921	0.381239859115726	ATP6V0E1
0.134631241420872	0.550597629848958	OIP5-AS1
0.134605281586038	0.525400873391469	CHMP5
0.13451201642117	0.475465721387236	VPS29
0.134407841066364	0.216254106177824	CTSC
0.134003011234201	0.562248231900804	AC079949.1
0.13348765971523	0.223985355922085	PSMB8
0.133392359990155	0.755287774867607	RAB10
0.132997461580626	0.551945607044054	FSCN3
0.132740218858326	0.666457748132776	CDC5L
0.132548238865647	0.451466158446692	ARGLU1
0.132479890147664	0.0619074281038945	UBB
0.132031884189671	0.661926283589875	UBE2R2
0.131917435104585	0.604918245525143	C5orf56
0.131799581029513	0.676125182284207	DDX18
0.131534841096453	0.241104010403745	ARL4C
0.131314908629171	0.491279979528039	CHST11
0.131013432605571	0.214468220705131	PSMA4
0.130856765713811	0.551945607044054	CDC42SE1
0.130479554534788	0.501427443945531	EIF4B
0.130301184005059	0.55124672472	C19orf53
0.130157507706654	0.297845506641486	LITAF
0.13012710023297	0.18795144952364	EZR
0.130098651513459	0.392254039010565	RCC2
0.130043569251187	0.528308309389804	FNBP4
0.129872952255534	0.51838658887871	SRPR
0.129552949391942	0.594735633655487	POLR3GL
0.129481392130939	0.550339412320067	FBL
0.129041268187026	0.588665655658089	ATG12
0.128769616666851	0.683878724059777	TXNL1
0.1285259340036	0.530182956288913	UBR4
0.128392103841483	0.508607812597617	TRA2B
0.128355569205482	0.296280209080517	DIP2A
0.128243825564288	0.723710536439236	PTMS
0.127954187444428	0.514325693203303	SELT
0.127578365689768	0.378470365145989	MFSD6
0.127304359453681	0.631886075342324	PDIA4
0.127110398464613	0.76402016297028	PRKACB
0.127010772900802	0.602910109948939	XRCC5
0.126789716245069	0.475762745701449	PSD4
0.126617501324133	0.45392940458764	NAA50
0.126425850891388	0.461487544933621	TMEM167A
0.126415716570196	0.475465721387236	RAB8A
0.125790546894602	0.567611278309784	CCT8
0.125669931833384	0.41359409220158	TNFRSF1B
0.125256911832269	0.655071442474417	HLA-DRB6
0.125145535216195	0.254223096669417	HNRNPC
0.125007277117434	0.233687392593395	SRGN
0.124999843118465	0.551945607044054	PTTG1IP
0.124942453185744	0.624196294195339	SRRM2
0.124901790608377	0.341595013912982	HLA-DQA1
0.12483817033713	0.464268938346165	PHLDA1
0.12479674036389	0.51181622912684	EPRS
0.124493808429375	0.197960849812056	CALM2
0.12430073768202	0.219122121378964	IFI6
0.124292396851527	0.657014974488213	ETF1
0.124255958797246	0.565021844572419	THOC7
0.123845542871388	0.61223253032115	HSBP1
0.123525008591216	0.674686710802088	RPA3
0.122890348273032	0.405107288801554	MAP2K3
0.122137861856605	0.635576814732224	ATP11B
0.121531000828925	0.687803966788249	ERAP2
0.121433440005023	0.738965293618483	CFLAR
0.12107514009963	0.614997945596794	CCT4
0.120995567647861	0.334255721312362	YWHAH
0.120950706306876	0.577685375278788	DRAP1
0.12046411309788	0.551945607044054	ITGA4
0.120451063521643	0.617897833269756	ITGAE
0.120114948063639	0.891200684288693	HSPA4
0.120090156893562	0.461487544933621	ARID4B
0.119745224611459	0.44325620972948	NFATC3
0.119672852877691	0.551945607044054	RN7SL4P
0.118999961835204	0.484081122873133	RPS3A
0.118763727105997	0.34724759601351	CCR5
0.118704172572652	0.635309770107841	PCNA
0.118639823439006	0.334251501901703	NSA2
0.11827841505195	0.55199590538283	NRBP1
0.118272432843542	0.557135291264319	PAIP2
0.117756308373795	0.687803966788249	OSTC
0.117603567473437	0.68950048691014	XRCC6
0.117577578154469	0.7643539692936	PPP2R1A
0.116997955659887	0.738965293618483	NHP2L1
0.1168644657816	0.657014974488213	SENP6
0.116850393912342	0.470143990743058	PNRC1
0.116766640127049	0.419389150881588	SEPHS2
0.116638961783509	0.723710536439236	CDK6
0.116468619539039	0.334251501901703	USP22
0.114756709207204	0.728816870464832	NME2
0.114708533592855	0.470143990743058	IRF7
0.114670530934379	0.390721261668448	EIF3I
0.114230120260668	0.525400873391469	ATG3
0.114217391000656	0.427991035647014	CAP1
0.113809054856854	0.507741763034915	TYMP
0.113706657228642	0.490821560939134	FGD5-AS1
0.113057448449541	0.475762745701449	TBL1XR1
0.112826322428347	0.643978918598221	IRF1
0.112815940368156	0.550339412320067	HSP90AB3P
0.112627757171184	0.625108911123694	SCAMP2
0.112538422144235	0.489546078180453	DNAJC9
0.11250607273571	0.355317116510785	ZNHIT3
0.112359247028478	0.661926283589875	SEC31A
0.112326985867947	0.255055287510852	CRIP1
0.112162597011592	0.484653441964103	ZNRD1
0.112113288753872	0.569854394110908	SHKBP1
0.1120638153266	0.551945607044054	PSMB3
0.111554361709467	0.550597629848958	RHOG
0.111482338562109	0.44325620972948	ACAP1
0.110420141355157	0.071242828492868	CCL4
0.110231992744577	0.738965293618483	RPS7P11
0.110130242329948	0.631801103691068	CDC37
0.110093924088771	0.412772323617819	SLC38A1
0.110064473150688	0.664717569860993	CCT3
0.110050866747406	0.403199256861022	MIS18BP1
0.109988310335447	0.501427443945531	PIM2
0.109904870177838	0.593547812744369	HMGB1
0.109456817121123	0.317825245952595	TRAF5
0.109198545234605	0.341595013912982	ATMIN
0.108539996564998	0.483989871901205	TAP1
0.108530017556793	0.569854394110908	CD8B
0.108458772456122	0.550339412320067	CAPZA2
0.108277286024765	0.591110628901199	BRD2
0.108213632933708	0.563750106928075	CD2
0.107648177668876	0.925474983934593	PARP14
0.107322555423446	0.551945607044054	SUMO1
0.106965609940186	0.475762745701449	TALDO1
0.106673923419627	0.307993600503533	VOPP1
0.106129801646912	0.573414351926945	HLA-DRB1
0.106030205141836	0.754054757510102	ALKBH5
0.105905605509671	0.747933153056986	TACC1
0.105625572180528	0.511332160753447	KTN1
0.104152480998235	0.33084807173891	DSTN
0.103856284589461	0.514325693203303	APMAP
0.103783691633506	0.830423595366778	HNRNPDL
0.103548487602531	0.666457748132776	PPP4C
0.10352782153587	0.701964473470945	HSP90B1
0.103433513052457	0.563750106928075	MRFAP1
0.103319418685633	0.774971933358977	RAB14
0.103308180370466	0.341595013912982	PHF11
0.102705068873941	0.617897833269756	AC012379.1
0.102549384840702	0.569854394110908	SRSF3
0.102518963710057	0.269426988174717	UBE2D3
0.102432201472801	0.525400873391469	PPIB
0.102345752055012	0.551945607044054	EFCAB14
0.101911401270801	0.779961780611448	TAGLN2
0.101823744225925	0.664350228957015	AIMP1
0.101529298504369	0.925474983934593	SF3B2
0.10149504541473	0.550597629848958	TRIM26
0.101435429484366	0.991567118347762	AMICA1
0.101323740383465	0.620556961683908	SYNGR2
0.101150045458991	0.647039252325385	PRKAR1A
0.101074093774689	0.361203803984335	SMARCA5
0.100941767541384	0.591616486509509	CALCOCO2
0.100856677026157	0.514325693203303	NUFIP2
0.100591629442101	0.785449704985596	RPL14P1
0.100585528773544	0.507741763034915	SMC1A
0.100565448932482	0.589446823050444	IL10RA
0.100256329783819	0.633944667362444	ARL6IP4
0.100087139825231	0.591616486509509	CEP85L
0.100071323431025	0.676125182284207	TMEM30A
0.0990930454096655	0.787645075472042	HMHA1
0.0986476174661366	0.658491213220748	RAD21
0.098549065057512	0.755287774867607	HMGN3
0.0979928510240342	0.874486246108233	PRMT2
0.097990988889824	0.410352894622493	IFITM2
0.0978588098754919	0.361203803984335	RILPL2
0.0977796137699336	0.361203803984335	MYL12B
0.0975048673410104	0.223985355922085	ITGB2
0.0974098713094367	0.312687654128731	ENSA
0.0974046884485091	0.687803966788249	TMEM59
0.0968426539830132	0.703553939757157	MIR4426
0.0967282140619594	0.758509046887094	2009-09-01
0.0963526061300599	0.791105534589839	DNPH1
0.0963251364636812	0.280794317429173	NIPBL
0.0958879677449755	0.577685375278788	YWHAQ
0.0952104003424561	0.461487544933621	C19orf66
0.0950416921511954	0.348848799360647	C17orf62
0.0946952350717112	0.62385600451614	SRSF10
0.0945068309366692	0.633944667362444	SUPT5H
0.094493661686776	0.324578583020926	SON
0.0944325749433368	0.326716768886116	CREB1
0.0940314891994502	0.481429702428354	SLU7
0.093804815761118	0.818839015527176	PLEKHA2
0.0936663586009425	0.475762745701449	SET
0.0935440949624744	0.228910843576966	RARRES3
0.0934839737405835	0.442867363876353	CD38
0.0932122415883605	0.351521300372869	IWS1
0.093209840898306	0.285795688588012	CAPZA1
0.0931540100521979	0.551945607044054	KLRD1
0.0926247325338905	0.674686710802088	CDC25B
0.092439608013781	0.550339412320067	APOL3
0.0921766220959986	0.647039252325385	SMS
0.0919508840681022	0.602910109948939	FXR1
0.091782982772679	0.434697355046131	ACTR3
0.0914547986559605	0.511332160753447	NFATC2IP
0.091303983239341	0.655071442474417	KCTD20
0.0911968546559172	0.525400873391469	TNIP1
0.090994575465237	0.23259296515062	RUNX3
0.0901778312129191	0.893872113872793	ANP32B
0.0901754603604297	0.305872384078666	DNMT1
0.0901561492613241	0.444230759648418	DR1
0.0895867138304705	0.631886075342324	CD48
0.0895495331967293	0.550597629848958	YBX1
0.089483248039067	0.563750106928075	ARPC5L
0.0893679198792214	0.569854394110908	SNHG6
0.0889360993569466	0.44325620972948	SFPQ
0.0889332809985497	0.655071442474417	RPL5P1
0.08872278701365	0.582030503399857	SNORD33
0.0886317676416195	0.507741763034915	XAF1
0.0881716393573209	0.550339412320067	FYN
0.087710738289382	0.723710536439236	RPS7
0.0873284659543148	0.687803966788249	HSPB1
0.086892266117609	0.701964473470945	ARL6IP1
0.0867604976539464	0.713121262916131	RAB27A
0.0864909780483991	0.525400873391469	PPM1G
0.0864614006022793	0.335618807171414	ACTB
0.0863005066442698	0.30799254490626	ABHD2
0.0859795016619345	0.643978918598221	CNOT1
0.0857817570662602	0.602910109948939	SRSF9
0.0849834051598504	0.750184040695031	GNLY
0.0846786978988121	0.367858242224914	PHIP
0.0841147603826529	0.738965293618483	THOC2
0.0840764710936921	0.876605992875783	REST
0.0840618432092441	0.58657643426055	ANAPC5
0.0836976028360199	0.720005808717393	AFTPH
0.0836649905900118	0.410165490528094	CASP3
0.0836048550571813	0.39286795899963	UBE2A
0.0834564486593767	0.446129182635435	SRP72
0.083122836718343	0.687803966788249	RBCK1
0.0827217421462028	0.769703306847173	TAOK1
0.0822652387220901	0.320013940550277	LASP1
0.0822247706795968	0.569854394110908	CASC4
0.0820319835364922	0.461487544933621	PPIG
0.0817820520023842	0.644572488478543	SKA2
0.0817216901153484	0.755287774867607	RNPS1
0.0814583503753532	0.755287774867607	HNRNPF
0.0810299093811818	0.393698218251263	CDK12
0.0810172520909207	0.567611278309784	TPR
0.0809110261646751	0.567611278309784	GPBP1
0.0809071503769037	0.738965293618483	DARS
0.080853236116049	0.58657643426055	KLF13
0.0807278549056994	0.825965874310281	DENR
0.080707429469964	0.445414172284283	HDAC2
0.0805814269222259	0.733086189705045	EIF3FP3
0.0802979223222615	0.602910109948939	Y-RNA
0.0802760569059304	0.293517164784127	CBLB
0.0801143675035405	0.529887983118868	HNRNPH1
0.0800984441458164	0.650457521536343	PJA2
0.0800897670418239	0.75984333776811	ALOX5AP
0.0798163920280892	0.674686710802088	DYNC1H1
0.0796948371580148	0.525400873391469	CD96
0.0791604337083185	0.68950048691014	OST4
0.0791029422824985	0.591230941051905	SRM
0.0790039638775151	0.650304712500589	CDK13
0.0789611964309223	0.68950048691014	NPM1P27
0.0784364131286028	0.389615960424252	ARPC2
0.0783643042211242	0.543361292754461	ATXN1
0.078119920093596	0.403199256861022	CYBA
0.0779015625213839	0.602910109948939	CNN2
0.0777676843224118	0.687803966788249	RSAD2
0.0774819969609741	0.490821560939134	IK
0.0774390135053715	0.167861530723298	GZMH
0.0768726093784038	0.676125182284207	TTC1
0.0767806589777609	0.91693766431881	SYNRG
0.0766205312933934	0.304972885324387	PRRC2C
0.0764727682953883	0.45392940458764	CREM
0.0763531746667099	0.971881157190737	PARP4
0.0762859613039659	0.784507707828468	SMAP2
0.0760022667390752	0.894491264514107	MEA1
0.075809227807331	0.653831567507184	SAMD3
0.0753752201126494	0.724265442266032	NOP10
0.0752225950944139	0.399261413470362	IFITM1
0.0748355684188049	0.661926283589875	GAS5
0.0744085045563059	0.878566693913012	PSMA1
0.0741732636089079	0.902275887290337	CIB1
0.073917696178231	0.627176547588991	MYO9B
0.0738981883662266	0.530182956288913	MYO1F
0.0736572556317778	0.749061364416952	PTPN22
0.0735150045613007	0.725146667146932	PAPOLA
0.0734546207678672	0.550597629848958	WAC
0.0734114666136438	0.791105534589839	AC007387.2
0.0729459339343793	0.574833930169273	DPP8
0.0728534881345707	0.752344057865119	IGF2R
0.0726276825455967	0.444230759648418	PFN1
0.072569160158535	0.393603107221347	EPSTI1
0.072531959672232	0.555812575168243	CLEC2D
0.0722055491490006	0.551945607044054	ACIN1
0.0721997407755719	0.560866869848398	PARP1
0.0719422996415475	0.368959318152526	PRF1
0.0718395555291975	0.71343474046246	NCOA1
0.0716288431224865	0.525400873391469	CWC15
0.0715213792488527	0.567611278309784	BZW1
0.0713408500349861	0.530182956288913	WDR1
0.0710789859600145	0.832075943253274	ZFP36L1
0.0710380472252039	0.551945607044054	PPP1R12A
0.0706735112511667	0.874064378257005	DGKA
0.0703922402113493	0.776203899231848	FAM129A
0.0701300074403237	0.550597629848958	CALR
0.0698970712530597	0.589612481900847	RBM22
0.0698504320799935	0.726805447061072	PYHIN1
0.0695503208984403	0.602910109948939	CD63
0.0694914877820869	0.68950048691014	PREX1
0.0694500558872102	0.589273517629289	POLR2G
0.0691761295241149	0.854041994161146	MEAF6
0.0691034420471202	0.475465721387236	PAFAH1B1
0.0689767266511274	0.981174017339891	HIST2H2AC
0.0688532688733743	0.713495935801281	YWHAG
0.0688222737090245	0.70959289595289	FLT3LG
0.068709004202965	0.774437715258895	VASP
0.0686117983824297	0.23259296515062	CORO1A
0.0681425724387232	0.520981095921678	RBX1
0.0679335370473795	0.367586306576332	SAP18
0.0678147547360422	0.664634884566354	USP34
0.0677224554105425	0.78685432310106	UHMK1
0.0674475357237343	0.528093566532538	PDIA6
0.0673918388227959	0.749061364416952	LSM14A
0.0672373075016828	0.569854394110908	CSTB
0.0670957677114745	0.445414172284283	DUSP2
0.0670415809013529	0.563750106928075	RBM3
0.066992919759048	0.550597629848958	DAZAP2
0.0662416369828329	0.885597500855024	AD000092.3
0.0662157870305981	0.560866869848398	IAH1
0.0662054175974012	0.667271076684699	SLA2
0.0660850266641821	0.508607812597617	SNRPB
0.0660832186018124	0.587385876939515	SAE1
0.0659562156057869	0.754054757510102	AD000671.6
0.065947930129814	0.461487544933621	MYL12A
0.0658894751589179	0.627176547588991	NACA3P
0.065858826960155	0.966999741387253	FAM120A
0.0655550213029238	0.661926283589875	TUBA1A
0.0655530483574534	0.475762745701449	SPCS1
0.0655138069290764	0.489546078180453	OSBPL8
0.0654297542182902	0.774437715258895	N4BP1
0.0653789621772476	0.58884320047144	SNRPD2
0.0650846872387798	0.591616486509509	STAT2
0.0647809519667044	0.563750106928075	PTTG1
0.0645765489499746	0.774437715258895	CCNDBP1
0.0645131561627164	0.859953810892398	FAUP1
0.0641825135872681	0.34724759601351	ERP44
0.0640589558031526	0.843023774797019	ILF3
0.0639207848468986	0.723299735067945	UGP2
0.0638296549421218	0.661926283589875	RPS3AP25
0.063787801000335	0.176517881835753	TMSB4X
0.0637454404453746	0.410352894622493	ZNF638
0.0636886170373621	0.872572307489614	CBX5
0.0635915188241729	0.991567118347762	POLR2J
0.0627674654413588	0.61223253032115	RPL7AP30
0.062296340172995	0.774437715258895	C14orf166
0.0612282109497615	0.878030132608049	LSMD1
0.0612168958395534	0.307993600503533	MOB1A
0.0609436006018389	0.95951389113644	RPL37P2
0.060527026761156	0.369070971164579	SMC3
0.060355315231946	0.699813911621228	TOB2
0.0600993682118465	0.631886075342324	VAMP5
0.0595341265482898	0.785449704985596	FKBP1A
0.0592335048985584	0.755307937682421	NIN
0.0588669419926091	0.783895829284062	RNF145
0.0587360632805676	0.623447071326467	GZMB
0.0586771575675282	0.50010456346406	HLA-C
0.0586614177865461	0.84597140631867	DDT
0.0585510303363233	0.658491213220748	GCC2
0.0585103663731714	0.940812256477086	HLA-DRB5
0.0582071294172406	0.501427443945531	HNRNPUL2
0.0580848681214701	0.531439343627664	PSIP1
0.0577321765001122	0.51442846287709	TBCB
0.0576567174816491	0.899501826035895	CTD-2287O16.1
0.057199696894377	0.38421779652625	ORAI1
0.0570712326180228	0.868710422690162	NECAP2
0.0568459757287787	0.864503016206779	PSMA7
0.0562830506176113	0.45392940458764	HNRNPR
0.0562459759485088	0.878030132608049	SMG1
0.0561949675038087	0.602910109948939	ARHGAP15
0.0561858506001121	0.689847175017035	SPATA13
0.0561802096248329	0.728816870464832	CD53
0.0560458543609941	0.551945607044054	PSME1
0.055880776193435	0.44325620972948	IQGAP1
0.0558360251773193	0.525400873391469	GBP4
0.0557642047872993	0.5531617217627	VTI1B
0.0554770749094171	0.550597629848958	TNFSF10
0.0554247690958969	0.403199256861022	KRAS
0.055393989341185	0.820689729711481	PTMAP4
0.0553065351673847	0.932758649052551	CLIP1
0.0552849439368106	0.805451703210424	NLRC3
0.0550528875693135	0.998500645976715	CTDNEP1
0.0550355053431817	0.573414351926945	ADRBK1
0.0549260322556466	0.667966356298663	EMC7
0.0548241033587509	0.791105534589839	DOCK10
0.0545113855883543	0.990154451795491	RPS10
0.0542645522985605	0.773937340955169	MDFIC
0.0539909364764404	0.643978918598221	GIMAP2
0.053952012436614	0.580381584463592	SP140
0.0537000475084954	0.774437715258895	POLR2B
0.053184134125563	0.627176547588991	LGALS1
0.0530593239494923	0.563750106928075	RPSA
0.0529802494493257	0.631801103691068	TAPBPL
0.0529619532300558	0.55124672472	UBE2I
0.0527695236627874	0.933282142954072	DYNLRB1
0.0526697580453006	0.829321434828403	RPS3AP5
0.0524115536106855	0.713121262916131	PSME2
0.0520675721533326	0.769633166364323	MIR4435-1HG
0.0519882079200515	0.713121262916131	NUCKS1
0.0515607439816908	0.567611278309784	HSP90AA1
0.0512106313291882	0.369070971164579	PRPF4B
0.0511861355396721	0.787645075472042	RPS26P3
0.0507807506813265	0.949504962342193	IPCEF1
0.050307354091423	0.68950048691014	HNRNPA2B1
0.050166947980658	0.794086856005818	ODC1
0.0500011419739463	0.464268938346165	MTDH
0.0486942126323862	0.839116598947541	EIF2AK1
0.0483988878320117	0.658464007211332	LSM5
0.0483900289112096	0.625108911123694	CTSD
0.0483090741900029	0.551945607044054	CKAP2
0.0482414475927242	0.454598908465516	BRK1
0.0481663610689835	0.550597629848958	CNOT6L
0.0478997264125165	0.940002935381204	PFDN5
0.0478618797376869	0.702386795697337	H3F3AP6
0.0478118219458996	0.650304712500589	EIF2S2
0.0476700971658839	0.683878724059777	RNF213
0.0470697933583826	0.551945607044054	HNRNPU
0.0469997931630442	0.525400873391469	HMGN1
0.0468607913944226	0.966999741387253	RGS10
0.0464587284673264	0.640106575978082	TARDBP
0.0462373553520373	0.624196294195339	DNAJA2
0.0458939919569676	0.687803966788249	HNRNPD
0.0450356593259924	0.658491213220748	TAPBP
0.0445696432281473	0.605297625693057	ITPKB
0.0445506278924004	0.528308309389804	SYNE2
0.0445160392121535	0.957920241798615	DCP2
0.0443787937699101	0.774437715258895	ZRANB2
0.0442879313589204	0.569854394110908	MIF
0.0442643919161549	0.551945607044054	TRAF3IP3
0.0440759910933819	0.551945607044054	SUPT16H
0.0440131174295297	0.588648560741002	ARPC3
0.043875347540133	0.575397728959226	RHOA
0.0433025726697258	0.761962833341744	ARCN1
0.0432144403835366	0.525400873391469	HLA-E
0.0432135371734574	0.774437715258895	C7orf73
0.043188818758322	0.591616486509509	MAT2B
0.0430486608584921	0.676125182284207	HLA-B
0.0430233488768637	0.773856747012698	MPHOSPH8
0.042578868974374	0.791105534589839	TMEM258
0.0421715201781221	0.696030988479624	PTPRCAP
0.0420290593072332	0.696030988479624	AKAP11
0.0416620284896181	0.818482489918532	OAS3
0.0415368111049619	0.955496335909671	TMEM14B
0.0412112654816932	0.90634803548922	RPS4XP22
0.040822284256266	0.551945607044054	CD3E
0.0408219796696161	0.657014974488213	PSMB6
0.0405462743160749	0.749061364416952	CTB-89H12.4
0.0404654725516578	0.740438589828793	UBE2N
0.0402396435691416	0.738512881279243	TFDP1
0.0402203580018092	0.791105534589839	MZT2A
0.0401691983308614	0.582030503399857	RECQL
0.0397903393248488	0.670697067311852	ARIH2
0.0394677182804939	0.768212940162242	RTFDC1
0.0390952358848233	0.475762745701449	ARHGDIB
0.0390555291075468	0.702088017699096	HDDC2
0.038458838519505	0.768922877682321	YARS
0.0384314316232328	0.648459301310484	DENND1C
0.0383078894413864	0.620556961683908	SHISA5
0.0383073341770372	0.700102420878641	PDCD10
0.0382384000485003	0.676125182284207	BCLAF1
0.0381123797781471	0.617897833269756	RPL15P18
0.0380600271724496	0.76820384710643	PSMC2
0.0379527319556716	0.832075943253274	AC107983.4
0.0379382845484817	0.257741288697512	CLIC1
0.0378550771046762	0.647039252325385	PTPN11
0.0378268867033857	0.620556961683908	HSP90AB1
0.0378130340642855	0.664717569860993	DENND2D
0.0377746735251416	0.76402016297028	RNF149
0.037173288763892	0.940802032736703	DNAJB1
0.0369289104810244	0.872334201674052	CTB-36O1.7
0.0368951523746561	0.591616486509509	MIER1
0.0368700660204697	0.569854394110908	SYTL3
0.0366109481343715	0.38421779652625	CCNI
0.0364106923351442	0.791105534589839	PUF60
0.0361809032738789	0.85441208498413	CYLD
0.0361684971172742	0.659222961330209	IRF9
0.0361508173368357	0.737104479602551	DBNL
0.0360579922322111	0.754054757510102	DNTTIP2
0.0358422523601247	0.550597629848958	UBE2K
0.0358329575370882	0.791105534589839	SRSF7
0.0355465070397789	0.971881157190737	C11orf48
0.0349655689210615	0.569854394110908	SNX17
0.0347034813686264	0.878030132608049	HNRNPH3
0.0346820415934346	0.925474983934593	VAMP8
0.0345665504188202	0.816721050819193	RPL5P4
0.0345212752292099	0.886210287012468	RPS9
0.0345010367557834	0.841079937300276	TM9SF2
0.0344336097207676	0.468543702987487	WIPF1
0.0340796774461769	0.569854394110908	BST2
0.0340009222883531	0.825105245338349	ITGB1
0.0338429788982025	0.687506817735219	GNAI3
0.0338130077366488	0.998495429112352	PRKCB
0.033471779629999	0.940002935381204	RNF181
0.0333623943646868	0.912649462470651	DOK2
0.0330191111775733	0.899501826035895	SAMSN1
0.03292706144959	0.732785964476103	FKBP3
0.0321618897372433	0.991567118347762	DNAJB11
0.0318454289208157	0.771780032200498	EAPP
0.0310741251644402	0.76402016297028	ICOS
0.0310482788628805	0.925474983934593	IDS
0.0307470087149924	0.849224050701219	HLA-J
0.0304059841916454	0.657014974488213	PLEKHF1
0.0302390962327048	0.687506817735219	NACA
0.030218073105807	0.96439109711638	MRFAP1L1
0.0301495379219494	0.826975338921222	BTF3
0.0299809749112339	0.703922875945274	CAB39
0.0297629974151472	0.772114148507434	AES
0.0295382350334108	0.726805447061072	SLC20A1
0.029186880199779	0.900270508936658	UBE2G2
0.0291627682716282	0.626392340752667	MAP2K1
0.0289721542030628	0.738965293618483	GDI2
0.0283759652482933	0.765004880271877	RPS3AP26
0.02830458553525	0.687590251403421	EIF2S2P4
0.0282255333534796	0.391403250269714	CST7
0.0279756482381197	0.582559830897881	UBA52
0.0278679072912014	0.664717569860993	WHSC1L1
0.0274477050035047	0.96439109711638	SEMA4D
0.0272410957421678	0.829620629589793	TRAPPC1
0.0271409841640262	0.525400873391469	PTPN2
0.0270774441873081	0.724439916749182	PPDPF
0.0268441681722247	0.701988316398807	FAM53B
0.026728323022311	0.947430613623263	ST6GAL1
0.0267193259640102	0.909531705294051	MED13
0.0264238072900977	0.723299735067945	CBX3
0.0261982958973992	0.958353859527918	PPP1CB
0.025677767054942	0.920912334335392	2015-09-01
0.0256078862002282	0.920912334335392	RPL24P4
0.025426741892985	0.643978918598221	SYF2
0.0251574122555938	0.954001531660724	RPS5
0.0251259133142447	0.940812256477086	AC022431.1
0.0250822818104446	0.925474983934593	CD44
0.0249027949506886	0.857925676285645	DNAJC8
0.024874253127528	0.957920241798615	RPS4XP7
0.0248732276887442	0.617897833269756	YWHAZ
0.02480852010815	0.878030132608049	CACYBP
0.0246784650352363	0.674686710802088	HNRNPAB
0.0245160159078162	0.826975338921222	RPA2
0.0238563456829668	0.996031411623627	HNRNPA1P48
0.0236413483387357	0.578631269141892	NCKAP1L
0.0235204601923211	0.374023527871479	CCDC85B
0.0234916790400295	0.497198103094779	SH3BP1
0.0232561761502117	0.642420712880696	SYVN1
0.0229781134332365	0.763723069018337	NDFIP1
0.0228916795663776	0.844523211953047	BSG
0.0227581720219592	0.723710536439236	HM13
0.022359353687242	0.529887983118868	GGA2
0.0218137655561206	0.591616486509509	RBM14-RBM4
0.0215667138485709	0.934839556378425	PARP8
0.0215592140643146	0.886686245630581	OASL
0.0212105405693646	0.870590999793115	HLA-DMA
0.0210467443897193	0.884746255662235	MAPK1IP1L
0.0210124936596725	0.522936229336527	PSMB10
0.0209462157391727	0.677542356300786	LPXN
0.0207824146479432	0.932950094859465	IMP3
0.0206224117521465	0.878030132608049	BUD31
0.0205732324325312	0.929905518661127	CD69
0.0203773046094193	0.551945607044054	H3F3B
0.0202696039471895	0.878030132608049	CALM3
0.020064837212789	0.998495429112352	TNFAIP8
0.0200250692711343	0.569854394110908	USP7
0.0197381591609216	0.800078136862057	CTSS
0.0195411741750378	0.891846317026651	RPL22L1
0.0195200526721675	0.763723069018337	PGAM1
0.0187084300815554	0.703922875945274	HLA-A
0.0186745555838019	0.892553009585713	FGD3
0.0185069874240413	0.723883998543254	CSK
0.0184676530919647	0.780556184231317	FAU
0.0183402743335119	0.528308309389804	AP2B1
0.0177041835247402	0.905869951554149	UBE2Q1
0.0175739739596168	0.648459301310484	NAPA
0.0174745529997402	0.68950048691014	NCL
0.0174046111560866	0.769633166364323	TBC1D4
0.0173741300675028	0.949504962342193	CCDC88C
0.01696187879263	0.250477039381465	ACTG1
0.0169579647730078	0.577685375278788	TAX1BP1
0.0167471187056232	0.749061364416952	WTAP
0.016453970987925	0.885597500855024	UBE2L3
0.0164256445373114	0.469658915025189	CYFIP2
0.0162250482430131	0.971909016586664	EIF3E
0.0158795016663964	0.931133217049675	PKM
0.0156201943129584	0.690470341325567	TGOLN2
0.015474273136012	0.963890172737503	MYCBP2
0.0152894008085671	0.450742968280201	HNRNPA3
0.0150301760882305	0.551945607044054	SLK
0.014845200317525	0.759961070214688	HLA-F
0.0144013546660833	0.658491213220748	SMARCA2
0.0140340514589976	0.643978918598221	RPL14
0.0139070224901898	0.682242927838208	CD2BP2
0.0136179511622538	0.95951389113644	CCSER2
0.0133944304408486	0.85441208498413	ZBTB4
0.0131236677854363	0.661926283589875	ARHGAP9
0.0130891010508951	0.584135135131349	GPR171
0.0130547895428821	0.915665871450457	LGALS8
0.0128750445491135	0.839116598947541	ITGB1BP1
0.012832305570377	0.639044794992121	Z82188.1
0.0127351695026887	0.938934251820958	G3BP1
0.0125677473539181	0.902989562356637	POLR2L
0.0123398346774404	0.93113778573328	YWHAB
0.0121339942240086	0.902989562356637	LINC00152
0.0120339699753818	0.880499696513143	PVRIG
0.0120128803064046	0.862159886881824	TOP1
0.0119576892346283	0.851894189101527	PARP9
0.011951490747274	0.776203899231848	LMAN2
0.0118556148219557	0.737242863115392	ATRX
0.0116529313076161	0.83362279269238	FAM208A
0.0113468646264088	0.484653441964103	RNASEH2B
0.0113337684755479	0.885597500855024	SLAMF1
0.0112059797416926	0.691700456392434	GNAS
0.0111298746482322	0.547895601341864	UFC1
0.0110943524105156	0.515074531889845	PNRC2
0.0109552863239999	0.733086189705045	NUP210
0.0108486181279374	0.851435196052238	FLII
0.0106986896055283	0.908438739958924	RPL35AP21
0.0104330822410281	0.916173857933695	ANAPC16
0.00999145913136656	0.878030132608049	RPS11P5
0.00956306440979926	0.510520883577574	CAPNS1
0.00935508483547798	0.780406076288233	CXCR6
0.00868817333725147	0.875315025508891	CCDC142
0.00826447935432051	0.450742968280201	USP48
0.0082017451225449	0.819218279897983	DHRS7
0.0078535423615862	0.894587829558517	SHFM1
0.00727531161179496	0.832075943253274	CALM1
0.00715220347499201	0.988378509643191	AL590762.1
0.00709804892821442	0.8955313113479	MYH9
0.00675734482179791	0.703922875945274	TROVE2
0.00675196652146459	0.98846908539824	PSMB4
0.00672248717754009	0.925474983934593	YPEL3
0.00661136566676202	0.98846908539824	NUCB1
0.00653737917637232	0.940002935381204	RPL4
0.0064749178502459	0.657014974488213	HNRNPUL1
0.00647157990925029	0.68950048691014	RPL9
0.00628504216490389	0.740438589828793	CLEC2B
0.0059408359612001	0.591616486509509	ZC3H15
0.00571925624615233	0.560404509080965	RPL7A
0.00505576612965797	0.788550749059595	CLTA
0.00499229154597258	0.66804028179621	SEC11C
0.00495362322768278	0.957920241798615	BIN2
0.00492836738512414	0.878030132608049	HMOX2
0.00488365136933822	0.643978918598221	CIR1
0.00485841133430576	0.776203899231848	PIP4K2A
0.0047935015169065	0.970318615492452	RNASEK-C17orf49
0.00418833069015379	0.657014974488213	HN1
0.0037801758683349	0.475762745701449	SSRP1
0.00372050860568351	0.658491213220748	PTBP3
0.00359532023846487	0.647039252325385	USP9X
0.0035827306779066	0.724439916749182	GNA13
0.00332394635705202	0.985404892903872	CTD-3035D6.1
0.00316215628333727	0.849675070976046	NOP56
0.00289894476767683	0.551945607044054	NUB1
0.00275130680317393	0.884451735513613	RPL27A
0.00268795745654948	0.991567118347762	GLG1
0.00230129147369262	0.929676976237807	INPP4B
0.0016636492085117	0.878030132608049	RAB21
0.00150157884592739	0.958353859527918	CHD3
0.00140234091673697	0.696030988479624	JTB
0.00115648895884912	0.998495429112352	RASA2
-0.547153985604844	0.0224821765593555	RWDD1
-0.53521467325344	0.12036782707222	LTB
-0.530123145808992	0.0180054367692021	SELL
-0.469125742894343	0.369070971164579	HSPA1A
-0.428476834963373	0.0003010600262935	CTD-2248H3.1
-0.409261224764357	0.0378635743059823	TRBC2
-0.409245529308567	0.0565108461918297	KMT2C
-0.402334063940147	0.0990712180506704	FOS
-0.394071674343302	0.191408594033487	ZFP36L2
-0.387586029972431	0.234000359816796	CHURC1
-0.380648404278648	0.525400873391469	AC092580.4
-0.372194436296359	0.551945607044054	ZNHIT1
-0.363451444896167	0.167861530723298	RNA5-8SP6
-0.363181823482174	0.320013940550277	PSMB1
-0.361297921973908	0.0565108461918297	IL7R
-0.360097583391153	0.173859749704277	CLNS1A
-0.35878568284778	0.631886075342324	U2SURP
-0.345339291296881	0.241104010403745	RAP1B
-0.339319116591474	0.151397330264578	RPL3P2
-0.322989994804202	0.369070971164579	FRG1
-0.322390179921645	0.287673447583406	ERO1L
-0.320326794391686	0.413275832724525	TAF7
-0.319782161647223	0.15363380751703	AC079250.1
-0.319488708682968	0.0955830594504317	RPL31P2
-0.304878943760131	0.18795144952364	CBFB
-0.304515888437487	0.307993600503533	SERINC1
-0.304126622886697	0.591616486509509	SSR4
-0.303368625310461	0.118052960559605	CLDND1
-0.300355886412378	0.320013940550277	EEF2
-0.29879584245348	0.515074531889845	DUSP4
-0.298497456290178	0.369070971164579	ENTPD1
-0.295820141442217	0.501427443945531	DHX9
-0.291157531168482	0.55124672472	RHOH
-0.291133578575536	0.410165490528094	LIMS1
-0.289336130366924	0.365258329735815	FUS
-0.28858202834368	0.161094329742384	RPL24P8
-0.286411658709515	0.280794317429173	RPL24P2
-0.286391468860122	0.361203803984335	MAPK1
-0.285126709608789	0.233687392593395	RPS15AP38
-0.283133627033891	0.0003010600262935	TPT1
-0.28253996268161	0.78685432310106	SIGIRR
-0.281404722607979	0.355317116510785	SPOCK2
-0.276769624869564	0.280794317429173	AC004057.1
-0.276633265462355	0.121863601137038	RPS4XP6
-0.275216479221832	0.359409344083983	IRF2BP2
-0.273914784532924	0.859953810892398	RPS4Y1
-0.271937848610016	0.525400873391469	GOLGA4
-0.270427393450764	0.239584229139055	AC009245.3
-0.267058950315975	0.203780565506167	RPL39
-0.266750954203224	0.131924819075639	PIK3IP1
-0.262295705227525	0.583899368755095	RSF1
-0.257703722078439	0.551945607044054	CTD-2545G14.7
-0.257332550204527	0.633944667362444	RBM17
-0.255668078671719	0.0990712180506704	EEF1A1
-0.255414243977426	0.317825245952595	TXNIP
-0.251630711509203	0.698906309849578	ESYT1
-0.250546991493638	0.531087356501511	SETD2
-0.249277006820799	0.769703306847173	U2AF1
-0.248416111217731	0.894491264514107	VMP1
-0.24609076532678	0.450742968280201	TCF7
-0.242643693824544	0.776203899231848	ORMDL3
-0.242220875991708	0.951165479111662	TRIP12
-0.241830927417549	0.410165490528094	SLA
-0.240679793371883	0.738965293618483	NLRC5
-0.239733780629117	0.170044551421508	RPL3P4
-0.2393495778863	0.606706592684906	PIK3CD
-0.238655641114335	0.219122121378964	RPL15P3
-0.237130285145779	0.573414351926945	HNRNPM
-0.237032467835039	0.155180440525289	RPL41
-0.2364898968235	0.68950048691014	BAZ1A
-0.235076524437719	0.48284230623889	JAK3
-0.234050916104956	0.341595013912982	RNF10
-0.234030938936622	0.507741763034915	BCAP31
-0.233197242590851	0.335618807171414	AC011737.2
-0.233132408890064	0.563392275323804	BPTF
-0.232579024573621	0.388648265275059	NFKBIA
-0.232531818753123	0.68950048691014	UXT
-0.231854752709922	0.550597629848958	GAPDHP40
-0.23128690960091	0.410352894622493	FXYD5
-0.229166482924626	0.588961776033458	DAD1
-0.228249787654638	0.738965293618483	TMEM123
-0.228030981192916	0.502638975089833	ST13
-0.227812207155454	0.748149245052237	ZCCHC6
-0.227712946419371	0.573414351926945	APRT
-0.227189199541544	0.55124672472	RPL4P2
-0.227077090728933	0.741274080176873	CAST
-0.226932249524132	0.223985355922085	CTC-575D19.1
-0.226641807332408	0.297845506641486	PTMAP2
-0.226274361986998	0.508253549671748	ROCK1
-0.225854406400838	0.899501826035895	CEP350
-0.223917629646748	0.479364848673614	CGGBP1
-0.222825945081497	0.988378509643191	LUC7L3
-0.222682062704993	0.647039252325385	PSMF1
-0.221302150336887	0.666457748132776	POLR2E
-0.220615180102955	0.933395574562267	PRPF40A
-0.218098745325124	0.317825245952595	HLA-H
-0.217130056546738	0.723710536439236	SIT1
-0.216577011856621	0.551945607044054	AC104698.1
-0.216430627078174	0.926325266340888	PTPRA
-0.216307481231527	0.713121262916131	ARID5A
-0.215497138924705	0.754221002947358	TRIM8
-0.215393584148332	0.713121262916131	SNRPC
-0.214734145522129	0.741848681084439	GIMAP1
-0.214592638757293	0.955496335909671	SRSF11
-0.213279551492901	0.687590251403421	LGALS3
-0.212869113974378	0.573414351926945	SNHG8
-0.21149800719133	0.628760031407606	EIF2S3
-0.211073718628189	0.525400873391469	ATP5EP2
-0.210820801459036	0.676125182284207	PPP2CA
-0.209796785957447	0.403199256861022	RPL30P4
-0.209042609378632	0.825965874310281	PPP2R5C
-0.208894179916497	0.647039252325385	KLRB1
-0.208275532825986	0.628760031407606	SAMHD1
-0.208254041713025	0.341595013912982	GPSM3
-0.208151304611716	0.347099440577714	RPS3AP47
-0.207838910655319	0.633944667362444	IL16
-0.207386313450725	0.286507221907332	TRMT112
-0.20707477363149	0.453177166019072	CELF2
-0.206164826846309	0.659222961330209	CCAR1
-0.205793120669215	0.501427443945531	CTD-2666L21.3
-0.205396778674978	0.614833810412559	ZNF706
-0.203355875550616	0.602910109948939	HSPA5
-0.203113215054978	0.822405274054789	SKP1
-0.202962431640904	0.644389894324091	RASSF5
-0.201904118441236	0.869219351716988	GSPT1
-0.201602705289115	0.0224821765593555	EEF1A1P5
-0.201367891852198	0.776203899231848	KLF6
-0.200083283041619	0.121863601137038	RPS12P26
-0.19829016306121	0.920912334335392	PRDM2
-0.198084576345688	0.872999423726222	CAPZB
-0.198028175504262	0.878030132608049	RNF187
-0.197931146708197	0.593547812744369	ERH
-0.197772590920208	0.697575295675316	PRDM1
-0.197598035452782	0.569854394110908	BIRC3
-0.197570670616307	0.557135291264319	RPS19
-0.197528163732914	0.657014974488213	COMMD6
-0.195691368349576	0.733086189705045	CCT2
-0.195626286210371	0.582030503399857	RPL34P31
-0.194589351422231	0.740438589828793	CPNE1
-0.193947779024535	0.573414351926945	ANKHD1-EIF4EBP3
-0.193475997086575	0.369394051567552	RNASET2
-0.193266889278568	0.755287774867607	CERS2
-0.192770286142913	0.393698218251263	RPL9P3
-0.192666709450195	0.569854394110908	PTPN7
-0.192126657149981	0.689032322594065	COL6A3
-0.191763844472264	0.761962833341744	MZT2B
-0.191748152053518	0.451466158446692	CTB-79E8.3
-0.191671101333445	0.927465980968632	LCP2
-0.19099892110126	0.883848589960394	PNISR
-0.190794214841593	0.97003411211604	EID1
-0.190116060112317	0.567611278309784	PABPC1
-0.189295352304624	0.484653441964103	NR3C1
-0.188570659929491	0.693207226420887	KIF2A
-0.18814115552568	0.602910109948939	PSTPIP1
-0.188093209774337	0.650304712500589	CD7
-0.188072322301463	0.598116889191483	ATP1A1
-0.187270020514322	0.609588139704514	TMEM50A
-0.18693260462533	0.239396681091122	AP000936.1
-0.186424762882612	0.95951389113644	TCEB1
-0.186077983304654	0.475762745701449	PCBP2
-0.185984639459161	0.661926283589875	RSRC2
-0.184555656805314	0.713151184230318	PPP1R2
-0.184268905433494	0.765592822993721	ALDOA
-0.184218632228255	0.363380333702878	BTG1
-0.183570780275288	0.988378509643191	SRSF5
-0.183097796587475	0.658491213220748	RPL6
-0.182280391042851	0.689032322594065	PBXIP1
-0.181716527252955	0.320013940550277	MIR3654
-0.181592096768592	0.179456902774226	RPL31
-0.181552050605502	0.776587479869914	LPIN2
-0.180757462080217	0.353428823082885	AB019441.29
-0.180564347919035	0.473949769581551	RPL23AP2
-0.180380237172959	0.241104010403745	RPL34P34
-0.179916406861848	0.947430613623263	HDGF
-0.179862712204544	0.490821560939134	RPS28
-0.179629256221852	0.525400873391469	RPS3AP6
-0.178892786639176	0.939389031516854	JAK1
-0.177719705937126	0.475465721387236	CCNL1
-0.176343505790712	0.5531617217627	UBQLN1
-0.176329433069924	0.507741763034915	RPS17
-0.17579092054841	0.658491213220748	SLC2A3
-0.175276795994777	0.957920241798615	SF3B5
-0.174073300932077	0.657014974488213	FKBP5
-0.174031482137601	0.981174017339891	ISG20
-0.17378622041735	0.835427417902926	EIF3K
-0.173752628177785	0.475762745701449	JUN
-0.173581892762518	0.68950048691014	DDOST
-0.173499666697732	0.674686710802088	RPL17-C18orf32
-0.173180077411079	0.772538137116119	CSDE1
-0.172575768013445	0.737875212054592	ZBTB7A
-0.171993988380254	0.878030132608049	RHOF
-0.171664569162576	0.769703306847173	RPL36
-0.171573155243757	0.869219351716988	BTN3A2
-0.171296920933048	0.565792359294543	EEF1DP1
-0.170190673345866	0.38421779652625	FBXL18
-0.170097238138961	0.913612524896487	CXCL13
-0.16984512308029	0.723883998543254	SUSD3
-0.169433026763344	0.902989562356637	TERF2IP
-0.169189080243749	0.640106575978082	RPL11
-0.16911823415801	0.550597629848958	RGCC
-0.168977812906295	0.70959289595289	SEPW1
-0.168554918041242	0.971909016586664	AKIRIN1
-0.16773035762011	0.3729266294107	RPL6P27
-0.167718809202648	0.525400873391469	RPS2P7
-0.167214004499026	0.550597629848958	SNORD100
-0.166612068584067	0.694677320409738	C6orf62
-0.166525292474808	0.473949769581551	AC016739.2
-0.166191957015545	0.991567118347762	DNAJC1
-0.165401153829278	0.762968376046281	AP000721.4
-0.165064380093803	0.93113778573328	PTGER4
-0.165012664053745	0.936061144159675	SMCHD1
-0.164785564240761	0.67738603201617	RPL15P2
-0.164733283213756	0.666457748132776	CHMP2A
-0.164677766959787	0.723299735067945	RAC1
-0.164009468141598	0.497198103094779	RPL5P17
-0.163657021802779	0.892553009585713	CDC42SE2
-0.163391363173634	0.44325620972948	RPL32
-0.163219129227749	0.573414351926945	DUSP1
-0.162460360807867	0.787523035428357	MBP
-0.162298938673014	0.591616486509509	CXCR4
-0.162231990480641	0.507741763034915	AC004453.8
-0.162224334504028	0.733086189705045	DHX36
-0.161463880435223	0.585334843531628	ZCRB1
-0.16098163886751	0.361203803984335	RPS7P1
-0.160738566095439	0.839116598947541	STAU1
-0.160489512668689	0.161094329742384	RPL10P3
-0.160134144990591	0.674686710802088	ATM
-0.159067763942254	0.410668029626073	RPS6
-0.157652854970278	0.567611278309784	ZFP36
-0.156557077482623	0.480961149002424	RPL17
-0.156388639052419	0.369070971164579	RPS20
-0.155810126142877	0.269480263352604	RPL13A
-0.155223695824019	0.713043451012163	EEF1D
-0.154621704682057	0.794086856005818	SUN2
-0.154276209387191	0.797452731664955	RPL7AP6
-0.153816621193433	0.219122121378964	RPL13AP25
-0.15365886903725	0.940802032736703	SPTAN1
-0.153489620433304	0.909531705294051	PTPN1
-0.15289285343811	0.483124244779874	PTMAP5
-0.1528885871188	0.806916999177135	MKNK2
-0.15231205949898	0.749061364416952	LSM7
-0.151945167389024	0.647039252325385	USF2
-0.151520769506935	0.891846317026651	CD5
-0.151514955758802	0.920912334335392	SF3A1
-0.151341043407354	0.551945607044054	RPSAP58
-0.151053472594715	0.890941854610331	KDM2A
-0.150967010284967	0.991567118347762	PLP2
-0.150792281031749	0.841825407570229	PGK1
-0.150533551349941	0.464268938346165	COPS6
-0.149843309956541	0.940802032736703	BAZ1B
-0.14952910720619	0.454598908465516	FAM107B
-0.149486995772393	0.768691454699153	SNX6
-0.149344096382055	0.769633166364323	ZNRF1
-0.14921248991399	0.894587829558517	ZNF292
-0.148367097726018	0.475762745701449	TSC22D3
-0.148294852957432	0.27440493615504	CTD-2192J16.15
-0.148263671149897	0.940002935381204	GNG2
-0.147371730713441	0.723710536439236	UBE2B
-0.146914947086795	0.514325693203303	RPL5P34
-0.146844765910673	0.920912334335392	SIPA1
-0.146752837450996	0.979827765564884	YTHDC1
-0.146355008906202	0.487531664501611	FDFT1
-0.146306090957777	0.507741763034915	RPL8
-0.145657535476817	0.981174017339891	EDF1
-0.145166855573848	0.934839556378425	PCSK7
-0.144781005815524	0.955496335909671	EIF1
-0.144669927886975	0.728816870464832	LAPTM5
-0.144655942797682	0.978562538131261	TNRC6B
-0.144157876871899	0.925474983934593	EP300
-0.144135868647252	0.886210287012468	SEL1L3
-0.143732700096567	0.98846908539824	CEBPZ
-0.143611319625792	0.348848799360647	SNORA52
-0.143588516572569	0.223985355922085	RPL18
-0.143555747308732	0.902989562356637	LRP10
-0.142928114248609	0.774437715258895	ATP6V1F
-0.142021929534206	0.902989562356637	ITSN2
-0.141913235111841	0.929905518661127	PPP1R11
-0.141552427134676	0.978425497650522	NAP1L1
-0.141346338021551	0.934839556378425	WDR82
-0.141308570561419	0.591616486509509	SNX5
-0.140500124519401	0.926699670332698	ANXA1
-0.140301754451025	0.791105534589839	RPL34P18
-0.140202782960691	0.631886075342324	RPL31P7
-0.140110050186497	0.924052713501771	GALM
-0.139625060039722	0.943639952872458	MAP3K2
-0.139604711115628	0.920912334335392	RPL18A
-0.137408201045222	0.878030132608049	DOCK2
-0.136800969569062	0.701964473470945	UBC
-0.136711521995968	0.876605992875783	METTL9
-0.136530514959075	0.773937340955169	PDCD4
-0.136228206019669	0.940812256477086	PPP1CC
-0.136118828568689	0.52193193705031	RPS24P8
-0.134433860754569	0.878030132608049	INPP5D
-0.134100349102139	0.839116598947541	RFTN1
-0.133442260673607	0.926483914630447	C19orf43
-0.133292558614628	0.940802032736703	PCED1B-AS1
-0.133270273887044	0.886210287012468	VPS28
-0.131973002040958	0.940002935381204	TMEM248
-0.130450390854197	0.591616486509509	RPLP2
-0.130439200025185	0.987594314807108	TCF25
-0.129998335239197	0.87623831982911	NOL7
-0.129235070987431	0.878030132608049	EMB
-0.128701867418016	0.886210287012468	ADD3
-0.128614014225026	0.741848681084439	PAG1
-0.128367919676204	0.998495429112352	CD46
-0.128133626489841	0.76820384710643	ARF6
-0.127895478095746	0.293511391906249	RPS27
-0.127882024290785	0.787523035428357	RPL13AP5
-0.127763330459887	0.988378509643191	IFI44
-0.127178519440107	0.660763900811147	TMED5
-0.126919752787302	0.991567118347762	PHF3
-0.126660549272908	0.878030132608049	RBL2
-0.126235693195838	0.658491213220748	SNORD3A
-0.125497777520324	0.902989562356637	UBLCP1
-0.125356307348054	0.885597500855024	CCDC69
-0.1249290787448	0.902275887290337	KMT2E
-0.124616809599593	0.878030132608049	RTN4
-0.124241325432126	0.591616486509509	ZFAS1
-0.124162062908337	0.933282142954072	CARD16
-0.123565634772742	0.920912334335392	TXNL4A
-0.123326874455545	0.874064378257005	DDX3X
-0.122928211094305	0.884993763960103	ZYX
-0.1226464241129	0.858116232366587	FOXO1
-0.12226774483138	0.410165490528094	RPS12
-0.122012921078428	0.683878724059777	SERP1
-0.121839831387496	0.982834049667849	SETX
-0.121832199597521	0.530182956288913	RPLP1
-0.121733070758606	0.880499696513143	ILF2
-0.121707706013854	0.698906309849578	PDS5A
-0.121421911436105	0.797587932080173	GIMAP5
-0.120766097531458	0.841079937300276	CYTH1
-0.120243753396519	0.661926283589875	AC002994.1
-0.120045079479794	0.899501826035895	BHLHE40
-0.11961187213444	0.891200684288693	EIF4A2
-0.119582887995341	0.932950094859465	HSPA8
-0.119474632330102	0.988378509643191	TMED2
-0.1192099146769	0.98846908539824	SEC61B
-0.119078829896747	0.945389127882443	BIRC6
-0.118886964296133	0.858116232366587	PTPRC
-0.118558217189151	0.981174017339891	NEMF
-0.118514489716372	0.591616486509509	TMCO1
-0.118369755883454	0.249902189275887	CD4
-0.118259823792838	0.816067971254351	EIF3M
-0.118107261981087	0.823811155180239	RPL36AP21
-0.117919632578097	0.7643539692936	HNRNPLL
-0.117239067601415	0.657014974488213	RPL18AP3
-0.117183616867115	0.410713232440246	CDC42EP3
-0.116968791900043	0.998500645976715	G3BP2
-0.11680086788774	0.902989562356637	C19orf60
-0.116694423777171	0.862159886881824	PSMB7
-0.116648090356078	0.551945607044054	PIM1
-0.116488895393773	0.935243166317769	PPP2R5A
-0.116370536388187	0.984901884579797	FAM78A
-0.116189895216732	0.991567118347762	PSMA2
-0.116176161116884	0.884746255662235	ACP1
-0.115644951784189	0.975829888878502	2001-09-01
-0.11553758039716	0.605297625693057	RPS20P14
-0.115518135182339	0.774437715258895	GNB2L1
-0.115513945214928	0.970679010887321	ZNF655
-0.115341742981491	0.925474983934593	RPS4X
-0.115215906568564	0.680243813410429	SNX3
-0.115166951367668	0.627176547588991	RPS12P23
-0.11486746843151	0.51442846287709	HSPA1B
-0.114346679580764	0.612734700789483	RPL13P12
-0.113549545884023	0.573215690045075	AC018738.2
-0.11328790392322	0.689847175017035	MORF4L1
-0.11312700104301	0.979383683727473	CD28
-0.112393011207023	0.99733882032644	CDC123
-0.11222670273273	0.874064378257005	MLLT6
-0.11209859895821	0.658491213220748	PPIA
-0.112045178652406	0.749943814299891	C12orf57
-0.111650180123215	0.991567118347762	PTBP1
-0.111468579101911	0.885597500855024	EIF1AX
-0.11133322372031	0.573414351926945	COPA
-0.110680592705373	0.998500645976715	KAT2B
-0.110656127267861	0.998495429112352	ARF1
-0.110528607212561	0.884746255662235	RPL24
-0.110348521410041	0.878030132608049	CHD2
-0.110244614261094	0.982374853712767	NFKB1
-0.109881236808761	0.913612524896487	LAT
-0.109745208372166	0.939389031516854	SLFN5
-0.109682143223482	0.981174017339891	RN7SL3
-0.109405071321052	0.985404892903872	CANX
-0.109371752609908	0.851257064329823	FAM89B
-0.108684864723192	0.713495935801281	S100A11
-0.108447940247592	0.884451735513613	RPS23
-0.10842141299313	0.971881157190737	DCAF7
-0.108413551612711	0.851435196052238	SMEK2
-0.108109745437744	0.886210287012468	CTSB
-0.107883280136641	0.347777731529745	RGS1
-0.107540735532486	0.987594314807108	MATR3
-0.10752479648513	0.728816870464832	AC007969.5
-0.107473172298489	0.982231615352939	UBXN1
-0.107459440251735	0.90634803548922	TBC1D10C
-0.107392840230846	0.934839556378425	TPM4
-0.107049351448024	0.963890172737503	PAK2
-0.106612957894213	0.988378509643191	NUP50
-0.105658218568713	0.666457748132776	ITK
-0.105306742877615	0.991567118347762	ARF3
-0.10509012215093	0.947528922401551	TTC39C
-0.105004762138675	0.76402016297028	EVI2A
-0.104822413950123	0.90666360036116	SNRPGP2
-0.104661721645189	0.968774774471621	TMEM173
-0.104572136939749	0.950800173036527	CCDC91
-0.104376721643122	0.884451735513613	CTC-260E6.2
-0.104235114715295	0.635576814732224	HERPUD1
-0.104004525782037	0.507741763034915	FAM65B
-0.103940108029114	0.642420712880696	TPM3
-0.1037739976355	0.920912334335392	ZBTB38
-0.103658652677932	0.814319665079772	2002-09-01
-0.103278126230619	0.774437715258895	SNURF
-0.10323835456789	0.955496335909671	PPP1CA
-0.102268990108172	0.894587829558517	DDX60
-0.102139456500381	0.839474359775364	ARHGEF6
-0.101939013556321	0.925474983934593	ATP6V1E1
-0.101851161723493	0.738965293618483	SUMO2
-0.101183140157931	0.886686245630581	USP47
-0.101027768580042	0.857502437137773	STAG2
-0.100730841824633	0.990154451795491	YTHDF2
-0.100500149991045	0.784507707828468	PPP6R1
-0.100088670952823	0.724439916749182	GLTSCR2
-0.100012341032012	0.880499696513143	PSMD8
-0.100010053755611	0.803805571055269	TMEM230
-0.0999823271568028	0.950800173036527	PSAP
-0.0999201450252929	0.988378509643191	C11orf58
-0.0996491357563292	0.654821470119316	IKZF1
-0.0994947010062783	0.925474983934593	ARHGAP25
-0.0993375456188508	0.988378509643191	BDP1
-0.0983378095153435	0.320013940550277	RPL26
-0.0981423519213109	0.633944667362444	MYO1G
-0.0979087549856674	0.925474983934593	SPN
-0.0977261742766453	0.881740056779082	TRAC
-0.0975624480889579	0.609588139704514	RPS2
-0.0974877093135398	0.925474983934593	FLI1
-0.0972641098828298	0.894587829558517	STX16
-0.0967712862311563	0.99733882032644	UBALD2
-0.0963491311965299	0.932950094859465	RALBP1
-0.0952144879735797	0.932950094859465	PDAP1
-0.0944485266632513	0.525400873391469	ABRACL
-0.0944337206702212	0.925474983934593	FIP1L1
-0.0940555305427397	0.91693766431881	POLR1D
-0.0934858280840896	0.725429973106894	SH3BGRL3
-0.0932446434878762	0.761962833341744	ABCF1
-0.0931183902477208	0.564056918591527	RPL38
-0.0930002171387776	0.972194117672553	ATP6V1G1
-0.0929564502443574	0.95443496737376	APOL6
-0.0927759785553097	0.728816870464832	ARHGEF3
-0.0927331804208624	0.769633166364323	CTD-2013N17.1
-0.0922434897145896	0.841079937300276	SYNE1
-0.0920579240066124	0.984901884579797	PNN
-0.0920481245746244	0.899501826035895	PSMC3
-0.0916641759762866	0.933282142954072	PTP4A2
-0.0915018263091698	0.660763900811147	CTLA4
-0.0910517195302523	0.991567118347762	ITGB7
-0.0909635779533777	0.582030503399857	ANXA7
-0.090946615129708	0.981174017339891	CTCF
-0.090857948244331	0.991567118347762	FGFR1OP2
-0.0904690055576394	0.713043451012163	GOLGB1
-0.0904629972768344	0.868135657172425	LGALS9
-0.0897390570434704	0.791105534589839	ARID5B
-0.0897277066448303	0.857711878000181	CMTM3
-0.0897083095878897	0.950800173036527	ATP1B3
-0.089591243205394	0.909531705294051	HNRNPK
-0.0895690095938435	0.915665871450457	SSR2
-0.0895501113407549	0.774437715258895	IER2
-0.0877396967320816	0.991567118347762	RBBP6
-0.0876087355429123	0.687803966788249	BTG2
-0.0874731687062195	0.791105534589839	HTATSF1
-0.0873901239378512	0.713121262916131	CTBP1
-0.0873550494230178	0.908438739958924	SCAF11
-0.087263792763683	0.998311185401398	PCM1
-0.0872306112593821	0.966999741387253	GYG1
-0.0869409628352234	0.968517532851561	PIK3R1
-0.0864165479082693	0.880499696513143	SERPINB9
-0.0862903971296356	0.926483914630447	CHD4
-0.0859896118992696	0.563750106928075	RPS15
-0.0858255539742647	0.738965293618483	RPS7P10
-0.0858099813116271	0.971881157190737	SLAMF7
-0.0857097221334706	0.932950094859465	VAMP2
-0.085481130281037	0.915665871450457	SUMO3
-0.0843098288897286	0.960006976584589	CDV3
-0.0840450230074059	0.776203899231848	TCEB2
-0.0838868320937287	0.728816870464832	N4BP2L2
-0.0834710952368334	0.826103432277995	STT3B
-0.0832050227125794	0.550597629848958	RPL10
-0.0831981599349332	0.988378509643191	SLAMF6
-0.0831593569447202	0.940802032736703	S100A6
-0.0831470233270446	0.985568436880477	RPS13
-0.0830653101878172	0.774971933358977	PABPC3
-0.0825085746227825	0.964892476756976	CCT5
-0.0824641067467828	0.940812256477086	AC013394.2
-0.0819127971556643	0.920912334335392	C8orf59
-0.0816710046622164	0.776203899231848	NONO
-0.0815148285460419	0.938544510593133	ASXL2
-0.0814882176779237	0.939396318958053	SH2D1A
-0.0813392513251996	0.902989562356637	DNAJA1
-0.080928983562419	0.839116598947541	EHD1
-0.0805827960464551	0.998500645976715	GTF3C6
-0.0802699677753478	0.940802032736703	H2AFY
-0.0791624576199199	0.940802032736703	SSR3
-0.0789604895273324	0.940802032736703	RN7SL1
-0.0789577510221986	0.981174017339891	ARPC1B
-0.0788929417091548	0.940812256477086	MTPN
-0.0788196592195707	0.971909016586664	CDKN1B
-0.0784949788776339	0.950800173036527	PABPN1
-0.0784196675838926	0.975512778117044	EIF5
-0.0782624034407897	0.550597629848958	TMSB4XP8
-0.0775537382041305	0.893983985713327	VPS13C
-0.0774024276141738	0.894587829558517	SQSTM1
-0.077142436087605	0.748149245052237	LCK
-0.0769691090523792	0.857925676285645	RSL1D1
-0.0768911736812201	0.892553009585713	FTH1P8
-0.0768219768170027	0.891200684288693	RALY
-0.0767672642092281	0.774437715258895	RPS21
-0.0764178232227364	0.569854394110908	RPS3
-0.075764911684403	0.903449108051712	IL32
-0.075738464195181	0.708651873970071	RABAC1
-0.0756295888304905	0.975512778117044	ATP6V0C
-0.075394140805815	0.940002935381204	HECA
-0.0753413576863915	0.932950094859465	STK17A
-0.0751667215034639	0.841079937300276	VPS4B
-0.0750359126072948	0.774437715258895	AC011933.1
-0.0748673213487987	0.903449108051712	SF1
-0.0748392825919928	0.932950094859465	CREBBP
-0.0740345467624686	0.71343474046246	CKLF-CMTM1
-0.0734933152750639	0.892553009585713	RPS24
-0.0734109843723116	0.560866869848398	RPL23
-0.073393645575316	0.934003242535253	RPLP0P6
-0.0733650663619079	0.737875212054592	APOBEC3C
-0.0728172339980855	0.98846908539824	SAT1
-0.0725091873617483	0.958353859527918	SF3A3
-0.0724581705896528	0.680138907601287	AGFG1
-0.0721194144104815	0.754054757510102	SMARCC1
-0.0720733100609063	0.878566693913012	KAT6A
-0.072022773441164	0.779961780611448	DDX21
-0.0709411765205674	0.963890172737503	MAF
-0.0709405063965245	0.822369165671591	GLRX
-0.0707086950745524	0.893205779258279	ANXA2
-0.0704558900680763	0.974914357980508	RPL35P5
-0.0703750456666954	0.886210287012468	RPL36A-HNRNPH2
-0.0701864624177215	0.96439109711638	2006-09-01
-0.069960171497141	0.966999741387253	RAD23A
-0.0696539140913326	0.96439109711638	FAM192A
-0.0693929753023834	0.990154451795491	MBNL1
-0.06863772233903	0.98846908539824	ZAP70
-0.0684611797531876	0.789185237709328	MORF4L1P1
-0.0682558457928841	0.925474983934593	MXD4
-0.0679184329391831	0.899501826035895	SKAP1
-0.0679058862193545	0.525400873391469	RPL13
-0.0678635775912775	0.970026112889495	CTB-63M22.1
-0.067580897310489	0.951178260114859	SNX20
-0.067327664188263	0.769633166364323	APBB1IP
-0.067143180569891	0.923627473209875	BIN1
-0.0671044790187334	0.933282142954072	GNB2
-0.0669416737870512	0.979139219536391	FOXP1
-0.0665941876454319	0.63847120434796	TRIM22
-0.0662172165844248	0.940802032736703	ZNF101
-0.0658468974559336	0.971909016586664	COX6CP1
-0.0653667437651424	0.851435196052238	RPS2P5
-0.0653414707589679	0.936061144159675	RPL19
-0.0649346600059485	0.902989562356637	RPL13AP20
-0.06472727777096	0.878030132608049	RPL36AL
-0.0645904133671715	0.991567118347762	GNAI2
-0.0643917756874841	0.940812256477086	FOXN3
-0.0643282749182568	0.971881157190737	RASGRP1
-0.0641128301370446	0.876605992875783	ARHGAP30
-0.0640581670466716	0.976564898356931	AIP
-0.0639401364656278	0.515825905352924	STAT1
-0.063835584412683	0.96439109711638	SPCS2
-0.0634004673598678	0.822369165671591	RPN2
-0.0632811150494721	0.891200684288693	PRDX1
-0.0632440658545188	0.689032322594065	ID2
-0.0631398481698413	0.965471054745636	EIF3A
-0.063074878403703	0.68950048691014	RPS11
-0.0627549253302702	0.975457332242265	RPL30
-0.0625547089954115	0.942453988686023	BRD4
-0.0620987546030243	0.886210287012468	CYTIP
-0.0620386193908047	0.966999741387253	PRRC2B
-0.0614214683181704	0.939389031516854	PUM2
-0.0613520533401386	0.880499696513143	BCL11B
-0.061256977155034	0.920912334335392	NUDT21
-0.0611000964410131	0.68202083787314	RPS27A
-0.0609057160744911	0.687803966788249	CNOT8
-0.0604478616637856	0.960006976584589	COPB1
-0.0600328001113755	0.840419186578376	MYEOV2
-0.0599462202503251	0.802921151664752	AC005884.1
-0.0594617996127651	0.979827765564884	SSBP4
-0.0594535919523918	0.774437715258895	SRSF4
-0.0594058003220124	0.791105534589839	RPL21P75
-0.0592792234851987	0.998292617481847	SSB
-0.0592350918880946	0.923928084932447	EEF1B2
-0.0590594144977095	0.922604276010999	XRN1
-0.0587981143824483	0.834179896717903	EIF4G2
-0.0587314859845884	0.733086189705045	MGEA5
-0.0585960540169084	0.602910109948939	DDX46
-0.058489484574979	0.963890172737503	DDX23
-0.0583857237305552	0.934003242535253	SEC62
-0.0583009432531378	0.925474983934593	RAB11A
-0.0580619785814709	0.880811851137872	FMNL1
-0.0580443781646109	0.912280665819361	KIAA1551
-0.0578808232716077	0.876605992875783	AHNAK
-0.0578676975101446	0.920912334335392	VIM
-0.0576721419451434	0.940812256477086	C4orf3
-0.0575723116944233	0.886210287012468	TMED10
-0.0575671060560556	0.92634110989223	HIST1H1D
-0.0574316004249511	0.533767601504495	MESDC2
-0.0574032767399944	0.880499696513143	RAD23B
-0.057394392750411	0.916887995110422	EPC1
-0.0566850201426159	0.776203899231848	HNRNPA1
-0.0566833223280021	0.899501826035895	IFI27L2
-0.0565448640677673	0.957920241798615	CD52
-0.0563659742810825	0.876605992875783	TAOK3
-0.05623336727267	0.738965293618483	IVNS1ABP
-0.0561363373549959	0.998495429112352	RPS8
-0.0560642314534761	0.886210287012468	RPL15
-0.0558545854983656	0.936061144159675	ZC3H11A
-0.0558286228272031	0.963890172737503	MGAT1
-0.0552166358759487	0.631801103691068	SLC9A3R1
-0.0551227898972757	0.993182270129863	UBA1
-0.0551207718685802	0.998500645976715	SF3B1
-0.0550221290086066	0.894587829558517	ARID4A
-0.0550041656239586	0.955046949483923	SH3BGRL
-0.054847221177285	0.779961780611448	TES
-0.0547075522117639	0.926483914630447	RPL37
-0.0546935928836587	0.892553009585713	DDX24
-0.0545932666336302	0.776203899231848	TAPSAR1
-0.0540150924965772	0.791105534589839	FAM49B
-0.0534292658125994	0.839116598947541	ZNF644
-0.0533806711649119	0.925129445949015	RPL23A
-0.0529853298403582	0.891200684288693	RPL27
-0.0529179741742309	0.785449704985596	M6PR
-0.052670985555821	0.666457748132776	TMSB10
-0.0523548250775308	0.755287774867607	JUNB
-0.0521980321481426	0.589446823050444	CFL1
-0.052035477453686	0.942453988686023	SYNCRIP
-0.0518859616683876	0.738965293618483	ZNF207
-0.0518096202128953	0.839116598947541	AZIN1
-0.0512651571718141	0.950360724556418	S100A10
-0.0510382251734207	0.733086189705045	CTD-2031P19.4
-0.0509459875501008	0.988378509643191	RNF19A
-0.0509029076296699	0.933282142954072	SERINC3
-0.0506628812049268	0.78685432310106	HCLS1
-0.050657932755557	0.773856747012698	SC22CB-1E7.1
-0.0505690412130626	0.550339412320067	SP100
-0.0505142953428404	0.942453988686023	RPL4P4
-0.0505011814218062	0.998495429112352	EIF5B
-0.0500279674108695	0.671330218071344	RPS17L
-0.0498841179200685	0.932950094859465	SIVA1
-0.0494279449685746	0.893205779258279	MSN
-0.049181038614952	0.900695267591264	SNORA67
-0.048661060132484	0.928237362089249	ANXA6
-0.0486392605670616	0.755287774867607	RFC1
-0.0485210259101252	0.966999741387253	TGFB1
-0.048084797586315	0.938934251820958	USP1
-0.0478972258284844	0.706747611320304	RBM25
-0.0478670620834931	0.938934251820958	LIMD2
-0.0475751833578699	0.878566693913012	ATP2B4
-0.0473055657553805	0.728816870464832	TOP2B
-0.0471455193432897	0.925129445949015	PPA1
-0.0470239237156791	0.849224050701219	SNW1
-0.0465815702103898	0.988378509643191	OS9
-0.046500248382225	0.932950094859465	RBMX
-0.0459669055010066	0.876605992875783	PDCD6
-0.0459655395942049	0.797452731664955	C1orf43
-0.0458581601380421	0.878030132608049	ZNF24
-0.0457104990184174	0.886210287012468	RPL29
-0.0455917067537606	0.858116232366587	ZFAND5
-0.0452169687568542	0.934839556378425	CSNK2B
-0.0451302417529036	0.962157684375432	DYRK1A
-0.0448789532303426	0.894425030190511	ANP32A
-0.0448372534168513	0.664717569860993	C9orf78
-0.0447138724863037	0.988378509643191	EIF4EBP2
-0.0446560111001184	0.647039252325385	S100A4
-0.044576615606839	0.737748824410419	LRRFIP1
-0.0445455515655937	0.913612524896487	PEBP1
-0.0442927062038485	0.988378509643191	RABGAP1L
-0.0442165966071112	0.878030132608049	HMGN1P38
-0.043990208256389	0.940812256477086	GRK6
-0.0439835136918294	0.950800173036527	MANF
-0.0438032971970608	0.627176547588991	SNORD54
-0.0437626337731525	0.863931959690688	CIRBP
-0.0435741651992276	0.896946181735406	WAPAL
-0.0433408746940198	0.822369165671591	RBM8A
-0.0432803227948602	0.920912334335392	RSL24D1
-0.0423698596515192	0.832075943253274	GMFG
-0.0418456774984031	0.774437715258895	RPL22
-0.0417386937253332	0.723299735067945	GIMAP4
-0.0417287240409547	0.950800173036527	TMEM66
-0.0417013739243548	0.650457521536343	ABI1
-0.0414171911755631	0.974293300387006	IST1
-0.0413770334333901	0.869219351716988	GNB1
-0.0412496252046068	0.839116598947541	RORA
-0.0412391780086743	0.988378509643191	SNRPFP1
-0.0409146490968209	0.985547157906803	SNRPG
-0.0408644761030705	0.949504962342193	FAIM3
-0.0408112173585422	0.728816870464832	SELPLG
-0.040770014810219	0.713043451012163	RPS29
-0.0406923944205146	0.925474983934593	SNRPE
-0.0404622293435766	0.879034761847204	RPS27L
-0.040454161063298	0.990154451795491	POMP
-0.0403233653234802	0.96721369685533	RAB2A
-0.0402383878592758	0.940002935381204	TMC6
-0.0399290361769697	0.680243813410429	STK24
-0.0397245638445232	0.851435196052238	PDCD5
-0.0396649589604199	0.968774774471621	PLEKHB2
-0.0395296482147882	0.991567118347762	DDIT4
-0.0393586952799054	0.776203899231848	CTD-3214H19.4
-0.039212596010533	0.916173857933695	VCP
-0.0384591372531721	0.841079937300276	KPNA6
-0.038317628429378	0.802847698358371	RPL12
-0.0379918168576223	0.841825407570229	FERMT3
-0.0374247454162708	0.902275887290337	DOCK8
-0.036872700550306	0.794086856005818	RPL3
-0.0365939162840507	0.884451735513613	PRKCH
-0.0363463947093797	0.949504962342193	ATRAID
-0.0363459476450019	0.998495429112352	NPM1
-0.0360303513315576	0.738965293618483	SF3B14
-0.035319198037269	0.747168694031765	PSMD6
-0.035315159270314	0.98846908539824	ENO1
-0.0349017426701339	0.962157684375432	PPP1R18
-0.0346888236359848	0.940812256477086	HSPH1
-0.0346000957721488	0.894587829558517	BATF
-0.0344504935082692	0.761962833341744	RPS20P10
-0.0341595568637318	0.677542356300786	RPS25
-0.0340325549091245	0.991567118347762	ANXA11
-0.0340240106141145	0.851257064329823	LMAN1
-0.0340101588684796	0.508607812597617	AKAP9
-0.033988730136933	0.933282142954072	DDX39B
-0.0339348423886796	0.740438589828793	SYT11
-0.0338200070942811	0.657014974488213	STK4
-0.0336599515470553	0.776203899231848	SZRD1
-0.0336243228988744	0.932950094859465	RPS16
-0.0328782585186245	0.90634803548922	RPL37A
-0.0326857343469891	0.832075943253274	ATF7IP
-0.0325662179815005	0.68950048691014	RPL35
-0.0325489914411148	0.932950094859465	RCSD1
-0.0325287451065743	0.857925676285645	EIF3J
-0.0322075775359356	0.883848589960394	TMC8
-0.0321020459445056	0.774437715258895	FNBP1
-0.031925737343685	0.774437715258895	UBA2
-0.0316632769822118	0.876605992875783	MAP4
-0.0315962820201472	0.550597629848958	FTL
-0.0313397769559587	0.940802032736703	SERF2
-0.0312603502972484	0.774437715258895	EPB41
-0.031110264569397	0.932950094859465	DDX5
-0.0302164944404528	0.823811155180239	ERBB2IP
-0.03006279516294	0.8637028258212	JUND
-0.0298638771059991	0.993577734399641	EIF3L
-0.0288787350437563	0.991567118347762	CKLF
-0.0286196756755412	0.96673341703795	RPS23P8
-0.0282130279762707	0.943080512340978	RNF4
-0.0281614417101468	0.886210287012468	EIF4H
-0.0280163319807836	0.773937340955169	MAP1LC3B
-0.0279533462702759	0.880499696513143	SERPINB1
-0.0278702786441962	0.774437715258895	RPL39P3
-0.0275813696602241	0.804041008284171	TSPAN14
-0.0274317050011257	0.934839556378425	ST3GAL1
-0.0273489295699755	0.831691444682371	NUDC
-0.0270314935873304	0.981174017339891	SRI
-0.0268737218087032	0.925474983934593	ABHD17A
-0.0264222980154063	0.833640172143557	RBMS1
-0.0263702332441742	0.752117307457754	SP110
-0.0262389992705474	0.988378509643191	BBX
-0.0259726580288007	0.988378509643191	RPL7L1
-0.025469620038753	0.867438674760588	OAZ1
-0.0253527198188965	0.899501826035895	CELF1
-0.0253302786704175	0.555812575168243	TXN
-0.025039598572316	0.988378509643191	SH3GLB1
-0.0248805927094236	0.915665871450457	ZC3H13
-0.024818366782418	0.875953574535451	ERGIC3
-0.0247629053082215	0.84882232814943	RPL21P28
-0.0247489289398108	0.755287774867607	DGKZ
-0.0246607772770981	0.905869951554149	ANAPC11
-0.0244140360597069	0.525400873391469	UBXN4
-0.0242895313166562	0.988378509643191	CD247
-0.0242878623148948	0.955644786004085	RPL37P23
-0.0241930798575867	0.885597500855024	AUP1
-0.0241833428859382	0.894587829558517	PTGES3
-0.024048501054013	0.878030132608049	RPL28
-0.0238209769410733	0.713151184230318	SAR1A
-0.023638190705316	0.83362279269238	SMARCE1
-0.0236302022351691	0.902989562356637	CUTA
-0.0234830453559922	0.9688957609099	ELK4
-0.0233341019371176	0.925474983934593	PTMA
-0.0233235454688854	0.848134385409351	HSPE1-MOB4
-0.0231383073395507	0.854409491362464	RPS18P12
-0.02306897761884	0.812896832857652	STAT5B
-0.0229168119869176	0.76402016297028	NPIPB5
-0.0228337252025315	0.925474983934593	SPATS2L
-0.0227496396912539	0.947430613623263	EVL
-0.0227393261476403	0.950800173036527	RPS15AP24
-0.0223506794494606	0.765592822993721	RPL5
-0.0217731129019316	0.878030132608049	PCGF5
-0.0216131899889691	0.794086856005818	SEC61G
-0.020992081408457	0.733086189705045	UBL5
-0.0208889529915015	0.931133217049675	CAPRIN1
-0.0208289442645553	0.723710536439236	MAPRE2
-0.020355843453456	0.920912334335392	AL353354.1
-0.0203200210570691	0.920912334335392	AC016708.2
-0.0200923506293174	0.672154165233755	AKAP2
-0.0199091249902663	0.972655016771409	TGFBR2
-0.0198370588381616	0.991567118347762	TAF10
-0.0195983586126106	0.68636596225309	SNAP47
-0.0194342974780475	0.290098148923044	FYB
-0.019080598831877	0.932950094859465	TXNDC17
-0.018993209669161	0.551945607044054	HERPUD2
-0.0189019114633395	0.913612524896487	BTN3A1
-0.0188529094665957	0.826103432277995	GVINP1
-0.0187525605058083	0.670097331866724	CTSA
-0.0184698940342645	0.976564898356931	SERBP1
-0.0183538889886328	0.776203899231848	ITM2A
-0.0181468754849072	0.886686245630581	CSNK2B-LY6G5B-1181
-0.0180837712827344	0.361203803984335	CD81
-0.0180801636717554	0.883290306952888	OAS1
-0.0180338918009721	0.657014974488213	ERAP1
-0.017601993032534	0.765592822993721	AKNA
-0.0173607812784131	0.886210287012468	ITGAL
-0.0173478286097222	0.589446823050444	EIF3H
-0.0169614354701575	0.940802032736703	SNHG5
-0.0169533347847565	0.979693236661166	NUP62
-0.016888613010263	0.853600001308419	MAPKAPK2
-0.0167719913297129	0.728816870464832	CD37
-0.0163037150008269	0.769703306847173	FAM96B
-0.0162114608392692	0.827633416670126	TOX
-0.016157023701185	0.884451735513613	TM9SF3
-0.0158115765777642	0.774437715258895	ZFR
-0.015476320160881	0.920912334335392	AL161626.1
-0.0152725169628583	0.726805447061072	WDR26
-0.0149129905321501	0.647039252325385	SH2D2A
-0.0147463141808184	0.723299735067945	POLR2K
-0.0142971805300101	0.475762745701449	RBM39
-0.0142429828365613	0.878030132608049	TMA7
-0.0142000874856889	0.909531705294051	CD6
-0.0140887064003261	0.991567118347762	LAMTOR4
-0.0130485098772501	0.728816870464832	GRB2
-0.0129300470605831	0.723710536439236	RPL10AP6
-0.0126832116122801	0.551945607044054	YWHAE
-0.0124199658888385	0.654684204494688	PNP
-0.0123911468981956	0.723710536439236	BRD7
-0.0120473202638991	0.909531705294051	UTRN
-0.0119629937651724	0.769633166364323	RER1
-0.0118115898479705	0.670097331866724	TMOD3
-0.0114047182876487	0.754054757510102	YPEL5
-0.0114029246450353	0.776203899231848	KIAA0040
-0.0112026055296306	0.785730501852251	EML4
-0.0108433213553116	0.940002935381204	ATP6AP2
-0.0108235145107454	0.701964473470945	AKT1
-0.0103577956399931	0.620556961683908	ATP2A3
-0.0102438412740987	0.560866869848398	PSMD1
-0.00949049330260476	0.978425497650522	SNRNP70
-0.00943199235641701	0.773550397172004	CD164
-0.0091876419496324	0.991567118347762	PTEN
-0.00912972157330594	0.90634803548922	IQGAP2
-0.00911826459600462	0.702088017699096	PBRM1
-0.00885859691474122	0.823811155180239	CCND3
-0.00837119257548258	0.884451735513613	NAA38
-0.00832023115257363	0.551945607044054	WBP11
-0.0082480238074556	0.530854437918502	NMI
-0.00814536916615172	0.591616486509509	TOR1AIP1
-0.00800716661316736	0.998495429112352	FBXO7
-0.00794248747674886	0.696030988479624	RASAL3
-0.00783909375558189	0.657014974488213	PPM1M
-0.00757823770023558	0.70959289595289	TLN1
-0.00756685182996497	0.7643539692936	ARL6IP5
-0.00750142622364736	0.749061364416952	PSMD14
-0.00746629586707703	0.749061364416952	TMBIM6
-0.00713957507011842	0.754054757510102	USP8
-0.00663271547174471	0.934839556378425	MAN1A2
-0.00659094931247628	0.749943814299891	TMSB4XP4
-0.00657045049961957	0.647039252325385	CCT6A
-0.0061857737257911	0.725429973106894	REEP5
-0.00545093406471109	0.894425030190511	PPHLN1
-0.00538135580468069	0.802921151664752	B2M
-0.00509964544298835	0.876605992875783	HMGB1P5
-0.0048692081167605	0.923029018562832	ZC3HAV1
-0.00460836024325206	0.808899649697137	CLTC
-0.00444180568424368	0.591616486509509	EMP3
-0.00423619491014104	0.755287774867607	ARPC5
-0.00411259009367004	0.96439109711638	PPP1R7
-0.00397516379222052	0.755287774867607	GOLGA7
-0.00397257407823481	0.902275887290337	EVI2B
-0.00397211913121653	0.791105534589839	MAPRE1
-0.00341031002655678	0.939396318958053	PPP2R5E
-0.00316091250129036	0.726342992877639	RBPJ
-0.00305838768168121	0.931133217049675	GTF2A2
-0.0028987051196705	0.789185237709328	SEC11A
-0.00267940974666758	0.591616486509509	GSDMD
-0.00242052070270749	0.998495429112352	GBP2
-0.00217435702148894	0.611718321732884	SNRPD1
-0.00201362142411021	0.776203899231848	ITM2B
-0.00159734751390794	0.591616486509509	DTX3L
-0.00153895225679124	0.950360724556418	H2AFV
-0.00149616472721781	0.832075943253274	PCNP
-0.00121291676357149	0.475313509807766	LCP1

## Sheet: 2e
	cluster1	variable.x	value.x	variable.y	value.y	diff	fill
1	0 CD8+ deep exhausted HAVCR2+	predicted anti-maa	6	predicted anti-viral	7	-0.222392	down
2	1 T stem-like TCF7+	predicted anti-maa	3	predicted anti-viral	2	0.584963	up
3	10 Monocyte CD14low	predicted anti-maa	12	predicted anti-viral	11	0.125531	up
4	11 Tumor	predicted anti-maa	22	predicted anti-viral	14	0.652077	up
5	12 pDC	predicted anti-maa	11	predicted anti-viral	8	0.459432	up
6	13 Tumor	predicted anti-maa	22	predicted anti-viral	14	0.652077	up
7	14 Osteoclast CST3+	predicted anti-maa	22	predicted anti-viral	16	0.459432	up
8	15 B immature	predicted anti-maa	5	predicted anti-viral	2	1.32193	up
9	2 B mature	predicted anti-maa	3	predicted anti-viral	2	0.584963	up
10	3 NK/CD8+ T cells NKG7+	predicted anti-maa	8	predicted anti-viral	11	-0.459432	down
11	4 Monocyte CD14high	predicted anti-maa	21	predicted anti-viral	20	0.0703893	up
12	5 CD4+ Treg FOXP3+	predicted anti-maa	6	predicted anti-viral	3	1	up
13	6 Macrophage	predicted anti-maa	24	predicted anti-viral	23	0.0614005	up
14	7 CD8+ exhausted cycling MKI67+	predicted anti-maa	9	predicted anti-viral	11	-0.289507	down
15	8 CD8+ transitional	predicted anti-maa	9	predicted anti-viral	7	0.36257	up
16	9 Plasma cells	predicted anti-maa	7	predicted anti-viral	6	0.222392	up

[truncated: 35 more sheets: 2f, 2g, 2h, 2i, 3b, 3c, 3d, 3e, 3f, 4a, 4b, 4c, S1a, S1b, S1c, S1d, S1e, S2a, S2b, S2c …]
